# Supplementary material for: Constant-pH Molecular Dynamics of Cationic Peptide Dendrimers Binding to siRNA
Source: J Chem Inf Model. 2026 Feb 5;66(8):4734–43. doi: 10.1021/acs.jcim.5c02636 (PMC13126635; doi:10.1021/acs.jcim.5c02636)
Supplement: Supplementary file 2 [file ci5c02636_si_002.zip › zip/MH47_07_in_3.gro]

Protein t=   0.00000
 2116
    1LY0      N    1   7.903   3.936   2.048 -0.3377 -0.3944 -0.1283
    1LY0     H1    2   7.880   3.837   2.043 -0.9364 -0.2408 -0.4932
    1LY0     H2    3   8.001   3.954   2.063 -0.4839 -0.2459  0.6644
    1LY0     H3    4   7.877   3.960   1.953 -1.3034  0.6664  0.3822
    1LY0     CA    5   7.821   4.011   2.146 -0.5273  0.0114  0.5896
    1LY0     HA    6   7.845   4.116   2.131 -0.8367  0.2875  1.9222
    1LY0     CB    7   7.673   3.978   2.119 -0.5653 -0.7410 -0.3466
    1LY0    HB1    8   7.611   4.023   2.196 -0.5060 -2.0888  0.5153
    1LY0    HB2    9   7.665   3.870   2.134 -0.0989 -0.9380 -1.3945
    1LY0     CG   10   7.624   4.036   1.986  0.3870  0.5205  0.2600
    1LY0    HG1   11   7.666   3.967   1.913 -0.3610 -1.0056  1.2169
    1LY0    HG2   12   7.654   4.139   1.973 -0.5981  0.6423 -1.3593
    1LY0     CD   13   7.475   4.022   1.981  0.2931  0.3193 -0.6629
    1LY0    HD1   14   7.445   4.101   2.050  1.0041 -0.2535  0.3335
    1LY0    HD2   15   7.445   3.924   2.019  0.2999  0.5363 -0.0858
    1LY0     CE   16   7.423   4.038   1.839  0.3511 -0.4706 -0.1266
    1LY0    HE1   17   7.453   4.136   1.802 -0.1845 -1.0217 -2.1212
    1LY0    HE2   18   7.315   4.044   1.842  0.2494 -0.7564 -2.0590
    1LY0     NZ   19   7.466   3.924   1.757 -0.5326 -0.4718 -0.0686
    1LY0    HZ1   20   7.426   3.934   1.665 -0.0232  1.8387 -0.1067
    1LY0    HZ2   21   7.567   3.926   1.747 -0.5148 -2.5919 -0.9433
    1LY0    HZ3   22   7.434   3.838   1.799 -1.6669  0.2720  0.6276
    1LY0      C   23   7.863   3.973   2.288  0.2362 -0.0650 -0.2204
    1LY0      O   24   7.907   3.860   2.311 -0.0117  0.0570 -0.7342
    2LER      N   25   7.867   4.067   2.382  0.1804 -0.4149  0.0875
    2LER      H   26   7.833   4.158   2.356 -1.5241 -1.8368 -3.1542
    2LER     CA   27   7.932   4.056   2.514  0.8171  0.6772  0.2581
    2LER     HA   28   8.033   4.019   2.497  1.8931  3.1998  0.6610
    2LER     CB   29   7.942   4.191   2.583  0.1802  0.2665  0.2609
    2LER    HB1   30   7.967   4.170   2.687  3.0962  2.2243  0.0571
    2LER    HB2   31   7.849   4.245   2.599  0.6347  0.5267  2.2955
    2LER     CG   32   8.035   4.306   2.520  0.8909  0.5115 -0.4648
    2LER     HG   33   7.985   4.349   2.433  1.5734  1.2904 -0.4856
    2LER    CD1   34   8.054   4.407   2.632 -0.9681 -0.0266  0.2298
    2LER   HD11   35   8.106   4.495   2.592  0.6390 -0.6129  0.9320
    2LER   HD12   36   7.964   4.444   2.679 -0.0726  0.9439  1.2404
    2LER   HD13   37   8.107   4.360   2.715  0.8546  1.6765  0.1272
    2LER    CD2   38   8.170   4.260   2.462 -0.3075 -0.0671 -0.2037
    2LER   HD21   39   8.157   4.175   2.395  1.2443 -1.1299  0.7820
    2LER   HD22   40   8.196   4.342   2.395 -0.3240  0.7411  0.7517
    2LER   HD23   41   8.242   4.236   2.539  0.3810 -1.0458 -1.1269
    2LER      C   42   7.862   3.958   2.607 -0.0489  0.6781 -0.5597
    2LER      O   43   7.749   3.979   2.649  0.0160 -0.2987 -0.5662
    3LYR      N   44   7.928   3.855   2.650 -0.5752 -0.3358  0.0465
    3LYR      H   45   8.015   3.838   2.601 -1.5945 -0.4654 -1.8155
    3LYR     CA   46   7.884   3.763   2.758  0.1395  0.0599  0.4567
    3LYR     HA   47   7.785   3.724   2.737 -1.4189  2.4551  2.6735
    3LYR     CB   48   8.000   3.668   2.775 -0.1604 -0.2020 -0.4864
    3LYR    HB1   49   8.086   3.731   2.798  0.2544 -0.9597  0.0468
    3LYR    HB2   50   7.994   3.603   2.688 -1.1125  1.8182 -2.0369
    3LYR     CG   51   7.990   3.577   2.898 -0.1520  0.1585 -0.3753
    3LYR    HG1   52   7.989   3.636   2.990 -0.5026  0.9092 -0.8540
    3LYR    HG2   53   8.076   3.512   2.907  0.6903  1.0835 -1.4967
    3LYR     CD   54   7.854   3.491   2.913 -0.8304  0.9607  0.3535
    3LYR    HD1   55   7.849   3.423   2.828 -0.0771  2.0392 -0.5800
    3LYR    HD2   56   7.767   3.556   2.898 -1.5707 -0.6245 -3.3613
    3LYR     CE   57   7.828   3.401   3.037  0.0812  0.7027  0.0331
    3LYR    HE1   58   7.906   3.325   3.043  0.5844  1.1830 -0.2642
    3LYR    HE2   59   7.733   3.351   3.019  0.3494  0.4420 -0.6922
    3LYR     NZ   60   7.829   3.481   3.153 -0.3052  0.4552 -1.1685
    3LYR    HZ1   61   7.744   3.528   3.178 -0.1797  0.9035 -1.5557
    3LYR      C   62   7.870   3.847   2.887 -0.0211 -0.1434  0.3414
    3LYR      O   63   7.785   3.815   2.968 -0.0373 -0.0620 -0.1895
    4LER      N   64   7.951   3.953   2.909 -0.1436  0.4858 -0.2675
    4LER      H   65   8.024   3.975   2.843 -0.8922  1.2952 -0.8481
    4LER     CA   66   7.936   4.040   3.024  0.3355  0.2167 -0.0432
    4LER     HA   67   7.945   3.973   3.109  0.0419 -0.6586 -0.6932
    4LER     CB   68   8.057   4.140   3.024 -0.0793  0.1830 -0.0947
    4LER    HB1   69   8.061   4.200   3.114  0.7935  2.3130 -1.4657
    4LER    HB2   70   8.023   4.207   2.945 -1.2109 -0.3370 -0.0663
    4LER     CG   71   8.198   4.087   2.979  0.2653  0.3407 -0.4114
    4LER     HG   72   8.190   4.044   2.879  1.1498  1.6318 -1.0812
    4LER    CD1   73   8.305   4.194   2.977 -0.0521  0.9586  0.3384
    4LER   HD11   74   8.391   4.143   2.934 -1.4524 -0.4783 -0.9302
    4LER   HD12   75   8.281   4.269   2.902  0.0291 -0.5090 -1.2242
    4LER   HD13   76   8.327   4.247   3.070  0.1085 -1.8859  2.0516
    4LER    CD2   77   8.237   3.974   3.073 -0.0350  0.0229  0.0540
    4LER   HD21   78   8.183   3.881   3.056 -1.1597  1.0851 -2.8044
    4LER   HD22   79   8.342   3.952   3.053 -0.0687 -0.5827  0.5308
    4LER   HD23   80   8.231   4.010   3.176 -0.7461  1.0233 -0.3193
    4LER      C   81   7.803   4.115   3.028 -0.5149 -0.3129  0.6342
    4LER      O   82   7.760   4.154   3.138  0.4290  0.3507  0.5239
    5LER      N   83   7.737   4.134   2.913  0.1027  0.0340  0.0250
    5LER      H   84   7.776   4.107   2.824  1.6232  2.8445 -0.2540
    5LER     CA   85   7.612   4.207   2.911  0.1820  0.3061 -0.1092
    5LER     HA   86   7.611   4.268   3.002  0.0848  0.6366 -0.3289
    5LER     CB   87   7.610   4.305   2.791  0.4005  0.6457 -0.4175
    5LER    HB1   88   7.507   4.335   2.776  0.6748  1.7173 -0.2213
    5LER    HB2   89   7.664   4.259   2.708 -0.4055  0.7036 -0.9803
    5LER     CG   90   7.689   4.426   2.823  0.2989 -0.7868 -0.3423
    5LER     HG   91   7.794   4.397   2.825  0.0509 -1.8009 -1.2544
    5LER    CD1   92   7.686   4.517   2.699 -0.1458  0.5440  0.9488
    5LER   HD11   93   7.739   4.609   2.723  1.8359 -0.2982  0.0086
    5LER   HD12   94   7.725   4.465   2.612  0.1312 -0.2919  1.5596
    5LER   HD13   95   7.584   4.542   2.670 -0.4218 -0.6447  0.8099
    5LER    CD2   96   7.652   4.516   2.942 -0.0907 -0.3366  0.5852
    5LER   HD21   97   7.728   4.593   2.957  0.8465 -1.1817  0.2580
    5LER   HD22   98   7.560   4.566   2.910 -0.3321 -0.1171  1.5764
    5LER   HD23   99   7.633   4.464   3.036 -0.4779 -1.0837  0.1063
    5LER      C  100   7.484   4.119   2.928 -0.7998  0.4604 -0.4106
    5LER      O  101   7.369   4.169   2.928  0.4502 -0.1231  0.2504
    6LYR      N  102   7.501   3.980   2.927  0.0130 -0.1263  0.4328
    6LYR      H  103   7.594   3.940   2.925  0.1906  0.3094 -0.3994
    6LYR     CA  104   7.387   3.888   2.939 -0.2411  0.4122 -0.3448
    6LYR     HA  105   7.307   3.930   2.878 -0.2180 -2.0790 -2.2612
    6LYR     CB  106   7.419   3.760   2.861 -0.5283 -0.0891 -0.0207
    6LYR    HB1  107   7.336   3.690   2.871 -0.7623  0.3821  1.8692
    6LYR    HB2  108   7.508   3.710   2.901 -0.0262 -1.9009 -3.0982
    6LYR     CG  109   7.451   3.778   2.709  0.5692 -0.8475  0.1248
    6LYR    HG1  110   7.526   3.856   2.696 -0.0622  0.1290  1.9249
    6LYR    HG2  111   7.356   3.802   2.660  0.6468  1.0298  0.7988
    6LYR     CD  112   7.504   3.657   2.631  0.3625  0.4711  0.9830
    6LYR    HD1  113   7.450   3.566   2.652  1.9226 -1.1233 -1.3695
    6LYR    HD2  114   7.609   3.635   2.651  0.0372 -1.0143  1.1160
    6LYR     CE  115   7.487   3.694   2.481  0.4204  0.1117 -0.3620
    6LYR    HE1  116   7.550   3.628   2.421 -1.5289 -1.1028 -1.1835
    6LYR    HE2  117   7.512   3.800   2.478 -0.6663  0.4402  1.0101
    6LYR     NZ  118   7.350   3.658   2.435  0.4249  0.3107  0.2025
    6LYR    HZ1  119   7.291   3.624   2.510 -0.1192 -0.1716 -0.4308
    6LYR      C  120   7.343   3.852   3.085 -0.0712  0.6124  0.2502
    6LYR      O  121   7.421   3.818   3.171  0.1561  0.7609 -0.4892
    7LER      N  122   7.217   3.858   3.109  0.6082 -0.1041 -0.1706
    7LER      H  123   7.160   3.889   3.031  2.6188 -1.3386 -2.2452
    7LER     CA  124   7.162   3.825   3.243 -0.0820 -0.1939  0.3856
    7LER     HA  125   7.240   3.825   3.319  2.5883  2.2707 -2.0871
    7LER     CB  126   7.044   3.921   3.287 -0.1779 -0.2717  0.3924
    7LER    HB1  127   7.013   3.900   3.390 -0.3767  0.4606  0.4843
    7LER    HB2  128   6.957   3.895   3.227 -1.3675 -0.0367  1.9795
    7LER     CG  129   7.077   4.069   3.266  0.5807 -0.7667  0.3392
    7LER     HG  130   7.097   4.090   3.161  0.6765 -0.8516  0.3393
    7LER    CD1  131   6.952   4.162   3.297 -0.8567 -0.3594  0.1431
    7LER   HD11  132   6.980   4.267   3.291 -0.0342 -0.6230 -0.9639
    7LER   HD12  133   6.869   4.136   3.232 -0.3828  1.0598 -1.0772
    7LER   HD13  134   6.922   4.146   3.401  1.3696  1.8198  1.2383
    7LER    CD2  135   7.192   4.121   3.345  0.0372  0.1837 -0.3172
    7LER   HD21  136   7.171   4.092   3.448  0.5821 -0.3523 -0.3507
    7LER   HD22  137   7.278   4.061   3.317  0.1652  0.2054  0.0142
    7LER   HD23  138   7.217   4.227   3.343  1.9425 -0.2162 -2.7518
    7LER      C  139   7.100   3.689   3.240  0.0421  0.6479  0.6477
    7LER      O  140   7.082   3.625   3.130 -0.5617 -0.0015  0.1812
    8LER      N  141   7.072   3.635   3.354  0.4177  0.7601  0.7895
    8LER      H  142   7.101   3.695   3.430  0.5107  0.2299  1.1814
    8LER     CA  143   7.019   3.497   3.366 -0.2662  0.5153 -0.1410
    8LER     HA  144   7.064   3.432   3.291 -1.3520 -1.3464  0.7440
    8LER     CB  145   7.048   3.449   3.512  0.3234 -0.3981  0.3425
    8LER    HB1  146   6.975   3.380   3.555  1.1434 -0.6916  1.2948
    8LER    HB2  147   7.028   3.541   3.566 -1.2716 -0.0679 -0.7292
    8LER     CG  148   7.187   3.393   3.526  0.3407  0.2579 -0.8641
    8LER     HG  149   7.255   3.454   3.468 -0.6419  3.6124  1.2363
    8LER    CD1  150   7.237   3.404   3.670  0.0223 -0.2006  0.6966
    8LER   HD11  151   7.180   3.336   3.734  1.2698  0.9012  3.0894
    8LER   HD12  152   7.339   3.367   3.678 -0.2936 -0.9066  1.6511
    8LER   HD13  153   7.231   3.510   3.694 -1.5231 -0.1664  0.2545
    8LER    CD2  154   7.187   3.249   3.476 -0.1199 -0.2062  0.0335
    8LER   HD21  155   7.156   3.236   3.372  1.1187  1.1502 -0.5510
    8LER   HD22  156   7.291   3.215   3.480  0.0620  0.3575  0.2435
    8LER   HD23  157   7.142   3.178   3.545  0.3754  0.2259  0.8220
    8LER      C  158   6.870   3.480   3.344  0.5060 -0.7256 -0.4381
    8LER      O  159   6.789   3.567   3.390 -0.2167 -0.3711  0.6936
    9LYR      N  160   6.826   3.361   3.300 -0.2373 -0.2369  0.3285
    9LYR      H  161   6.889   3.289   3.268 -0.0517 -0.0351  0.2451
    9LYR     CA  162   6.685   3.342   3.264  0.2413  0.0222 -0.0776
    9LYR     HA  163   6.653   3.436   3.219 -0.3210 -0.1679 -0.0783
    9LYR     CB  164   6.677   3.228   3.159 -0.1806  0.0495 -0.0595
    9LYR    HB1  165   6.578   3.184   3.149  0.6818 -2.6550  1.8378
    9LYR    HB2  166   6.751   3.151   3.183 -0.4045  0.0779  0.7740
    9LYR     CG  167   6.727   3.284   3.024  0.5834  0.4155 -0.5750
    9LYR    HG1  168   6.821   3.339   3.030  0.0112  1.2613  1.3043
    9LYR    HG2  169   6.650   3.355   2.994  1.3085  1.1409 -0.7593
    9LYR     CD  170   6.744   3.181   2.914  0.1323  0.0457  0.8106
    9LYR    HD1  171   6.647   3.143   2.885  0.3379  1.6973 -2.4734
    9LYR    HD2  172   6.792   3.087   2.940 -1.8685 -1.7266 -1.5120
    9LYR     CE  173   6.807   3.234   2.775  0.0385  0.9436 -0.0050
    9LYR    HE1  174   6.733   3.302   2.733 -2.5597 -2.6518 -1.7848
    9LYR    HE2  175   6.825   3.156   2.701  0.5616  0.7202  0.3478
    9LYR     NZ  176   6.928   3.311   2.805  0.0423 -0.4174  0.3437
    9LYR    HZ1  177   6.922   3.407   2.773  2.6481 -0.5085 -0.6509
    9LYR      C  178   6.587   3.324   3.385  0.6132 -0.0822  0.2297
    9LYR      O  179   6.467   3.316   3.364  0.3536  0.7031 -0.7555
   10LER      N  180   6.633   3.312   3.506 -0.2238  0.4593 -0.4461
   10LER      H  181   6.731   3.332   3.519 -0.2761  0.0258  0.6614
   10LER     CA  182   6.555   3.283   3.632 -0.5734 -0.2782 -0.4117
   10LER     HA  183   6.499   3.191   3.612 -2.2877  0.6159  0.1142
   10LER     CB  184   6.660   3.256   3.747  0.1581 -0.5383  0.3080
   10LER    HB1  185   6.725   3.342   3.758 -0.7807  0.4266 -1.3561
   10LER    HB2  186   6.720   3.169   3.720 -0.3198 -1.1236  1.0607
   10LER     CG  187   6.604   3.223   3.885  0.6665  0.0899  0.3653
   10LER     HG  188   6.547   3.303   3.931  1.5646  1.2420 -0.4811
   10LER    CD1  189   6.521   3.087   3.884  0.0841  0.5948 -0.2344
   10LER   HD11  190   6.454   3.085   3.798 -0.4634 -1.9245  0.1855
   10LER   HD12  191   6.584   2.999   3.878  2.4170  2.2530 -1.9109
   10LER   HD13  192   6.466   3.065   3.975  0.7890 -3.2752 -0.5979
   10LER    CD2  193   6.719   3.188   3.982  0.3879  0.5378  0.3817
   10LER   HD21  194   6.762   3.091   3.961 -0.3344  0.3207 -0.1457
   10LER   HD22  195   6.793   3.266   3.999  0.8884  0.1465  0.0163
   10LER   HD23  196   6.657   3.172   4.070 -1.6159  1.4273 -0.7933
   10LER      C  197   6.452   3.380   3.690 -0.1139 -0.7926  0.2572
   10LER      O  198   6.337   3.357   3.717  0.5849 -0.4790  0.0227
   11LER      N  199   6.496   3.502   3.683  0.9911  0.0276  0.0182
   11LER      H  200   6.583   3.510   3.633  0.7130 -1.4113 -0.7497
   11LER     CA  201   6.407   3.616   3.701  0.1541 -0.4066 -0.3481
   11LER     HA  202   6.321   3.601   3.765  1.4996  0.3282  1.7591
   11LER     CB  203   6.478   3.726   3.791 -0.3387 -0.4841 -0.5020
   11LER    HB1  204   6.401   3.802   3.806  0.3579  0.2507 -0.6008
   11LER    HB2  205   6.553   3.771   3.727 -1.6355  1.5728 -0.6825
   11LER     CG  206   6.540   3.678   3.928 -0.2845 -0.4149  0.0911
   11LER     HG  207   6.602   3.589   3.913 -1.1396 -1.0077  0.0037
   11LER    CD1  208   6.626   3.788   4.000  0.2336  0.1829 -0.1117
   11LER   HD11  209   6.558   3.871   4.019 -1.1108 -0.2865 -2.5130
   11LER   HD12  210   6.661   3.741   4.092  0.4163 -1.7478 -1.0976
   11LER   HD13  211   6.707   3.817   3.933  0.7147 -1.1786 -0.1600
   11LER    CD2  212   6.434   3.634   4.031  0.2960  0.1568 -0.0429
   11LER   HD21  213   6.366   3.714   4.061 -0.5042 -0.3661 -0.4139
   11LER   HD22  214   6.370   3.563   3.979 -0.5122  1.3179 -0.7027
   11LER   HD23  215   6.482   3.590   4.118 -1.1679 -2.0775 -0.2737
   11LER      C  216   6.358   3.681   3.575 -0.3064  0.1149 -0.2560
   11LER      O  217   6.431   3.689   3.473  0.0079 -0.0908  0.1493
   12LER      N  218   6.231   3.724   3.578  0.1591  0.6707  0.2993
   12LER      H  219   6.171   3.716   3.659  2.2605 -1.9317  1.7574
   12LER     CA  220   6.176   3.778   3.457 -0.0830 -0.4516 -0.2695
   12LER     HA  221   6.222   3.742   3.365 -0.8847 -0.5259 -0.6447
   12LER     CB  222   6.027   3.730   3.439 -0.3502  0.1730  0.3273
   12LER    HB1  223   5.995   3.771   3.343  0.2574 -1.2541 -0.5211
   12LER    HB2  224   5.975   3.778   3.521  3.1000  1.7492  1.7916
   12LER     CG  225   6.005   3.580   3.431  0.2895 -0.0184 -0.7239
   12LER     HG  226   6.014   3.537   3.531 -0.8588  3.0066  0.8186
   12LER    CD1  227   5.860   3.555   3.371 -0.1430  0.5343  0.3758
   12LER   HD11  228   5.844   3.447   3.373  0.7790  0.4020  1.1247
   12LER   HD12  229   5.785   3.609   3.429 -0.4817  2.9124 -2.1271
   12LER   HD13  230   5.843   3.592   3.270  0.2521  0.0532  0.1285
   12LER    CD2  231   6.102   3.516   3.331 -0.6320 -0.8985 -0.2987
   12LER   HD21  232   6.071   3.413   3.311 -2.5785 -0.8618  2.0196
   12LER   HD22  233   6.107   3.568   3.236  4.4476  2.2973  1.3051
   12LER   HD23  234   6.205   3.521   3.367 -1.4848  2.4599  2.2074
   12LER      C  235   6.190   3.929   3.447  0.3052 -0.2262  0.1822
   12LER      O  236   6.169   3.978   3.332  0.2697  0.1977 -0.7622
   13LER      N  237   6.216   3.999   3.556  0.7021 -0.1862  0.3030
   13LER      H  238   6.229   3.940   3.637  2.1939 -0.2492  0.0479
   13LER     CA  239   6.222   4.146   3.570 -0.3602  0.4703 -0.3113
   13LER     HA  240   6.198   4.168   3.674  0.6363  2.8685 -0.5187
   13LER     CB  241   6.371   4.201   3.553  0.1843 -0.5185  1.0480
   13LER    HB1  242   6.377   4.303   3.589 -2.9224  0.0863  0.1446
   13LER    HB2  243   6.394   4.198   3.446  2.8869 -1.9581  1.5670
   13LER     CG  244   6.491   4.114   3.611 -0.8550 -0.1155 -0.1153
   13LER     HG  245   6.489   4.015   3.567  0.0355 -0.6190  0.9362
   13LER    CD1  246   6.625   4.188   3.573  0.3910  0.7306 -0.2744
   13LER   HD11  247   6.704   4.127   3.616 -0.3312 -0.0248  0.0162
   13LER   HD12  248   6.657   4.182   3.469  1.4027  0.6977  0.0321
   13LER   HD13  249   6.631   4.291   3.607 -0.4623  0.8967 -0.6024
   13LER    CD2  250   6.481   4.103   3.764  0.3411 -1.0542 -0.2972
   13LER   HD21  251   6.564   4.043   3.801  0.0631 -0.6806  0.9827
   13LER   HD22  252   6.501   4.203   3.801 -0.5624 -0.0403 -2.4132
   13LER   HD23  253   6.383   4.068   3.798  0.3070  1.1258  2.1447
   13LER      C  254   6.120   4.235   3.505  0.0270 -0.2364  0.3798
   13LER      O  255   6.149   4.320   3.425  0.0328 -0.6713 -0.8611
   14NH2      N  256   5.991   4.210   3.507  0.0415  0.0772  0.2173
   14NH2     H1  257   5.959   4.146   3.578  1.0105  2.7374  3.3016
   14NH2     H2  258   5.929   4.283   3.473 -1.5752  0.1328  2.9716
   15LY0      N  259   8.220   3.362   3.575 -0.7634 -0.4725  0.3705
   15LY0     H1  260   8.252   3.458   3.569 -0.0148 -0.7977 -1.7951
   15LY0     H2  261   8.282   3.319   3.642 -0.1063  0.0190  0.0865
   15LY0     H3  262   8.222   3.322   3.483 -0.0472  0.9984 -0.2838
   15LY0     CA  263   8.086   3.356   3.625  0.1782 -0.4246 -0.8451
   15LY0     HA  264   8.072   3.248   3.633  1.6833 -0.5803  0.1191
   15LY0     CB  265   8.076   3.414   3.771  0.4040 -0.0698 -0.1490
   15LY0    HB1  266   8.101   3.519   3.783  0.6448 -0.1953  0.4657
   15LY0    HB2  267   8.151   3.359   3.828  2.0328  0.4171 -1.7098
   15LY0     CG  268   7.939   3.391   3.831 -0.6345 -0.3732  0.1161
   15LY0    HG1  269   7.866   3.425   3.758 -0.5434 -2.1007 -0.8302
   15LY0    HG2  270   7.929   3.451   3.922 -1.2165 -1.2620  0.6540
   15LY0     CD  271   7.899   3.248   3.863 -1.0324 -0.4564  0.7694
   15LY0    HD1  272   7.929   3.186   3.778 -0.0832  0.1294  0.6679
   15LY0    HD2  273   7.793   3.242   3.887 -0.8737  0.9688  1.9367
   15LY0     CE  274   7.979   3.201   3.984  0.3772 -0.3923 -0.5311
   15LY0    HE1  275   7.947   3.250   4.076  1.0264  0.4837 -0.7654
   15LY0    HE2  276   8.085   3.224   3.975 -0.1021  2.1479 -0.2132
   15LY0     NZ  277   7.953   3.050   3.989  0.0355 -0.0156  0.7399
   15LY0    HZ1  278   8.015   3.003   4.053 -0.4107  0.7062  1.7169
   15LY0    HZ2  279   7.856   3.039   4.012 -0.4449  1.8726 -0.1226
   15LY0    HZ3  280   7.967   3.008   3.898 -2.4554 -0.2293  0.3857
   15LY0      C  281   7.987   3.401   3.526  0.5010  0.5092  0.5743
   15LY0      O  282   7.893   3.331   3.482  0.5181  0.3107  0.1571
   16LER      N  283   8.004   3.525   3.476  0.4663 -0.2028  0.3367
   16LER      H  284   8.077   3.585   3.510 -1.3370  1.5591  1.2848
   16LER     CA  285   7.922   3.569   3.364 -0.9530  0.1940  0.3207
   16LER     HA  286   7.817   3.547   3.388 -0.8061 -1.2104 -0.2339
   16LER     CB  287   7.944   3.720   3.335  0.5664 -0.4429  0.5464
   16LER    HB1  288   7.875   3.752   3.257  0.3591  1.3459  1.4096
   16LER    HB2  289   8.040   3.732   3.285  0.7163  1.1874  1.1631
   16LER     CG  290   7.927   3.813   3.454 -0.2202  0.0547 -0.6042
   16LER     HG  291   7.986   3.772   3.536  1.9363  2.0314 -1.0770
   16LER    CD1  292   7.975   3.955   3.427 -0.7452  0.2004 -0.8006
   16LER   HD11  293   7.944   4.006   3.335  0.4981  3.4169  0.4267
   16LER   HD12  294   7.951   4.020   3.511  2.6613  1.4660 -0.6505
   16LER   HD13  295   8.083   3.946   3.437 -0.8657  0.8744  1.8384
   16LER    CD2  296   7.787   3.819   3.514 -0.4322  0.0591 -0.2601
   16LER   HD21  297   7.716   3.865   3.445 -0.5304 -2.1681 -1.7453
   16LER   HD22  298   7.741   3.724   3.543  0.3234 -0.1446  0.3136
   16LER   HD23  299   7.807   3.868   3.609  3.1837 -2.0602  0.2476
   16LER      C  300   7.939   3.485   3.235  0.0786  0.0030  0.9011
   16LER      O  301   8.054   3.453   3.194 -0.6616  0.0689  0.2464
   17LY0      N  302   6.290   4.299   2.922 -0.2190 -0.4232 -0.2470
   17LY0     H1  303   6.372   4.357   2.911 -1.7002  2.2256  1.5139
   17LY0     H2  304   6.230   4.337   2.994 -1.0411 -3.0436  0.5676
   17LY0     H3  305   6.301   4.204   2.953 -1.7669 -0.3199  0.7109
   17LY0     CA  306   6.214   4.303   2.796 -0.1946 -0.0360  0.5199
   17LY0     HA  307   6.121   4.249   2.811  1.0284 -2.0635  1.1463
   17LY0     CB  308   6.181   4.447   2.750  0.3931 -1.1430 -0.4848
   17LY0    HB1  309   6.267   4.505   2.716  1.2898 -0.8222  2.1008
   17LY0    HB2  310   6.148   4.498   2.840 -0.7465  0.2632 -1.6344
   17LY0     CG  311   6.075   4.440   2.648  1.2317  0.0818  0.3870
   17LY0    HG1  312   5.993   4.378   2.684  2.4788 -2.4972 -0.9455
   17LY0    HG2  313   6.101   4.378   2.562  1.1295  1.2739 -0.5418
   17LY0     CD  314   6.024   4.572   2.587 -0.2297  0.1723 -0.1898
   17LY0    HD1  315   6.110   4.630   2.552 -0.7701  0.2970 -1.3252
   17LY0    HD2  316   5.958   4.623   2.657  0.7520  1.1990  0.0203
   17LY0     CE  317   5.946   4.529   2.459 -0.4000 -0.1477 -0.6388
   17LY0    HE1  318   5.863   4.462   2.481 -1.2741  1.2659  0.5216
   17LY0    HE2  319   6.013   4.478   2.389  1.6968  0.5101  0.7848
   17LY0     NZ  320   5.902   4.644   2.380  0.0729  0.3215 -0.1772
   17LY0    HZ1  321   5.862   4.725   2.424  0.4938  1.6749 -2.1865
   17LY0    HZ2  322   5.971   4.684   2.319 -0.8264  1.3722 -0.5291
   17LY0    HZ3  323   5.834   4.601   2.319  2.4251 -1.9750 -1.4040
   17LY0      C  324   6.294   4.234   2.691  0.2233  0.1620 -0.3189
   17LY0      O  325   6.252   4.139   2.622 -0.4370 -0.1311  0.4564
   18LER      N  326   6.407   4.292   2.655  0.9218  0.6341 -0.6818
   18LER      H  327   6.449   4.357   2.720  0.8415 -1.4753  1.6080
   18LER     CA  328   6.501   4.250   2.548  0.3182  0.0412 -0.3015
   18LER     HA  329   6.447   4.265   2.455  3.4174  0.2492 -2.2141
   18LER     CB  330   6.626   4.349   2.553  0.0135 -0.1935  0.0060
   18LER    HB1  331   6.699   4.308   2.484  2.0246  1.1509  1.2457
   18LER    HB2  332   6.671   4.342   2.652 -0.8230  1.6687  0.5724
   18LER     CG  333   6.599   4.495   2.502  0.3587 -0.0452 -1.2334
   18LER     HG  334   6.504   4.538   2.534  0.4684  0.0607 -1.0481
   18LER    CD1  335   6.703   4.585   2.570  0.4174 -0.4277 -0.2149
   18LER   HD11  336   6.682   4.577   2.677 -2.1818 -0.6580 -0.6642
   18LER   HD12  337   6.801   4.552   2.534  0.6514  1.2963 -1.2514
   18LER   HD13  338   6.678   4.682   2.529 -2.3091 -0.6705  0.6562
   18LER    CD2  339   6.595   4.517   2.352  0.0502 -0.2941 -0.2948
   18LER   HD21  340   6.538   4.445   2.295 -0.8421  0.3917 -0.2896
   18LER   HD22  341   6.551   4.614   2.326  2.4814  1.0235  0.1078
   18LER   HD23  342   6.691   4.522   2.299  1.3699  3.3685  2.0631
   18LER      C  343   6.534   4.099   2.555 -0.2323  0.4146  0.2552
   18LER      O  344   6.574   4.051   2.661 -0.6823 -0.2317  0.2154
   19LYR      N  345   6.522   4.033   2.441 -0.2040  0.4160  0.2536
   19LYR      H  346   6.533   4.088   2.357 -0.5625 -0.9970 -0.7585
   19LYR     CA  347   6.539   3.889   2.420  0.1529 -0.1066  0.1881
   19LYR     HA  348   6.527   3.825   2.507  0.9705 -1.2906 -0.5388
   19LYR     CB  349   6.446   3.843   2.302  0.0364 -0.7860  0.0064
   19LYR    HB1  350   6.450   3.738   2.276 -0.4146 -0.7567 -0.2027
   19LYR    HB2  351   6.486   3.888   2.212  1.1637 -0.2264  0.7710
   19LYR     CG  352   6.288   3.882   2.311 -0.3969 -0.3580 -1.0738
   19LYR    HG1  353   6.243   3.850   2.217  0.2762 -0.5902 -1.3285
   19LYR    HG2  354   6.282   3.989   2.326  2.0253 -0.2891 -0.1872
   19LYR     CD  355   6.219   3.813   2.430 -0.2864 -0.3464 -0.0644
   19LYR    HD1  356   6.114   3.841   2.423  0.6343  3.6185 -0.4126
   19LYR    HD2  357   6.247   3.858   2.525 -1.4859 -0.3397  0.3007
   19LYR     CE  358   6.244   3.665   2.456 -0.3001  0.5804 -0.8182
   19LYR    HE1  359   6.202   3.634   2.552  0.2229 -2.0649 -1.3708
   19LYR    HE2  360   6.346   3.634   2.477 -0.5913 -0.4778 -0.9144
   19LYR     NZ  361   6.196   3.578   2.350 -0.0972 -0.4886 -0.3034
   19LYR    HZ1  362   6.097   3.581   2.329 -0.2472 -0.9498  0.3276
   19LYR      C  363   6.685   3.839   2.373  0.6521  0.2234 -0.0304
   19LYR      O  364   6.724   3.727   2.407  0.3060 -0.0680 -0.5902
   20LER      N  365   6.762   3.923   2.295 -0.1949  0.0397 -0.0825
   20LER      H  366   6.727   4.014   2.268 -2.8989 -0.4637  1.3673
   20LER     CA  367   6.877   3.872   2.218  0.8927 -0.5166  0.0735
   20LER     HA  368   6.842   3.795   2.150 -0.0118 -2.1434  2.2503
   20LER     CB  369   6.942   3.983   2.131  0.2752  0.0628  0.0571
   20LER    HB1  370   6.862   4.038   2.080 -0.0679  0.1281  0.6497
   20LER    HB2  371   7.003   3.933   2.056  1.6615 -0.1512  1.2885
   20LER     CG  372   7.028   4.085   2.201 -0.8367 -0.0951 -0.1051
   20LER     HG  373   7.101   4.036   2.266  1.7805 -0.2933 -2.9751
   20LER    CD1  374   7.110   4.155   2.093 -0.4884 -0.1725  0.4174
   20LER   HD11  375   7.175   4.232   2.134 -1.2938  0.5916  0.2841
   20LER   HD12  376   7.172   4.074   2.056  0.0292  0.2920  0.2704
   20LER   HD13  377   7.044   4.191   2.013 -0.5058  0.4626  0.7098
   20LER    CD2  378   6.955   4.194   2.278 -0.5176  0.1364 -0.1794
   20LER   HD21  379   6.878   4.234   2.213 -1.1757  0.5181  0.8149
   20LER   HD22  380   6.920   4.154   2.373  2.9715  0.6868  1.5188
   20LER   HD23  381   7.019   4.281   2.294  1.0169 -0.6981 -1.4360
   20LER      C  382   6.994   3.811   2.295  0.4472 -0.3119  0.6220
   20LER      O  383   7.005   3.836   2.414 -0.0781 -0.3693 -0.2846
   21LER      N  384   7.069   3.714   2.239  0.1352 -0.6707  0.6201
   21LER      H  385   7.064   3.692   2.140 -1.5043  1.0225  0.2772
   21LER     CA  386   7.157   3.617   2.307 -0.6936 -0.2176 -0.1166
   21LER     HA  387   7.113   3.614   2.407 -1.2023 -0.0182 -0.3300
   21LER     CB  388   7.133   3.476   2.245  0.1174 -0.0027  0.0424
   21LER    HB1  389   7.181   3.481   2.148  0.3611  1.2394  0.2181
   21LER    HB2  390   7.026   3.456   2.231 -0.4162  1.2681  1.9031
   21LER     CG  391   7.198   3.355   2.316  0.0177 -0.2594 -0.2774
   21LER     HG  392   7.294   3.380   2.360 -0.0102  1.0358 -0.8742
   21LER    CD1  393   7.126   3.312   2.440  0.6578  0.4359 -0.1735
   21LER   HD11  394   7.138   3.392   2.513  1.5880  3.1153 -3.0195
   21LER   HD12  395   7.020   3.301   2.414  0.5008 -0.3204  0.7533
   21LER   HD13  396   7.153   3.215   2.480 -1.5169 -0.2957 -0.3406
   21LER    CD2  397   7.218   3.239   2.222 -0.1705  0.2088  0.8836
   21LER   HD21  398   7.119   3.203   2.194 -0.0429  1.0845 -0.7960
   21LER   HD22  399   7.277   3.260   2.133  0.6700 -2.1351  0.8362
   21LER   HD23  400   7.276   3.163   2.274  0.7151 -0.8667 -1.5468
   21LER      C  401   7.302   3.669   2.316 -0.4830 -0.7396 -0.4154
   21LER      O  402   7.363   3.682   2.211  0.0393  0.0715 -0.1116
   22LY0      N  403   6.402   3.242   1.744  0.5823  0.5388  0.1460
   22LY0     H1  404   6.351   3.159   1.770 -0.3226  1.2929  0.8806
   22LY0     H2  405   6.486   3.208   1.700  1.2884  0.7702  1.2862
   22LY0     H3  406   6.350   3.295   1.675 -0.1622  2.0612  1.7775
   22LY0     CA  407   6.427   3.333   1.863 -0.1199 -0.2261 -0.0312
   22LY0     HA  408   6.500   3.279   1.923  0.5493  2.1553  1.4357
   22LY0     CB  409   6.493   3.466   1.819  0.7522 -0.2929 -0.4054
   22LY0    HB1  410   6.429   3.506   1.740 -0.5200  0.2876  0.8731
   22LY0    HB2  411   6.592   3.441   1.781 -0.4708 -1.5850 -2.9731
   22LY0     CG  412   6.509   3.581   1.921 -0.0096 -0.0470 -0.4461
   22LY0    HG1  413   6.555   3.544   2.013 -0.0331 -0.6831 -0.6852
   22LY0    HG2  414   6.410   3.622   1.941  0.0196  0.4215 -1.2423
   22LY0     CD  415   6.581   3.700   1.850 -0.7872  0.0993  0.5160
   22LY0    HD1  416   6.520   3.717   1.762 -3.0227 -0.1892  1.9294
   22LY0    HD2  417   6.684   3.677   1.820 -0.1123  0.5310  2.3462
   22LY0     CE  418   6.597   3.826   1.934  0.1696  0.6816 -0.3441
   22LY0    HE1  419   6.665   3.807   2.017  2.1179  2.8636 -1.3349
   22LY0    HE2  420   6.507   3.869   1.978  0.1910 -0.2361  0.6372
   22LY0     NZ  421   6.663   3.934   1.856 -0.3443  0.2173  0.5886
   22LY0    HZ1  422   6.594   3.982   1.800 -1.1416 -0.2839  1.1037
   22LY0    HZ2  423   6.721   3.991   1.916 -0.7061 -0.6516  1.8114
   22LY0    HZ3  424   6.727   3.889   1.792 -2.5226 -0.6653 -1.1193
   22LY0      C  425   6.303   3.357   1.941 -0.1885 -0.2106 -0.1186
   22LY0      O  426   6.195   3.383   1.887  0.0247  0.0315 -0.3719
   23LER      N  427   6.320   3.362   2.070  0.1157 -0.5130  0.0495
   23LER      H  428   6.412   3.344   2.110 -0.4088 -1.8066  0.7522
   23LER     CA  429   6.217   3.414   2.166 -0.4462 -1.0758 -0.0628
   23LER     HA  430   6.164   3.487   2.106  0.8332  0.6764  0.8240
   23LER     CB  431   6.129   3.293   2.207  0.1094 -0.6896 -0.4486
   23LER    HB1  432   6.122   3.244   2.110  0.0831 -0.2528 -0.6728
   23LER    HB2  433   6.030   3.328   2.234  0.0365  0.5724 -2.1310
   23LER     CG  434   6.192   3.199   2.307  0.0424 -0.7694  0.0062
   23LER     HG  435   6.298   3.187   2.287  0.5282  1.0851  1.1685
   23LER    CD1  436   6.181   3.253   2.447 -0.0879 -0.1436 -0.2919
   23LER   HD11  437   6.208   3.176   2.519  2.8009 -0.6379 -1.7430
   23LER   HD12  438   6.266   3.316   2.471  0.9426 -2.6474  3.5108
   23LER   HD13  439   6.087   3.308   2.451 -1.0787 -1.2606 -4.0162
   23LER    CD2  440   6.137   3.061   2.301  0.4117 -0.3990  0.3736
   23LER   HD21  441   6.168   3.007   2.391  1.5920  0.0048  0.2283
   23LER   HD22  442   6.029   3.065   2.288  0.1555 -0.3189  2.2300
   23LER   HD23  443   6.196   3.013   2.223 -1.5329  0.4217 -1.7009
   23LER      C  444   6.276   3.507   2.279 -0.3010  0.8240  0.2080
   23LER      O  445   6.396   3.510   2.303  0.0763  0.1024  0.4113
   24LY0      N  446   7.819   5.687   2.749 -0.2333 -0.0277  0.1377
   24LY0     H1  447   7.728   5.661   2.785  0.4633 -2.0944  0.5333
   24LY0     H2  448   7.884   5.689   2.826 -0.2313  0.6218  0.1218
   24LY0     H3  449   7.821   5.778   2.707  0.4602 -0.0571  0.0993
   24LY0     CA  450   7.847   5.581   2.651  0.3659 -0.0362 -0.2468
   24LY0     HA  451   7.844   5.633   2.555  1.6790 -0.8032 -0.7331
   24LY0     CB  452   7.991   5.529   2.664 -0.6857 -0.2240  0.9136
   24LY0    HB1  453   7.991   5.451   2.740  2.8791 -0.3213  0.9852
   24LY0    HB2  454   8.058   5.613   2.683 -0.3581  0.3475 -2.2065
   24LY0     CG  455   8.053   5.471   2.539  0.4760  0.8927 -0.3470
   24LY0    HG1  456   8.060   5.552   2.467 -0.0236  0.3136 -1.0553
   24LY0    HG2  457   7.982   5.402   2.495 -0.4069  2.0417 -0.7899
   24LY0     CD  458   8.186   5.403   2.552 -0.0340  0.3192  0.0559
   24LY0    HD1  459   8.187   5.330   2.634  0.4839  0.0222 -0.2044
   24LY0    HD2  460   8.268   5.475   2.553  2.2271 -2.0786  0.9238
   24LY0     CE  461   8.197   5.308   2.429 -1.0339  0.1814  0.1584
   24LY0    HE1  462   8.304   5.291   2.417 -1.2740 -1.3658  0.0539
   24LY0    HE2  463   8.143   5.352   2.345  0.0187  0.1637 -0.5482
   24LY0     NZ  464   8.140   5.181   2.458  0.3916  0.2164 -0.8487
   24LY0    HZ1  465   8.044   5.177   2.487  0.6226 -1.7153 -0.1737
   24LY0    HZ2  466   8.142   5.136   2.367 -1.9838 -1.1413 -0.3176
   24LY0    HZ3  467   8.202   5.124   2.514  1.7309  0.1966 -2.2653
   24LY0      C  468   7.736   5.473   2.653  0.6502 -0.8246  0.1774
   24LY0      O  469   7.693   5.428   2.765  0.3657 -0.4958 -0.4631
   25LER      N  470   7.675   5.432   2.540 -0.6455 -0.3920  0.1643
   25LER      H  471   7.718   5.451   2.451  0.1738  1.3561  0.8992
   25LER     CA  472   7.561   5.347   2.536 -0.4421  0.2853 -0.0262
   25LER     HA  473   7.498   5.381   2.619 -1.1570  3.3614 -1.6779
   25LER     CB  474   7.504   5.366   2.394  0.4781 -0.3857 -0.5915
   25LER    HB1  475   7.437   5.285   2.362  1.0791 -0.3015 -2.1767
   25LER    HB2  476   7.580   5.375   2.316 -0.8440 -2.1773 -2.1952
   25LER     CG  477   7.416   5.495   2.377 -0.1606 -0.8286 -0.2212
   25LER     HG  478   7.469   5.581   2.419  0.5402 -1.9224  1.2107
   25LER    CD1  479   7.392   5.520   2.230 -0.5159 -0.1343 -0.0063
   25LER   HD11  480   7.486   5.558   2.190  0.2141 -2.1947 -0.3619
   25LER   HD12  481   7.366   5.431   2.173 -0.3309  0.5584 -1.2047
   25LER   HD13  482   7.319   5.600   2.217 -1.3170 -0.8774 -0.1846
   25LER    CD2  483   7.280   5.479   2.433 -0.6931  0.5548 -0.0393
   25LER   HD21  484   7.232   5.407   2.367  0.1120  0.8159 -0.9167
   25LER   HD22  485   7.285   5.438   2.535  0.8221 -0.1361 -0.3708
   25LER   HD23  486   7.225   5.573   2.442 -2.9079 -0.6169 -0.5196
   25LER      C  487   7.597   5.195   2.549 -1.3750 -1.3416  1.0241
   25LER      O  488   7.702   5.153   2.493 -0.4824  0.2411 -0.3251
   26LYR      N  489   7.519   5.115   2.621  0.1419 -0.3493  0.0730
   26LYR      H  490   7.443   5.164   2.666  0.8473  3.1539 -2.1879
   26LYR     CA  491   7.526   4.972   2.629 -0.0052  0.3251 -0.0935
   26LYR     HA  492   7.594   4.943   2.548  0.7850 -0.0053  0.6726
   26LYR     CB  493   7.585   4.919   2.765 -0.4044 -0.1043  0.6106
   26LYR    HB1  494   7.691   4.944   2.759 -0.1469 -1.4370 -1.0276
   26LYR    HB2  495   7.582   4.810   2.765 -2.2192 -0.0909 -0.7036
   26LYR     CG  496   7.514   4.972   2.892  0.6926  0.4437 -0.6165
   26LYR    HG1  497   7.410   4.941   2.887  0.4054  0.9812  1.2691
   26LYR    HG2  498   7.518   5.081   2.900 -0.6633  0.5125 -0.7086
   26LYR     CD  499   7.563   4.913   3.028 -0.4579  0.1806  0.2521
   26LYR    HD1  500   7.666   4.946   3.042  0.0802 -0.4148 -1.8530
   26LYR    HD2  501   7.552   4.804   3.023 -1.1218  0.2965 -1.4817
   26LYR     CE  502   7.481   4.968   3.149  0.2713 -0.2027  1.2418
   26LYR    HE1  503   7.374   4.965   3.126  0.8589 -2.3130 -1.9187
   26LYR    HE2  504   7.497   5.075   3.157 -1.9413  0.1164  2.1475
   26LYR     NZ  505   7.506   4.905   3.274  0.5653 -0.2378  0.1038
   26LYR    HZ1  506   7.601   4.910   3.309  0.1418 -0.4658  1.3340
   26LYR      C  507   7.380   4.912   2.613 -0.1105  0.4289  0.2723
   26LYR      O  508   7.281   4.969   2.663 -0.0256 -0.4173  0.0264
   27LER      N  509   7.369   4.790   2.557  0.2186  0.3367  0.3429
   27LER      H  510   7.451   4.744   2.520 -1.4547 -2.4503 -0.1976
   27LER     CA  511   7.247   4.713   2.534  0.2590 -0.3793  0.1657
   27LER     HA  512   7.163   4.771   2.572 -0.6835  0.2754 -2.6070
   27LER     CB  513   7.221   4.697   2.383 -0.3624  0.2081  0.0625
   27LER    HB1  514   7.307   4.638   2.351  2.2196  2.7137  1.9082
   27LER    HB2  515   7.224   4.795   2.336  0.1527 -0.3637 -1.1373
   27LER     CG  516   7.091   4.633   2.332 -0.0647  0.6252 -0.7796
   27LER     HG  517   7.094   4.533   2.375 -1.7059 -0.8723 -3.8000
   27LER    CD1  518   6.976   4.720   2.370  0.2393 -0.4308  0.8271
   27LER   HD11  519   6.994   4.818   2.327 -1.2475 -0.6434 -0.3683
   27LER   HD12  520   6.885   4.669   2.338  0.4714  1.2933 -3.0337
   27LER   HD13  521   6.969   4.723   2.479 -0.1838 -0.6689  0.8095
   27LER    CD2  522   7.100   4.617   2.188 -0.5462  0.0367  0.3791
   27LER   HD21  523   6.999   4.610   2.147 -0.6097 -0.0826  0.5557
   27LER   HD22  524   7.129   4.712   2.144  0.2637 -1.5512 -2.8216
   27LER   HD23  525   7.157   4.529   2.158 -2.9484 -0.6178 -2.8672
   27LER      C  526   7.260   4.579   2.610 -0.4546  0.0094  0.6871
   27LER      O  527   7.352   4.494   2.580 -0.3951 -0.3840 -0.2369
   28LER      N  528   7.168   4.559   2.698 -0.0289 -0.8764 -0.0034
   28LER      H  529   7.106   4.637   2.716  1.8604  1.0196 -1.2321
   28LER     CA  530   7.178   4.437   2.787 -0.3580  0.2032 -0.8775
   28LER     HA  531   7.283   4.414   2.804 -0.7940 -0.3630  1.3229
   28LER     CB  532   7.116   4.460   2.928 -0.7884 -0.0223 -0.1267
   28LER    HB1  533   7.094   4.366   2.979 -0.2147  0.6343  1.3798
   28LER    HB2  534   7.021   4.513   2.916 -0.5954  0.9025  2.0058
   28LER     CG  535   7.212   4.545   3.022 -0.1489  0.9357 -0.2604
   28LER     HG  536   7.315   4.512   3.012 -0.0093  1.3934 -0.3270
   28LER    CD1  537   7.214   4.696   2.989  0.0000  0.8412  0.4698
   28LER   HD11  538   7.260   4.701   2.890  0.7795 -0.4445  0.7503
   28LER   HD12  539   7.113   4.733   2.971  0.3584  2.7462  2.1278
   28LER   HD13  540   7.268   4.751   3.066 -1.8887  1.1197  1.6512
   28LER    CD2  541   7.163   4.517   3.166 -0.6519  0.0697 -0.2664
   28LER   HD21  542   7.176   4.413   3.194 -1.8730 -1.2766 -4.1034
   28LER   HD22  543   7.212   4.584   3.237 -1.1802  0.7855 -0.5656
   28LER   HD23  544   7.055   4.529   3.170 -0.7937  0.3227 -3.1145
   28LER      C  545   7.101   4.321   2.712 -0.1829 -0.1544 -0.6865
   28LER      O  546   7.004   4.337   2.631  0.2018 -0.1737 -0.2051
   29LYR      N  547   7.144   4.197   2.737  0.5971 -0.3492 -0.8077
   29LYR      H  548   7.217   4.185   2.806 -0.6830 -0.3939  0.6013
   29LYR     CA  549   7.108   4.070   2.663  0.0072 -1.0158  0.4439
   29LYR     HA  550   7.028   4.097   2.595 -0.9887 -0.6069  1.7317
   29LYR     CB  551   7.237   4.025   2.587 -0.2962  0.4995  0.4028
   29LYR    HB1  552   7.213   3.937   2.527  2.4968 -0.1949  0.1899
   29LYR    HB2  553   7.318   4.006   2.657  1.7509 -0.5503 -2.0954
   29LYR     CG  554   7.279   4.135   2.489  0.6206  0.0143 -0.3799
   29LYR    HG1  555   7.315   4.225   2.538  1.0546  0.3925 -1.3616
   29LYR    HG2  556   7.196   4.159   2.422  0.6706 -0.5723 -0.6647
   29LYR     CD  557   7.399   4.084   2.405  0.3255  0.5227  0.4020
   29LYR    HD1  558   7.387   4.094   2.297 -1.1420 -2.2249  0.2330
   29LYR    HD2  559   7.408   3.976   2.418 -0.5057  0.5549  1.3727
   29LYR     CE  560   7.530   4.158   2.451 -0.1455 -0.1695  0.3781
   29LYR    HE1  561   7.617   4.124   2.394  0.5018 -0.1217  1.3269
   29LYR    HE2  562   7.553   4.143   2.556  0.0456  0.1319  0.3781
   29LYR     NZ  563   7.524   4.300   2.421 -0.6538  0.3698  0.4742
   29LYR    HZ1  564   7.446   4.354   2.457  0.4498  2.1721  0.3046
   29LYR      C  565   7.067   3.955   2.759  0.2676  0.6367  0.3335
   29LYR      O  566   7.062   3.970   2.879  0.4032  0.5957  0.2319
   30LER      N  567   7.053   3.832   2.707 -0.2301  0.0105 -0.0503
   30LER      H  568   7.065   3.832   2.606  1.6027 -0.6006  0.1299
   30LER     CA  569   7.022   3.717   2.780 -0.1444 -0.1108  0.2495
   30LER     HA  570   7.031   3.743   2.886  1.7543  1.3877 -0.2338
   30LER     CB  571   6.877   3.676   2.756  0.5990 -0.2807  0.0674
   30LER    HB1  572   6.861   3.568   2.750  0.4441 -0.1995 -1.3484
   30LER    HB2  573   6.849   3.702   2.654 -4.0982  2.4288  1.7432
   30LER     CG  574   6.778   3.742   2.854  0.5887 -0.3043  0.0065
   30LER     HG  575   6.794   3.850   2.859 -0.4077 -0.1879  0.9724
   30LER    CD1  576   6.638   3.717   2.803  1.2344  0.0550 -0.6692
   30LER   HD11  577   6.603   3.614   2.805 -0.5633  0.5856 -2.3099
   30LER   HD12  578   6.571   3.776   2.865  1.2256  0.5490 -1.1382
   30LER   HD13  579   6.625   3.755   2.702  4.3820 -2.1102 -2.0528
   30LER    CD2  580   6.792   3.691   2.992  0.0273 -0.2438 -0.2397
   30LER   HD21  581   6.845   3.766   3.051  2.2071 -0.9399 -1.2207
   30LER   HD22  582   6.701   3.652   3.039  1.7260 -0.5262  3.1179
   30LER   HD23  583   6.864   3.609   2.990  1.1021  0.6274  1.1376
   30LER      C  584   7.112   3.598   2.767  0.2332  0.4752  0.0645
   30LER      O  585   7.181   3.575   2.668 -0.4962  0.2504  0.3404
   31LER      N  586   7.105   3.509   2.867  0.4176 -0.5039  0.3868
   31LER      H  587   7.043   3.539   2.941  0.3722 -0.9666  0.5353
   31LER     CA  588   7.160   3.379   2.865 -0.7752  0.3955  0.3726
   31LER     HA  589   7.228   3.355   2.783 -3.2166 -1.7980 -1.2015
   31LER     CB  590   7.230   3.360   3.005  0.8214  0.3134 -0.2797
   31LER    HB1  591   7.273   3.260   3.010  0.2043  0.0811  3.6162
   31LER    HB2  592   7.150   3.369   3.079 -1.0775  0.9748 -2.3181
   31LER     CG  593   7.348   3.447   3.047  0.4227 -0.2094  1.0774
   31LER     HG  594   7.318   3.551   3.056  0.9778  0.0781 -0.2004
   31LER    CD1  595   7.419   3.404   3.172  0.0866  0.8807 -0.5113
   31LER   HD11  596   7.351   3.390   3.257  1.6488 -0.2580  0.6228
   31LER   HD12  597   7.481   3.316   3.159  1.3795  1.9564 -1.9011
   31LER   HD13  598   7.483   3.485   3.207  1.7657 -0.1009 -1.2190
   31LER    CD2  599   7.465   3.443   2.946 -0.5569  0.4037  0.2234
   31LER   HD21  600   7.553   3.494   2.985 -1.4373  0.9949  1.5338
   31LER   HD22  601   7.481   3.338   2.920 -3.6378 -0.1446  0.1624
   31LER   HD23  602   7.429   3.490   2.855  1.0533  0.1763 -0.5661
   31LER      C  603   7.056   3.270   2.834  0.6268  0.1805 -0.0609
   31LER      O  604   7.070   3.154   2.873  0.2311 -0.2186  0.3661
   32LY0      N  605   7.344   5.117   3.840  0.5667  0.3395  0.0624
   32LY0     H1  606   7.418   5.055   3.871 -0.2028 -1.3619 -1.2711
   32LY0     H2  607   7.398   5.194   3.806  1.3551  1.1332  2.8651
   32LY0     H3  608   7.287   5.168   3.905 -1.0829  0.8955 -1.7313
   32LY0     CA  609   7.276   5.044   3.730  1.7822 -0.6875  0.0767
   32LY0     HA  610   7.223   4.955   3.764 -0.9931 -0.2360 -2.6433
   32LY0     CB  611   7.171   5.141   3.663 -0.2275  1.2591 -0.3655
   32LY0    HB1  612   7.222   5.216   3.602 -1.2744  2.0347 -0.3048
   32LY0    HB2  613   7.114   5.179   3.748 -1.9193 -0.0507 -0.8689
   32LY0     CG  614   7.070   5.070   3.573 -0.2279 -0.6272  0.3741
   32LY0    HG1  615   7.009   5.003   3.633 -0.4499  0.3569  1.2651
   32LY0    HG2  616   7.114   4.997   3.505 -0.7827 -0.9557  0.3627
   32LY0     CD  617   6.994   5.163   3.487 -0.0255 -0.5668  0.1098
   32LY0    HD1  618   6.930   5.110   3.417  2.4580 -1.5705 -1.5483
   32LY0    HD2  619   7.058   5.221   3.421 -1.2792 -0.5774 -1.1432
   32LY0     CE  620   6.906   5.263   3.569  0.0476 -0.1536 -0.3274
   32LY0    HE1  621   6.966   5.333   3.628  0.8597 -0.7457 -0.4296
   32LY0    HE2  622   6.836   5.205   3.629 -1.7560 -0.4115 -2.5320
   32LY0     NZ  623   6.824   5.340   3.477 -0.5689  0.0149 -0.2491
   32LY0    HZ1  624   6.792   5.424   3.523 -0.5724 -0.1712  0.0924
   32LY0    HZ2  625   6.880   5.362   3.395 -0.4579  1.9273  0.3046
   32LY0    HZ3  626   6.746   5.280   3.454  0.8325 -2.2896  0.6176
   32LY0      C  627   7.373   4.995   3.634 -0.6999 -0.8176  0.4878
   32LY0      O  628   7.451   5.069   3.583 -0.0998  0.2588  0.6735
   33LER      N  629   7.361   4.865   3.599  0.1198 -0.2509  0.1562
   33LER      H  630   7.291   4.801   3.633 -1.6565  0.5500 -1.7757
   33LER     CA  631   7.442   4.810   3.486  0.6660  0.0805 -0.2861
   33LER     HA  632   7.546   4.836   3.502  0.7792  1.3525 -2.7277
   33LER     CB  633   7.428   4.652   3.482 -0.1668 -0.1280  0.4616
   33LER    HB1  634   7.328   4.624   3.451 -0.3494  1.8074 -0.8822
   33LER    HB2  635   7.444   4.616   3.583 -1.5975 -2.3387 -0.0361
   33LER     CG  636   7.531   4.594   3.381  0.3529 -0.0226 -0.1009
   33LER     HG  637   7.527   4.646   3.285 -1.4815  0.4037  0.1781
   33LER    CD1  638   7.680   4.604   3.433 -0.4122  0.4952  0.6688
   33LER   HD11  639   7.746   4.557   3.360  0.1037  0.7469  0.9638
   33LER   HD12  640   7.708   4.709   3.443 -2.5498  0.9636  2.7014
   33LER   HD13  641   7.699   4.562   3.532  1.4977 -0.3237  0.0025
   33LER    CD2  642   7.501   4.448   3.348  0.0299  0.1543  0.1577
   33LER   HD21  643   7.589   4.400   3.306 -0.3476 -2.7202  2.3637
   33LER   HD22  644   7.462   4.396   3.436  0.9692  0.3130  0.6739
   33LER   HD23  645   7.421   4.444   3.274 -0.8034 -0.5095  1.0697
   33LER      C  646   7.406   4.874   3.356 -0.4130  0.6720  0.1924
   33LER      O  647   7.289   4.893   3.330 -0.5044 -0.4950 -0.0414
   34LY0      N  648   8.543   5.393   1.929 -0.9638 -0.9003  0.0590
   34LY0     H1  649   8.545   5.494   1.921 -2.3554 -0.9588 -1.8951
   34LY0     H2  650   8.641   5.377   1.946 -0.7942  1.2048  1.5089
   34LY0     H3  651   8.513   5.349   1.843 -0.9595  0.1855 -0.5220
   34LY0     CA  652   8.454   5.343   2.035  0.1536  0.2537 -0.3766
   34LY0     HA  653   8.493   5.241   2.046  2.5202  1.1374 -0.0582
   34LY0     CB  654   8.461   5.398   2.176  0.2190 -0.8057 -0.3629
   34LY0    HB1  655   8.420   5.319   2.239 -0.0968 -0.8046 -0.5662
   34LY0    HB2  656   8.402   5.488   2.187 -0.0587 -1.0492  0.1256
   34LY0     CG  657   8.615   5.421   2.220 -0.1800  1.2522 -0.1294
   34LY0    HG1  658   8.635   5.526   2.197 -1.8437  2.1232  2.0074
   34LY0    HG2  659   8.691   5.362   2.170  1.7948 -1.0412  4.9339
   34LY0     CD  660   8.630   5.406   2.370  0.3118  0.2319  0.5368
   34LY0    HD1  661   8.598   5.309   2.405  2.5655  0.0817  2.4496
   34LY0    HD2  662   8.561   5.475   2.419 -0.5003 -1.8095  2.3946
   34LY0     CE  663   8.778   5.422   2.411  0.3564 -0.2601 -0.2614
   34LY0    HE1  664   8.820   5.512   2.366 -0.3442 -0.3139 -1.0627
   34LY0    HE2  665   8.836   5.334   2.384  0.0177 -1.4729  2.6983
   34LY0     NZ  666   8.786   5.429   2.555  0.9658  0.0172 -0.4490
   34LY0    HZ1  667   8.876   5.457   2.591  0.6624 -0.9125  1.1185
   34LY0    HZ2  668   8.726   5.503   2.587  3.0600  1.1776  1.0912
   34LY0    HZ3  669   8.749   5.341   2.587 -1.7354  0.5202 -1.9173
   34LY0      C  670   8.308   5.347   1.987  0.0807  0.1512 -0.1575
   34LY0      O  671   8.280   5.437   1.914  0.3086 -0.2756 -0.3066
   35LER      N  672   8.218   5.249   2.016 -0.1924  0.5328 -0.5368
   35LER      H  673   8.253   5.174   2.075  0.0993  1.9471  1.1620
   35LER     CA  674   8.078   5.241   1.978 -0.4899 -0.4086  0.3465
   35LER     HA  675   8.037   5.342   1.975  0.5308 -0.0019 -1.1885
   35LER     CB  676   8.059   5.168   1.849  0.4906 -0.5184 -0.7994
   35LER    HB1  677   7.952   5.160   1.829  0.4047 -0.8852 -0.2104
   35LER    HB2  678   8.114   5.073   1.849  3.5904  1.1300  0.9248
   35LER     CG  679   8.118   5.245   1.729  0.8724 -0.3550  0.1624
   35LER     HG  680   8.226   5.263   1.733  0.9650 -0.2392 -1.8803
   35LER    CD1  681   8.108   5.162   1.606  0.0796 -0.1077  0.3081
   35LER   HD11  682   8.005   5.139   1.581 -0.0110 -0.0703  0.6468
   35LER   HD12  683   8.165   5.210   1.526 -1.0255  0.8012  0.0398
   35LER   HD13  684   8.164   5.071   1.630 -0.0856  0.0616  1.3852
   35LER    CD2  685   8.041   5.382   1.704 -0.9450 -0.1497 -0.6607
   35LER   HD21  686   7.945   5.367   1.656 -1.5165  0.7463  0.1662
   35LER   HD22  687   8.018   5.428   1.799 -0.0207 -1.4507  0.2287
   35LER   HD23  688   8.087   5.456   1.638  0.2773 -0.0441  0.2713
   35LER      C  689   7.992   5.163   2.081 -0.2531  0.0853 -0.0177
   35LER      O  690   8.042   5.094   2.166 -0.2482 -0.0402 -0.5291
   36LYR      N  691   7.863   5.173   2.060  1.2453 -0.0971 -0.3002
   36LYR      H  692   7.825   5.243   1.998  0.3842 -0.9284 -0.7455
   36LYR     CA  693   7.768   5.096   2.146  0.9596 -0.9786 -0.6190
   36LYR     HA  694   7.775   5.154   2.238 -0.3438  1.4042 -1.9152
   36LYR     CB  695   7.624   5.104   2.097  0.2533 -0.3548  0.0676
   36LYR    HB1  696   7.607   5.076   1.993  0.4124 -0.6507  0.1220
   36LYR    HB2  697   7.590   5.208   2.100 -0.1456 -0.4420 -0.9997
   36LYR     CG  698   7.525   5.015   2.179 -0.5082  0.5817  0.7624
   36LYR    HG1  699   7.536   5.039   2.285  2.5522 -0.3753  0.7822
   36LYR    HG2  700   7.567   4.916   2.163  0.8904  1.4174 -1.2424
   36LYR     CD  701   7.383   4.996   2.137 -0.1041 -0.1517  1.0376
   36LYR    HD1  702   7.335   4.926   2.205 -0.6973  0.5845  1.3844
   36LYR    HD2  703   7.384   4.971   2.031  2.3369  1.4272  0.6035
   36LYR     CE  704   7.322   5.136   2.148  0.4966 -0.0582  0.1800
   36LYR    HE1  705   7.384   5.201   2.086 -1.2898  1.8998  0.3222
   36LYR    HE2  706   7.316   5.168   2.252 -1.0171 -0.4538  0.2367
   36LYR     NZ  707   7.186   5.143   2.100  0.2574 -0.1378 -0.2582
   36LYR    HZ1  708   7.176   5.140   1.999 -0.9705  0.8142 -0.1866
   36LYR      C  709   7.814   4.954   2.164 -0.6976  0.6592  0.0079
   36LYR      O  710   7.831   4.885   2.066 -0.1368 -0.4959 -0.0484
   37LER      N  711   7.809   4.911   2.284 -0.7906  0.8829  0.3863
   37LER      H  712   7.776   4.978   2.352 -0.3710  1.8126 -0.3029
   37LER     CA  713   7.835   4.774   2.322 -0.2324  0.2874 -0.8207
   37LER     HA  714   7.902   4.721   2.254 -0.0643 -1.5691  0.6997
   37LER     CB  715   7.908   4.780   2.464  0.4278 -0.4605  0.4934
   37LER    HB1  716   7.913   4.680   2.507  0.2159 -1.1607 -1.0390
   37LER    HB2  717   7.856   4.852   2.528  2.0758  2.3108 -1.1071
   37LER     CG  718   8.051   4.830   2.449  0.4168 -0.6720  0.4035
   37LER     HG  719   8.053   4.929   2.402 -0.6645 -1.3254 -1.0707
   37LER    CD1  720   8.103   4.844   2.592  0.3389 -0.7756 -0.5009
   37LER   HD11  721   8.042   4.776   2.652 -0.9318  0.1388 -0.7183
   37LER   HD12  722   8.212   4.843   2.597  0.3242 -0.5983 -0.0856
   37LER   HD13  723   8.073   4.946   2.616  2.7399 -0.2338  0.5441
   37LER    CD2  724   8.138   4.727   2.373  0.1451 -0.3238 -0.3459
   37LER   HD21  725   8.106   4.631   2.414 -3.2253  1.0972  0.6753
   37LER   HD22  726   8.125   4.741   2.266 -2.6935 -1.3663 -0.2187
   37LER   HD23  727   8.243   4.751   2.391 -0.0195  0.6653 -0.6537
   37LER      C  728   7.697   4.703   2.337 -0.7222  0.2700  0.3003
   37LER      O  729   7.604   4.752   2.401 -0.1169  0.2897  0.6279
   38LER      N  730   7.688   4.579   2.291  1.1501 -0.7139  0.5157
   38LER      H  731   7.768   4.545   2.240  2.0354 -0.5978  1.7725
   38LER     CA  732   7.571   4.498   2.295 -0.0229 -0.2508  0.0573
   38LER     HA  733   7.506   4.532   2.376 -3.3146  0.3537 -2.6350
   38LER     CB  734   7.482   4.515   2.170 -0.0210 -0.1833  0.4266
   38LER    HB1  735   7.474   4.620   2.143  0.1381 -0.6343 -1.5587
   38LER    HB2  736   7.386   4.473   2.202 -1.3369  2.2041 -0.1831
   38LER     CG  737   7.523   4.445   2.045  0.2017 -0.1089  0.3724
   38LER     HG  738   7.545   4.342   2.071  0.1736  0.2667  2.0009
   38LER    CD1  739   7.409   4.449   1.941  0.3043 -0.5325 -0.2137
   38LER   HD11  740   7.451   4.401   1.853  0.7307  0.8140 -0.7731
   38LER   HD12  741   7.328   4.392   1.987  0.7296 -3.2675 -2.5869
   38LER   HD13  742   7.392   4.555   1.920  3.3830  0.8666  3.1888
   38LER    CD2  743   7.650   4.509   1.991  0.1704 -0.2926  0.3699
   38LER   HD21  744   7.624   4.612   1.969 -2.7425 -1.4444 -2.2746
   38LER   HD22  745   7.735   4.505   2.060  2.5497 -1.8660 -2.4043
   38LER   HD23  746   7.686   4.462   1.900  0.0822 -0.0294  0.2004
   38LER      C  747   7.605   4.351   2.325 -0.6287  0.5099  0.4531
   38LER      O  748   7.697   4.288   2.264 -0.5538  0.3936  0.4405
   39LY0      N  749   6.899   5.449   1.723 -0.4707 -0.7062  0.3171
   39LY0     H1  750   6.936   5.541   1.742  1.1658 -0.8974 -1.5100
   39LY0     H2  751   6.915   5.444   1.623 -1.6828  0.7284  0.0216
   39LY0     H3  752   6.800   5.443   1.741 -0.5888  2.7293  1.3841
   39LY0     CA  753   6.973   5.334   1.791  0.3655  0.0537 -0.5197
   39LY0     HA  754   6.933   5.250   1.734  1.2803 -0.7102 -0.0576
   39LY0     CB  755   7.118   5.331   1.752 -0.3409 -0.3641 -0.1461
   39LY0    HB1  756   7.134   5.369   1.651 -1.0086 -2.5032 -1.1209
   39LY0    HB2  757   7.153   5.228   1.761  4.1135  0.9798  0.3326
   39LY0     CG  758   7.210   5.408   1.842 -0.2783  0.0629  0.3188
   39LY0    HG1  759   7.212   5.364   1.942 -1.8798 -0.8087  0.0022
   39LY0    HG2  760   7.175   5.511   1.849  1.4458  0.7942 -1.2475
   39LY0     CD  761   7.354   5.406   1.799  0.0059  0.9411 -0.2184
   39LY0    HD1  762   7.355   5.435   1.694  0.8829 -2.6398 -1.3261
   39LY0    HD2  763   7.396   5.306   1.804 -0.1201  0.9391  1.5665
   39LY0     CE  764   7.436   5.505   1.882  0.0692 -0.4500  0.2962
   39LY0    HE1  765   7.427   5.474   1.986  1.5569  1.5581  1.0793
   39LY0    HE2  766   7.390   5.603   1.868 -1.0457 -1.2994 -3.0459
   39LY0     NZ  767   7.581   5.504   1.843 -0.0562  0.5037 -0.1009
   39LY0    HZ1  768   7.627   5.552   1.918 -1.1057  1.2437  0.0833
   39LY0    HZ2  769   7.612   5.408   1.833  0.5839  0.8728 -2.1479
   39LY0    HZ3  770   7.592   5.540   1.749 -0.8357  0.1243 -0.3422
   39LY0      C  771   6.931   5.311   1.930 -0.0616  0.2880 -0.2113
   39LY0      O  772   6.892   5.401   2.000 -0.1000 -0.1211  0.2208
   40LER      N  773   6.931   5.186   1.969 -0.1377  0.0078 -0.5651
   40LER      H  774   6.951   5.115   1.900 -2.1173  0.1513 -1.3347
   40LER     CA  775   6.937   5.146   2.110 -0.5743  0.1479  0.1806
   40LER     HA  776   6.883   5.223   2.164 -0.0842  0.4291  0.2731
   40LER     CB  777   6.872   5.006   2.130 -0.5672  0.5208 -0.3754
   40LER    HB1  778   6.886   4.978   2.235 -2.1193  0.1131 -0.2435
   40LER    HB2  779   6.917   4.943   2.054 -0.7207  1.0974 -0.9512
   40LER     CG  780   6.721   4.999   2.095 -1.0229  0.5123  0.3908
   40LER     HG  781   6.708   5.022   1.989 -0.1474  0.0916  0.1833
   40LER    CD1  782   6.672   4.864   2.133  0.3899  0.2686  0.3420
   40LER   HD11  783   6.747   4.787   2.115 -0.8237 -0.5817 -1.2946
   40LER   HD12  784   6.663   4.854   2.241 -0.7697 -0.4543  0.1910
   40LER   HD13  785   6.578   4.846   2.080  1.5707 -1.6856 -1.2323
   40LER    CD2  786   6.646   5.109   2.173  0.3282  0.8681  0.3428
   40LER   HD21  787   6.541   5.081   2.180  0.4755  0.5142  1.4237
   40LER   HD22  788   6.690   5.112   2.273  1.0832 -1.4357  0.1410
   40LER   HD23  789   6.666   5.208   2.133 -0.7566 -0.3036 -3.4810
   40LER      C  790   7.077   5.137   2.177  0.2180 -0.1921  0.7484
   40LER      O  791   7.086   5.136   2.301  0.1052 -0.5056  0.4691
   41U      O5'  792   6.010   7.892   0.698 -0.1990 -0.1645  0.5451
   41U      H5T  793   5.984   7.819   0.755 -0.2365 -1.2884 -0.8477
   41U      C5'  794   5.915   7.990   0.725  0.2858  0.0443 -0.0903
   41U     H5'1  795   5.894   8.055   0.640  2.2454  0.7959 -0.0546
   41U     H5'2  796   5.947   8.060   0.803 -1.6339  0.9222 -0.0454
   41U      C4'  797   5.774   7.944   0.754 -0.6175  0.7834 -0.0553
   41U      H4'  798   5.706   8.028   0.745 -1.3805  0.2598  0.6002
   41U      O4'  799   5.732   7.836   0.667 -0.3837 -0.6991  0.3697
   41U      C1'  800   5.610   7.792   0.730  0.3712  0.3528  1.5059
   41U      H1'  801   5.526   7.843   0.682  0.6440 -0.2820  0.3229
   41U       N1  802   5.580   7.650   0.702  0.2018 -0.4573 -0.0420
   41U       C6  803   5.677   7.553   0.698 -0.1048  0.5665  0.0841
   41U       H6  804   5.781   7.583   0.706 -0.7689  3.1784 -0.3095
   41U       C5  805   5.657   7.419   0.690  0.3940  1.0344 -0.4012
   41U       H5  806   5.739   7.349   0.687 -0.4939 -0.0384 -0.3160
   41U       C4  807   5.519   7.368   0.689 -0.3084 -0.3758  0.9950
   41U       O4  808   5.487   7.248   0.675 -1.2954 -0.2174  0.3145
   41U       N3  809   5.422   7.467   0.679  0.2087  0.1431  0.7028
   41U       H3  810   5.327   7.432   0.674  0.5082 -0.6000 -0.1118
   41U       C2  811   5.447   7.604   0.706  0.6772  0.0416  0.1639
   41U       O2  812   5.350   7.676   0.729 -0.2574  0.1331  0.1827
   41U      C3'  813   5.748   7.876   0.894 -0.3470 -0.3461  0.3595
   41U      H3'  814   5.817   7.793   0.903 -1.3853 -1.2980 -0.1641
   41U      C2'  815   5.609   7.823   0.888 -0.1873 -1.2288  0.3102
   41U     H2'1  816   5.600   7.730   0.944 -0.7035 -0.0238  2.3314
   41U      O2'  817   5.503   7.922   0.905 -0.0643 -0.2923 -0.1658
   41U     HO'2  818   5.516   7.962   0.991 -2.8947  0.2642  0.1142
   41U      O3'  819   5.757   7.978   0.992  0.5730  0.1352 -0.0400
   42U        P  820   5.775   7.954   1.153 -0.0113 -0.2093  0.1340
   42U      O1P  821   5.796   8.085   1.209 -0.0084 -0.2558 -0.2474
   42U      O2P  822   5.872   7.850   1.175 -0.0879 -0.7324 -0.3605
   42U      O5'  823   5.625   7.917   1.214 -0.1227  1.1012 -0.4206
   42U      C5'  824   5.529   8.019   1.245  0.4754  0.1107 -0.1900
   42U     H5'1  825   5.509   8.083   1.159  0.2929  1.8845  1.1158
   42U     H5'2  826   5.564   8.091   1.319 -0.3505  2.2101 -1.7453
   42U      C4'  827   5.394   7.967   1.279 -0.0769  0.1912 -0.5783
   42U      H4'  828   5.320   8.044   1.300 -0.9990 -0.6126 -0.8158
   42U      O4'  829   5.347   7.881   1.174 -0.1377  0.1184 -0.3525
   42U      C1'  830   5.262   7.789   1.228  0.2875  0.3185  0.5165
   42U      H1'  831   5.161   7.804   1.190 -0.0619  0.6266  1.5266
   42U       N1  832   5.310   7.658   1.171 -0.4760  0.3027  0.1017
   42U       C6  833   5.439   7.619   1.184 -0.0048  0.5338  0.6539
   42U       H6  834   5.512   7.682   1.233  1.7071 -1.9614  1.5321
   42U       C5  835   5.486   7.500   1.130  0.1713 -1.1759  0.4693
   42U       H5  836   5.591   7.474   1.136  0.5998  0.4771  0.7819
   42U       C4  837   5.387   7.406   1.076  0.5875  0.6982  0.5274
   42U       O4  838   5.410   7.291   1.038 -0.1162  0.1767  0.2284
   42U       N3  839   5.256   7.456   1.070  0.0416 -0.1305  0.6798
   42U       H3  840   5.188   7.401   1.020 -0.1817 -0.0069  0.8489
   42U       C2  841   5.218   7.581   1.111 -0.2270 -0.1390  0.5779
   42U       O2  842   5.101   7.620   1.095 -0.6454  0.9678  0.7373
   42U      C3'  843   5.401   7.877   1.403 -0.4270  0.1480  0.4040
   42U      H3'  844   5.494   7.820   1.393 -1.2259 -1.0522 -0.5485
   42U      C2'  845   5.281   7.785   1.382 -0.0367  0.4126  0.0081
   42U     H2'1  846   5.304   7.684   1.417 -1.1240 -0.4740 -1.7355
   42U      O2'  847   5.166   7.822   1.453  0.6277 -0.3662 -0.4473
   42U     HO'2  848   5.171   7.782   1.539  0.1280  1.7636  0.6382
   42U      O3'  849   5.405   7.949   1.523  0.5642  0.2183  0.2444
   43A        P  850   5.443   7.873   1.652  0.1848 -0.5106 -0.0202
   43A      O1P  851   5.437   7.973   1.759 -0.5487 -0.3413 -0.2413
   43A      O2P  852   5.566   7.794   1.628  0.2778 -0.3472  0.6185
   43A      O5'  853   5.325   7.762   1.679  0.4660 -0.3314  0.5862
   43A      C5'  854   5.213   7.808   1.760 -0.3495 -0.3654  0.5028
   43A     H5'1  855   5.171   7.904   1.732  1.3179  0.2001 -0.1759
   43A     H5'2  856   5.249   7.824   1.862 -1.0290  2.5031  0.3786
   43A      C4'  857   5.104   7.703   1.775  0.9411  0.5818  0.0810
   43A      H4'  858   5.017   7.755   1.815 -0.3116 -0.1690 -1.5405
   43A      O4'  859   5.061   7.635   1.653  0.1203  0.0559 -0.4411
   43A      C1'  860   5.031   7.497   1.666 -0.0235  0.2127 -0.1890
   43A      H1'  861   4.928   7.481   1.636  0.7247  0.4961 -3.2374
   43A       N9  862   5.119   7.411   1.591  0.1725 -0.7598  0.1230
   43A       C8  863   5.246   7.435   1.548  0.0670 -0.3809  0.7226
   43A       H8  864   5.315   7.513   1.577 -0.7542  0.8067 -0.3833
   43A       N7  865   5.292   7.338   1.476 -0.0226 -0.9650  0.2414
   43A       C5  866   5.195   7.242   1.473  0.1162 -0.2208  0.3009
   43A       C6  867   5.180   7.110   1.419  0.4154  0.0753 -0.4237
   43A       N6  868   5.274   7.043   1.354  0.0691  0.1830 -0.0377
   43A      H61  869   5.354   7.094   1.320  0.2174 -0.1443 -0.1824
   43A      H62  870   5.250   6.964   1.295 -0.0858  0.4340 -0.3140
   43A       N1  871   5.066   7.048   1.434  0.6064 -0.1897 -0.7912
   43A       C2  872   4.965   7.104   1.503  0.5727  0.3817  0.8784
   43A       H2  873   4.876   7.045   1.517  1.1159 -0.4585  0.8210
   43A       N3  874   4.970   7.215   1.571 -0.1801 -0.4375 -0.3291
   43A       C4  875   5.086   7.285   1.548 -0.9245 -0.3152  0.6385
   43A      C3'  876   5.141   7.587   1.871 -0.6204 -0.3386  0.5525
   43A      H3'  877   5.247   7.563   1.861 -0.7662 -0.7837  0.0161
   43A      C2'  878   5.047   7.473   1.819  0.2224  0.0855  0.0929
   43A     H2'1  879   5.091   7.375   1.840  0.2182 -0.0590 -0.5531
   43A      O2'  880   4.917   7.461   1.886 -0.2765 -0.3724  0.1323
   43A     HO'2  881   4.929   7.410   1.967  1.1667 -1.2723 -0.6017
   43A      O3'  882   5.108   7.625   2.004  0.6026  0.0293  0.0545
   44A        P  883   5.130   7.527   2.129  0.0208  0.4194 -0.6297
   44A      O1P  884   5.135   7.600   2.258 -0.1868 -0.0055  0.2170
   44A      O2P  885   5.248   7.448   2.099  0.1211  0.0566  0.2118
   44A      O5'  886   5.007   7.420   2.140  0.4777  0.0527  0.1074
   44A      C5'  887   5.019   7.287   2.195  0.7141  0.1641 -0.6313
   44A     H5'1  888   5.001   7.291   2.302  1.5445 -1.8825 -0.3636
   44A     H5'2  889   5.119   7.245   2.181 -0.3413 -1.9439 -2.3535
   44A      C4'  890   4.933   7.180   2.121  0.0973  0.3053 -0.7946
   44A      H4'  891   4.830   7.202   2.152 -0.3786 -3.8257  1.1679
   44A      O4'  892   4.947   7.178   1.985  0.3021 -0.3734  0.0471
   44A      C1'  893   4.965   7.048   1.936 -0.3018  0.1792  0.0340
   44A      H1'  894   4.903   7.019   1.850  0.6391  1.5772 -1.1624
   44A       N9  895   5.098   7.009   1.875 -0.5145  0.0355  0.3042
   44A       C8  896   5.212   7.083   1.862 -0.3176 -0.4207  0.1928
   44A       H8  897   5.229   7.170   1.923 -1.6070 -0.4015  0.5548
   44A       N7  898   5.301   7.032   1.782  0.5190  0.6273 -0.3606
   44A       C5  899   5.243   6.917   1.732  0.2371  0.0677  0.2087
   44A       C6  900   5.273   6.810   1.645 -0.4502  1.1767 -0.4287
   44A       N6  901   5.388   6.809   1.585 -0.2976  0.4923  0.2114
   44A      H61  902   5.454   6.881   1.613  0.8783 -0.6719  0.5752
   44A      H62  903   5.415   6.728   1.531 -2.6202  0.0877 -0.4248
   44A       N1  904   5.191   6.706   1.627 -0.2523 -0.2208 -0.2051
   44A       C2  905   5.074   6.719   1.682  0.6113  0.4333 -0.3472
   44A       H2  906   5.017   6.627   1.675  3.1985 -1.2457 -0.5781
   44A       N3  907   5.024   6.806   1.764 -0.5486 -0.4833 -0.3206
   44A       C4  908   5.116   6.906   1.785 -0.0253  0.0462  0.2189
   44A      C3'  909   4.965   7.039   2.174  0.4358 -0.0514 -0.3204
   44A      H3'  910   5.071   7.028   2.195  0.1955  0.3241  1.2031
   44A      C2'  911   4.924   6.955   2.051 -0.4253 -0.4596  0.1661
   44A     H2'1  912   4.976   6.860   2.039  1.1100  0.0919  1.8721
   44A      O2'  913   4.781   6.931   2.035 -0.0012 -0.0171  0.2067
   44A     HO'2  914   4.736   6.937   2.120 -2.6177  1.7110 -1.1577
   44A      O3'  915   4.889   7.004   2.288  0.1795  0.1307 -0.3510
   45U        P  916   4.931   6.891   2.391  0.0325  0.0188 -0.1706
   45U      O1P  917   4.828   6.889   2.496 -0.2368  0.2711 -0.3020
   45U      O2P  918   5.065   6.920   2.434 -0.3748 -0.1490 -0.3011
   45U      O5'  919   4.928   6.744   2.318 -1.2399 -0.4575  0.0669
   45U      C5'  920   4.807   6.695   2.278 -0.2616  0.1690 -0.2611
   45U     H5'1  921   4.760   6.764   2.208 -0.0737 -0.3478 -0.9016
   45U     H5'2  922   4.741   6.700   2.365  0.4989 -0.3211  0.3551
   45U      C4'  923   4.816   6.561   2.204 -1.1004  1.0328  0.5716
   45U      H4'  924   4.715   6.519   2.202 -0.6589 -0.1165 -1.8867
   45U      O4'  925   4.862   6.582   2.073 -0.1457  0.1779 -0.5771
   45U      C1'  926   4.947   6.475   2.035  0.0703  0.3401 -0.6073
   45U      H1'  927   4.909   6.429   1.944 -1.6486 -0.9681  0.7051
   45U       N1  928   5.089   6.519   2.010  0.1142  0.4855 -1.1915
   45U       C6  929   5.140   6.634   2.072  0.2185 -0.1792 -0.2393
   45U       H6  930   5.079   6.692   2.141  2.3290 -0.3319  1.8892
   45U       C5  931   5.258   6.683   2.038 -0.3707  0.9097 -0.0121
   45U       H5  932   5.294   6.770   2.091 -0.8411  1.1378 -0.0599
   45U       C4  933   5.335   6.616   1.928  0.2347  0.5705 -1.1839
   45U       O4  934   5.443   6.650   1.883  0.0460  0.1347  0.2838
   45U       N3  935   5.276   6.503   1.879 -0.1465 -0.1941  0.0572
   45U       H3  936   5.327   6.450   1.810 -1.4491 -0.4636 -0.7257
   45U       C2  937   5.151   6.451   1.910  0.1591 -0.0830  0.1305
   45U       O2  938   5.109   6.350   1.856 -0.1740  0.3799  0.0105
   45U      C3'  939   4.902   6.448   2.271  1.0677  0.1189  0.0336
   45U      H3'  940   4.988   6.499   2.314  1.4107 -0.9825  0.6916
   45U      C2'  941   4.936   6.362   2.147 -0.3401  0.1697 -0.3240
   45U     H2'1  942   5.025   6.300   2.161  0.0393  0.7990  0.1027
   45U      O2'  943   4.837   6.269   2.118 -0.6136 -0.5256 -0.0751
   45U     HO'2  944   4.775   6.256   2.191 -1.0772  0.8693 -0.1951
   45U      O3'  945   4.828   6.368   2.365 -0.1352 -0.4579  0.2178
   46U        P  946   4.922   6.274   2.462  0.4900  0.3322  0.3260
   46U      O1P  947   4.819   6.177   2.518 -1.4493 -0.1330  0.3312
   46U      O2P  948   4.996   6.368   2.552  0.1842  0.4348  0.5221
   46U      O5'  949   5.031   6.193   2.375 -0.1101 -0.4365  0.4924
   46U      C5'  950   5.012   6.070   2.324 -0.2254  0.2421 -0.5326
   46U     H5'1  951   4.924   6.062   2.260 -2.0643 -0.0015  1.8560
   46U     H5'2  952   4.997   5.994   2.401  3.6978  0.0099  0.1675
   46U      C4'  953   5.147   6.024   2.259 -0.1318  0.1383  0.6456
   46U      H4'  954   5.133   5.926   2.214  1.4992 -0.3917  1.2415
   46U      O4'  955   5.204   6.107   2.158  0.7090 -0.5932  0.5645
   46U      C1'  956   5.333   6.073   2.127 -0.2766 -0.5072  0.2701
   46U      H1'  957   5.338   6.021   2.031 -3.4486 -0.0326 -0.2565
   46U       N1  958   5.421   6.198   2.120 -0.1550 -0.7526  0.0073
   46U       C6  959   5.376   6.324   2.164  0.9311  0.6308 -0.0839
   46U       H6  960   5.278   6.339   2.207  0.6320 -0.2776 -0.4221
   46U       C5  961   5.464   6.428   2.166 -0.2337  0.5368 -0.5829
   46U       H5  962   5.430   6.522   2.205 -1.1580 -0.5316  1.3333
   46U       C4  963   5.593   6.416   2.111 -0.4537  0.0308  0.4450
   46U       O4  964   5.680   6.506   2.114  0.0082 -0.9909 -0.1184
   46U       N3  965   5.628   6.294   2.073  0.4239 -0.6234 -0.7683
   46U       H3  966   5.719   6.284   2.029  1.2617 -5.7755  1.3489
   46U       C2  967   5.551   6.182   2.066  1.3309 -1.1883 -0.2979
   46U       O2  968   5.588   6.079   2.022 -0.0471 -0.0459 -0.2843
   46U      C3'  969   5.273   6.001   2.340  0.7520  0.7778 -0.1264
   46U      H3'  970   5.292   6.094   2.394  1.5248  0.2074  0.6039
   46U      C2'  971   5.378   5.967   2.231  0.6541 -0.5370 -0.1683
   46U     H2'1  972   5.481   5.976   2.264  1.1203  0.1867 -1.7356
   46U      O2'  973   5.370   5.836   2.177 -0.5131  0.0282 -0.5927
   46U     HO'2  974   5.411   5.778   2.242 -0.1918 -0.0514 -0.8632
   46U      O3'  975   5.263   5.900   2.436 -0.1433  0.1199  0.1519
   47A        P  976   5.359   5.887   2.562 -0.1762 -0.0020 -0.3470
   47A      O1P  977   5.303   5.774   2.640  0.0819 -0.2274  0.1157
   47A      O2P  978   5.382   6.022   2.612  0.3566 -0.9526 -0.3001
   47A      O5'  979   5.495   5.839   2.483 -0.2594 -0.4121 -0.5316
   47A      C5'  980   5.512   5.705   2.436  0.7063  0.5009  0.5608
   47A     H5'1  981   5.433   5.690   2.362 -0.3817  1.3878  1.5198
   47A     H5'2  982   5.497   5.636   2.519 -0.5293  1.1406  0.8756
   47A      C4'  983   5.647   5.681   2.368 -0.3682 -0.7831  0.8940
   47A      H4'  984   5.654   5.575   2.343  1.2316 -0.4139 -0.3668
   47A      O4'  985   5.665   5.765   2.251  0.1829 -0.3806 -0.5410
   47A      C1'  986   5.801   5.814   2.251 -0.0612 -0.0791  0.1874
   47A      H1'  987   5.849   5.803   2.154  1.0339  1.8378  0.4718
   47A       N9  988   5.816   5.959   2.279  0.2066  0.8067  0.4644
   47A       C8  989   5.745   6.044   2.364 -0.4494  0.0882 -0.1336
   47A       H8  990   5.658   6.008   2.416 -0.8760 -1.0845 -1.5813
   47A       N7  991   5.786   6.168   2.347  0.3179 -0.1665 -0.4740
   47A       C5  992   5.897   6.168   2.257 -0.4238 -0.1188  0.0670
   47A       C6  993   5.985   6.258   2.202 -0.3585  0.4309 -0.0074
   47A       N6  994   5.978   6.392   2.208  0.0572 -0.6347 -0.7120
   47A      H61  995   5.908   6.432   2.269 -0.4466 -0.9840 -1.0509
   47A      H62  996   6.045   6.451   2.162 -0.8063  0.3857 -0.7183
   47A       N1  997   6.070   6.221   2.104 -0.1750  0.4438  0.6587
   47A       C2  998   6.073   6.093   2.071 -0.4704 -0.2230  0.3331
   47A       H2  999   6.139   6.071   1.988 -0.7090  2.3684 -0.6498
   47A       N3 1000   5.997   5.993   2.116 -0.3329 -0.1909 -0.3326
   47A       C4 1001   5.911   6.038   2.213 -0.3015  0.0174 -0.2054
   47A      C3' 1002   5.762   5.709   2.464  0.4004 -0.1749  0.9682
   47A      H3' 1003   5.727   5.791   2.526 -1.6866 -0.0140 -0.3116
   47A      C2' 1004   5.870   5.744   2.360  0.0758  0.3800 -0.6747
   47A     H2'1 1005   5.947   5.804   2.408  2.6561 -2.7362 -0.5476
   47A      O2' 1006   5.932   5.627   2.309 -0.7615 -0.0148 -0.4304
   47A     HO'2 1007   5.970   5.591   2.390  1.3321  1.3694 -0.7264
   47A      O3' 1008   5.792   5.596   2.539  0.0105  0.6429  0.2971
   48U        P 1009   5.873   5.607   2.669  0.0956 -0.6724 -0.5041
   48U      O1P 1010   5.860   5.478   2.742 -0.1217 -0.2099  0.6653
   48U      O2P 1011   5.830   5.726   2.742 -0.1247  0.1027 -0.9568
   48U      O5' 1012   6.023   5.635   2.625 -0.5720  0.2128  0.2264
   48U      C5' 1013   6.102   5.523   2.580  0.3717  0.0663 -0.1120
   48U     H5'1 1014   6.039   5.463   2.515 -1.3059  0.0828  1.4350
   48U     H5'2 1015   6.129   5.473   2.674  0.7719  0.4492 -0.0184
   48U      C4' 1016   6.226   5.571   2.498  0.6030 -0.1729 -0.1037
   48U      H4' 1017   6.270   5.493   2.435 -1.0548  0.0134 -1.5556
   48U      O4' 1018   6.190   5.685   2.419 -0.0884 -0.7647  0.9274
   48U      C1' 1019   6.298   5.783   2.407 -0.1456  0.9559  0.7782
   48U      H1' 1020   6.333   5.785   2.304  2.2044 -4.9426  1.0986
   48U       N1 1021   6.256   5.920   2.440  0.5987 -0.0643 -0.8344
   48U       C6 1022   6.157   5.944   2.528  0.2557 -0.1985 -0.0622
   48U       H6 1023   6.109   5.866   2.585 -1.2760  2.0792  2.0091
   48U       C5 1024   6.110   6.070   2.531  0.6326 -0.2321 -0.3675
   48U       H5 1025   6.028   6.101   2.594  0.7639  0.1358 -0.3793
   48U       C4 1026   6.168   6.178   2.456  0.7943 -0.4287  0.1830
   48U       O4 1027   6.119   6.294   2.457  0.1619  0.1470 -0.4878
   48U       N3 1028   6.270   6.145   2.378  0.0352 -0.0541 -0.1579
   48U       H3 1029   6.319   6.229   2.349  1.3099 -0.2970  1.2224
   48U       C2 1030   6.321   6.021   2.368 -0.7372  0.6263  0.0537
   48U       O2 1031   6.424   6.008   2.307 -1.1260  0.0253  0.0653
   48U      C3' 1032   6.325   5.633   2.593  0.1839 -0.1183 -0.0082
   48U      H3' 1033   6.268   5.694   2.663 -2.0993 -0.2451 -1.6714
   48U      C2' 1034   6.404   5.723   2.496 -0.2404  0.1922  0.0827
   48U     H2'1 1035   6.453   5.809   2.543 -0.4901  0.5555 -0.3158
   48U      O2' 1036   6.501   5.656   2.408  0.6561  0.3008  0.2398
   48U     HO'2 1037   6.561   5.596   2.452  1.6663  0.6444 -0.6446
   48U      O3' 1038   6.410   5.538   2.656  0.3893 -0.2390  0.1414
   49C        P 1039   6.470   5.578   2.801  0.0211  0.2366  0.3581
   49C      O1P 1040   6.544   5.455   2.851  0.3578 -0.2386  0.3247
   49C      O2P 1041   6.367   5.643   2.884  0.1428  0.3816 -0.2223
   49C      O5' 1042   6.576   5.697   2.786  0.4455  0.2401 -0.0234
   49C      C5' 1043   6.704   5.667   2.734 -0.5751 -0.0820 -0.2375
   49C     H5'1 1044   6.708   5.602   2.647  2.6829 -1.7284  0.9986
   49C     H5'2 1045   6.760   5.622   2.815 -1.1442 -1.9353 -0.8196
   49C      C4' 1046   6.775   5.795   2.694  0.0940 -0.1893 -0.4020
   49C      H4' 1047   6.867   5.767   2.644 -0.0742  1.8067 -1.9378
   49C      O4' 1048   6.701   5.865   2.591 -0.0077 -0.1350 -0.0479
   49C      C1' 1049   6.726   6.007   2.606 -0.4852  0.5002  0.2456
   49C      H1' 1050   6.771   6.032   2.510 -0.2172 -0.9226 -0.0166
   49C       N1 1051   6.599   6.086   2.638  0.4493 -0.2094  0.0913
   49C       C6 1052   6.489   6.027   2.692 -0.2044  0.8961 -0.0645
   49C       H6 1053   6.506   5.924   2.720  0.2052  1.3761  1.5223
   49C       C5 1054   6.384   6.102   2.738  0.6895 -0.1248 -0.3958
   49C       H5 1055   6.297   6.058   2.783  0.9012 -1.1850 -0.9873
   49C       C4 1056   6.388   6.246   2.714  0.1172 -0.1362  0.4785
   49C       N4 1057   6.297   6.331   2.737  0.9405 -0.2874 -0.3734
   49C      H41 1058   6.216   6.309   2.792  1.3817  1.3782  1.0161
   49C      H42 1059   6.315   6.426   2.708 -0.6837 -0.4076 -1.9155
   49C       N3 1060   6.491   6.302   2.659  0.0995  0.3223 -0.1092
   49C       C2 1061   6.597   6.224   2.623 -0.2380  0.1225  0.3773
   49C       O2 1062   6.693   6.276   2.572 -0.2757 -0.1164  0.3991
   49C      C3' 1063   6.803   5.890   2.799  0.1502  0.0388  0.4506
   49C      H3' 1064   6.715   5.897   2.863 -0.5109 -2.5825 -0.0642
   49C      C2' 1065   6.832   6.017   2.714  0.7869 -0.1997  0.3266
   49C     H2'1 1066   6.816   6.104   2.777 -0.5451 -1.5456  1.9385
   49C      O2' 1067   6.957   6.012   2.641 -0.3332 -0.4375  0.3115
   49C     HO'2 1068   7.015   5.948   2.682  1.5933 -0.7878 -2.5828
   49C      O3' 1069   6.921   5.850   2.860 -1.0359  0.2415  0.3468
   50U        P 1070   6.946   5.877   3.007 -0.3029  0.1699 -0.1810
   50U      O1P 1071   7.072   5.824   3.050 -0.9574  0.2581  0.2294
   50U      O2P 1072   6.831   5.833   3.084 -0.3217 -0.1289 -0.3365
   50U      O5' 1073   6.946   6.033   3.008 -0.0029 -0.2746 -0.4104
   50U      C5' 1074   7.058   6.113   2.976  0.1879 -0.0323  0.1242
   50U     H5'1 1075   7.088   6.091   2.874  0.5286 -0.5486  0.3322
   50U     H5'2 1076   7.140   6.076   3.037 -1.1829 -2.5961  0.5505
   50U      C4' 1077   7.030   6.262   2.985  0.0077  0.4719 -0.2025
   50U      H4' 1078   7.123   6.308   2.950  0.0938  1.4134  1.1691
   50U      O4' 1079   6.914   6.304   2.910 -0.6396  0.2482 -0.0608
   50U      C1' 1080   6.872   6.426   2.966  0.3757 -0.6407  0.0500
   50U      H1' 1081   6.911   6.506   2.902 -0.5886 -2.0553 -2.4201
   50U       N1 1082   6.727   6.434   2.981  0.1837  0.2396  0.0879
   50U       C6 1083   6.647   6.318   2.981  0.0856  0.1007  0.5857
   50U       H6 1084   6.693   6.220   2.981  0.5603  0.3224  0.6120
   50U       C5 1085   6.511   6.337   2.987  1.0001  0.7555  0.3990
   50U       H5 1086   6.439   6.256   2.986  1.0551  0.7146 -0.2491
   50U       C4 1087   6.451   6.465   2.995  0.4797 -0.0110 -0.5715
   50U       O4 1088   6.332   6.480   3.012 -0.2455  0.3301 -0.7075
   50U       N3 1089   6.536   6.567   2.982  0.1364 -0.3431 -0.2570
   50U       H3 1090   6.492   6.658   2.977  0.6320 -0.1125 -0.5118
   50U       C2 1091   6.668   6.559   2.964 -0.3953  0.0762 -0.1806
   50U       O2 1092   6.727   6.670   2.959  0.2473  0.1943 -0.0722
   50U      C3' 1093   7.003   6.322   3.123 -0.2565  0.1592 -0.7553
   50U      H3' 1094   6.927   6.268   3.179  0.4525 -0.3169 -0.2470
   50U      C2' 1095   6.940   6.457   3.098 -0.7240 -0.3104 -0.4823
   50U     H2'1 1096   6.870   6.492   3.173 -0.2342  2.0773 -1.0313
   50U      O2' 1097   7.040   6.562   3.082  0.3381 -0.6917 -0.4548
   50U     HO'2 1098   7.014   6.638   3.135 -1.0592 -0.7843 -0.9803
   50U      O3' 1099   7.125   6.341   3.186  0.0329 -0.1749 -0.5821
   51A        P 1100   7.135   6.358   3.348  0.4432  0.2689 -0.1376
   51A      O1P 1101   7.274   6.352   3.392 -0.1666  0.4799  0.3820
   51A      O2P 1102   7.038   6.261   3.404  0.0945  0.5939 -1.0195
   51A      O5' 1103   7.077   6.500   3.382 -0.1110 -0.1502 -0.9008
   51A      C5' 1104   7.157   6.619   3.378  0.3998 -0.0116  0.0265
   51A     H5'1 1105   7.210   6.628   3.283  1.3763  0.9630  0.6477
   51A     H5'2 1106   7.225   6.609   3.463  1.0288 -2.7508 -0.7031
   51A      C4' 1107   7.062   6.741   3.392 -0.0454  0.1100  0.1238
   51A      H4' 1108   7.120   6.833   3.383 -0.1136  0.1389 -0.0191
   51A      O4' 1109   6.951   6.749   3.298  0.0798 -0.1250 -0.2593
   51A      C1' 1110   6.838   6.823   3.349 -0.1342 -0.0122  0.6897
   51A      H1' 1111   6.825   6.918   3.297 -3.3969 -0.1724  1.0300
   51A       N9 1112   6.709   6.760   3.331 -0.0273  0.2440  0.0873
   51A       C8 1113   6.685   6.620   3.319 -0.4276 -0.6425  0.1696
   51A       H8 1114   6.764   6.547   3.327 -1.3244 -1.6693 -0.1377
   51A       N7 1115   6.564   6.581   3.301  0.4237  0.1921  0.8085
   51A       C5 1116   6.497   6.705   3.299  0.2950  0.1072 -0.2097
   51A       C6 1117   6.363   6.741   3.274  0.8630  0.3482 -0.0004
   51A       N6 1118   6.266   6.656   3.257  0.2570 -0.5424  0.0273
   51A      H61 1119   6.286   6.559   3.275 -0.9999 -1.2107 -1.8404
   51A      H62 1120   6.176   6.702   3.249  1.4870  2.2518  1.0901
   51A       N1 1121   6.322   6.869   3.285  0.9474  0.0056 -0.1380
   51A       C2 1122   6.417   6.958   3.305  0.5565 -0.4068 -0.1326
   51A       H2 1123   6.380   7.059   3.314 -0.6364 -0.7425 -1.1411
   51A       N3 1124   6.551   6.948   3.317 -0.2859  0.6370 -0.0438
   51A       C4 1125   6.581   6.814   3.315 -0.6095 -0.5395  0.4073
   51A      C3' 1126   6.986   6.762   3.526 -0.7129 -0.3595 -0.0822
   51A      H3' 1127   6.949   6.664   3.557  0.3958 -1.0622 -0.8976
   51A      C2' 1128   6.868   6.856   3.490  0.1658  0.0364  0.1827
   51A     H2'1 1129   6.783   6.845   3.557  0.1685  0.8113  0.3280
   51A      O2' 1130   6.905   6.986   3.486  0.1386 -0.0221  0.2948
   51A     HO'2 1131   6.912   7.021   3.575 -0.6163  0.5075  0.1592
   51A      O3' 1132   7.069   6.799   3.633 -0.6643  0.0952  0.2908
   52U        P 1133   7.021   6.794   3.785  0.0912 -0.1897  0.0263
   52U      O1P 1134   7.131   6.834   3.865 -0.2719  0.3774 -0.1515
   52U      O2P 1135   6.960   6.663   3.810 -1.1056  1.1303 -0.1829
   52U      O5' 1136   6.911   6.909   3.789  0.2623  0.3949  0.2275
   52U      C5' 1137   6.944   7.043   3.795  0.1499 -0.5637 -0.5521
   52U     H5'1 1138   7.023   7.069   3.725  0.6275  2.5919  0.9988
   52U     H5'2 1139   6.984   7.048   3.896 -2.8167 -1.2203  0.7857
   52U      C4' 1140   6.817   7.142   3.793 -0.0174  0.1718  0.3933
   52U      H4' 1141   6.851   7.245   3.795  1.0913 -0.1947  1.8241
   52U      O4' 1142   6.750   7.114   3.671 -1.2160 -0.3600  0.2292
   52U      C1' 1143   6.611   7.137   3.688 -0.0886 -0.2749 -0.6189
   52U      H1' 1144   6.577   7.213   3.618  0.2526  1.3906  0.9312
   52U       N1 1145   6.532   7.007   3.677 -0.3671 -0.5103 -0.0441
   52U       C6 1146   6.575   6.882   3.721  0.7549  0.1668  0.6257
   52U       H6 1147   6.676   6.873   3.759  0.9019  0.9340  0.4436
   52U       C5 1148   6.500   6.766   3.705  0.5423 -0.3845 -0.0117
   52U       H5 1149   6.526   6.668   3.744 -2.0509 -0.3404  2.1600
   52U       C4 1150   6.366   6.776   3.646  0.0051 -0.3810  0.8079
   52U       O4 1151   6.293   6.681   3.619 -0.7409  0.1010 -0.2818
   52U       N3 1152   6.321   6.905   3.617  0.0881 -0.1919  0.1366
   52U       H3 1153   6.222   6.924   3.615  0.3466  1.1878 -0.0669
   52U       C2 1154   6.399   7.017   3.637 -0.8314  0.0102 -0.0710
   52U       O2 1155   6.349   7.128   3.614 -0.1633  0.5429  0.6662
   52U      C3' 1156   6.714   7.125   3.903  0.6062 -0.1107  0.2168
   52U      H3' 1157   6.686   7.021   3.923  1.0158  0.2330  2.8775
   52U      C2' 1158   6.595   7.194   3.832  0.6494 -0.2093  0.0152
   52U     H2'1 1159   6.502   7.164   3.881  0.6098  0.5176  0.3953
   52U      O2' 1160   6.613   7.336   3.823 -1.0622  0.0203  0.5775
   52U     HO'2 1161   6.707   7.353   3.828 -0.3336 -3.4851  0.8368
   52U      O3' 1162   6.758   7.196   4.014  0.3199  0.3594  0.3301
   53U        P 1163   6.685   7.168   4.153  0.2939  0.2481  0.2394
   53U      O1P 1164   6.736   7.272   4.243  0.1261 -0.1906  0.4176
   53U      O2P 1165   6.704   7.023   4.186 -0.2611  0.6495 -0.4247
   53U      O5' 1166   6.526   7.194   4.127 -0.1600 -0.4160  0.2179
   53U      C5' 1167   6.470   7.323   4.115  0.2726 -0.2728  0.8472
   53U     H5'1 1168   6.519   7.369   4.029 -1.2081 -1.6636 -0.8140
   53U     H5'2 1169   6.483   7.385   4.203 -1.6778  0.2403  0.8136
   53U      C4' 1170   6.320   7.330   4.080 -0.0268  0.2207  0.0740
   53U      H4' 1171   6.289   7.433   4.061  0.2185  0.1287 -0.9037
   53U      O4' 1172   6.288   7.254   3.957 -0.2977 -0.6576  0.1018
   53U      C1' 1173   6.160   7.195   3.979 -0.7293 -0.7778 -0.5128
   53U      H1' 1174   6.087   7.228   3.905  0.9234  2.7209 -0.8283
   53U       N1 1175   6.161   7.050   3.971 -0.0936 -0.0364 -0.0831
   53U       C6 1176   6.269   6.976   4.017  0.7661  0.8001  0.4426
   53U       H6 1177   6.362   7.021   4.049  2.2585 -1.2721 -0.7403
   53U       C5 1178   6.264   6.841   4.006  0.1754 -0.3407  0.9086
   53U       H5 1179   6.352   6.782   4.027 -0.0602 -1.2755 -0.5893
   53U       C4 1180   6.153   6.767   3.949  0.0251 -0.4070 -0.1124
   53U       O4 1181   6.156   6.647   3.929  0.3606  0.7054 -0.0182
   53U       N3 1182   6.047   6.854   3.921 -0.4370 -0.0308 -0.0492
   53U       H3 1183   5.960   6.812   3.891 -0.0171 -0.5808 -0.5458
   53U       C2 1184   6.044   6.989   3.930  0.2321  0.2545 -0.2328
   53U       O2 1185   5.938   7.048   3.899 -0.4295  0.5487 -0.5844
   53U      C3' 1186   6.245   7.267   4.196 -0.3253 -0.4042 -0.4288
   53U      H3' 1187   6.294   7.176   4.230  1.0960  0.3084 -0.4998
   53U      C2' 1188   6.116   7.234   4.118  0.5034 -0.2595  0.4240
   53U     H2'1 1189   6.077   7.145   4.168 -1.1140  0.5132  0.5916
   53U      O2' 1190   6.017   7.338   4.106 -0.5815  0.0313 -0.2859
   53U     HO'2 1191   5.987   7.374   4.189  1.9107  1.2148  0.1967
   53U      O3' 1192   6.226   7.368   4.300 -0.3032 -0.2192 -0.1113
   54C        P 1193   6.161   7.336   4.441 -0.2411  0.4435 -0.1955
   54C      O1P 1194   6.161   7.461   4.508 -0.3613 -0.0282  0.2391
   54C      O2P 1195   6.234   7.225   4.498  0.1044 -0.0699  0.2620
   54C      O5' 1196   6.011   7.291   4.426  0.3160 -1.0872 -0.6647
   54C      C5' 1197   5.898   7.385   4.409  0.4168  0.4054  0.6094
   54C     H5'1 1198   5.925   7.449   4.325  0.2764 -2.1004 -1.4637
   54C     H5'2 1199   5.879   7.450   4.494  1.2456  0.1574  0.9948
   54C      C4' 1200   5.773   7.300   4.385 -0.2932  0.0989 -0.9046
   54C      H4' 1201   5.686   7.364   4.366 -1.6525 -1.9751 -2.0321
   54C      O4' 1202   5.783   7.216   4.276  0.6518 -0.4682 -0.2031
   54C      C1' 1203   5.701   7.094   4.290  0.3256  0.1731  0.4900
   54C      H1' 1204   5.617   7.104   4.222  0.6764 -0.2558 -0.0110
   54C       N1 1205   5.790   6.978   4.269  0.3774  0.3794  0.9210
   54C       C6 1206   5.921   6.971   4.298 -0.3192 -0.2424 -0.1654
   54C       H6 1207   5.960   7.066   4.333 -0.4291 -0.5057  0.7077
   54C       C5 1208   5.992   6.855   4.290  0.2389 -0.4495  0.2140
   54C       H5 1209   6.097   6.854   4.316  0.6443 -0.3151 -1.3238
   54C       C4 1210   5.927   6.746   4.229  0.1905  0.1757  0.0981
   54C       N4 1211   5.988   6.634   4.209 -0.0075 -0.2458  0.3090
   54C      H41 1212   6.082   6.626   4.244  0.1240 -3.1549 -0.3755
   54C      H42 1213   5.926   6.560   4.180 -1.3431  1.4124 -1.2934
   54C       N3 1214   5.801   6.748   4.199  0.3008  0.5834  0.4053
   54C       C2 1215   5.727   6.858   4.230 -0.2779  0.0983  0.1232
   54C       O2 1216   5.605   6.854   4.227 -0.6542 -0.1762 -0.1760
   54C      C3' 1217   5.733   7.202   4.498  0.4391  0.6897  0.0096
   54C      H3' 1218   5.820   7.153   4.542  1.7019  0.1029 -2.8796
   54C      C2' 1219   5.645   7.101   4.429  0.0655 -0.0542 -0.5739
   54C     H2'1 1220   5.643   7.009   4.488 -0.2364  1.7300  2.3628
   54C      O2' 1221   5.516   7.156   4.410 -0.8244  0.7365  0.0979
   54C     HO'2 1222   5.502   7.222   4.478  1.1666  1.5868 -0.2503
   54C      O3' 1223   5.671   7.262   4.609 -0.8968 -0.2097 -0.6806
   55C        P 1224   5.663   7.186   4.748 -0.4282 -0.1183  0.1876
   55C      O1P 1225   5.587   7.288   4.823  0.8682 -0.0924 -0.4593
   55C      O2P 1226   5.803   7.152   4.793 -0.1283  0.1363  0.2535
   55C      O5' 1227   5.588   7.050   4.727  0.3469 -0.2579  0.5451
   55C      C5' 1228   5.450   7.038   4.722  0.0891  0.0241 -0.0618
   55C     H5'1 1229   5.407   7.107   4.649  0.0351  0.5434  0.4611
   55C     H5'2 1230   5.418   7.059   4.823  1.4708 -0.3086  0.4678
   55C      C4' 1231   5.398   6.904   4.673 -0.6892  0.0490 -0.1939
   55C      H4' 1232   5.290   6.907   4.662 -0.6960 -1.4159 -0.6361
   55C      O4' 1233   5.461   6.864   4.555  0.5485  0.1863  0.2781
   55C      C1' 1234   5.450   6.727   4.542 -0.1270  0.0955  0.3058
   55C      H1' 1235   5.372   6.697   4.471  0.9344  1.4477 -1.5332
   55C       N1 1236   5.576   6.665   4.514 -0.2186  0.1304  0.1501
   55C       C6 1237   5.696   6.716   4.552  0.2946  0.1432  0.0680
   55C       H6 1238   5.706   6.810   4.603 -2.5895  0.7302 -0.2902
   55C       C5 1239   5.811   6.641   4.540  0.7157  0.2780 -0.1204
   55C       H5 1240   5.904   6.681   4.576  0.1344 -0.4071  2.3489
   55C       C4 1241   5.800   6.516   4.476  0.7460 -0.1459 -0.3685
   55C       N4 1242   5.903   6.438   4.449 -0.1356  0.3679 -0.3517
   55C      H41 1243   5.995   6.468   4.477  1.0959 -3.1909 -0.0282
   55C      H42 1244   5.891   6.353   4.395 -0.7519  0.4135 -0.2871
   55C       N3 1245   5.686   6.467   4.430 -0.5729 -0.2134  0.2756
   55C       C2 1246   5.574   6.545   4.450  0.3534  1.2887  0.2458
   55C       O2 1247   5.467   6.489   4.404  0.1940  0.2073 -0.1111
   55C      C3' 1248   5.433   6.801   4.771  0.0184 -0.8613 -0.6751
   55C      H3' 1249   5.534   6.820   4.806 -1.5015  0.1659  3.8842
   55C      C2' 1250   5.413   6.679   4.682  0.0505  0.5151  0.0464
   55C     H2'1 1251   5.474   6.592   4.706 -1.8111 -0.5470  1.2719
   55C      O2' 1252   5.275   6.645   4.691  0.4609 -0.3103 -0.0620
   55C     HO'2 1253   5.278   6.570   4.751  2.0445 -1.0122 -0.9456
   55C      O3' 1254   5.340   6.809   4.880  0.0089  0.3481 -0.0608
   56G        P 1255   5.376   6.732   5.019  0.1578 -0.3891 -0.3555
   56G      O1P 1256   5.272   6.769   5.114  0.3236 -0.7094 -0.0790
   56G      O2P 1257   5.517   6.759   5.056 -0.0515 -0.3482 -0.0440
   56G      O5' 1258   5.357   6.579   4.991 -0.5814 -0.1990 -0.1307
   56G      C5' 1259   5.233   6.517   4.980  0.3587  0.0731 -1.2150
   56G     H5'1 1260   5.157   6.577   4.930 -0.2950 -0.2908 -0.6850
   56G     H5'2 1261   5.182   6.508   5.076 -1.0410 -1.2953 -2.0274
   56G      C4' 1262   5.235   6.381   4.918 -0.1615 -0.0514  1.0247
   56G      H4' 1263   5.132   6.349   4.907 -0.3471  0.7033  0.4499
   56G      O4' 1264   5.306   6.384   4.794 -0.3082 -0.3778  0.4425
   56G      C1' 1265   5.368   6.260   4.773  0.6182  0.0056  0.5926
   56G      H1' 1266   5.334   6.209   4.683  0.1883 -1.2492  1.4333
   56G       N9 1267   5.513   6.265   4.771 -0.1536 -0.1491 -0.4793
   56G       C8 1268   5.600   6.368   4.785  0.0427  0.0650 -0.0123
   56G       H8 1269   5.570   6.464   4.824  0.5308  1.0772 -1.9788
   56G       N7 1270   5.726   6.352   4.750  0.7402 -0.0250  0.0657
   56G       C5 1271   5.719   6.222   4.699 -0.4205  0.6147  1.0734
   56G       C6 1272   5.822   6.132   4.648 -0.0805  0.0560 -0.1519
   56G       O6 1273   5.941   6.157   4.629  0.3942 -0.1685 -0.4023
   56G       N1 1274   5.779   6.003   4.617  0.2564 -0.1606  0.3199
   56G       H1 1275   5.851   5.938   4.590  1.3213  1.4830 -1.0742
   56G       C2 1276   5.652   5.968   4.637  0.1178 -0.4591 -0.5290
   56G       N2 1277   5.628   5.842   4.631 -0.2332  0.5186  0.3834
   56G      H21 1278   5.690   5.778   4.583  0.2557  1.8156 -0.7623
   56G      H22 1279   5.532   5.818   4.652 -1.3278  2.7563 -1.6078
   56G       N3 1280   5.555   6.050   4.685  0.0335  0.5671  0.0225
   56G       C4 1281   5.596   6.172   4.719 -0.2093  0.4704 -0.1250
   56G      C3' 1282   5.307   6.285   5.003  0.1190  0.1325 -0.5604
   56G      H3' 1283   5.401   6.334   5.029 -0.7543  2.7343 -1.9460
   56G      C2' 1284   5.324   6.177   4.894  0.3338 -0.2627  0.0640
   56G     H2'1 1285   5.402   6.102   4.908 -0.1401 -1.0135 -1.1513
   56G      O2' 1286   5.199   6.110   4.857 -0.6514  0.0789 -0.4091
   56G     HO'2 1287   5.223   6.042   4.795  2.0873 -0.5042  1.1271
   56G      O3' 1288   5.213   6.243   5.109 -0.2963 -0.4630 -0.8915
   57U        P 1289   5.263   6.209   5.256  0.0251 -0.2600 -0.2181
   57U      O1P 1290   5.139   6.173   5.326  0.6011 -0.3673 -0.7727
   57U      O2P 1291   5.342   6.323   5.310  0.1905 -0.5794 -0.2867
   57U      O5' 1292   5.357   6.082   5.248 -0.6160 -0.5164  0.4806
   57U      C5' 1293   5.305   5.947   5.238 -0.1630  1.0484  0.1313
   57U     H5'1 1294   5.221   5.944   5.169  2.1249 -0.5701 -2.8155
   57U     H5'2 1295   5.265   5.916   5.335  0.4719  0.2723  0.1593
   57U      C4' 1296   5.409   5.851   5.183  0.4790  0.2373 -0.7530
   57U      H4' 1297   5.346   5.762   5.173  0.3793 -0.0205  1.5661
   57U      O4' 1298   5.457   5.880   5.059 -0.1124  0.0529 -0.5307
   57U      C1' 1299   5.588   5.818   5.046 -0.5377 -0.0934 -0.4034
   57U      H1' 1300   5.581   5.747   4.963 -2.5819 -2.7134  1.8112
   57U       N1 1301   5.691   5.919   5.025 -0.8965  0.0034 -0.4929
   57U       C6 1302   5.664   6.055   5.048 -0.3091  0.1975 -0.0434
   57U       H6 1303   5.565   6.092   5.070 -0.4202  0.3766 -0.7884
   57U       C5 1304   5.769   6.146   5.034 -0.7810  0.0947  0.8599
   57U       H5 1305   5.754   6.250   5.057 -1.4999  0.2842 -0.4016
   57U       C4 1306   5.903   6.113   4.988 -0.6091 -0.4203 -0.0267
   57U       O4 1307   5.993   6.194   4.977  0.3452 -0.0635  0.7618
   57U       N3 1308   5.919   5.973   4.952  0.0876 -0.0661 -0.2313
   57U       H3 1309   6.006   5.955   4.904  1.8428  3.0418  1.4355
   57U       C2 1310   5.814   5.877   4.972 -0.0963 -0.3725 -0.1123
   57U       O2 1311   5.833   5.765   4.926 -0.4018  0.5384  0.0773
   57U      C3' 1312   5.530   5.820   5.272  0.2975 -0.2718 -0.4520
   57U      H3' 1313   5.581   5.916   5.284  4.0224 -2.0507 -0.6078
   57U      C2' 1314   5.618   5.741   5.176 -0.0892  0.4806  0.1945
   57U     H2'1 1315   5.721   5.747   5.210  0.5431 -0.5688 -1.4516
   57U      O2' 1316   5.583   5.605   5.176 -0.0598 -0.2734  0.0702
   57U     HO'2 1317   5.514   5.585   5.239 -1.0473  0.5730 -0.6972
   57U      O3' 1318   5.504   5.761   5.400  0.0893 -0.1428 -0.1094
   58A        P 1319   5.592   5.777   5.535  0.1939 -0.1087 -0.0541
   58A      O1P 1320   5.506   5.726   5.649  0.2866  0.1687  0.6514
   58A      O2P 1321   5.643   5.921   5.539 -0.0683 -0.0247  0.8741
   58A      O5' 1322   5.726   5.679   5.530 -0.1377  0.0670  0.7889
   58A      C5' 1323   5.724   5.537   5.504  0.3717  0.3554 -0.4466
   58A     H5'1 1324   5.646   5.511   5.433  0.4293  1.1543 -0.8120
   58A     H5'2 1325   5.703   5.487   5.599  0.9993 -0.2795 -0.6336
   58A      C4' 1326   5.849   5.470   5.458  0.0206  0.4888 -0.2039
   58A      H4' 1327   5.840   5.362   5.471 -0.9848  0.5489 -0.3592
   58A      O4' 1328   5.870   5.503   5.314  0.1286  0.0712 -0.2144
   58A      C1' 1329   6.009   5.513   5.288  0.3726 -0.3000  0.9113
   58A      H1' 1330   6.031   5.462   5.194 -2.2017  0.7072 -0.3232
   58A       N9 1331   6.050   5.657   5.268  0.8173 -0.0614 -0.4964
   58A       C8 1332   5.976   5.773   5.306 -0.1379 -0.4222  0.4878
   58A       H8 1333   5.886   5.775   5.365 -1.7185 -1.2258 -1.7515
   58A       N7 1334   6.023   5.885   5.253  0.1208 -0.5736  0.1542
   58A       C5 1335   6.142   5.841   5.191 -0.0170  0.2016 -0.5064
   58A       C6 1336   6.252   5.899   5.119 -0.1836  0.3108  0.2781
   58A       N6 1337   6.251   6.029   5.082 -0.0898 -0.1944 -0.1895
   58A      H61 1338   6.170   6.085   5.106 -0.5865 -1.1062  0.3422
   58A      H62 1339   6.327   6.069   5.029  0.5756 -0.1893  0.7540
   58A       N1 1340   6.353   5.827   5.064  0.7619  0.1354 -0.6280
   58A       C2 1341   6.344   5.698   5.082 -0.2638  0.9330  0.0587
   58A       H2 1342   6.418   5.636   5.035 -0.3887  1.0428 -0.2847
   58A       N3 1343   6.253   5.622   5.146 -0.1266  0.2786 -0.6644
   58A       C4 1344   6.156   5.702   5.201 -0.4528 -0.3894 -0.1309
   58A      C3' 1345   5.974   5.519   5.543 -0.4682  0.1199 -0.0513
   58A      H3' 1346   5.959   5.625   5.563  0.1316  0.1961 -0.0019
   58A      C2' 1347   6.075   5.477   5.425 -0.2424  0.1641  0.0924
   58A     H2'1 1348   6.173   5.523   5.435 -0.2097  0.2514 -0.6251
   58A      O2' 1349   6.098   5.337   5.413 -0.0122 -0.2887  0.1796
   58A     HO'2 1350   6.108   5.304   5.324  3.5969  2.3283 -0.6160
   58A      O3' 1351   5.991   5.441   5.662 -0.4862  0.3915  0.6747
   59C        P 1352   6.122   5.485   5.759  0.0908 -0.0050 -0.4452
   59C      O1P 1353   6.130   5.381   5.864 -0.4224  0.2643  0.0872
   59C      O2P 1354   6.093   5.624   5.805  0.2695  0.2450 -0.4619
   59C      O5' 1355   6.260   5.486   5.677 -0.0801 -0.1464 -0.0716
   59C      C5' 1356   6.325   5.360   5.656 -0.6622 -1.4714  0.2999
   59C     H5'1 1357   6.256   5.304   5.593 -1.5319  2.0775 -2.2005
   59C     H5'2 1358   6.367   5.319   5.749  2.9163  0.1418 -0.4214
   59C      C4' 1359   6.447   5.392   5.557 -0.0184  1.1896  0.0200
   59C      H4' 1360   6.489   5.305   5.508  1.1209  1.1519  1.0384
   59C      O4' 1361   6.410   5.489   5.459  0.0284  0.1737 -0.3184
   59C      C1' 1362   6.522   5.558   5.404 -0.0279  0.3620 -0.1729
   59C      H1' 1363   6.551   5.520   5.307 -0.9482  2.0865 -1.1759
   59C       N1 1364   6.499   5.708   5.407  0.4243  0.5432  0.4999
   59C       C6 1365   6.386   5.762   5.460 -0.6672 -0.5502  0.2841
   59C       H6 1366   6.310   5.702   5.509 -1.8486 -1.2199 -2.2228
   59C       C5 1367   6.357   5.891   5.448  0.1478 -0.2467 -0.1505
   59C       H5 1368   6.267   5.935   5.488  1.0690 -0.3111  2.1578
   59C       C4 1369   6.447   5.966   5.367  0.0405  0.2191 -0.3307
   59C       N4 1370   6.425   6.089   5.336  0.6859 -0.1289  0.4810
   59C      H41 1371   6.350   6.143   5.376 -1.0473 -1.7019 -0.5282
   59C      H42 1372   6.504   6.141   5.300 -0.0749 -0.5256 -1.9496
   59C       N3 1373   6.559   5.917   5.319 -0.0964 -0.0646  0.2178
   59C       C2 1374   6.590   5.784   5.340  0.4719 -0.7254 -0.3951
   59C       O2 1375   6.699   5.746   5.301 -0.2592  0.4136 -0.0765
   59C      C3' 1376   6.555   5.462   5.620 -0.4561 -0.1519  0.2883
   59C      H3' 1377   6.505   5.537   5.681  1.3795  0.4642  1.1139
   59C      C2' 1378   6.635   5.523   5.502 -0.2612 -0.3273 -0.6569
   59C     H2'1 1379   6.686   5.611   5.540 -0.7213  0.1634 -1.1623
   59C      O2' 1380   6.730   5.441   5.443  0.5745 -0.1686  0.3354
   59C     HO'2 1381   6.778   5.501   5.385 -1.1380 -0.3584 -1.3674
   59C      O3' 1382   6.633   5.375   5.701  0.0496  0.4821 -0.1747
   60U        P 1383   6.712   5.411   5.826 -0.2815 -0.5012  0.0058
   60U      O1P 1384   6.791   5.296   5.874  0.5286 -0.1281  0.2691
   60U      O2P 1385   6.617   5.464   5.922 -0.4818  0.0654 -0.0013
   60U      O5' 1386   6.804   5.529   5.777  0.2023  0.3101  0.1886
   60U      C5' 1387   6.931   5.504   5.727 -0.5018  0.0105 -0.6709
   60U     H5'1 1388   6.925   5.455   5.629  2.3956 -1.8374 -0.0449
   60U     H5'2 1389   6.997   5.455   5.798 -1.4414  1.8068  1.5651
   60U      C4' 1390   6.998   5.640   5.702  0.8403  0.7736 -0.9991
   60U      H4' 1391   7.100   5.624   5.668  0.6451 -1.6592 -0.6483
   60U      O4' 1392   6.929   5.698   5.595  0.0520  0.2571  0.0581
   60U      C1' 1393   6.965   5.834   5.598  0.4556 -0.4567  0.2784
   60U      H1' 1394   7.048   5.858   5.531  0.6884  0.2653  0.8074
   60U       N1 1395   6.843   5.920   5.577  0.0816  0.1206 -0.0160
   60U       C6 1396   6.727   5.895   5.650  0.6074 -0.4850  0.3713
   60U       H6 1397   6.723   5.797   5.695  2.2827 -0.4315  0.6999
   60U       C5 1398   6.634   5.995   5.666 -0.0088 -0.3425 -0.0037
   60U       H5 1399   6.544   5.977   5.724 -1.0851 -0.1760 -1.5550
   60U       C4 1400   6.647   6.126   5.605  0.8575  0.0940  0.0646
   60U       O4 1401   6.562   6.216   5.615  0.4946 -0.5888 -0.6738
   60U       N3 1402   6.766   6.148   5.537  0.5161  0.2379 -0.3151
   60U       H3 1403   6.776   6.236   5.490  0.3423  0.4354  0.0104
   60U       C2 1404   6.862   6.050   5.520 -0.7533 -0.2258  0.8698
   60U       O2 1405   6.971   6.090   5.460  0.0339  0.3148 -0.2598
   60U      C3' 1406   6.994   5.740   5.811 -0.5836  0.3269 -0.4639
   60U      H3' 1407   6.889   5.755   5.838 -0.7158  0.9854 -1.2947
   60U      C2' 1408   7.033   5.863   5.729  0.2387 -0.4150 -0.1309
   60U     H2'1 1409   6.994   5.954   5.774  0.6310 -0.4238  0.2330
   60U      O2' 1410   7.172   5.871   5.710 -0.2068  0.3229  0.5473
   60U     HO'2 1411   7.206   5.885   5.799  1.5553 -1.5537  0.2433
   60U      O3' 1412   7.088   5.714   5.916 -0.4848  0.3314  0.1851
   61U        P 1413   7.096   5.809   6.044 -0.1498  0.1770 -0.2309
   61U      O1P 1414   7.153   5.734   6.163 -0.0494  0.1310 -0.5469
   61U      O2P 1415   6.966   5.875   6.059  0.2057  0.3036  0.7999
   61U      O5' 1416   7.197   5.929   6.001 -0.0785  0.2545  0.0631
   61U      C5' 1417   7.337   5.907   6.009 -0.1297  0.5740  1.0898
   61U     H5'1 1418   7.357   5.822   5.943 -1.8926  0.5595  0.5343
   61U     H5'2 1419   7.364   5.885   6.112 -0.3778 -1.2785  0.7931
   61U      C4' 1420   7.410   6.027   5.957  0.2108  0.2911  0.3652
   61U      H4' 1421   7.516   6.000   5.951  0.2652  0.0546  1.9612
   61U      O4' 1422   7.356   6.050   5.829 -0.5845  0.0128  0.8277
   61U      C1' 1423   7.355   6.190   5.805  0.5723  0.3617  0.5589
   61U      H1' 1424   7.405   6.189   5.708 -0.9047 -2.5199 -0.2950
   61U       N1 1425   7.223   6.247   5.781 -0.1610  0.1744 -0.4651
   61U       C6 1426   7.122   6.234   5.866  0.0567 -0.1147  0.2772
   61U       H6 1427   7.130   6.171   5.954 -1.8730  0.6557  1.0665
   61U       C5 1428   7.001   6.298   5.848 -0.0166  0.0721  0.6644
   61U       H5 1429   6.924   6.299   5.923 -0.9839  0.5083 -0.3161
   61U       C4 1430   6.979   6.383   5.737 -0.3790  0.0062  0.3537
   61U       O4 1431   6.882   6.454   5.720 -0.1129 -0.2031  0.0354
   61U       N3 1432   7.082   6.379   5.648  0.1433 -0.5422  0.0264
   61U       H3 1433   7.065   6.410   5.553  0.2566  1.0334  0.5003
   61U       C2 1434   7.202   6.321   5.664 -0.0821  0.1156  0.4865
   61U       O2 1435   7.288   6.342   5.577  0.5410 -1.0601 -0.0414
   61U      C3' 1436   7.401   6.155   6.043  0.4357  0.3479  0.2763
   61U      H3' 1437   7.299   6.170   6.078  1.1956  1.5172  2.0988
   61U      C2' 1438   7.424   6.254   5.927  0.0735  0.1358  0.8578
   61U     H2'1 1439   7.383   6.352   5.948 -0.8795 -0.0842  0.1080
   61U      O2' 1440   7.560   6.270   5.883  1.1078 -0.8209 -0.1058
   61U     HO'2 1441   7.611   6.270   5.964 -0.6759 -1.5479  1.0920
   61U      O3' 1442   7.507   6.154   6.139  0.1059  0.0467  0.5936
   61U      H3T 1443   7.485   6.186   6.227 -2.3695 -0.3249  0.1662
   62G      O5' 1444   7.216   6.562   4.779  0.3434 -0.6755 -0.3349
   62G      H5T 1445   7.140   6.503   4.780  0.2080 -0.5119  1.4699
   62G      C5' 1446   7.337   6.484   4.765 -0.1356 -0.8778  0.1145
   62G     H5'1 1447   7.418   6.548   4.800 -1.2981 -0.0021  1.2834
   62G     H5'2 1448   7.359   6.465   4.660 -0.7288  0.4991 -0.2871
   62G      C4' 1449   7.341   6.346   4.834 -0.5545 -0.3349 -0.0932
   62G      H4' 1450   7.439   6.303   4.814 -0.6137  0.0658 -1.3505
   62G      O4' 1451   7.317   6.345   4.968  0.0927  0.5997 -0.2988
   62G      C1' 1452   7.247   6.223   5.002  0.9934  0.3915  0.2946
   62G      H1' 1453   7.286   6.175   5.091 -0.5890  0.8561  1.2961
   62G       N9 1454   7.101   6.264   5.037 -0.3150  0.2660  0.8683
   62G       C8 1455   7.052   6.391   5.066  0.4620  1.1018  0.4830
   62G       H8 1456   7.115   6.478   5.054  0.7663  0.7739 -0.4374
   62G       N7 1457   6.935   6.394   5.110  0.1302 -0.6194 -0.2668
   62G       C5 1458   6.893   6.259   5.115 -0.0301  0.5287  0.8095
   62G       C6 1459   6.786   6.193   5.182 -0.2240  0.4147  0.3530
   62G       O6 1460   6.689   6.240   5.235 -0.1668  0.0186 -0.4135
   62G       N1 1461   6.793   6.054   5.187  0.4078  0.1731  0.2045
   62G       H1 1462   6.716   5.998   5.221  0.1929 -0.8753 -1.8544
   62G       C2 1463   6.903   5.991   5.143  0.7278 -0.5164 -0.1774
   62G       N2 1464   6.917   5.865   5.178  0.5501 -0.6515 -0.3863
   62G      H21 1465   6.836   5.817   5.216  0.2146  0.3499  0.1874
   62G      H22 1466   6.994   5.816   5.134 -0.6782 -0.2868 -3.1705
   62G       N3 1467   7.005   6.046   5.081 -0.8387 -0.4207 -0.1105
   62G       C4 1468   6.993   6.181   5.064 -1.0631  0.1521 -0.0259
   62G      C3' 1469   7.258   6.237   4.768  0.5821 -0.3160 -0.4233
   62G      H3' 1470   7.156   6.273   4.754 -0.0413 -2.3785 -1.6026
   62G      C2' 1471   7.247   6.128   4.878  0.0400  0.0683 -0.5576
   62G     H2'1 1472   7.160   6.063   4.864  0.5078 -0.7907  0.4073
   62G      O2' 1473   7.365   6.048   4.901  0.0195  0.2046  0.1059
   62G     HO'2 1474   7.412   6.032   4.819  1.5255  2.1221  0.5179
   62G      O3' 1475   7.314   6.187   4.645  0.1330 -0.2279 -0.0290
   63U        P 1476   7.230   6.152   4.516 -0.1416  0.4410  0.2514
   63U      O1P 1477   7.323   6.099   4.414  0.6284 -0.1333 -0.0891
   63U      O2P 1478   7.137   6.258   4.486 -0.0240  0.5488  0.4510
   63U      O5' 1479   7.141   6.031   4.572  0.0068 -0.0202  0.2377
   63U      C5' 1480   7.184   5.895   4.570  0.2413  0.3364  0.1762
   63U     H5'1 1481   7.284   5.887   4.613 -0.0631  2.2405  1.3550
   63U     H5'2 1482   7.186   5.856   4.468  0.4807 -1.9698  0.9934
   63U      C4' 1483   7.079   5.817   4.651 -0.3567  0.5331 -0.0635
   63U      H4' 1484   7.133   5.729   4.686 -1.3033  0.0072  0.1066
   63U      O4' 1485   7.037   5.882   4.773 -0.0185  0.0339 -0.3234
   63U      C1' 1486   6.919   5.811   4.819 -0.4623 -0.0118  0.3027
   63U      H1' 1487   6.944   5.749   4.906  0.1811  0.0136  0.1380
   63U       N1 1488   6.809   5.902   4.857  0.3605 -1.0708  0.0461
   63U       C6 1489   6.813   6.040   4.829  1.1908 -0.1972 -0.3846
   63U       H6 1490   6.901   6.079   4.781  2.1333 -2.7340 -0.8928
   63U       C5 1491   6.710   6.122   4.868 -0.4592  0.3270 -0.0882
   63U       H5 1492   6.724   6.227   4.849 -0.1907  0.2661 -0.2421
   63U       C4 1493   6.590   6.067   4.926 -0.4488 -0.1574  0.3831
   63U       O4 1494   6.496   6.142   4.957  0.4695 -0.2460  0.4688
   63U       N3 1495   6.590   5.935   4.950  0.1432  0.1534  0.4411
   63U       H3 1496   6.497   5.906   4.978 -1.0044  2.9562 -0.0928
   63U       C2 1497   6.689   5.844   4.909  0.3507 -1.4805  0.0701
   63U       O2 1498   6.671   5.729   4.927  0.1433  0.3062 -0.5775
   63U      C3' 1499   6.955   5.772   4.583  0.6980  0.0457  0.1720
   63U      H3' 1500   6.909   5.858   4.535 -1.5956 -1.4170 -0.4258
   63U      C2' 1501   6.870   5.722   4.703 -0.0075  0.3677  0.2620
   63U     H2'1 1502   6.764   5.741   4.686  0.1212  1.5105  0.6639
   63U      O2' 1503   6.899   5.589   4.734  0.1602 -0.3815  0.2656
   63U     HO'2 1504   6.924   5.554   4.647 -0.1671  0.8745 -0.3543
   63U      O3' 1505   6.983   5.675   4.482  0.3036  0.7931  0.0804
   64A        P 1506   6.887   5.654   4.359  0.4169  0.3288  0.1620
   64A      O1P 1507   6.961   5.560   4.272 -0.1476  0.0779  0.3961
   64A      O2P 1508   6.838   5.789   4.309 -0.5265  0.5571  0.0981
   64A      O5' 1509   6.761   5.583   4.428 -0.5588 -0.3524 -0.0694
   64A      C5' 1510   6.760   5.443   4.454 -0.7480  0.1776 -0.0452
   64A     H5'1 1511   6.815   5.417   4.545 -1.0086 -0.7673 -0.1520
   64A     H5'2 1512   6.786   5.390   4.363 -0.1549 -3.2484  1.9158
   64A      C4' 1513   6.619   5.409   4.500 -0.7706 -0.1813 -0.6933
   64A      H4' 1514   6.603   5.303   4.522 -2.8339  0.1138 -0.5464
   64A      O4' 1515   6.592   5.480   4.618  0.5430  0.2945  0.3225
   64A      C1' 1516   6.454   5.507   4.618  0.3844 -0.7065 -0.6287
   64A      H1' 1517   6.402   5.446   4.693  0.6392  0.5102  0.5756
   64A       N9 1518   6.432   5.651   4.633  0.6543 -0.4722  0.2045
   64A       C8 1519   6.517   5.751   4.595  0.3576 -0.5578  0.6469
   64A       H8 1520   6.613   5.741   4.546 -0.3285  0.7704 -1.0597
   64A       N7 1521   6.464   5.870   4.619  0.2685 -0.3134  0.9696
   64A       C5 1522   6.348   5.839   4.693 -0.7741  0.2177  0.0030
   64A       C6 1523   6.246   5.913   4.758  0.6342 -0.4705  0.3215
   64A       N6 1524   6.234   6.046   4.760  0.0247 -0.1942  0.1548
   64A      H61 1525   6.296   6.113   4.717 -0.9101  0.9774  0.5919
   64A      H62 1526   6.162   6.095   4.811  1.2896  1.3723  0.5200
   64A       N1 1527   6.143   5.859   4.818  0.2599  0.1904 -0.2751
   64A       C2 1528   6.130   5.727   4.809 -0.4373 -0.6972 -0.0036
   64A       H2 1529   6.049   5.686   4.867 -0.4302 -0.4606  0.1744
   64A       N3 1530   6.213   5.642   4.752  0.4187  0.4008 -0.7985
   64A       C4 1531   6.325   5.703   4.702 -0.0915  0.4268  0.0250
   64A      C3' 1532   6.506   5.447   4.397  0.3246 -0.5336 -0.3079
   64A      H3' 1533   6.530   5.548   4.362 -2.2163  0.7167  1.3235
   64A      C2' 1534   6.389   5.452   4.489  0.0282 -0.4799 -0.3258
   64A     H2'1 1535   6.307   5.516   4.455 -0.5711 -1.4127 -0.6768
   64A      O2' 1536   6.333   5.318   4.521  0.1267 -0.1938  0.0175
   64A     HO'2 1537   6.241   5.311   4.494  0.5243  0.0961 -1.4831
   64A      O3' 1538   6.494   5.354   4.298  0.1582 -0.4063  0.7467
   65C        P 1539   6.409   5.384   4.170 -0.0958 -0.3701 -0.5675
   65C      O1P 1540   6.425   5.282   4.069 -0.0882 -0.0200  0.1907
   65C      O2P 1541   6.444   5.523   4.132  0.5013 -0.3653  0.5542
   65C      O5' 1542   6.261   5.384   4.212  0.0806  0.4461 -0.0467
   65C      C5' 1543   6.190   5.261   4.231 -0.7835  0.3277 -0.8457
   65C     H5'1 1544   6.248   5.186   4.285  0.6426  1.7256 -0.3689
   65C     H5'2 1545   6.165   5.209   4.138 -0.9772 -0.3924 -0.3936
   65C      C4' 1546   6.057   5.284   4.306  0.2324  0.0763 -0.1331
   65C      H4' 1547   6.009   5.189   4.329  0.7840 -0.1020  0.2955
   65C      O4' 1548   6.065   5.353   4.425  0.0197  0.4880  0.3736
   65C      C1' 1549   5.955   5.444   4.435 -0.6134 -0.3264 -0.3258
   65C      H1' 1550   5.902   5.418   4.526 -1.7628 -1.9243 -1.3971
   65C       N1 1551   6.004   5.588   4.425 -0.5711  0.1189 -0.3696
   65C       C6 1552   6.109   5.626   4.350 -0.6673 -0.3613  0.0037
   65C       H6 1553   6.157   5.557   4.282  2.3393  0.8538  0.7484
   65C       C5 1554   6.165   5.748   4.374 -0.7952 -0.0575  0.5095
   65C       H5 1555   6.237   5.788   4.304 -3.1060  1.1898 -1.3323
   65C       C4 1556   6.102   5.840   4.457 -0.3692 -0.3059  0.3356
   65C       N4 1557   6.143   5.959   4.472 -0.0464 -0.7330  0.2104
   65C      H41 1558   6.215   6.001   4.415 -0.9707 -1.4334 -1.5424
   65C      H42 1559   6.088   6.016   4.536 -1.7043 -1.4086 -0.5584
   65C       N3 1560   5.989   5.809   4.512 -0.4113 -0.3614 -0.4532
   65C       C2 1561   5.932   5.687   4.495 -0.6728 -0.0696  0.1132
   65C       O2 1562   5.819   5.668   4.531  0.4979 -0.6013 -0.1747
   65C      C3' 1563   5.955   5.354   4.218  0.1849  0.9006  0.3643
   65C      H3' 1564   6.018   5.425   4.165 -1.8494  1.9725 -0.7188
   65C      C2' 1565   5.859   5.409   4.318  0.0267 -0.2307  0.2300
   65C     H2'1 1566   5.793   5.489   4.283 -1.1209 -1.7372 -1.3018
   65C      O2' 1567   5.771   5.307   4.378  0.6217  0.3543 -0.3402
   65C     HO'2 1568   5.725   5.353   4.448  1.1706  0.4653 -0.0423
   65C      O3' 1569   5.873   5.274   4.128 -0.0180 -0.6727 -0.5215
   66G        P 1570   5.832   5.343   3.991 -0.0958 -0.3125  0.0174
   66G      O1P 1571   5.769   5.240   3.906  0.2661  0.4921  0.0112
   66G      O2P 1572   5.954   5.404   3.933  0.0501  0.3281  0.0339
   66G      O5' 1573   5.726   5.459   4.010 -0.6124 -0.2311  0.5096
   66G      C5' 1574   5.594   5.421   4.043  0.4445  0.5832 -0.4122
   66G     H5'1 1575   5.587   5.344   4.120 -1.4967  1.5472  0.4746
   66G     H5'2 1576   5.551   5.371   3.957  1.3578  0.2032 -0.6566
   66G      C4' 1577   5.514   5.535   4.098 -0.2132 -0.3142 -0.3235
   66G      H4' 1578   5.414   5.503   4.124 -0.1844 -0.2479 -0.1270
   66G      O4' 1579   5.565   5.583   4.220  0.2362 -0.5800  0.3111
   66G      C1' 1580   5.541   5.722   4.229  0.2393 -0.2552  0.0055
   66G      H1' 1581   5.465   5.726   4.308 -3.2840 -3.1083 -2.8746
   66G       N9 1582   5.661   5.814   4.238  1.0681  0.5339 -0.7135
   66G       C8 1583   5.785   5.787   4.196  0.8673  0.8170 -0.5038
   66G       H8 1584   5.814   5.695   4.147 -0.2772  0.6549 -0.8924
   66G       N7 1585   5.866   5.884   4.215 -0.0877  0.2108  0.6377
   66G       C5 1586   5.791   5.985   4.273 -0.1994 -0.0361 -0.9290
   66G       C6 1587   5.822   6.119   4.316  0.4673  0.2165  0.0219
   66G       O6 1588   5.930   6.174   4.314 -0.7126 -0.1041  0.3222
   66G       N1 1589   5.704   6.194   4.338  0.2328  0.6684 -0.4961
   66G       H1 1590   5.699   6.295   4.342  0.9828  0.8231 -2.3974
   66G       C2 1591   5.582   6.133   4.351 -0.2645 -0.2377 -0.1857
   66G       N2 1592   5.487   6.209   4.389  0.7368 -0.2465 -0.3365
   66G      H21 1593   5.504   6.309   4.393 -0.7504  0.0051  0.5225
   66G      H22 1594   5.393   6.173   4.390  0.6553 -0.0651 -0.9189
   66G       N3 1595   5.556   6.004   4.327  0.3586 -0.3615 -0.3429
   66G       C4 1596   5.665   5.941   4.285 -0.2423 -0.3260 -0.5620
   66G      C3' 1597   5.501   5.658   4.004  0.5098  0.1171 -0.2888
   66G      H3' 1598   5.599   5.687   3.967 -0.7209  2.0997 -2.2237
   66G      C2' 1599   5.458   5.767   4.105 -0.3717 -0.2440 -1.4287
   66G     H2'1 1600   5.484   5.864   4.063 -3.3978  0.0622 -2.8232
   66G      O2' 1601   5.320   5.751   4.134 -0.5484 -0.5914 -0.2654
   66G     HO'2 1602   5.279   5.824   4.180 -1.1240 -1.4561  0.6449
   66G      O3' 1603   5.409   5.610   3.899 -0.1040 -0.3064 -0.0926
   67G        P 1604   5.389   5.679   3.765 -0.1007  0.0150 -0.2987
   67G      O1P 1605   5.277   5.606   3.696 -0.3532 -0.4777 -0.1559
   67G      O2P 1606   5.521   5.681   3.695  0.4450 -0.2579 -0.5525
   67G      O5' 1607   5.344   5.833   3.779 -0.4898 -0.0921  0.1696
   67G      C5' 1608   5.209   5.861   3.824 -0.0937 -0.3860 -0.3506
   67G     H5'1 1609   5.177   5.798   3.908  1.5477  0.5574  1.0275
   67G     H5'2 1610   5.137   5.844   3.743  0.5616 -0.3103 -0.9567
   67G      C4' 1611   5.191   6.007   3.870 -0.2925 -0.0700 -0.5365
   67G      H4' 1612   5.085   6.023   3.886  0.2944  3.8372  0.4172
   67G      O4' 1613   5.273   6.040   3.986 -0.1581  0.4047  0.6640
   67G      C1' 1614   5.298   6.177   3.994 -0.4861 -0.1081  0.4643
   67G      H1' 1615   5.239   6.216   4.077 -1.8305 -1.6984  0.3060
   67G       N9 1616   5.445   6.201   3.999 -0.3268 -0.5260  0.3890
   67G       C8 1617   5.551   6.124   3.955  0.0045  0.5997 -0.6767
   67G       H8 1618   5.528   6.028   3.910 -1.7796 -0.5553  2.3775
   67G       N7 1619   5.667   6.176   3.992  1.0906  0.7722 -0.1572
   67G       C5 1620   5.634   6.298   4.043 -0.0694 -0.5846 -0.3790
   67G       C6 1621   5.718   6.409   4.082  0.1436 -0.0743  0.2670
   67G       O6 1622   5.843   6.410   4.090 -0.3439  0.3235 -0.4066
   67G       N1 1623   5.648   6.517   4.129 -0.1568  0.2857  0.5483
   67G       H1 1624   5.706   6.597   4.147  1.0224 -0.1479 -1.1368
   67G       C2 1625   5.513   6.531   4.120  0.0208  0.5531 -0.0124
   67G       N2 1626   5.454   6.646   4.133  0.1087 -0.0549  0.0530
   67G      H21 1627   5.517   6.722   4.154  0.5943  0.4505 -2.8429
   67G      H22 1628   5.357   6.662   4.108  0.2056  0.1488 -0.1930
   67G       N3 1629   5.432   6.439   4.073  0.0256  0.6476 -1.1890
   67G       C4 1630   5.495   6.322   4.043  0.1320  0.4669  0.3188
   67G      C3' 1631   5.228   6.112   3.765  0.8069  0.6281 -0.5597
   67G      H3' 1632   5.320   6.080   3.717  0.0334 -1.2080 -0.8914
   67G      C2' 1633   5.239   6.232   3.863  0.1820  0.2878  0.2200
   67G     H2'1 1634   5.297   6.313   3.819 -0.9227  0.6102 -0.7098
   67G      O2' 1635   5.120   6.296   3.896  0.7318 -0.3301  0.8092
   67G     HO'2 1636   5.074   6.299   3.812  2.7827 -2.1382 -0.4996
   67G      O3' 1637   5.125   6.126   3.674 -0.3494  0.2775 -1.1097
   68A        P 1638   5.144   6.212   3.536 -0.1099 -0.5824 -0.1611
   68A      O1P 1639   5.028   6.206   3.452 -0.0492 -0.1464  0.2546
   68A      O2P 1640   5.273   6.178   3.478 -0.0453  0.1387  0.2226
   68A      O5' 1641   5.165   6.359   3.585 -0.0735 -0.0432 -0.4042
   68A      C5' 1642   5.061   6.451   3.608  0.2698  0.7554 -1.0090
   68A     H5'1 1643   4.989   6.416   3.682 -0.3472  0.2314 -1.8234
   68A     H5'2 1644   5.008   6.459   3.512  1.4936 -1.0537 -1.9057
   68A      C4' 1645   5.111   6.583   3.659  0.0432 -0.4498  0.2151
   68A      H4' 1646   5.022   6.641   3.685 -0.6070 -1.1649 -0.3556
   68A      O4' 1647   5.193   6.590   3.779  0.4601 -0.3630  0.2147
   68A      C1' 1648   5.290   6.684   3.768 -0.9276  0.7939  0.2514
   68A      H1' 1649   5.292   6.748   3.856 -0.8745  0.6180  0.3794
   68A       N9 1650   5.423   6.625   3.757  0.2849  0.2390  0.2166
   68A       C8 1651   5.455   6.504   3.695 -0.5469  0.2341  0.7960
   68A       H8 1652   5.375   6.439   3.662 -1.0664  1.2076  0.1142
   68A       N7 1653   5.586   6.486   3.694 -0.2048 -0.1494 -0.6468
   68A       C5 1654   5.642   6.601   3.740 -0.1636 -0.6652 -1.3016
   68A       C6 1655   5.775   6.646   3.766  0.4443 -0.2920  0.1471
   68A       N6 1656   5.876   6.568   3.740  0.6922 -0.1967 -0.5052
   68A      H61 1657   5.857   6.478   3.699 -0.8703  0.1704 -0.6288
   68A      H62 1658   5.970   6.595   3.765  0.5904 -1.8499  1.9632
   68A       N1 1659   5.792   6.758   3.838 -1.1629 -0.2508  0.6689
   68A       C2 1660   5.687   6.836   3.871 -1.0677  0.4641  0.0384
   68A       H2 1661   5.715   6.936   3.900  2.0429 -0.5810  1.0975
   68A       N3 1662   5.561   6.807   3.843  0.0733  0.2542 -0.2523
   68A       C4 1663   5.544   6.686   3.790 -0.2497  0.8492 -0.4942
   68A      C3' 1664   5.190   6.659   3.555  0.3156  0.1170 -0.6580
   68A      H3' 1665   5.264   6.592   3.511  0.2157  0.4372 -1.3312
   68A      C2' 1666   5.265   6.763   3.637 -0.6769 -0.7238  0.1744
   68A     H2'1 1667   5.357   6.791   3.586  0.1551 -1.1085  1.3977
   68A      O2' 1668   5.194   6.882   3.682  0.9393 -0.0889 -0.1486
   68A     HO'2 1669   5.117   6.892   3.626  1.2187 -2.5539 -1.1076
   68A      O3' 1670   5.121   6.723   3.448  0.1602  0.2346  0.0122
   69A        P 1671   5.201   6.787   3.327  0.0073  0.3212 -0.2057
   69A      O1P 1672   5.098   6.843   3.238 -0.6782 -0.4115  0.1259
   69A      O2P 1673   5.278   6.673   3.267  0.2624 -0.8862 -0.2506
   69A      O5' 1674   5.297   6.904   3.362 -0.1880 -0.7988 -0.5484
   69A      C5' 1675   5.238   7.028   3.398  0.5550 -0.6633  0.5528
   69A     H5'1 1676   5.183   7.013   3.491 -1.2118  1.2429 -0.1031
   69A     H5'2 1677   5.165   7.066   3.327 -0.3935 -0.6457  1.5127
   69A      C4' 1678   5.349   7.129   3.415 -0.7527 -0.3226 -0.0970
   69A      H4' 1679   5.295   7.221   3.434  1.4349  1.4670 -1.9640
   69A      O4' 1680   5.431   7.091   3.530  0.3419 -0.4762 -0.1951
   69A      C1' 1681   5.561   7.125   3.502  0.3128  0.2560  0.4665
   69A      H1' 1682   5.587   7.194   3.582  0.0736 -0.3601  1.0935
   69A       N9 1683   5.644   7.002   3.493 -0.6601 -0.2547 -0.2548
   69A       C8 1684   5.609   6.877   3.449  0.2750  0.2721 -1.0385
   69A       H8 1685   5.510   6.849   3.416 -0.6066  0.1946  1.4732
   69A       N7 1686   5.704   6.787   3.460  0.5407 -0.4106 -0.2784
   69A       C5 1687   5.808   6.864   3.513  0.6396 -0.5761  0.2243
   69A       C6 1688   5.944   6.843   3.544  0.4636  0.1639 -0.2726
   69A       N6 1689   6.007   6.732   3.516 -0.4339  0.0352 -0.4023
   69A      H61 1690   5.959   6.651   3.481  0.0474  0.4495 -2.0874
   69A      H62 1691   6.094   6.720   3.565 -0.6764  1.8745  0.5730
   69A       N1 1692   6.028   6.939   3.596 -0.0370  0.3178  0.2450
   69A       C2 1693   5.982   7.059   3.613  0.3105  0.0544  0.5957
   69A       H2 1694   6.055   7.134   3.639  1.5702 -0.6378 -0.7615
   69A       N3 1695   5.856   7.101   3.586  0.4546  0.6861 -0.0335
   69A       C4 1696   5.775   6.995   3.538  0.7443 -0.2170 -0.2511
   69A      C3' 1697   5.444   7.159   3.293 -0.1018 -0.9677  0.0509
   69A      H3' 1698   5.457   7.064   3.242 -2.6562  0.0365 -2.7611
   69A      C2' 1699   5.565   7.207   3.371 -0.4066  0.5239 -0.5105
   69A     H2'1 1700   5.658   7.197   3.315  1.8084  1.7864  2.6723
   69A      O2' 1701   5.564   7.341   3.417 -0.1488 -0.1494  0.5339
   69A     HO'2 1702   5.497   7.377   3.358 -1.0208 -3.1651 -0.4884
   69A      O3' 1703   5.400   7.254   3.205 -0.3559 -0.0146 -0.5834
   70U        P 1704   5.456   7.285   3.062  0.1964 -0.1569 -0.1247
   70U      O1P 1705   5.372   7.392   3.013  0.3662  0.1784 -0.1766
   70U      O2P 1706   5.468   7.158   2.990  0.1591  0.8098 -0.2585
   70U      O5' 1707   5.600   7.344   3.095 -0.3645 -0.0383 -0.4683
   70U      C5' 1708   5.645   7.482   3.114 -0.4328 -0.2954  0.9785
   70U     H5'1 1709   5.587   7.524   3.196 -2.3917 -1.1823  0.1119
   70U     H5'2 1710   5.632   7.548   3.029  0.9509 -0.5404  0.5379
   70U      C4' 1711   5.794   7.489   3.156 -0.4342  0.1580 -0.0460
   70U      H4' 1712   5.826   7.577   3.213 -0.0400 -0.8215  1.3095
   70U      O4' 1713   5.826   7.387   3.245  0.9176 -0.2180  0.1837
   70U      C1' 1714   5.955   7.338   3.232  0.4132  0.8640  0.5721
   70U      H1' 1715   6.007   7.361   3.325  0.8960 -0.8539  0.7676
   70U       N1 1716   5.951   7.185   3.210 -0.5377 -0.6435  0.3300
   70U       C6 1717   5.863   7.125   3.126 -0.6345 -0.1289  0.2231
   70U       H6 1718   5.792   7.185   3.071 -0.8503  0.6454  1.3073
   70U       C5 1719   5.877   6.993   3.110 -0.4962 -0.0166  0.0934
   70U       H5 1720   5.807   6.944   3.045  1.6745  0.0162 -2.4321
   70U       C4 1721   5.975   6.906   3.171 -1.2694 -0.9768 -0.6881
   70U       O4 1722   5.991   6.785   3.156 -0.4222  0.1191 -0.0693
   70U       N3 1723   6.060   6.977   3.256  0.2240 -0.4718 -0.8291
   70U       H3 1724   6.131   6.930   3.310  0.4213  1.6545  0.8926
   70U       C2 1725   6.059   7.111   3.270  0.1730  0.3682 -0.0220
   70U       O2 1726   6.151   7.170   3.320  0.3194 -0.2148  0.9056
   70U      C3' 1727   5.892   7.463   3.042  0.0454  0.4452  0.2085
   70U      H3' 1728   5.857   7.390   2.969  0.3456  1.2885 -0.7965
   70U      C2' 1729   6.020   7.414   3.123 -0.5045 -0.8063  0.6568
   70U     H2'1 1730   6.082   7.352   3.059  0.0531  0.9959 -0.6114
   70U      O2' 1731   6.092   7.523   3.183 -0.1683  0.4513 -0.2336
   70U     HO'2 1732   6.058   7.602   3.140 -0.7200 -0.4264 -1.4403
   70U      O3' 1733   5.920   7.577   2.972 -0.2199 -0.5376 -0.2065
   71A        P 1734   5.954   7.576   2.813 -0.1732  0.0721 -0.4138
   71A      O1P 1735   5.944   7.715   2.769 -0.3345 -0.1769  0.2240
   71A      O2P 1736   5.875   7.469   2.740  0.1671  0.0529  0.4651
   71A      O5' 1737   6.105   7.543   2.803  0.4002  0.4433 -0.5358
   71A      C5' 1738   6.196   7.635   2.854  0.3270 -0.7230 -0.0271
   71A     H5'1 1739   6.165   7.673   2.951 -0.9827 -2.7872  0.4292
   71A     H5'2 1740   6.207   7.717   2.783  0.6077 -0.4237  0.3573
   71A      C4' 1741   6.335   7.567   2.874  0.1587  0.2212  0.4638
   71A      H4' 1742   6.414   7.634   2.907 -1.2145  2.5208 -0.6939
   71A      O4' 1743   6.330   7.458   2.965  0.3235  0.1239 -0.1588
   71A      C1' 1744   6.408   7.348   2.928 -0.0456  0.5546 -0.4330
   71A      H1' 1745   6.485   7.341   3.005 -0.6477  1.8992  0.3287
   71A       N9 1746   6.330   7.221   2.924  0.1347 -0.0051 -0.5884
   71A       C8 1747   6.201   7.198   2.874  0.1389  0.3965 -0.0220
   71A       H8 1748   6.131   7.277   2.852  0.1270  0.7807  1.2959
   71A       N7 1749   6.170   7.073   2.861 -0.0765  0.3721  0.5871
   71A       C5 1750   6.286   7.008   2.917  0.0505  0.2342 -0.1414
   71A       C6 1751   6.326   6.875   2.952  0.8294 -0.2437  0.4961
   71A       N6 1752   6.246   6.775   2.935 -0.0631 -0.2875 -0.3230
   71A      H61 1753   6.159   6.798   2.890  0.7748  1.2213 -1.2499
   71A      H62 1754   6.268   6.682   2.966  1.9175 -0.1323 -1.1020
   71A       N1 1755   6.446   6.842   2.982  0.2872 -0.2772 -0.1227
   71A       C2 1756   6.537   6.934   2.989 -0.4150 -0.2198 -0.5382
   71A       H2 1757   6.639   6.910   3.017 -1.6373 -0.8414  4.1458
   71A       N3 1758   6.514   7.064   2.983 -0.2276 -0.1884  0.3651
   71A       C4 1759   6.383   7.096   2.950  0.2246 -0.1005  0.3011
   71A      C3' 1760   6.386   7.505   2.741 -0.1055  0.4491 -0.0531
   71A      H3' 1761   6.295   7.471   2.692 -0.8100  3.0874 -0.7306
   71A      C2' 1762   6.469   7.383   2.793 -0.0018 -0.3847  1.2210
   71A     H2'1 1763   6.464   7.303   2.720  2.0276  1.4578 -1.0836
   71A      O2' 1764   6.601   7.407   2.824  0.2292 -0.2549  0.0547
   71A     HO'2 1765   6.658   7.345   2.778  1.5605  1.0240 -0.0658
   71A      O3' 1766   6.458   7.606   2.669 -0.2241  0.6186  0.5290
   72G        P 1767   6.490   7.575   2.511  0.2850  0.1532  0.2091
   72G      O1P 1768   6.561   7.687   2.459 -0.4296 -0.4122 -1.2517
   72G      O2P 1769   6.365   7.539   2.449 -0.3417 -0.5972 -0.4467
   72G      O5' 1770   6.574   7.440   2.497 -0.0361 -0.8863 -0.0443
   72G      C5' 1771   6.721   7.435   2.513  1.1849  0.3557  0.6121
   72G     H5'1 1772   6.752   7.490   2.602  2.1185  0.9211 -0.0417
   72G     H5'2 1773   6.759   7.490   2.427  1.2929  0.0076  0.4383
   72G      C4' 1774   6.759   7.286   2.514  0.3536  0.5831  0.3427
   72G      H4' 1775   6.867   7.277   2.527  0.0441 -4.1321  1.4118
   72G      O4' 1776   6.706   7.205   2.618  0.2728 -0.6828 -0.7997
   72G      C1' 1777   6.712   7.071   2.581 -0.2065 -0.1519  0.0847
   72G      H1' 1778   6.793   7.019   2.632  1.4904  0.0044 -2.2704
   72G       N9 1779   6.588   6.992   2.599  0.2869  0.1137 -0.0424
   72G       C8 1780   6.458   7.036   2.598 -0.3029  0.0541 -0.3189
   72G       H8 1781   6.424   7.138   2.598 -3.1382 -0.7586  1.8956
   72G       N7 1782   6.371   6.938   2.609 -0.3190  0.2239  0.4955
   72G       C5 1783   6.453   6.824   2.623  0.4533  0.6075  0.0580
   72G       C6 1784   6.425   6.679   2.638  0.3266 -0.1174  0.9349
   72G       O6 1785   6.316   6.621   2.646 -0.3359  0.2523 -0.2621
   72G       N1 1786   6.538   6.600   2.639  0.0486  0.7671  0.4076
   72G       H1 1787   6.529   6.499   2.643  0.0969  0.7736  0.7011
   72G       C2 1788   6.659   6.647   2.626 -0.2309 -0.2129 -0.2838
   72G       N2 1789   6.759   6.557   2.628  0.3795 -0.6954 -0.0707
   72G      H21 1790   6.741   6.458   2.636 -0.2022 -0.4392  2.2547
   72G      H22 1791   6.852   6.578   2.662  0.5827 -2.6688  0.7522
   72G       N3 1792   6.690   6.774   2.636  0.0904  0.0812 -0.2416
   72G       C4 1793   6.581   6.855   2.622 -0.4531  0.0854 -0.1122
   72G      C3' 1794   6.725   7.212   2.384  0.5443 -1.0085 -0.5064
   72G      H3' 1795   6.619   7.231   2.366  0.6131  0.6298  0.6002
   72G      C2' 1796   6.758   7.069   2.437  0.2147 -0.2575 -0.5312
   72G     H2'1 1797   6.710   6.994   2.374  1.3472 -0.4067 -1.2528
   72G      O2' 1798   6.897   7.041   2.433 -0.1477 -0.1710 -0.1741
   72G     HO'2 1799   6.934   7.107   2.374 -0.7742 -0.0640 -0.4544
   72G      O3' 1800   6.815   7.260   2.284 -0.1540  0.7161  0.3999
   73A        P 1801   6.780   7.243   2.131 -0.4639 -0.1145 -0.0667
   73A      O1P 1802   6.888   7.298   2.047  1.4041 -0.4707  0.0852
   73A      O2P 1803   6.641   7.291   2.113 -0.2265 -0.0628  0.4368
   73A      O5' 1804   6.790   7.088   2.095  0.1146  0.6577 -0.3980
   73A      C5' 1805   6.914   7.019   2.086  0.7014 -0.7104  0.6170
   73A     H5'1 1806   6.981   7.044   2.169 -0.2808  0.3100  1.1263
   73A     H5'2 1807   6.977   7.056   2.005  2.2305 -2.6023  0.8698
   73A      C4' 1808   6.900   6.865   2.093 -0.7228 -0.1438  0.2272
   73A      H4' 1809   7.004   6.834   2.098 -0.0071  1.6794 -1.8730
   73A      O4' 1810   6.823   6.825   2.201  0.1712 -0.3728 -0.4658
   73A      C1' 1811   6.770   6.701   2.168  0.3306  0.7003 -0.5933
   73A      H1' 1812   6.822   6.624   2.225 -1.0055 -0.7839 -1.2918
   73A       N9 1813   6.629   6.701   2.211  0.0729 -0.2757 -0.0158
   73A       C8 1814   6.537   6.803   2.195  0.5221  0.0684  0.0646
   73A       H8 1815   6.559   6.900   2.153 -1.1095  0.4878  0.1132
   73A       N7 1816   6.415   6.760   2.236 -0.3634 -0.0349 -0.3588
   73A       C5 1817   6.433   6.624   2.278  0.0613  0.0133  0.5002
   73A       C6 1818   6.346   6.521   2.315 -0.4567 -0.3201 -0.3569
   73A       N6 1819   6.219   6.543   2.347 -0.7357  1.1718 -0.9355
   73A      H61 1820   6.187   6.639   2.356  0.1468  1.4011  0.0349
   73A      H62 1821   6.177   6.454   2.367  3.4881 -0.5658  1.5499
   73A       N1 1822   6.392   6.398   2.312  0.2038  0.2943  0.4066
   73A       C2 1823   6.520   6.382   2.288 -0.0492  0.9374 -0.5501
   73A       H2 1824   6.553   6.279   2.291  1.0431  1.2217 -1.9539
   73A       N3 1825   6.612   6.463   2.248  0.4536 -0.3687  0.2171
   73A       C4 1826   6.561   6.592   2.251 -0.2119  0.6374  0.6690
   73A      C3' 1827   6.831   6.820   1.966  0.2311  0.1607 -0.9584
   73A      H3' 1828   6.729   6.852   1.944 -0.6650 -1.6779  0.2234
   73A      C2' 1829   6.804   6.679   2.021  0.0173 -0.3851  0.9398
   73A     H2'1 1830   6.724   6.630   1.964  1.9206 -2.5598 -0.0343
   73A      O2' 1831   6.916   6.589   2.018 -0.0392 -0.4074  0.2861
   73A     HO'2 1832   6.958   6.585   1.932 -1.9382 -2.3950 -0.6523
   73A      O3' 1833   6.900   6.835   1.849  0.0188  0.0516  0.0867
   74U        P 1834   6.827   6.828   1.697  0.1837  0.2924 -0.1132
   74U      O1P 1835   6.940   6.840   1.605  0.0663 -0.0643 -0.0872
   74U      O2P 1836   6.713   6.928   1.696  0.2281 -0.1483  0.3358
   74U      O5' 1837   6.766   6.680   1.685 -0.6256 -0.1791 -0.3784
   74U      C5' 1838   6.843   6.571   1.654 -0.3285  0.2335 -0.0462
   74U     H5'1 1839   6.931   6.578   1.718  0.4413  0.6706 -1.1188
   74U     H5'2 1840   6.874   6.588   1.550  0.2810  3.7429  0.5798
   74U      C4' 1841   6.776   6.437   1.669  0.7465  0.3326  0.7673
   74U      H4' 1842   6.850   6.361   1.644 -0.6918 -0.5967 -0.9151
   74U      O4' 1843   6.733   6.417   1.806  0.2023  0.4629 -0.5092
   74U      C1' 1844   6.613   6.340   1.810 -0.2192 -0.8627 -0.1415
   74U      H1' 1845   6.632   6.244   1.859  1.2486 -1.2160 -1.3179
   74U       N1 1846   6.491   6.403   1.872  0.0792 -0.0610 -0.3282
   74U       C6 1847   6.481   6.538   1.861 -0.2104 -0.0415 -0.8244
   74U       H6 1848   6.559   6.594   1.811 -1.1521  0.0254 -2.2807
   74U       C5 1849   6.381   6.601   1.922 -0.5221  0.2848  0.0871
   74U       H5 1850   6.382   6.708   1.903  0.9873  0.1205 -1.0050
   74U       C4 1851   6.277   6.527   1.997 -1.2897  0.2451 -0.7063
   74U       O4 1852   6.179   6.564   2.053  0.7754  0.0247 -0.0456
   74U       N3 1853   6.305   6.392   2.007  0.2755 -0.3758  0.0893
   74U       H3 1854   6.238   6.341   2.062  0.2027  0.5757  0.9033
   74U       C2 1855   6.399   6.325   1.942  0.5695 -0.1482  0.4170
   74U       O2 1856   6.394   6.200   1.931 -0.5225  0.0675  0.7132
   74U      C3' 1857   6.649   6.421   1.584 -0.3354 -0.3641  1.1572
   74U      H3' 1858   6.590   6.513   1.595  0.9087  0.5590  0.3691
   74U      C2' 1859   6.590   6.302   1.664  0.0506  0.0536 -0.0639
   74U     H2'1 1860   6.485   6.295   1.639  0.1040  1.0048 -0.6242
   74U      O2' 1861   6.644   6.178   1.635  0.0250 -0.3538 -0.7879
   74U     HO'2 1862   6.575   6.116   1.662 -0.0578 -0.2112 -0.6681
   74U      O3' 1863   6.673   6.398   1.447 -0.3928  0.0925 -0.0702
   75A        P 1864   6.568   6.411   1.339  0.4480 -0.3154  0.0635
   75A      O1P 1865   6.640   6.386   1.214  0.2012  0.5481 -0.1265
   75A      O2P 1866   6.513   6.550   1.349 -0.2199  0.0100  1.0063
   75A      O5' 1867   6.452   6.304   1.369  0.4456 -0.0704  0.4112
   75A      C5' 1868   6.475   6.165   1.339  0.0973 -0.3745  0.6422
   75A     H5'1 1869   6.573   6.127   1.366 -0.0095 -1.3628 -0.2733
   75A     H5'2 1870   6.463   6.159   1.231 -0.6144  1.9713  0.5403
   75A      C4' 1871   6.368   6.084   1.410 -0.4399 -0.2342 -0.2071
   75A      H4' 1872   6.391   5.978   1.400  1.8053  0.2154 -0.3424
   75A      O4' 1873   6.362   6.106   1.550  0.0966  0.2640 -0.0666
   75A      C1' 1874   6.220   6.083   1.587 -0.4511 -0.1723 -0.6912
   75A      H1' 1875   6.216   5.998   1.656 -0.1031 -0.4592 -1.0154
   75A       N9 1876   6.160   6.210   1.640  0.2485  0.3467  0.3059
   75A       C8 1877   6.200   6.340   1.626  0.1102 -0.3862 -0.7010
   75A       H8 1878   6.292   6.361   1.574  0.0933 -0.6640 -0.8457
   75A       N7 1879   6.123   6.425   1.690  0.1472  0.0907 -0.0277
   75A       C5 1880   6.025   6.348   1.751 -0.4006  0.4719  0.8164
   75A       C6 1881   5.919   6.368   1.835 -0.0391  0.0250 -0.7558
   75A       N6 1882   5.887   6.480   1.894  0.7604 -0.0879  1.1712
   75A      H61 1883   5.934   6.567   1.874 -0.8189  1.0908  2.2460
   75A      H62 1884   5.807   6.483   1.956 -0.1847 -1.4078  0.0784
   75A       N1 1885   5.844   6.265   1.876 -0.4342 -0.2125 -0.1187
   75A       C2 1886   5.870   6.151   1.828 -0.5516  0.3825  0.5158
   75A       H2 1887   5.809   6.071   1.868 -0.0022  0.1194  0.8438
   75A       N3 1888   5.979   6.107   1.761  0.3749 -0.4407  0.1298
   75A       C4 1889   6.051   6.216   1.718 -0.2297  0.0630 -0.1841
   75A      C3' 1890   6.226   6.100   1.348  0.0056 -0.2027 -0.8598
   75A      H3' 1891   6.197   6.205   1.354  1.3505  0.1812  3.8293
   75A      C2' 1892   6.149   6.032   1.466 -0.4618 -0.3349 -0.1710
   75A     H2'1 1893   6.045   6.064   1.471 -0.6933 -0.9845 -0.8063
   75A      O2' 1894   6.165   5.889   1.461 -0.0162 -0.1326  0.0580
   75A     HO'2 1895   6.124   5.860   1.379  1.0916 -0.0421 -0.5436
   75A      O3' 1896   6.198   6.030   1.228  0.6863 -0.0949  0.3830
   76A        P 1897   6.086   6.083   1.123  0.3229  0.1385 -0.1838
   76A      O1P 1898   6.088   6.010   0.996 -0.1708 -0.5650 -0.1798
   76A      O2P 1899   6.089   6.230   1.121 -0.2962 -0.2610 -0.4063
   76A      O5' 1900   5.951   6.039   1.198  0.4335  0.0065  0.8055
   76A      C5' 1901   5.900   5.902   1.191  0.2374  0.1519  0.6110
   76A     H5'1 1902   5.980   5.830   1.201 -0.3329 -0.4653  0.7857
   76A     H5'2 1903   5.852   5.891   1.093  0.5102  0.9269  0.3793
   76A      C4' 1904   5.795   5.859   1.291 -0.2934 -0.1892  0.1942
   76A      H4' 1905   5.781   5.751   1.279 -1.8200 -0.0952  0.9449
   76A      O4' 1906   5.828   5.898   1.424 -0.1246  0.7559  0.0739
   76A      C1' 1907   5.710   5.925   1.490 -0.0076 -0.1332 -0.0165
   76A      H1' 1908   5.703   5.868   1.583 -1.6123  0.5642  0.3312
   76A       N9 1909   5.708   6.080   1.518 -0.1323  0.2760  0.8968
   76A       C8 1910   5.792   6.175   1.472 -0.4751  0.1700 -0.0957
   76A       H8 1911   5.877   6.148   1.411  0.5973  1.0414  0.9525
   76A       N7 1912   5.780   6.289   1.527 -0.4817  0.3577 -0.0051
   76A       C5 1913   5.659   6.284   1.603 -0.4754  0.4119 -0.5601
   76A       C6 1914   5.583   6.368   1.691  0.6375 -0.6345  0.5312
   76A       N6 1915   5.594   6.499   1.706  0.0608  0.6122 -0.1092
   76A      H61 1916   5.664   6.545   1.649  1.4076 -0.9611  0.1886
   76A      H62 1917   5.536   6.537   1.779  0.5681 -2.5156  2.0887
   76A       N1 1918   5.480   6.316   1.757 -0.5043  0.2327 -0.0040
   76A       C2 1919   5.446   6.189   1.742 -0.6506  0.0728 -0.4623
   76A       H2 1920   5.360   6.154   1.797 -1.2160  2.0983  0.0239
   76A       N3 1921   5.509   6.101   1.663 -0.4753 -0.3910 -0.1208
   76A       C4 1922   5.621   6.151   1.600  0.4197  0.0396 -0.3741
   76A      C3' 1923   5.658   5.916   1.262  0.4020 -0.2973 -0.2807
   76A      H3' 1924   5.670   6.020   1.229  3.1529 -0.4046  0.1338
   76A      C2' 1925   5.597   5.890   1.399 -0.0214  0.0401  0.2126
   76A     H2'1 1926   5.513   5.956   1.421  1.5986  2.4600 -0.4538
   76A      O2' 1927   5.556   5.754   1.421 -0.1306 -0.1068 -0.1082
   76A     HO'2 1928   5.500   5.753   1.499 -1.2815 -0.5239 -0.9270
   76A      O3' 1929   5.587   5.837   1.163 -0.5870  0.0257  0.7467
   77U        P 1930   5.480   5.890   1.064 -0.2367  0.0088 -1.1502
   77U      O1P 1931   5.444   5.771   0.986 -0.2708  0.3669 -0.1261
   77U      O2P 1932   5.527   6.015   1.006 -0.5250 -0.5404 -0.1922
   77U      O5' 1933   5.367   5.935   1.153 -0.1948  0.2405 -0.0178
   77U      C5' 1934   5.274   5.855   1.217 -0.2644 -0.4780  0.5412
   77U     H5'1 1935   5.325   5.777   1.273  0.7963 -0.5735 -0.5285
   77U     H5'2 1936   5.202   5.814   1.146  0.6194  0.6494 -1.0661
   77U      C4' 1937   5.193   5.939   1.316 -0.1086  0.4841 -0.0611
   77U      H4' 1938   5.121   5.870   1.360  1.3274 -1.0940 -0.0918
   77U      O4' 1939   5.261   5.997   1.428 -0.4837  0.4365  0.0858
   77U      C1' 1940   5.211   6.125   1.459  0.3967  0.0272 -0.1296
   77U      H1' 1941   5.174   6.129   1.561 -1.1454 -0.2483 -0.6445
   77U       N1 1942   5.291   6.248   1.438 -0.4729  0.3287  0.1851
   77U       C6 1943   5.407   6.250   1.360 -0.0175  0.3915 -0.3513
   77U       H6 1944   5.430   6.162   1.302  0.7728  0.6947 -0.5204
   77U       C5 1945   5.485   6.363   1.351  0.1134  0.0446  0.5950
   77U       H5 1946   5.573   6.362   1.289  1.0529  2.6852  1.7461
   77U       C4 1947   5.441   6.484   1.415 -0.3099 -0.6689 -1.0266
   77U       O4 1948   5.500   6.591   1.415 -0.2295  0.1851  0.2089
   77U       N3 1949   5.321   6.477   1.483 -0.3822 -0.2048 -0.1574
   77U       H3 1950   5.289   6.558   1.536  0.9400 -0.5870  1.2913
   77U       C2 1951   5.247   6.363   1.500  0.1025 -0.3281 -0.9916
   77U       O2 1952   5.136   6.377   1.560  0.7803  0.1966  0.1183
   77U      C3' 1953   5.122   6.052   1.246 -0.4078 -0.0025 -0.1016
   77U      H3' 1954   5.193   6.109   1.186 -0.4430  0.5548  0.3796
   77U      C2' 1955   5.081   6.132   1.369 -0.0706  0.0444  0.4753
   77U     H2'1 1956   5.051   6.232   1.337 -0.2969 -0.5008 -1.1129
   77U      O2' 1957   4.980   6.068   1.448 -0.0493 -0.2269 -1.4089
   77U     HO'2 1958   5.005   5.993   1.503 -1.5987  0.3051  0.1337
   77U      O3' 1959   5.013   6.010   1.160 -0.3802  0.0747  0.3879
   78U        P 1960   4.971   6.105   1.036  0.1276 -0.1167 -0.2954
   78U      O1P 1961   4.872   6.043   0.951  0.4843 -0.0998 -0.1584
   78U      O2P 1962   5.095   6.147   0.976  0.2657  0.2548  0.5864
   78U      O5' 1963   4.901   6.232   1.097 -0.0700  0.6489 -0.6317
   78U      C5' 1964   4.776   6.210   1.157 -0.1900 -0.2840 -0.2525
   78U     H5'1 1965   4.779   6.114   1.209  1.4067  1.1349  2.4200
   78U     H5'2 1966   4.703   6.193   1.077  0.4461  2.3337 -1.4816
   78U      C4' 1967   4.728   6.326   1.251 -0.0453  0.1888  0.2477
   78U      H4' 1968   4.651   6.294   1.322 -2.1456  0.1387 -1.8982
   78U      O4' 1969   4.836   6.368   1.341  0.0788 -0.3910  0.2289
   78U      C1' 1970   4.814   6.506   1.362 -0.3145 -0.2286 -0.3559
   78U      H1' 1971   4.801   6.534   1.466  2.4902 -1.7755  0.5127
   78U       N1 1972   4.939   6.577   1.325  0.0043 -0.5171  0.0159
   78U       C6 1973   5.037   6.510   1.249  0.0650 -1.2278  0.5520
   78U       H6 1974   5.034   6.404   1.228 -0.8801 -1.0180 -0.5105
   78U       C5 1975   5.152   6.582   1.215  0.4618  0.2639  0.3166
   78U       H5 1976   5.224   6.535   1.150 -1.5471  0.0744 -1.8919
   78U       C4 1977   5.166   6.723   1.251 -0.6663 -0.2361  0.4288
   78U       O4 1978   5.267   6.790   1.224  0.1530 -0.1221 -0.3492
   78U       N3 1979   5.064   6.779   1.321 -0.9047 -0.3068  0.2816
   78U       H3 1980   5.072   6.877   1.343  2.4641 -0.1908 -1.0165
   78U       C2 1981   4.952   6.715   1.360 -0.1935  1.2495 -0.2472
   78U       O2 1982   4.863   6.769   1.424  0.2274 -0.0870 -0.1514
   78U      C3' 1983   4.694   6.452   1.171 -0.2313  0.6980 -0.7922
   78U      H3' 1984   4.777   6.472   1.103  0.2950 -0.0624 -0.3841
   78U      C2' 1985   4.687   6.547   1.291 -0.3319 -0.0735 -0.0796
   78U     H2'1 1986   4.695   6.652   1.261 -2.0948 -0.2253 -1.2649
   78U      O2' 1987   4.576   6.542   1.377 -0.1783 -0.5446  0.1055
   78U     HO'2 1988   4.602   6.555   1.468  2.2633 -2.1407 -0.2643
   78U      O3' 1989   4.575   6.431   1.098 -0.7679 -0.2337  0.8378
   79A        P 1990   4.522   6.535   0.989  0.1401  0.0074 -0.0508
   79A      O1P 1991   4.379   6.503   0.975 -0.0485  0.8669  0.1794
   79A      O2P 1992   4.615   6.538   0.874 -0.7259 -0.1885 -0.4690
   79A      O5' 1993   4.520   6.681   1.053  0.0762  0.0210  0.2023
   79A      C5' 1994   4.417   6.729   1.148 -0.2375  0.5649  0.8574
   79A     H5'1 1995   4.420   6.668   1.238  0.1146 -0.5352  0.1247
   79A     H5'2 1996   4.320   6.706   1.103  1.2897  1.1850 -3.1138
   79A      C4' 1997   4.433   6.874   1.167 -0.0337  0.0253  0.6629
   79A      H4' 1998   4.344   6.914   1.216  0.3996  0.1783  1.3397
   79A      O4' 1999   4.547   6.914   1.246 -0.3369 -0.1967  0.1964
   79A      C1' 2000   4.591   7.038   1.196 -0.3122 -0.7280  0.1729
   79A      H1' 2001   4.600   7.113   1.275  1.3144  0.2404 -0.8711
   79A       N9 2002   4.730   7.011   1.151 -0.6118 -0.5252  0.0784
   79A       C8 2003   4.791   6.896   1.097  0.4888  0.6021  0.1877
   79A       H8 2004   4.734   6.808   1.074 -0.4411  1.1636  0.3215
   79A       N7 2005   4.917   6.916   1.069 -0.2430  0.2977  0.5120
   79A       C5 2006   4.944   7.051   1.094 -0.1144  0.8892 -0.3888
   79A       C6 2007   5.059   7.133   1.081  0.0563 -0.3436 -0.1003
   79A       N6 2008   5.179   7.094   1.043  0.0131  0.2582  0.4944
   79A      H61 2009   5.191   6.998   1.016 -2.2606 -0.5938  2.1786
   79A      H62 2010   5.248   7.165   1.022  0.2642 -0.6080 -2.0323
   79A       N1 2011   5.054   7.266   1.103 -0.3427  1.0839  0.8964
   79A       C2 2012   4.940   7.309   1.145  0.3643 -0.5105 -0.3245
   79A       H2 2013   4.932   7.416   1.159 -1.8719 -0.5045 -1.3258
   79A       N3 2014   4.823   7.246   1.162 -0.0312  0.1541 -0.3482
   79A       C4 2015   4.827   7.112   1.139 -0.1051  0.4123  1.0888
   79A      C3' 2016   4.443   6.960   1.038 -0.6969  0.3422 -0.4476
   79A      H3' 2017   4.524   6.910   0.984 -0.6882 -1.5308  1.1598
   79A      C2' 2018   4.490   7.095   1.093  0.0585 -0.2886  0.3409
   79A     H2'1 2019   4.554   7.143   1.018  2.5868  1.5251  3.4291
   79A      O2' 2020   4.389   7.170   1.160 -0.3357 -0.1108 -0.0516
   79A     HO'2 2021   4.386   7.145   1.252 -0.4761 -0.2215 -0.0840
   79A      O3' 2022   4.315   6.970   0.978  0.2329  0.4311 -0.4842
   80A        P 2023   4.312   6.992   0.822 -0.1309 -0.1348  0.0409
   80A      O1P 2024   4.173   7.010   0.792  0.5568 -0.1290 -0.5226
   80A      O2P 2025   4.384   6.883   0.753  0.1862  0.3334  0.6196
   80A      O5' 2026   4.391   7.125   0.790  0.0767  0.4489  0.3876
   80A      C5' 2027   4.322   7.247   0.816 -0.7137  0.2538 -0.3379
   80A     H5'1 2028   4.308   7.241   0.924 -1.5969  0.5233 -0.4309
   80A     H5'2 2029   4.229   7.253   0.759 -1.1908 -1.1664  0.2449
   80A      C4' 2030   4.420   7.363   0.799 -0.2316 -0.3794 -0.1548
   80A      H4' 2031   4.366   7.453   0.829 -2.8035 -1.2702 -1.7160
   80A      O4' 2032   4.540   7.347   0.884 -0.2678 -0.1647  0.0007
   80A      C1' 2033   4.651   7.411   0.831 -0.3430 -0.3615 -0.2565
   80A      H1' 2034   4.686   7.489   0.899 -0.2002 -0.1726 -0.5444
   80A       N9 2035   4.756   7.319   0.805 -0.3021  0.2089 -0.1804
   80A       C8 2036   4.749   7.176   0.794  0.1171  0.2294 -0.4960
   80A       H8 2037   4.651   7.132   0.790 -1.1402  2.4713  2.0673
   80A       N7 2038   4.863   7.124   0.760 -0.6232  0.3232 -0.6653
   80A       C5 2039   4.955   7.230   0.759  0.5297 -0.3223 -0.9102
   80A       C6 2040   5.095   7.242   0.754 -0.0006 -0.6532 -0.0060
   80A       N6 2041   5.194   7.152   0.742 -0.2662 -0.0860  0.5897
   80A      H61 2042   5.178   7.053   0.731  1.7806 -0.2326 -2.4051
   80A      H62 2043   5.284   7.197   0.732 -0.1295 -0.5141 -0.1558
   80A       N1 2044   5.151   7.360   0.768 -0.7743  0.0341  0.3535
   80A       C2 2045   5.073   7.467   0.784  1.0594 -0.4874 -0.1009
   80A       H2 2046   5.131   7.558   0.793  1.0072 -0.3792 -0.8055
   80A       N3 2047   4.940   7.469   0.794  0.3238 -0.0655 -0.5059
   80A       C4 2048   4.887   7.350   0.789  0.1983  1.0800  0.2659
   80A      C3' 2049   4.480   7.385   0.665  0.2258 -0.1530 -0.0436
   80A      H3' 2050   4.515   7.291   0.623  1.8324 -0.3711  1.6591
   80A      C2' 2051   4.603   7.470   0.702  0.9993 -0.4420  1.1045
   80A     H2'1 2052   4.674   7.465   0.619  0.0295 -0.9053  0.2768
   80A      O2' 2053   4.577   7.604   0.747  0.5320 -0.1686  0.0475
   80A     HO'2 2054   4.605   7.668   0.681  1.7057 -2.9892 -2.3816
   80A      O3' 2055   4.400   7.455   0.575  0.6568  0.6536 -0.1818
   81U        P 2056   4.435   7.477   0.430  0.4165 -0.0156  0.4115
   81U      O1P 2057   4.308   7.500   0.355 -0.2167  0.6021 -0.7589
   81U      O2P 2058   4.523   7.367   0.385 -0.1667  0.3938 -0.6105
   81U      O5' 2059   4.515   7.610   0.431 -0.1722  0.2428 -0.0152
   81U      C5' 2060   4.464   7.736   0.474  0.0126  0.2785 -0.1079
   81U     H5'1 2061   4.411   7.724   0.568 -0.2544 -1.0185 -0.4072
   81U     H5'2 2062   4.397   7.771   0.396  0.0880  0.5589 -0.0471
   81U      C4' 2063   4.568   7.845   0.485 -0.3240 -0.3893  0.0430
   81U      H4' 2064   4.519   7.930   0.533 -0.2889 -0.6459  0.5362
   81U      O4' 2065   4.679   7.808   0.573  0.5371 -0.0980 -0.5691
   81U      C1' 2066   4.795   7.865   0.522  0.8178 -0.0593  0.4386
   81U      H1' 2067   4.827   7.938   0.596 -1.3935 -0.0664  1.4775
   81U       N1 2068   4.905   7.769   0.502 -0.5760  0.5362  0.5914
   81U       C6 2069   4.888   7.652   0.431  0.0299 -0.1881  0.7947
   81U       H6 2070   4.796   7.639   0.376  0.8994  1.8982 -1.3352
   81U       C5 2071   4.988   7.560   0.418 -0.4624 -0.0294 -0.1451
   81U       H5 2072   4.971   7.464   0.371 -1.2986  0.8852 -1.7821
   81U       C4 2073   5.119   7.586   0.470 -1.4423  0.5890  0.1234
   81U       O4 2074   5.222   7.517   0.452  0.1394  0.3403 -0.6022
   81U       N3 2075   5.134   7.706   0.531 -0.1615  0.5048 -0.3079
   81U       H3 2076   5.218   7.724   0.584  0.0652 -1.0325 -0.1027
   81U       C2 2077   5.034   7.799   0.551  0.2602  0.4079  0.1274
   81U       O2 2078   5.057   7.894   0.628 -0.1330  0.0256  0.1849
   81U      C3' 2079   4.622   7.886   0.348 -0.4785  0.0127 -0.3718
   81U      H3' 2080   4.640   7.792   0.296  0.2474  1.0204 -2.0277
   81U      C2' 2081   4.753   7.939   0.391  0.1403 -0.3053  0.5098
   81U     H2'1 2082   4.828   7.939   0.311  0.0256  2.9987  0.2785
   81U      O2' 2083   4.737   8.072   0.430  0.3738 -0.1918  0.2118
   81U     HO'2 2084   4.726   8.130   0.354  1.8266  0.0539  0.1611
   81U      O3' 2085   4.552   7.975   0.260  0.1058 -0.1409 -0.4416
   82U        P 2086   4.599   8.016   0.117 -0.8002 -0.1406  0.4986
   82U      O1P 2087   4.487   8.070   0.038  0.2621  0.0417 -0.0321
   82U      O2P 2088   4.678   7.908   0.056  0.5144 -0.0523  0.4390
   82U      O5' 2089   4.709   8.127   0.136 -0.0518  0.3254 -0.6394
   82U      C5' 2090   4.667   8.263   0.162 -0.5614  0.4308 -0.4124
   82U     H5'1 2091   4.608   8.269   0.254  3.2279  0.9852  2.2212
   82U     H5'2 2092   4.620   8.309   0.075  1.5206  0.6026 -1.5168
   82U      C4' 2093   4.794   8.354   0.185  0.2139 -0.1893 -0.0244
   82U      H4' 2094   4.768   8.459   0.198  0.8154 -0.1231  0.7130
   82U      O4' 2095   4.855   8.298   0.292  0.0906 -0.2312 -0.0661
   82U      C1' 2096   4.991   8.331   0.268  0.3348  0.8895 -0.1586
   82U      H1' 2097   5.008   8.400   0.350 -1.0217  0.4411  0.5348
   82U       N1 2098   5.079   8.214   0.304  0.7053 -1.3172 -0.4157
   82U       C6 2099   5.061   8.090   0.247 -0.4166  0.0873 -0.5979
   82U       H6 2100   4.984   8.083   0.172 -2.0974  1.6883  0.9139
   82U       C5 2101   5.135   7.980   0.284 -0.4595  0.2437  0.4110
   82U       H5 2102   5.120   7.879   0.250  0.9596  0.2136 -0.1827
   82U       C4 2103   5.247   7.997   0.374  0.4705  0.1841 -0.4850
   82U       O4 2104   5.328   7.913   0.406 -0.6454 -0.1449  0.2469
   82U       N3 2105   5.262   8.122   0.417  0.0595  0.1540 -0.6687
   82U       H3 2106   5.347   8.140   0.467 -0.9609  2.2700  0.4078
   82U       C2 2107   5.185   8.230   0.392  1.2567 -0.4059 -0.4743
   82U       O2 2108   5.219   8.340   0.441  0.2315  0.2881 -0.1599
   82U      C3' 2109   4.888   8.346   0.070 -0.0829  0.0374  0.1106
   82U      H3' 2110   4.896   8.248   0.023  3.5099  0.5102 -0.5674
   82U      C2' 2111   5.016   8.385   0.131 -0.6442  0.4348  0.0494
   82U     H2'1 2112   5.103   8.335   0.089  0.6285  0.7541  2.1622
   82U      O2' 2113   5.039   8.526   0.144 -0.1262  0.2316  0.5425
   82U     HO'2 2114   5.093   8.546   0.067 -1.2414 -2.3722 -1.0493
   82U      O3' 2115   4.852   8.429  -0.044 -0.4997 -1.1017 -0.1275
   82U      H3T 2116   4.911   8.417  -0.118 -1.7971 -0.3029 -1.3385
   8.63824   8.63824   6.10816   0.00000   0.00000   0.00000   0.00000   4.31911   4.31911
