# Supplementary material for: Constant-pH Molecular Dynamics of Cationic Peptide Dendrimers Binding to siRNA
Source: J Chem Inf Model. 2026 Feb 5;66(8):4734–43. doi: 10.1021/acs.jcim.5c02636 (PMC13126635; doi:10.1021/acs.jcim.5c02636)
Supplement: Supplementary file 2 [file ci5c02636_si_002.zip › zip/MH47_07_in_4.gro]

Protein t=   0.00000
 2116
    1LY0      N    1   7.290   4.717   1.970 -0.3562 -0.5002 -0.5734
    1LY0     H1    2   7.281   4.816   1.984  0.0743 -0.4640 -0.5314
    1LY0     H2    3   7.374   4.708   1.914 -0.5819  2.8964 -1.6629
    1LY0     H3    4   7.205   4.694   1.921 -1.8080 -0.5403  1.8185
    1LY0     CA    5   7.297   4.643   2.099  0.7162  0.2124  1.0444
    1LY0     HA    6   7.221   4.683   2.167  0.6805  2.9862 -0.4823
    1LY0     CB    7   7.271   4.492   2.090  0.0967  0.8904  0.5407
    1LY0    HB1    8   7.293   4.444   2.185 -0.4246 -3.0333 -1.1230
    1LY0    HB2    9   7.340   4.445   2.019 -0.3964 -0.6394  1.0339
    1LY0     CG   10   7.120   4.459   2.060 -0.4613  0.2208  0.4761
    1LY0    HG1   11   7.079   4.522   1.981  1.1584  0.0677 -0.5424
    1LY0    HG2   12   7.065   4.486   2.150 -1.0532  0.2610  0.1083
    1LY0     CD   13   7.074   4.316   2.009  0.1390 -0.1649  0.1080
    1LY0    HD1   14   7.114   4.246   2.081  1.6720 -0.4335 -0.9581
    1LY0    HD2   15   7.117   4.283   1.914  1.9812  1.7213  0.2290
    1LY0     CE   16   6.930   4.296   1.988 -0.5288  0.4268 -0.2652
    1LY0    HE1   17   6.873   4.338   2.071  0.8660  1.0815  0.3939
    1LY0    HE2   18   6.907   4.190   1.985 -0.4923  0.4340 -0.7941
    1LY0     NZ   19   6.883   4.346   1.859  0.3613  0.1994 -0.8003
    1LY0    HZ1   20   6.782   4.350   1.859  0.3907  1.8901 -0.3987
    1LY0    HZ2   21   6.918   4.440   1.872  3.7852 -1.0591  0.2554
    1LY0    HZ3   22   6.933   4.311   1.778  1.7206 -1.2422  0.5782
    1LY0      C   23   7.420   4.674   2.172 -0.5920 -0.6300  0.0367
    1LY0      O   24   7.527   4.685   2.111 -0.3857  0.1696 -0.2106
    2LER      N   25   7.413   4.693   2.305 -0.0758  0.1755 -0.0168
    2LER      H   26   7.320   4.690   2.346 -0.4363  1.2491 -0.7027
    2LER     CA   27   7.521   4.724   2.394 -0.1857  0.2055 -0.5693
    2LER     HA   28   7.591   4.799   2.357 -1.4868  1.6297 -0.2395
    2LER     CB   29   7.462   4.792   2.521 -0.0765  0.3785  0.5039
    2LER    HB1   30   7.540   4.816   2.594 -1.5625  4.2768  1.0710
    2LER    HB2   31   7.397   4.713   2.559 -1.9589  0.9740 -1.3065
    2LER     CG   32   7.391   4.918   2.492  0.2123 -0.0994 -0.4106
    2LER     HG   33   7.313   4.912   2.416 -0.9788 -1.4666  0.8696
    2LER    CD1   34   7.313   4.961   2.619 -0.7327 -0.3498  0.1208
    2LER   HD11   35   7.286   5.066   2.613 -2.2842 -0.7129  0.3875
    2LER   HD12   36   7.229   4.892   2.623 -0.2701 -1.0668 -1.6291
    2LER   HD13   37   7.387   4.956   2.700  0.2463  2.4975 -0.4986
    2LER    CD2   38   7.484   5.035   2.445  0.4294  0.5413  0.3590
    2LER   HD21   39   7.511   5.023   2.340  0.4513 -1.0216  0.5273
    2LER   HD22   40   7.426   5.127   2.442  1.9408  1.5655 -3.4608
    2LER   HD23   41   7.571   5.036   2.511  0.6973 -0.0238  0.0150
    2LER      C   42   7.593   4.588   2.420 -0.4512 -0.4266 -0.3885
    2LER      O   43   7.528   4.503   2.481 -0.1792  0.5414 -0.1258
    3LYR      N   44   7.723   4.583   2.393 -0.2648 -0.0259 -0.9510
    3LYR      H   45   7.771   4.655   2.342 -1.3436 -0.2738 -2.4109
    3LYR     CA   46   7.809   4.474   2.426 -0.4207 -0.8830 -0.1513
    3LYR     HA   47   7.768   4.384   2.380 -1.9871 -0.2108 -0.1268
    3LYR     CB   48   7.939   4.488   2.353 -0.4107  0.3899  0.1540
    3LYR    HB1   49   7.979   4.579   2.398 -1.9003  1.1026  0.0948
    3LYR    HB2   50   7.922   4.504   2.246  3.6917  0.5517 -0.6578
    3LYR     CG   51   8.040   4.375   2.371  0.2329  0.0574  0.1294
    3LYR    HG1   52   8.049   4.350   2.477  0.0764 -0.7821 -0.0493
    3LYR    HG2   53   8.137   4.410   2.337  1.0827 -0.2088  2.1135
    3LYR     CD   54   7.991   4.245   2.296 -0.5635 -0.6664  0.9570
    3LYR    HD1   55   7.952   4.261   2.195  0.8951 -2.9507 -0.0519
    3LYR    HD2   56   7.907   4.200   2.348  0.5799 -3.9350  0.1746
    3LYR     CE   57   8.103   4.145   2.291  0.2941 -0.8609  1.3013
    3LYR    HE1   58   8.177   4.172   2.216 -1.3630  1.8247  0.4894
    3LYR    HE2   59   8.068   4.046   2.264  0.0245 -0.1096 -1.4493
    3LYR     NZ   60   8.163   4.128   2.423 -0.6551  0.3290 -0.3564
    3LYR    HZ1   61   8.103   4.105   2.501 -0.2470 -0.3862 -0.2373
    3LYR      C   62   7.828   4.443   2.575  0.4328 -0.4406 -0.1829
    3LYR      O   63   7.828   4.329   2.616  0.1326 -0.3247 -0.2788
    4LER      N   64   7.834   4.548   2.657 -0.2390  0.0806  0.0522
    4LER      H   65   7.831   4.643   2.623 -0.7285 -0.3213 -1.0365
    4LER     CA   66   7.846   4.530   2.803 -0.1663  0.4174 -0.6205
    4LER     HA   67   7.920   4.451   2.818  0.8821  1.4399 -0.2168
    4LER     CB   68   7.898   4.662   2.867 -0.4969 -0.1138 -0.7124
    4LER    HB1   69   7.912   4.653   2.974 -1.1923 -0.2868 -0.6308
    4LER    HB2   70   7.822   4.741   2.859 -1.0609 -0.2102  2.4370
    4LER     CG   71   8.032   4.718   2.796  0.5554 -0.8083 -0.1883
    4LER     HG   72   8.012   4.730   2.690 -0.9037 -1.8293 -0.0675
    4LER    CD1   73   8.082   4.847   2.859 -0.0429 -0.0094  0.3158
    4LER   HD11   74   7.996   4.910   2.835 -2.2696 -2.6788  0.7799
    4LER   HD12   75   8.086   4.840   2.968 -1.4793 -1.8406  0.3031
    4LER   HD13   76   8.172   4.879   2.808  0.7034 -0.7303  1.1456
    4LER    CD2   77   8.147   4.619   2.799  0.5087 -0.0017  0.2880
    4LER   HD21   78   8.229   4.671   2.748 -0.6611  0.5040 -1.1574
    4LER   HD22   79   8.168   4.600   2.904  0.2469 -1.7098  0.0659
    4LER   HD23   80   8.123   4.526   2.747  1.1186 -0.4130  0.7338
    4LER      C   81   7.725   4.474   2.877  0.6301 -0.2477  0.3683
    4LER      O   82   7.735   4.433   2.991  0.1070 -0.3988  0.1847
    5LER      N   83   7.611   4.467   2.805  0.8724 -0.1016 -0.1084
    5LER      H   84   7.603   4.512   2.715 -0.8117  1.5648  0.7875
    5LER     CA   85   7.487   4.423   2.865  0.2923 -0.0426  0.2945
    5LER     HA   86   7.499   4.408   2.972  3.6863 -1.1074 -0.1032
    5LER     CB   87   7.386   4.544   2.856 -0.2279  0.0241  0.7255
    5LER    HB1   88   7.286   4.511   2.883 -0.5044  1.5426  1.6857
    5LER    HB2   89   7.393   4.566   2.749 -1.3176  0.3095  0.6941
    5LER     CG   90   7.416   4.668   2.945 -0.2640  0.0111 -0.3412
    5LER     HG   91   7.504   4.718   2.904  0.6013 -1.8919 -0.9109
    5LER    CD1   92   7.300   4.764   2.950 -0.1289  0.2298  0.2525
    5LER   HD11   93   7.329   4.857   3.000  3.1646 -0.7729  0.4159
    5LER   HD12   94   7.264   4.793   2.851  1.7494  0.8808 -0.2897
    5LER   HD13   95   7.219   4.730   3.014 -0.1732 -0.1786 -0.0227
    5LER    CD2   96   7.434   4.628   3.092 -0.5381 -0.1419  0.2633
    5LER   HD21   97   7.384   4.532   3.106  0.1368 -0.9634 -2.3801
    5LER   HD22   98   7.541   4.617   3.111 -0.3894  2.0182  0.8980
    5LER   HD23   99   7.398   4.712   3.151 -0.5343  0.2908 -0.3419
    5LER      C  100   7.443   4.289   2.795  0.2302 -0.5446 -0.3104
    5LER      O  101   7.336   4.238   2.827 -0.4571  0.3933  0.0055
    6LYR      N  102   7.537   4.233   2.716  0.5871 -0.4988 -0.0689
    6LYR      H  103   7.625   4.282   2.708  0.1962 -0.0447 -1.9675
    6LYR     CA  104   7.532   4.089   2.690 -0.9451 -0.2935  0.4426
    6LYR     HA  105   7.432   4.047   2.696 -1.0839  0.0928  0.8642
    6LYR     CB  106   7.602   4.071   2.547 -0.2069 -0.0751 -0.0142
    6LYR    HB1  107   7.657   3.977   2.552 -2.5122 -1.5895 -1.1644
    6LYR    HB2  108   7.678   4.147   2.531  2.4595 -1.3047  4.8521
    6LYR     CG  109   7.499   4.068   2.430 -0.7538 -0.3971 -0.2122
    6LYR    HG1  110   7.432   4.153   2.438  1.9485  1.7807  0.9905
    6LYR    HG2  111   7.434   3.981   2.438 -1.4351 -0.3141 -3.5733
    6LYR     CD  112   7.569   4.065   2.295  0.4385 -1.1304  0.0583
    6LYR    HD1  113   7.625   3.974   2.273 -0.9196 -2.0114  0.1210
    6LYR    HD2  114   7.634   4.153   2.291  0.1469 -0.8820  0.5957
    6LYR     CE  115   7.454   4.056   2.185 -0.1495 -0.0931  0.6236
    6LYR    HE1  116   7.498   4.050   2.085  0.0919 -2.8209  0.8290
    6LYR    HE2  117   7.380   4.136   2.188  0.4587  0.4536  1.4257
    6LYR     NZ  118   7.380   3.933   2.183  0.0917  0.8439 -0.3254
    6LYR    HZ1  119   7.403   3.869   2.258 -2.6126 -1.4599 -1.2538
    6LYR      C  120   7.610   4.013   2.795  0.1792 -0.1641  0.0372
    6LYR      O  121   7.723   4.039   2.824 -0.5357 -0.6201  0.2580
    7LER      N  122   7.552   3.905   2.855 -0.0248 -0.4094  0.5305
    7LER      H  123   7.451   3.908   2.852 -0.0081  0.5691  0.6593
    7LER     CA  124   7.613   3.825   2.959 -0.5314 -0.3314  0.1172
    7LER     HA  125   7.668   3.880   3.035  0.1137 -0.8328  0.0258
    7LER     CB  126   7.503   3.742   3.026  0.3353  0.1544 -0.3931
    7LER    HB1  127   7.541   3.652   3.074 -1.5535  0.7966  2.5559
    7LER    HB2  128   7.436   3.712   2.945  1.2394  1.5773 -1.7023
    7LER     CG  129   7.425   3.827   3.131  0.3226  0.1189  0.2316
    7LER     HG  130   7.413   3.923   3.081 -1.8872 -1.3627 -2.3826
    7LER    CD1  131   7.287   3.765   3.163  0.5727  0.2893  0.2653
    7LER   HD11  132   7.302   3.671   3.216  1.0981  0.8998  1.2256
    7LER   HD12  133   7.222   3.834   3.215 -2.0892 -1.1210 -0.9772
    7LER   HD13  134   7.224   3.745   3.076  1.2318 -0.4840 -0.0547
    7LER    CD2  135   7.495   3.851   3.261 -0.0024  0.1015 -0.1853
    7LER   HD21  136   7.442   3.910   3.335 -0.8396  1.2328 -1.6287
    7LER   HD22  137   7.504   3.756   3.315 -3.0170 -0.3988 -0.4047
    7LER   HD23  138   7.585   3.910   3.246 -0.2533  0.5260 -0.0053
    7LER      C  139   7.720   3.722   2.903 -0.7074  0.0462 -0.1609
    7LER      O  140   7.688   3.668   2.799  0.4333  0.0199 -0.1293
    8LER      N  141   7.825   3.696   2.978  0.4392  0.1786 -0.1915
    8LER      H  142   7.841   3.738   3.069  2.8740  1.7716 -1.2666
    8LER     CA  143   7.921   3.597   2.941 -0.7203  0.3993  0.3149
    8LER     HA  144   7.943   3.604   2.834 -0.1201  1.9684  0.5187
    8LER     CB  145   8.054   3.613   3.019  0.4803 -0.7133 -0.3828
    8LER    HB1  146   8.127   3.537   2.992  1.1452  0.0304 -0.7349
    8LER    HB2  147   8.022   3.595   3.122 -1.8852  0.2533 -0.8970
    8LER     CG  148   8.114   3.750   3.026  0.4680  0.1996  0.0590
    8LER     HG  149   8.055   3.820   3.085  0.0661  1.4141 -1.7046
    8LER    CD1  150   8.248   3.742   3.086  0.7892 -0.0733  0.6071
    8LER   HD11  151   8.322   3.706   3.014 -0.9145  0.5179 -1.5304
    8LER   HD12  152   8.284   3.843   3.103 -0.4279  0.6363 -0.7950
    8LER   HD13  153   8.238   3.687   3.179 -1.0010 -0.1207  0.4264
    8LER    CD2  154   8.132   3.815   2.889 -0.0591 -0.2020 -0.3084
    8LER   HD21  155   8.194   3.905   2.896  0.2876 -0.4806  0.2019
    8LER   HD22  156   8.188   3.753   2.819 -2.4517 -0.2476 -2.3530
    8LER   HD23  157   8.040   3.839   2.835  1.5401  2.5070 -2.1084
    8LER      C  158   7.868   3.449   2.956 -0.0225 -0.1642  0.3357
    8LER      O  159   7.803   3.409   3.053 -0.0636 -0.5781 -0.4453
    9LYR      N  160   7.915   3.355   2.867 -0.1356 -0.0902  0.3119
    9LYR      H  161   7.986   3.391   2.804 -0.6806  0.9750  0.2834
    9LYR     CA  162   7.861   3.215   2.853 -0.7196 -0.3441  0.1446
    9LYR     HA  163   7.759   3.223   2.889 -1.2937 -2.6703 -0.7674
    9LYR     CB  164   7.859   3.176   2.710 -0.0566  0.5072  0.3677
    9LYR    HB1  165   7.829   3.072   2.695  0.2996  0.2546  1.3519
    9LYR    HB2  166   7.961   3.185   2.674  0.1166  0.8031  0.9198
    9LYR     CG  167   7.770   3.265   2.628  0.1697 -0.2647 -0.2183
    9LYR    HG1  168   7.791   3.372   2.627  2.6692 -0.6981 -0.7554
    9LYR    HG2  169   7.667   3.255   2.663 -0.9391 -2.8747 -3.6131
    9LYR     CD  170   7.774   3.225   2.483 -0.0989 -0.4364  0.2251
    9LYR    HD1  171   7.761   3.118   2.468  0.6076 -0.4361 -0.4294
    9LYR    HD2  172   7.869   3.256   2.441  0.8721 -1.2953  1.6963
    9LYR     CE  173   7.656   3.288   2.410 -0.2274 -0.0682  1.3706
    9LYR    HE1  174   7.567   3.232   2.438  0.3013 -1.8141 -0.2081
    9LYR    HE2  175   7.672   3.284   2.302  2.6691  1.4927  1.6433
    9LYR     NZ  176   7.646   3.433   2.446 -0.2710  0.0616 -0.5595
    9LYR    HZ1  177   7.612   3.456   2.538  0.9411  2.0872 -0.5536
    9LYR      C  178   7.929   3.109   2.946 -1.2527  0.3908 -0.5831
    9LYR      O  179   7.877   2.999   2.952 -0.2410  0.4230  0.5774
   10LER      N  180   8.047   3.141   3.000 -0.2559  0.6130  0.6410
   10LER      H  181   8.083   3.228   2.963  0.2321  0.5199  0.8934
   10LER     CA  182   8.133   3.036   3.061  0.3828  0.2487  0.5003
   10LER     HA  183   8.074   2.949   3.087  0.7106 -0.8018 -1.9530
   10LER     CB  184   8.239   2.994   2.958 -0.3942 -0.2943 -0.0184
   10LER    HB1  185   8.288   3.082   2.916  1.9859 -1.5728 -0.1105
   10LER    HB2  186   8.176   2.959   2.876  0.0520  0.9218 -0.9077
   10LER     CG  187   8.346   2.891   3.003 -0.2837 -0.5782  0.3925
   10LER     HG  188   8.403   2.946   3.078 -1.0601  0.0155  0.5470
   10LER    CD1  189   8.302   2.756   3.073 -0.5030 -0.5629  0.0369
   10LER   HD11  190   8.390   2.700   3.106 -1.9212 -3.2135 -0.4551
   10LER   HD12  191   8.249   2.781   3.165 -0.2991 -1.2994  0.3585
   10LER   HD13  192   8.247   2.688   3.008  2.5051 -2.2739 -0.9369
   10LER    CD2  193   8.440   2.858   2.885  0.0340  0.0541  0.4381
   10LER   HD21  194   8.505   2.777   2.919 -1.3977 -0.9045  0.9695
   10LER   HD22  195   8.385   2.841   2.792 -2.7293  1.6430  1.6433
   10LER   HD23  196   8.511   2.938   2.866  2.0276 -1.6183  0.4675
   10LER      C  197   8.192   3.093   3.185 -0.0915  0.4747 -0.1577
   10LER      O  198   8.178   3.042   3.297  0.0612  0.3120  0.1210
   11LER      N  199   8.253   3.212   3.167 -0.2299  0.0061 -0.5095
   11LER      H  200   8.265   3.240   3.070 -0.9281  1.8962 -0.0777
   11LER     CA  201   8.294   3.308   3.273  0.2415  0.2387  0.2131
   11LER     HA  202   8.360   3.257   3.343 -0.2638 -2.1878 -1.0010
   11LER     CB  203   8.373   3.423   3.198 -0.2016 -0.0672 -0.1912
   11LER    HB1  204   8.377   3.512   3.260  2.6822 -0.8167  0.8395
   11LER    HB2  205   8.317   3.450   3.108 -0.6092 -1.2330 -0.3038
   11LER     CG  206   8.511   3.367   3.154  0.1350  0.1680 -0.4912
   11LER     HG  207   8.505   3.269   3.105 -1.9998 -0.2260  0.4329
   11LER    CD1  208   8.578   3.471   3.065  0.3293  0.1745 -0.3793
   11LER   HD11  209   8.676   3.433   3.036  0.5281  0.5182 -0.1662
   11LER   HD12  210   8.509   3.481   2.982 -0.1579 -0.9528 -0.1230
   11LER   HD13  211   8.585   3.563   3.123  0.1459 -0.8839  1.4074
   11LER    CD2  212   8.595   3.347   3.281 -0.3605 -0.5682 -0.0346
   11LER   HD21  213   8.701   3.370   3.271 -0.3462 -0.9270 -0.7590
   11LER   HD22  214   8.562   3.422   3.353  2.0817 -0.4249  1.0239
   11LER   HD23  215   8.587   3.242   3.311 -1.0936 -0.4828  0.0807
   11LER      C  216   8.170   3.361   3.353  0.0454 -0.1873  0.3181
   11LER      O  217   8.062   3.354   3.297 -0.3027  0.0040 -0.5165
   12LER      N  218   8.191   3.421   3.474  0.1641  0.0089 -0.3037
   12LER      H  219   8.288   3.434   3.498  0.5198 -0.8068 -1.2526
   12LER     CA  220   8.101   3.487   3.560 -0.4029 -0.2766 -0.8805
   12LER     HA  221   8.026   3.416   3.594 -1.0127  1.1979  0.9765
   12LER     CB  222   8.185   3.544   3.684  0.2859 -0.5049  0.3936
   12LER    HB1  223   8.116   3.610   3.736 -0.1837 -1.2788  0.7605
   12LER    HB2  224   8.262   3.613   3.648 -0.8994  0.3525 -0.5681
   12LER     CG  225   8.251   3.450   3.787 -0.7845 -0.0140  0.1040
   12LER     HG  226   8.323   3.387   3.734 -1.8371 -0.6071 -0.6508
   12LER    CD1  227   8.317   3.546   3.883 -0.1787 -0.0953 -1.0155
   12LER   HD11  228   8.383   3.617   3.834  0.7262 -0.7089 -0.7122
   12LER   HD12  229   8.248   3.612   3.935  1.8256  3.1079 -2.1148
   12LER   HD13  230   8.376   3.484   3.951 -0.6609 -0.1942 -0.6840
   12LER    CD2  231   8.155   3.350   3.862  0.4075  0.0477 -0.1720
   12LER   HD21  232   8.212   3.266   3.903 -0.5496 -0.3086  0.4583
   12LER   HD22  233   8.087   3.397   3.933  1.6871 -1.9654  2.5889
   12LER   HD23  234   8.086   3.306   3.790  2.2021 -1.6722 -0.9478
   12LER      C  235   8.026   3.609   3.494 -0.2226  0.4091 -0.3962
   12LER      O  236   8.077   3.665   3.399 -0.1482  0.1491  0.0725
   13LER      N  237   7.909   3.643   3.542 -0.6548 -0.0640 -0.0815
   13LER      H  238   7.874   3.592   3.621 -1.8781  0.4723 -0.2454
   13LER     CA  239   7.820   3.743   3.485  0.4909  0.0643 -0.1662
   13LER     HA  240   7.719   3.723   3.523  0.9961 -0.0983  1.1209
   13LER     CB  241   7.866   3.884   3.528 -0.4715 -0.4345  0.1352
   13LER    HB1  242   7.784   3.953   3.507 -1.2254 -1.3547 -0.0183
   13LER    HB2  243   7.957   3.903   3.471 -0.8228 -1.4257 -0.7859
   13LER     CG  244   7.887   3.899   3.680 -0.1019 -0.5232 -0.3174
   13LER     HG  245   7.972   3.837   3.708 -1.1360 -1.8343  0.0122
   13LER    CD1  246   7.901   4.043   3.726 -0.3993 -0.6100  0.2700
   13LER   HD11  247   7.920   4.041   3.834 -1.5848  2.0211  0.6009
   13LER   HD12  248   7.974   4.104   3.672 -3.4481  1.2896 -2.0389
   13LER   HD13  249   7.808   4.098   3.715  0.5698  1.3754  1.4894
   13LER    CD2  250   7.765   3.838   3.752  0.0339 -0.8369  0.6881
   13LER   HD21  251   7.677   3.859   3.691  0.3999 -0.1933  0.3772
   13LER   HD22  252   7.778   3.730   3.764 -0.8659 -1.2657 -1.6510
   13LER   HD23  253   7.746   3.884   3.849 -1.8233  0.0341 -0.0368
   13LER      C  254   7.803   3.725   3.327 -0.2225 -0.6587  0.6631
   13LER      O  255   7.837   3.811   3.247 -0.0893  0.3868  0.2993
   14NH2      N  256   7.759   3.602   3.289 -0.0986 -0.0707 -0.5047
   14NH2     H1  257   7.726   3.540   3.361 -0.8656  1.5924  0.6628
   14NH2     H2  258   7.725   3.583   3.196 -1.6652 -0.7712  0.1843
   15LY0      N  259   8.721   3.907   2.526 -0.1605 -0.1606  0.1714
   15LY0     H1  260   8.716   4.007   2.544  3.1900  0.1822 -0.1479
   15LY0     H2  261   8.818   3.884   2.539 -0.4513 -0.1645  2.7868
   15LY0     H3  262   8.675   3.877   2.440 -0.2639 -1.4987  0.6747
   15LY0     CA  263   8.635   3.846   2.628  0.1894  0.3347  0.3665
   15LY0     HA  264   8.642   3.738   2.614  0.8364  0.2998  0.9095
   15LY0     CB  265   8.691   3.863   2.765  0.9407  0.8058 -0.2605
   15LY0    HB1  266   8.712   3.970   2.761  3.3282  0.3711 -1.7050
   15LY0    HB2  267   8.786   3.810   2.777  0.1204 -0.4475  1.0352
   15LY0     CG  268   8.596   3.835   2.887  0.0521  0.0439 -0.0075
   15LY0    HG1  269   8.568   3.729   2.887  1.6313 -0.3993  0.4895
   15LY0    HG2  270   8.513   3.905   2.882  0.8076  1.0465  1.0932
   15LY0     CD  271   8.668   3.867   3.019  0.0301 -0.0720 -0.3806
   15LY0    HD1  272   8.600   3.855   3.102  0.1056  1.4331 -0.0620
   15LY0    HD2  273   8.704   3.970   3.011  1.1630 -0.4801 -0.8450
   15LY0     CE  274   8.790   3.783   3.052 -0.1427  0.2127  0.1450
   15LY0    HE1  275   8.874   3.797   2.985 -0.7287  1.0164 -0.4306
   15LY0    HE2  276   8.765   3.677   3.057  0.0548  0.1485 -0.1938
   15LY0     NZ  277   8.848   3.822   3.184  0.6630 -0.4397  0.2175
   15LY0    HZ1  278   8.785   3.807   3.261  0.9080  1.2371  0.7852
   15LY0    HZ2  279   8.940   3.780   3.188  0.5998 -0.5929  0.0630
   15LY0    HZ3  280   8.863   3.922   3.185 -0.9895 -0.1711  1.3487
   15LY0      C  281   8.488   3.890   2.615 -0.7912  0.3843 -0.6314
   15LY0      O  282   8.406   3.800   2.611 -0.5622  0.5202  0.2625
   16LER      N  283   8.456   4.022   2.612 -0.1999  0.7788 -0.8624
   16LER      H  284   8.536   4.083   2.617 -0.1439  0.6351  0.2461
   16LER     CA  285   8.320   4.078   2.599 -0.1447 -0.2183 -0.3433
   16LER     HA  286   8.247   4.000   2.619 -1.6336  0.9471 -1.0945
   16LER     CB  287   8.293   4.201   2.691 -0.4197  0.2212  0.2198
   16LER    HB1  288   8.186   4.217   2.683 -0.4585  0.3317  0.9055
   16LER    HB2  289   8.337   4.294   2.654 -0.3469 -0.3231 -1.1112
   16LER     CG  290   8.323   4.178   2.842  0.6750  0.1905 -0.4918
   16LER     HG  291   8.348   4.075   2.865 -0.5429  0.1024  0.5578
   16LER    CD1  292   8.439   4.258   2.894  0.1090 -0.4223 -0.1744
   16LER   HD11  293   8.424   4.362   2.866 -2.4040 -0.8380 -0.6290
   16LER   HD12  294   8.436   4.250   3.003 -0.6374  1.8594  0.0171
   16LER   HD13  295   8.530   4.225   2.844 -0.1443  1.8440 -2.2869
   16LER    CD2  296   8.208   4.221   2.928  0.8879 -0.9454  0.1362
   16LER   HD21  297   8.121   4.168   2.889  0.5188 -0.8260  0.7737
   16LER   HD22  298   8.223   4.188   3.031 -0.6689 -0.6673  0.4754
   16LER   HD23  299   8.194   4.328   2.914  1.1125 -1.0460 -0.9463
   16LER      C  300   8.297   4.112   2.454 -0.0709 -0.2785  0.1914
   16LER      O  301   8.387   4.137   2.371  0.1091  0.4570 -0.0344
   17LY0      N  302   6.632   2.820   2.340 -0.1890  0.6240  0.4148
   17LY0     H1  303   6.722   2.863   2.325 -1.0056  1.8323 -1.3369
   17LY0     H2  304   6.599   2.827   2.436 -0.5799 -0.8973  0.4085
   17LY0     H3  305   6.643   2.722   2.321 -2.1807  0.6157 -1.0783
   17LY0     CA  306   6.535   2.875   2.247  0.0275 -0.1511  0.5222
   17LY0     HA  307   6.564   2.854   2.144  0.5993  1.4884  0.3255
   17LY0     CB  308   6.394   2.816   2.267  0.9057  0.0995  0.5008
   17LY0    HB1  309   6.320   2.881   2.219  1.8759  0.4437 -0.5591
   17LY0    HB2  310   6.368   2.823   2.373  1.2712  0.4693  0.5687
   17LY0     CG  311   6.374   2.674   2.233 -0.5000  0.3503 -0.3365
   17LY0    HG1  312   6.435   2.619   2.304 -1.3836  0.0545  0.2160
   17LY0    HG2  313   6.406   2.648   2.132  0.3776  0.4150 -0.0770
   17LY0     CD  314   6.233   2.621   2.247 -0.0022  0.4324 -0.2703
   17LY0    HD1  315   6.202   2.690   2.325  1.2927  0.8551 -0.1084
   17LY0    HD2  316   6.244   2.517   2.276 -0.5003  0.7997  1.3160
   17LY0     CE  317   6.145   2.633   2.123  0.1654  0.2111 -0.0463
   17LY0    HE1  318   6.196   2.591   2.037 -1.1360 -2.2803  0.2935
   17LY0    HE2  319   6.114   2.737   2.129 -0.9220 -0.1563  1.4682
   17LY0     NZ  320   6.022   2.557   2.133  0.0045 -0.7582  0.8875
   17LY0    HZ1  321   6.032   2.457   2.145 -1.7877 -1.1452 -0.3876
   17LY0    HZ2  322   5.965   2.592   2.209 -0.6846  0.5131 -0.1628
   17LY0    HZ3  323   5.980   2.583   2.045  0.6686 -1.2753  0.4091
   17LY0      C  324   6.538   3.027   2.265  0.0062  0.6534  0.4212
   17LY0      O  325   6.573   3.071   2.380  0.3967 -0.4443 -0.6822
   18LER      N  326   6.519   3.104   2.154 -0.1323  0.4978 -0.7274
   18LER      H  327   6.505   3.060   2.065 -0.9904  1.9087 -1.3117
   18LER     CA  328   6.504   3.250   2.146 -0.5053  0.6992  0.0038
   18LER     HA  329   6.522   3.268   2.039 -1.6417 -1.5299 -0.6111
   18LER     CB  330   6.353   3.269   2.169 -0.3356 -0.1513 -0.0722
   18LER    HB1  331   6.332   3.375   2.158 -1.1934 -0.2028  0.9543
   18LER    HB2  332   6.327   3.259   2.274  1.3710  1.0875  0.5003
   18LER     CG  333   6.249   3.184   2.080  0.6372 -0.1404  0.5225
   18LER     HG  334   6.245   3.080   2.111 -2.4290 -0.9817 -2.1989
   18LER    CD1  335   6.111   3.244   2.090 -0.1025  0.3700  0.7096
   18LER   HD11  336   6.051   3.205   2.008 -1.2840  0.6501  1.4215
   18LER   HD12  337   6.067   3.217   2.185 -0.6937 -1.5983 -0.0778
   18LER   HD13  338   6.114   3.352   2.076  2.4560  0.1770 -1.0719
   18LER    CD2  339   6.284   3.182   1.930  0.4038  0.1848 -0.5494
   18LER   HD21  340   6.208   3.117   1.885  1.2171 -1.8268  0.8739
   18LER   HD22  341   6.276   3.286   1.897 -1.2843  0.6632  1.1715
   18LER   HD23  342   6.385   3.146   1.911  1.0765  1.2702  0.7915
   18LER      C  343   6.598   3.334   2.242  0.2415  0.6687  0.2068
   18LER      O  344   6.547   3.403   2.332  0.2234 -0.1503  0.1873
   19LYR      N  345   6.727   3.327   2.214 -0.8824  0.2467  0.2178
   19LYR      H  346   6.756   3.255   2.149  1.7206  0.0576  1.4572
   19LYR     CA  347   6.827   3.401   2.292 -0.0705  0.2162 -0.4915
   19LYR     HA  348   6.806   3.405   2.399  1.9679  0.2985 -0.0558
   19LYR     CB  349   6.966   3.326   2.270  0.8198 -0.3875 -0.4503
   19LYR    HB1  350   7.041   3.378   2.330 -1.9565  0.9556  2.1234
   19LYR    HB2  351   6.995   3.335   2.165  0.6559 -3.2635 -0.8114
   19LYR     CG  352   6.972   3.180   2.308 -0.0097 -0.4283  0.7802
   19LYR    HG1  353   6.890   3.124   2.264  0.3391 -0.6082  0.3568
   19LYR    HG2  354   6.955   3.178   2.416  0.8223  1.5618  1.0055
   19LYR     CD  355   7.106   3.118   2.277 -0.2129  0.0618 -0.6111
   19LYR    HD1  356   7.185   3.173   2.328  0.8553 -3.8647  2.4626
   19LYR    HD2  357   7.122   3.126   2.169  0.0243 -0.1451 -0.5930
   19LYR     CE  358   7.109   2.968   2.318  0.0665 -0.2050  0.3100
   19LYR    HE1  359   7.090   2.916   2.224 -0.8030 -0.7839  0.7935
   19LYR    HE2  360   7.026   2.950   2.386  1.1647 -1.4041  1.3980
   19LYR     NZ  361   7.237   2.931   2.373 -0.1653 -0.2872 -0.3890
   19LYR    HZ1  362   7.314   2.949   2.310  1.5880  0.3514  1.8157
   19LYR      C  363   6.830   3.547   2.244  0.3168 -0.6584  0.4616
   19LYR      O  364   6.850   3.577   2.127 -0.1686  0.9439 -0.5779
   20LER      N  365   6.829   3.637   2.345  0.2541  1.0437 -0.4276
   20LER      H  366   6.816   3.604   2.440  2.2798 -0.4751 -0.6038
   20LER     CA  367   6.851   3.773   2.320 -0.3819 -0.0072  0.4675
   20LER     HA  368   6.788   3.799   2.235  0.2974 -1.5200 -0.5262
   20LER     CB  369   6.803   3.847   2.449 -0.0962 -0.1834 -0.3489
   20LER    HB1  370   6.828   3.951   2.434  0.1600  0.2129  2.2520
   20LER    HB2  371   6.861   3.814   2.536 -1.1629  1.4847  1.0468
   20LER     CG  372   6.657   3.836   2.492  0.6964  0.3494 -0.1012
   20LER     HG  373   6.636   3.734   2.523 -0.1817  0.1979 -1.1409
   20LER    CD1  374   6.628   3.923   2.617 -0.5820 -0.1791 -0.3822
   20LER   HD11  375   6.522   3.918   2.642 -0.2852 -1.9418  0.7442
   20LER   HD12  376   6.680   3.888   2.706 -1.0811 -0.1218 -0.0678
   20LER   HD13  377   6.650   4.024   2.584  1.4929 -0.7354 -0.8973
   20LER    CD2  378   6.555   3.884   2.385  1.1441  0.0724 -0.1113
   20LER   HD21  379   6.591   3.972   2.332 -1.7373  1.2599 -0.2647
   20LER   HD22  380   6.530   3.804   2.315  2.1528  1.2235 -1.8538
   20LER   HD23  381   6.464   3.922   2.430  1.5268  0.3711  0.4165
   20LER      C  382   7.002   3.795   2.299 -0.2497  0.1071  0.0394
   20LER      O  383   7.076   3.821   2.396  0.1544  0.1562 -0.3402
   21LER      N  384   7.054   3.782   2.179 -0.5835  0.4505 -0.5607
   21LER      H  385   6.989   3.766   2.103 -0.6816  1.7779 -0.7757
   21LER     CA  386   7.193   3.773   2.149  0.7282 -0.4324 -0.0053
   21LER     HA  387   7.254   3.718   2.221  0.3850 -0.1259  0.5244
   21LER     CB  388   7.194   3.693   2.018 -0.2489  0.0198 -0.7599
   21LER    HB1  389   7.133   3.742   1.943 -0.4056 -1.8021 -1.9030
   21LER    HB2  390   7.153   3.592   2.019 -2.0617  0.7328 -1.0433
   21LER     CG  391   7.325   3.691   1.947  0.3999  0.1876 -0.0176
   21LER     HG  392   7.356   3.795   1.930  1.3928 -0.1711 -0.4801
   21LER    CD1  393   7.440   3.616   2.016  0.0577  0.4483  0.2806
   21LER   HD11  394   7.482   3.670   2.100  0.5010 -0.3591  0.5845
   21LER   HD12  395   7.412   3.514   2.044 -0.4701  0.6419  0.4751
   21LER   HD13  396   7.528   3.610   1.952  1.0182 -0.3864  1.6246
   21LER    CD2  397   7.318   3.627   1.806  0.0106  0.1788 -0.0201
   21LER   HD21  398   7.300   3.521   1.825  0.1324  0.0514 -0.5955
   21LER   HD22  399   7.239   3.664   1.740 -0.0826 -3.1284 -2.0141
   21LER   HD23  400   7.416   3.639   1.760  0.1642 -1.2233 -0.1203
   21LER      C  401   7.250   3.917   2.154 -0.2262  0.1397 -0.2109
   21LER      O  402   7.193   4.005   2.092  0.1317  0.4879 -0.4254
   22LY0      N  403   7.722   2.787   2.850  0.0917 -0.0875  0.0127
   22LY0     H1  404   7.729   2.775   2.950  1.0627 -0.2192 -0.0699
   22LY0     H2  405   7.737   2.700   2.802  1.9815  0.1517  0.1087
   22LY0     H3  406   7.789   2.850   2.810 -0.7010  0.2586 -0.8001
   22LY0     CA  407   7.586   2.833   2.824  0.6194 -0.3392  0.4192
   22LY0     HA  408   7.513   2.765   2.868  0.2991 -1.2947 -1.4917
   22LY0     CB  409   7.552   2.967   2.899  0.6677  0.4582  0.5578
   22LY0    HB1  410   7.453   3.004   2.875  0.1929  0.6578  2.6825
   22LY0    HB2  411   7.628   3.040   2.872 -0.0134  1.0013  0.0940
   22LY0     CG  412   7.549   2.956   3.054 -0.4793  0.0124 -0.6911
   22LY0    HG1  413   7.641   2.906   3.083  0.1197  2.0016  1.1477
   22LY0    HG2  414   7.469   2.889   3.084 -1.0351  1.2008  0.6291
   22LY0     CD  415   7.548   3.093   3.126  0.1309  0.5110 -0.4774
   22LY0    HD1  416   7.629   3.142   3.073  2.8206 -0.8542  2.0861
   22LY0    HD2  417   7.569   3.086   3.233  0.4486  0.4573 -0.5430
   22LY0     CE  418   7.418   3.170   3.091 -0.4848 -0.5056  0.6005
   22LY0    HE1  419   7.334   3.121   3.138 -0.6358 -1.3023 -0.4627
   22LY0    HE2  420   7.404   3.178   2.983 -0.4463  1.1694  0.6917
   22LY0     NZ  421   7.425   3.308   3.145 -0.1091  0.3379  0.4951
   22LY0    HZ1  422   7.341   3.360   3.123 -0.6568 -0.6134  0.2989
   22LY0    HZ2  423   7.424   3.309   3.246 -1.9964  1.3477  0.5174
   22LY0    HZ3  424   7.506   3.349   3.101  1.1790 -2.4335  0.0597
   22LY0      C  425   7.562   2.831   2.669  0.2044 -0.0246 -0.5869
   22LY0      O  426   7.655   2.853   2.593 -0.5849 -0.0902  0.3279
   23LER      N  427   7.439   2.813   2.633 -0.3821 -0.2007 -0.4931
   23LER      H  428   7.376   2.809   2.712 -0.6875  0.8378 -0.6735
   23LER     CA  429   7.390   2.801   2.498  0.7561 -0.9913  0.2230
   23LER     HA  430   7.460   2.845   2.427  0.6647 -2.2090 -0.6497
   23LER     CB  431   7.376   2.656   2.458  0.2648 -0.3550  0.3356
   23LER    HB1  432   7.294   2.654   2.386 -1.1031  0.7131  1.8067
   23LER    HB2  433   7.348   2.595   2.544  0.6164  0.7307  1.2452
   23LER     CG  434   7.503   2.588   2.407  0.5323  0.1882 -0.3471
   23LER     HG  435   7.575   2.589   2.489 -0.6281  2.4455  0.7505
   23LER    CD1  436   7.451   2.446   2.372 -0.5045  0.2935 -0.4665
   23LER   HD11  437   7.535   2.381   2.348 -0.7867 -1.4193  2.7191
   23LER   HD12  438   7.418   2.398   2.464 -0.9514  0.8307 -0.3389
   23LER   HD13  439   7.380   2.453   2.289 -0.4565 -1.3702 -0.6889
   23LER    CD2  440   7.568   2.652   2.286  0.2764 -0.3550 -0.2259
   23LER   HD21  441   7.493   2.668   2.209  0.3110  2.7214  0.2475
   23LER   HD22  442   7.621   2.745   2.309  1.9538 -1.3548  0.1010
   23LER   HD23  443   7.635   2.585   2.233 -0.4893  0.3390 -2.1575
   23LER      C  444   7.248   2.863   2.483  0.4464 -0.0675  0.0318
   23LER      O  445   7.152   2.815   2.541 -0.2907 -0.4356  0.1325
   24LY0      N  446   6.475   5.517   3.169  0.2112 -0.2437 -0.2814
   24LY0     H1  447   6.535   5.543   3.246 -0.3216  1.9982 -0.5590
   24LY0     H2  448   6.440   5.599   3.122  0.9642  0.7440  0.8515
   24LY0     H3  449   6.392   5.478   3.211 -0.8390  1.5122 -0.6470
   24LY0     CA  450   6.520   5.418   3.070 -0.4938  0.2424 -0.2531
   24LY0     HA  451   6.456   5.422   2.982 -1.9484  0.8405  0.7720
   24LY0     CB  452   6.666   5.431   3.021  0.1843  0.7765 -0.2250
   24LY0    HB1  453   6.692   5.336   2.975  0.3430  1.1483 -0.9010
   24LY0    HB2  454   6.728   5.438   3.111 -2.3402  1.8400  1.5887
   24LY0     CG  455   6.677   5.541   2.914 -0.4561 -0.0533  0.4999
   24LY0    HG1  456   6.630   5.633   2.947 -0.2500  1.1259 -2.2340
   24LY0    HG2  457   6.620   5.507   2.827  1.4526  1.4548 -1.4574
   24LY0     CD  458   6.819   5.573   2.875  0.8581  0.9351 -0.1129
   24LY0    HD1  459   6.864   5.484   2.833  1.0026  0.7651  0.3931
   24LY0    HD2  460   6.873   5.595   2.968 -0.5303 -0.1508  1.0006
   24LY0     CE  461   6.829   5.692   2.779 -0.0782  0.1603 -0.4943
   24LY0    HE1  462   6.812   5.776   2.846 -2.6136 -1.7389  1.4232
   24LY0    HE2  463   6.748   5.703   2.708 -1.7678  0.7429  1.4190
   24LY0     NZ  464   6.963   5.703   2.721 -0.2505  0.2949  0.3873
   24LY0    HZ1  465   6.982   5.627   2.658 -0.7119 -0.0953  0.7084
   24LY0    HZ2  466   6.981   5.793   2.680  1.1028  1.4763  3.2573
   24LY0    HZ3  467   7.026   5.696   2.800 -0.3652  0.8650  0.5333
   24LY0      C  468   6.499   5.280   3.132  0.7220  0.1064 -0.4441
   24LY0      O  469   6.550   5.240   3.237  0.0345  0.0715 -0.3464
   25LER      N  470   6.426   5.196   3.050  0.0764  0.0088  0.3165
   25LER      H  471   6.404   5.243   2.963  1.1047  1.8192  0.9657
   25LER     CA  472   6.420   5.055   3.061  0.9654  0.2513  0.6220
   25LER     HA  473   6.405   5.044   3.168  1.0412  1.2085  0.7406
   25LER     CB  474   6.294   5.000   2.989  1.0616  0.4059  0.2695
   25LER    HB1  475   6.278   4.895   3.015  0.8513 -0.2287 -2.1575
   25LER    HB2  476   6.335   5.005   2.888 -0.2644  0.6361 -0.2670
   25LER     CG  477   6.164   5.084   2.999 -0.1829  0.8559 -0.8613
   25LER     HG  478   6.187   5.186   2.970  5.0126 -0.2905 -1.8785
   25LER    CD1  479   6.045   5.033   2.916 -0.4402  0.4949 -0.8494
   25LER   HD11  480   6.026   4.927   2.936 -2.1344  0.7241 -1.1069
   25LER   HD12  481   5.950   5.081   2.938 -1.1221 -0.9974 -0.3858
   25LER   HD13  482   6.067   5.040   2.810  0.6983 -0.7817 -0.7185
   25LER    CD2  483   6.111   5.095   3.144 -0.5236  0.6808 -0.2498
   25LER   HD21  484   6.022   5.156   3.152 -1.6351 -0.9850  0.6543
   25LER   HD22  485   6.091   4.995   3.183 -0.3971 -0.7311 -3.4476
   25LER   HD23  486   6.191   5.136   3.205 -1.5669  0.1044  1.5645
   25LER      C  487   6.554   4.981   3.032 -0.4668  0.6197  0.6325
   25LER      O  488   6.646   5.034   2.971 -0.7562 -0.5193  0.0633
   26LYR      N  489   6.561   4.853   3.071  0.1611 -0.4873 -0.3050
   26LYR      H  490   6.485   4.817   3.127 -0.3313 -1.0476 -1.3145
   26LYR     CA  491   6.677   4.768   3.049 -0.3486 -0.0060  0.5529
   26LYR     HA  492   6.724   4.792   2.954  0.8759 -0.9800  0.8849
   26LYR     CB  493   6.786   4.785   3.153  0.4511  0.5406  0.2972
   26LYR    HB1  494   6.736   4.742   3.239  1.2737 -1.0485  0.0166
   26LYR    HB2  495   6.810   4.891   3.143 -1.1131  0.8846  0.0121
   26LYR     CG  496   6.907   4.701   3.124  0.3465 -0.0026  0.2501
   26LYR    HG1  497   6.951   4.718   3.025  1.5140 -1.6299  0.4554
   26LYR    HG2  498   6.882   4.595   3.126 -1.9569  0.3288 -3.0797
   26LYR     CD  499   7.019   4.719   3.229 -0.1985  0.5714  0.5581
   26LYR    HD1  500   7.064   4.817   3.211  1.3639 -0.4780 -1.6910
   26LYR    HD2  501   7.099   4.649   3.209 -0.4952 -0.1836  1.8876
   26LYR     CE  502   6.964   4.691   3.373  0.2319  0.6535  0.5121
   26LYR    HE1  503   6.938   4.585   3.377  1.0715  0.3997 -0.2697
   26LYR    HE2  504   6.879   4.752   3.402  0.3655  0.8229  0.5483
   26LYR     NZ  505   7.071   4.706   3.473  0.6622  0.0921  0.1886
   26LYR    HZ1  506   7.109   4.800   3.468  1.2514 -0.2095 -2.8447
   26LYR      C  507   6.628   4.630   3.027 -0.1209  0.2681 -0.0552
   26LYR      O  508   6.544   4.591   3.101  0.4815  0.0967 -0.6522
   27LER      N  509   6.691   4.552   2.931 -0.0705  0.4160 -0.2294
   27LER      H  510   6.744   4.601   2.861 -0.4772 -0.0056 -0.8514
   27LER     CA  511   6.659   4.416   2.907 -0.0696  0.7768  0.1901
   27LER     HA  512   6.618   4.372   2.998 -0.6221 -1.0833 -0.9049
   27LER     CB  513   6.560   4.401   2.782 -0.3802  0.0204 -0.0728
   27LER    HB1  514   6.604   4.452   2.696  2.0756 -2.4739 -0.4140
   27LER    HB2  515   6.463   4.448   2.801 -1.6481 -1.3112 -2.7839
   27LER     CG  516   6.537   4.254   2.737  0.6734  0.2267 -0.7121
   27LER     HG  517   6.629   4.197   2.735  0.1087 -0.7093 -0.5097
   27LER    CD1  518   6.444   4.190   2.836 -0.1940  0.5674  0.0371
   27LER   HD11  519   6.465   4.210   2.941 -3.8400 -0.1108  1.0642
   27LER   HD12  520   6.340   4.225   2.831 -0.1554  0.6823  0.0409
   27LER   HD13  521   6.437   4.082   2.821  2.6190  0.4828 -1.3039
   27LER    CD2  522   6.466   4.245   2.600  0.6565 -0.0704  0.6387
   27LER   HD21  523   6.436   4.142   2.581 -1.9486  1.1401 -2.9625
   27LER   HD22  524   6.374   4.303   2.599 -0.0964 -1.2026  1.6080
   27LER   HD23  525   6.524   4.273   2.511 -2.8660 -1.7490 -2.4570
   27LER      C  526   6.796   4.350   2.880 -0.3752 -0.1106  0.1060
   27LER      O  527   6.859   4.394   2.780  0.1276 -0.2338  0.0342
   28LER      N  528   6.847   4.258   2.961  0.0868 -0.6376  0.6934
   28LER      H  529   6.795   4.235   3.045  0.0614  0.2910  0.9454
   28LER     CA  530   6.977   4.197   2.946 -0.0923  0.0610 -0.0582
   28LER     HA  531   7.039   4.278   2.907 -0.4686  0.1266 -0.5313
   28LER     CB  532   7.046   4.144   3.068 -0.1144  0.2380  0.0561
   28LER    HB1  533   7.140   4.106   3.031 -0.2141 -0.1794  0.2307
   28LER    HB2  534   6.991   4.059   3.107  1.4947 -1.9414 -2.1505
   28LER     CG  535   7.074   4.242   3.188 -0.1752  0.4772  0.1368
   28LER     HG  536   6.979   4.288   3.215  0.5062  1.4468  0.9359
   28LER    CD1  537   7.143   4.183   3.315  0.0940  0.0794 -0.2477
   28LER   HD11  538   7.093   4.090   3.343  2.5863 -1.1592  0.3870
   28LER   HD12  539   7.245   4.149   3.299 -0.4463 -1.5277 -0.4898
   28LER   HD13  540   7.141   4.258   3.394 -0.0965  2.0963 -2.0636
   28LER    CD2  541   7.154   4.359   3.138  0.0716  0.0015 -0.1926
   28LER   HD21  542   7.111   4.408   3.051 -0.3744  1.2964  0.7345
   28LER   HD22  543   7.156   4.433   3.218  1.4376 -0.4544  0.2158
   28LER   HD23  544   7.259   4.335   3.123  0.5580  1.0772  1.2888
   28LER      C  545   6.980   4.085   2.840  0.4351 -0.1681 -0.3673
   28LER      O  546   6.902   3.993   2.837  0.2739 -0.0558 -0.3310
   29LYR      N  547   7.085   4.093   2.764 -0.1084 -0.5110  0.2278
   29LYR      H  548   7.147   4.168   2.791  1.4411 -2.4294  2.3732
   29LYR     CA  549   7.121   4.002   2.658 -0.3526 -0.4165 -1.0619
   29LYR     HA  550   7.030   3.950   2.627 -1.4486  1.8525 -1.8467
   29LYR     CB  551   7.168   4.088   2.537 -0.6355 -0.3334  0.0427
   29LYR    HB1  552   7.211   4.027   2.457  1.3823  1.3471 -0.2310
   29LYR    HB2  553   7.253   4.148   2.570 -0.4172  1.2171 -2.9512
   29LYR     CG  554   7.059   4.181   2.484 -0.6277  0.2925  0.1144
   29LYR    HG1  555   6.989   4.214   2.561 -0.1141 -1.4468  1.3643
   29LYR    HG2  556   7.002   4.125   2.409  1.9329 -0.5396 -1.3498
   29LYR     CD  557   7.121   4.289   2.392  0.0268 -0.5382 -0.5823
   29LYR    HD1  558   7.040   4.334   2.335 -1.3235  0.7644  2.1953
   29LYR    HD2  559   7.189   4.250   2.316 -0.3549  0.5438 -1.5055
   29LYR     CE  560   7.181   4.409   2.463 -0.1768 -0.4360  0.1348
   29LYR    HE1  561   7.246   4.463   2.395 -1.3431 -0.3606 -0.9541
   29LYR    HE2  562   7.227   4.374   2.556  1.5881 -0.0862 -0.5802
   29LYR     NZ  563   7.077   4.506   2.501 -0.5329 -0.0705  0.4133
   29LYR    HZ1  564   7.008   4.479   2.569  1.2200  0.7710  2.6445
   29LYR      C  565   7.223   3.896   2.693  0.2861 -0.0598 -1.4070
   29LYR      O  566   7.274   3.890   2.808 -0.5111  0.0384 -0.2108
   30LER      N  567   7.260   3.812   2.601 -0.3121 -0.1045  0.4099
   30LER      H  568   7.214   3.816   2.511  2.5685 -2.1825 -1.3148
   30LER     CA  569   7.356   3.703   2.624  0.1535 -0.3759  0.9426
   30LER     HA  570   7.408   3.720   2.718  1.9718 -0.4563  0.0014
   30LER     CB  571   7.283   3.567   2.619  0.2959  1.2064 -0.5750
   30LER    HB1  572   7.240   3.560   2.519  1.5257  2.7235 -1.2419
   30LER    HB2  573   7.190   3.573   2.676 -0.1069 -0.0809 -1.0506
   30LER     CG  574   7.366   3.438   2.651 -0.0510 -0.7087  0.4329
   30LER     HG  575   7.469   3.455   2.621 -0.1383  1.2828  1.1253
   30LER    CD1  576   7.387   3.410   2.797  0.1261  0.3203  0.4127
   30LER   HD11  577   7.455   3.325   2.810 -1.4753 -0.9481  0.8061
   30LER   HD12  578   7.433   3.501   2.836  0.6092  0.6085 -0.7793
   30LER   HD13  579   7.287   3.389   2.834 -0.8012  1.4714 -1.3623
   30LER    CD2  580   7.299   3.330   2.577 -0.2562  0.3766  0.2729
   30LER   HD21  581   7.309   3.348   2.470 -0.9800  1.1172  0.3299
   30LER   HD22  582   7.364   3.247   2.607  0.8756  0.6182 -1.3951
   30LER   HD23  583   7.196   3.316   2.610 -0.9419  2.4591 -0.8506
   30LER      C  584   7.465   3.710   2.508 -0.0908 -0.1985  0.0355
   30LER      O  585   7.436   3.752   2.391 -0.0559 -0.3212 -1.0111
   31LER      N  586   7.592   3.678   2.539  0.5147  0.3582 -0.0671
   31LER      H  587   7.607   3.649   2.635 -0.6045  0.3862  0.1297
   31LER     CA  588   7.703   3.670   2.436 -0.6136 -0.4459 -0.2406
   31LER     HA  589   7.674   3.725   2.346 -0.3020 -0.6167 -0.4495
   31LER     CB  590   7.826   3.735   2.493  0.6512 -0.2292 -0.8510
   31LER    HB1  591   7.838   3.707   2.598  0.4474 -0.0659 -0.7822
   31LER    HB2  592   7.801   3.841   2.507  1.2866 -0.1061 -0.5916
   31LER     CG  593   7.959   3.728   2.417 -0.1133 -0.2489 -0.6325
   31LER     HG  594   7.988   3.623   2.410 -0.4318 -0.5060  1.2743
   31LER    CD1  595   7.946   3.790   2.284 -0.6529 -0.0619  0.7491
   31LER   HD11  596   7.921   3.896   2.283  0.3824  0.1909  0.3408
   31LER   HD12  597   8.044   3.781   2.237 -1.2023  0.3451 -0.5152
   31LER   HD13  598   7.875   3.738   2.219 -1.4083  1.5252  0.2491
   31LER    CD2  599   8.072   3.791   2.495 -0.6535 -0.0888 -0.5325
   31LER   HD21  600   8.077   3.752   2.597  2.4643  4.7084  1.5254
   31LER   HD22  601   8.168   3.783   2.442  0.4017  0.1725  1.2667
   31LER   HD23  602   8.046   3.895   2.512  2.5056  0.3019  3.1685
   31LER      C  603   7.722   3.526   2.382  0.3400  0.0472 -0.6091
   31LER      O  604   7.759   3.509   2.269 -0.1596 -0.8346  0.5789
   32LY0      N  605   7.113   4.771   4.121 -0.1577 -0.6505 -0.3649
   32LY0     H1  606   7.099   4.743   4.217  0.1440 -0.2190 -0.1875
   32LY0     H2  607   7.034   4.832   4.106  0.5385  0.8209  1.4356
   32LY0     H3  608   7.196   4.830   4.120 -2.0220  2.2171  0.1619
   32LY0     CA  609   7.107   4.650   4.031  0.2636 -0.2190 -0.3179
   32LY0     HA  610   7.191   4.583   4.052 -0.4585 -0.9566  0.2994
   32LY0     CB  611   6.983   4.551   4.043 -0.8708  0.0746  1.0004
   32LY0    HB1  612   6.983   4.483   3.958  0.4975  0.3719  0.7473
   32LY0    HB2  613   6.892   4.611   4.038 -1.0059 -0.0223  2.0129
   32LY0     CG  614   6.992   4.467   4.170 -0.7845  0.4227  0.2939
   32LY0    HG1  615   6.893   4.425   4.191 -0.6653  0.3222  0.6646
   32LY0    HG2  616   7.016   4.528   4.258  2.6767  0.2965 -0.4407
   32LY0     CD  617   7.099   4.349   4.156  0.9083  0.0265 -0.4707
   32LY0    HD1  618   7.199   4.392   4.160  0.5683  1.1740 -2.7481
   32LY0    HD2  619   7.090   4.286   4.067 -3.6081 -1.0492  0.5267
   32LY0     CE  620   7.073   4.248   4.267 -0.0085 -0.2790  0.2767
   32LY0    HE1  621   6.996   4.179   4.231 -0.7562 -0.1684  1.6173
   32LY0    HE2  622   7.029   4.300   4.352  0.5213 -1.5767  1.3707
   32LY0     NZ  623   7.193   4.178   4.311  0.1880 -0.4450  0.1923
   32LY0    HZ1  624   7.217   4.118   4.233  3.0536 -0.5479  1.0266
   32LY0    HZ2  625   7.266   4.248   4.322  0.1163 -0.0196 -1.6194
   32LY0    HZ3  626   7.179   4.124   4.395  1.4380 -0.1897  0.5930
   32LY0      C  627   7.124   4.710   3.890 -0.1811  0.7295  0.3506
   32LY0      O  628   7.068   4.809   3.848 -0.1259  0.0142 -0.1527
   33LER      N  629   7.208   4.643   3.806  0.3427  0.5265 -0.0630
   33LER      H  630   7.256   4.561   3.838 -0.3433 -0.0563 -0.5137
   33LER     CA  631   7.224   4.667   3.667  0.1905 -0.4271  0.4313
   33LER     HA  632   7.245   4.773   3.655  2.5958 -0.6128  2.2894
   33LER     CB  633   7.348   4.589   3.629 -0.2362  0.7052 -0.1023
   33LER    HB1  634   7.333   4.484   3.654 -0.9086  0.9262  0.4524
   33LER    HB2  635   7.426   4.634   3.691  0.2418  0.3001 -0.4039
   33LER     CG  636   7.400   4.609   3.485 -0.1856 -0.1484 -0.1293
   33LER     HG  637   7.324   4.584   3.411  1.6284 -1.7219 -1.5497
   33LER    CD1  638   7.442   4.760   3.463  0.0919 -0.3094  0.1568
   33LER   HD11  639   7.374   4.806   3.391 -0.4335  1.0029  1.4355
   33LER   HD12  640   7.442   4.813   3.559  1.6913 -1.5232  0.8819
   33LER   HD13  641   7.543   4.768   3.424  0.7275 -0.7333  1.6323
   33LER    CD2  642   7.521   4.523   3.458  0.2239  0.6768 -0.2172
   33LER   HD21  643   7.556   4.546   3.358  1.5671  0.8518  0.2651
   33LER   HD22  644   7.598   4.539   3.534  1.7428 -2.3845 -0.9678
   33LER   HD23  645   7.487   4.420   3.463 -2.1885  1.4624  1.5453
   33LER      C  646   7.102   4.629   3.578  0.4252  0.0978  0.6824
   33LER      O  647   7.058   4.512   3.588  0.0061  0.5882 -0.4395
   34LY0      N  648   5.895   5.550   2.717 -0.3807 -0.1120 -0.0039
   34LY0     H1  649   5.834   5.599   2.780  1.6704 -0.6920  2.6488
   34LY0     H2  650   5.865   5.456   2.698 -0.8976  0.4385 -2.1096
   34LY0     H3  651   5.909   5.605   2.634  0.0371 -1.0350 -0.5573
   34LY0     CA  652   6.027   5.545   2.784 -0.1660  0.4158 -0.2851
   34LY0     HA  653   6.076   5.642   2.792  0.1068  0.2025  0.7600
   34LY0     CB  654   6.006   5.499   2.932  0.6929 -0.1193 -0.5436
   34LY0    HB1  655   6.103   5.482   2.979  1.0252  0.3555 -1.0517
   34LY0    HB2  656   5.961   5.400   2.936  2.8127 -1.1041  0.6229
   34LY0     CG  657   5.923   5.596   3.022 -0.6046  0.2778  1.0123
   34LY0    HG1  658   5.826   5.614   2.976  0.3619  0.1390 -1.1880
   34LY0    HG2  659   5.977   5.689   3.037  0.2177  0.2539 -1.3763
   34LY0     CD  660   5.901   5.542   3.164  0.5238  0.3667  0.8382
   34LY0    HD1  661   6.000   5.543   3.209  0.7671 -0.4493  0.3363
   34LY0    HD2  662   5.863   5.440   3.167 -1.0093  0.9204  2.7290
   34LY0     CE  663   5.813   5.645   3.245 -1.1185 -0.0272 -0.2424
   34LY0    HE1  664   5.875   5.734   3.237  0.0525 -0.8907 -1.3291
   34LY0    HE2  665   5.803   5.614   3.349 -0.7314  2.5511  0.6411
   34LY0     NZ  666   5.689   5.684   3.192 -0.3576  0.5133 -0.4121
   34LY0    HZ1  667   5.632   5.601   3.203  1.4031 -0.6773  0.0432
   34LY0    HZ2  668   5.669   5.768   3.244 -1.5260  0.8645 -1.3616
   34LY0    HZ3  669   5.705   5.722   3.100 -0.0364  0.4163 -0.3964
   34LY0      C  670   6.114   5.448   2.707  0.3231  0.3494 -0.8394
   34LY0      O  671   6.066   5.334   2.685 -0.2624 -0.2649 -0.3791
   35LER      N  672   6.235   5.490   2.678 -0.2470 -0.2124  0.5496
   35LER      H  673   6.251   5.587   2.704 -0.4415 -0.5397  1.9486
   35LER     CA  674   6.340   5.415   2.603  0.5624 -0.1137 -0.2333
   35LER     HA  675   6.284   5.370   2.521 -1.8892  1.5634  0.4034
   35LER     CB  676   6.440   5.524   2.550 -0.3436  0.1373 -0.0138
   35LER    HB1  677   6.490   5.579   2.630 -0.0738  0.8933 -0.6885
   35LER    HB2  678   6.382   5.599   2.496 -1.9158 -0.4583  0.8044
   35LER     CG  679   6.555   5.470   2.466  0.0527 -0.0968 -0.1430
   35LER     HG  680   6.539   5.366   2.439  3.8655 -0.9267  0.1822
   35LER    CD1  681   6.561   5.533   2.327  0.1543  0.4479 -0.0387
   35LER   HD11  682   6.473   5.506   2.268  0.2223  0.5541 -0.1903
   35LER   HD12  683   6.560   5.642   2.325 -1.0147  0.4502 -1.2844
   35LER   HD13  684   6.650   5.500   2.273  0.0687  1.8494 -1.0927
   35LER    CD2  685   6.690   5.482   2.537  0.5221 -0.0848 -0.3048
   35LER   HD21  686   6.729   5.584   2.536  1.7285 -0.5047  0.9115
   35LER   HD22  687   6.686   5.451   2.641 -1.5839  1.7124  0.2309
   35LER   HD23  688   6.761   5.413   2.491  0.1443 -0.4386 -0.3647
   35LER      C  689   6.407   5.297   2.675  0.0826 -1.0231  0.0079
   35LER      O  690   6.441   5.309   2.791 -0.7025  0.4190 -0.0358
   36LYR      N  691   6.417   5.188   2.604  0.2644 -0.0690  0.1367
   36LYR      H  692   6.390   5.186   2.507 -1.7401 -0.3857  0.6468
   36LYR     CA  693   6.486   5.069   2.653  0.0284 -0.3458 -0.3485
   36LYR     HA  694   6.485   5.064   2.761 -1.4174  0.1387 -0.3190
   36LYR     CB  695   6.399   4.957   2.610 -0.5734  0.3384  0.1374
   36LYR    HB1  696   6.372   4.969   2.506  0.7515 -2.9881 -0.7288
   36LYR    HB2  697   6.311   4.970   2.673  0.2327  0.1051  1.3538
   36LYR     CG  698   6.454   4.813   2.650  0.3253  0.3835  0.0857
   36LYR    HG1  699   6.474   4.811   2.757 -0.2807  3.0775  0.3220
   36LYR    HG2  700   6.549   4.801   2.598  0.4894  0.1740  0.4385
   36LYR     CD  701   6.356   4.698   2.612 -0.5222 -0.2386 -0.0593
   36LYR    HD1  702   6.407   4.605   2.637 -2.7119 -0.6539  3.4929
   36LYR    HD2  703   6.322   4.715   2.510  1.9750  1.8518 -0.6553
   36LYR     CE  704   6.229   4.695   2.704  0.0163 -0.6848  0.8431
   36LYR    HE1  705   6.160   4.778   2.685  1.9520  0.3745 -2.3402
   36LYR    HE2  706   6.261   4.717   2.806 -1.1849 -0.5243  1.2027
   36LYR     NZ  707   6.155   4.571   2.698  0.1890  0.0256 -0.3213
   36LYR    HZ1  708   6.098   4.552   2.617  0.7291  2.2393 -1.2892
   36LYR      C  709   6.626   5.050   2.597 -0.8892  0.0502  0.6041
   36LYR      O  710   6.649   5.064   2.470  0.2888  0.0258  0.1910
   37LER      N  711   6.725   5.044   2.686 -1.0199  0.3592 -0.1432
   37LER      H  712   6.699   5.050   2.783 -1.1767  1.6295 -0.2478
   37LER     CA  713   6.858   4.994   2.662  0.0061  0.4352 -0.1651
   37LER     HA  714   6.891   5.031   2.565 -0.6857 -0.1336 -0.6242
   37LER     CB  715   6.962   5.036   2.774 -0.6770 -0.5547 -0.0144
   37LER    HB1  716   7.051   4.981   2.743 -0.0450  0.1041  0.5990
   37LER    HB2  717   6.942   5.000   2.875  1.3660  1.9377  1.4057
   37LER     CG  718   6.979   5.190   2.792 -0.0825 -0.6773 -0.4327
   37LER     HG  719   6.887   5.227   2.836  0.0693 -2.1751  1.2742
   37LER    CD1  720   7.105   5.226   2.884 -0.2901  0.4305 -0.2979
   37LER   HD11  721   7.202   5.186   2.854  0.3414  0.8237  1.1498
   37LER   HD12  722   7.120   5.333   2.889 -1.1209  0.5248  0.3305
   37LER   HD13  723   7.090   5.186   2.984  1.0323 -0.4055 -0.4080
   37LER    CD2  724   7.001   5.257   2.656 -0.6924 -0.4509  0.2113
   37LER   HD21  725   7.017   5.364   2.664 -2.6281 -0.0579 -0.6161
   37LER   HD22  726   7.085   5.211   2.603 -0.0020  1.6044 -0.5737
   37LER   HD23  727   6.919   5.235   2.588 -1.0303 -2.6060  1.2228
   37LER      C  728   6.856   4.842   2.646 -0.6321  0.0519 -0.0466
   37LER      O  729   6.810   4.762   2.728  0.3317 -0.4410  0.1106
   38LER      N  730   6.906   4.809   2.526 -0.2140  0.3168 -0.0759
   38LER      H  731   6.928   4.890   2.469 -2.3070  1.0736  0.1185
   38LER     CA  732   6.903   4.677   2.471 -0.0477 -0.1967  0.8091
   38LER     HA  733   6.857   4.610   2.544  1.4670 -1.0930  0.9752
   38LER     CB  734   6.806   4.683   2.349 -0.8493  0.0892  0.0585
   38LER    HB1  735   6.847   4.751   2.274  2.0053  0.8660  2.1491
   38LER    HB2  736   6.713   4.725   2.387 -0.1270  0.6853  1.2251
   38LER     CG  737   6.789   4.538   2.286 -0.1369 -0.4327 -0.3287
   38LER     HG  738   6.881   4.497   2.245  0.9897  0.1561  1.4993
   38LER    CD1  739   6.732   4.436   2.386  0.5264 -0.4295 -0.2695
   38LER   HD11  740   6.802   4.421   2.469 -0.2724  2.8239  1.1760
   38LER   HD12  741   6.638   4.471   2.429 -0.0920 -2.3666  0.0597
   38LER   HD13  742   6.710   4.344   2.332 -1.5464 -0.0043 -0.2277
   38LER    CD2  743   6.682   4.550   2.172  0.0340 -0.9904 -0.0877
   38LER   HD21  744   6.694   4.636   2.106 -2.5640 -0.2602  0.2613
   38LER   HD22  745   6.669   4.465   2.105 -0.2770  0.6471 -2.2168
   38LER   HD23  746   6.586   4.569   2.221  0.4826  1.2298  0.0162
   38LER      C  747   7.044   4.619   2.444  0.3263 -0.1749  1.1727
   38LER      O  748   7.123   4.669   2.364 -0.5387 -0.8520 -0.0245
   39LY0      N  749   5.566   4.632   2.676 -0.2498 -0.0432 -0.0374
   39LY0     H1  750   5.545   4.537   2.650  1.5656  0.4258 -3.8242
   39LY0     H2  751   5.561   4.644   2.777  1.3163 -0.7506  0.1535
   39LY0     H3  752   5.504   4.701   2.636 -1.2009 -0.1356  1.1868
   39LY0     CA  753   5.709   4.648   2.640  0.2057  0.5685 -1.1913
   39LY0     HA  754   5.735   4.600   2.545  2.8751 -1.2641  0.3597
   39LY0     CB  755   5.737   4.795   2.627 -0.5863 -0.7243  0.0903
   39LY0    HB1  756   5.710   4.842   2.721  2.7307 -1.4338  1.5153
   39LY0    HB2  757   5.674   4.831   2.545 -1.1305  0.5024  1.0151
   39LY0     CG  758   5.887   4.823   2.593  0.3404  0.6566 -0.3918
   39LY0    HG1  759   5.937   4.761   2.519  3.0564  0.8205  1.1930
   39LY0    HG2  760   5.934   4.803   2.689 -0.9731 -3.2686 -0.3857
   39LY0     CD  761   5.907   4.972   2.554  0.1381  0.6398 -0.4441
   39LY0    HD1  762   5.907   5.032   2.645 -0.2026 -0.5949  0.3815
   39LY0    HD2  763   5.833   5.002   2.479  2.3416  1.7778 -2.3380
   39LY0     CE  764   6.052   4.998   2.493 -0.1061  0.4149  0.0904
   39LY0    HE1  765   6.051   4.952   2.393 -2.6591 -0.6575  0.5311
   39LY0    HE2  766   6.133   4.957   2.552  0.8468 -1.0761 -2.0902
   39LY0     NZ  767   6.076   5.139   2.478 -0.6429  0.2316  0.3184
   39LY0    HZ1  768   6.013   5.173   2.406 -1.2472 -2.1988 -0.3966
   39LY0    HZ2  769   6.058   5.184   2.566 -0.8653 -1.2960  1.0799
   39LY0    HZ3  770   6.171   5.149   2.447 -0.9985  2.1171 -0.2721
   39LY0      C  771   5.796   4.580   2.746 -0.2074 -0.2281 -0.2494
   39LY0      O  772   5.783   4.622   2.862  0.3120 -0.5241 -0.1251
   40LER      N  773   5.883   4.482   2.714  0.2233  0.3649 -0.7900
   40LER      H  774   5.862   4.445   2.622 -0.3025  0.4179 -0.6931
   40LER     CA  775   5.985   4.423   2.801 -0.6730  0.6879  0.2249
   40LER     HA  776   5.937   4.418   2.899 -0.5625 -1.0241  0.2190
   40LER     CB  777   6.026   4.283   2.749 -0.3293 -0.1167  0.2472
   40LER    HB1  778   6.110   4.252   2.813  1.7251 -1.0258 -2.6888
   40LER    HB2  779   6.050   4.294   2.644 -4.7215  1.2027 -0.8147
   40LER     CG  780   5.921   4.173   2.747  0.3508  0.3048  0.5168
   40LER     HG  781   5.843   4.195   2.674 -0.1735 -1.0501  0.6373
   40LER    CD1  782   6.008   4.045   2.696 -0.1367  0.1975 -0.0994
   40LER   HD11  783   5.946   3.968   2.650 -1.7869  2.7374 -2.4319
   40LER   HD12  784   6.068   4.079   2.612 -1.8740 -1.6147 -2.1995
   40LER   HD13  785   6.070   4.003   2.775  0.7737 -1.6076 -1.6897
   40LER    CD2  786   5.853   4.129   2.882 -0.1919  0.3093 -0.9621
   40LER   HD21  787   5.770   4.059   2.874 -1.2225  1.6039 -1.9084
   40LER   HD22  788   5.928   4.100   2.956  0.3313 -0.8356 -1.9058
   40LER   HD23  789   5.799   4.216   2.917 -0.5352 -0.3168  0.1225
   40LER      C  790   6.107   4.514   2.812  0.2947 -0.2209  0.3320
   40LER      O  791   6.147   4.539   2.921 -0.2190 -0.5589 -0.2660
   41U      O5'  792   6.400   7.789   0.429  0.5345 -0.0424 -0.2901
   41U      H5T  793   6.329   7.742   0.384  0.0994 -0.5197  0.8460
   41U      C5'  794   6.362   7.780   0.565  0.2231  0.0276  0.0697
   41U     H5'1  795   6.446   7.827   0.618 -1.1810  0.9081  1.6187
   41U     H5'2  796   6.358   7.675   0.592  1.6902 -0.3796 -1.1489
   41U      C4'  797   6.229   7.853   0.591  0.0739  0.4204  0.3689
   41U      H4'  798   6.220   7.953   0.547 -0.8130  1.0362  1.8560
   41U      O4'  799   6.124   7.774   0.530 -0.0033 -0.0199 -0.4182
   41U      C1'  800   5.995   7.788   0.591 -0.2107 -0.7308 -0.3195
   41U      H1'  801   5.924   7.847   0.532 -0.5494 -0.5009  0.3118
   41U       N1  802   5.927   7.663   0.617 -0.0925  0.0877  0.2972
   41U       C6  803   5.999   7.548   0.637 -0.0435 -0.2636  0.0476
   41U       H6  804   6.107   7.558   0.638 -0.1467  0.9770  1.1771
   41U       C5  805   5.938   7.433   0.661 -0.7942  0.6511  0.2409
   41U       H5  806   5.995   7.344   0.684 -0.4176  0.5472 -1.0048
   41U       C4  807   5.796   7.418   0.651  0.3468  0.7749  0.3276
   41U       O4  808   5.731   7.312   0.672  0.3364 -0.0197  0.0310
   41U       N3  809   5.729   7.537   0.636  0.0304 -0.5486  0.1527
   41U       H3  810   5.628   7.535   0.634 -0.1083  1.7837 -3.1687
   41U       C2  811   5.790   7.663   0.636 -0.3890 -0.5897  0.6663
   41U       O2  812   5.725   7.765   0.645  0.1506  0.2154 -0.4654
   41U      C3'  813   6.179   7.849   0.733 -0.0891 -0.4138 -0.0620
   41U      H3'  814   6.207   7.756   0.783  2.6750  0.2665 -0.2071
   41U      C2'  815   6.025   7.863   0.716  1.1480 -0.5673 -0.3461
   41U     H2'1  816   5.962   7.835   0.800 -0.2554  0.0148 -1.1654
   41U      O2'  817   5.993   7.995   0.689  1.1904  0.6780  0.0832
   41U     HO'2  818   6.034   8.040   0.763  0.3056 -0.2013  1.1399
   41U      O3'  819   6.230   7.960   0.815 -0.1580  0.0235 -0.7674
   42U        P  820   6.220   7.952   0.976  0.0273  0.1057 -0.2728
   42U      O1P  821   6.315   8.058   1.023  0.5889 -0.1508  0.4043
   42U      O2P  822   6.231   7.809   1.026  0.0626  0.1529 -0.5525
   42U      O5'  823   6.074   7.997   1.003 -0.5167  0.6710  0.4086
   42U      C5'  824   6.003   7.935   1.105 -0.2263  0.5125 -0.6830
   42U     H5'1  825   6.049   7.955   1.202 -0.6513  0.6607 -0.5129
   42U     H5'2  826   6.009   7.828   1.084  0.5995  0.5081 -0.4939
   42U      C4'  827   5.861   7.985   1.108  0.1745 -0.7283 -0.1362
   42U      H4'  828   5.857   8.094   1.108 -0.1181 -0.7301 -0.9818
   42U      O4'  829   5.772   7.931   1.013  0.0102  0.0935  0.2930
   42U      C1'  830   5.652   7.878   1.068 -0.0070 -0.7280  0.0432
   42U      H1'  831   5.573   7.919   1.005  1.2487 -3.1261 -3.4300
   42U       N1  832   5.642   7.725   1.071 -0.0584 -0.0776  0.7622
   42U       C6  833   5.733   7.645   0.998  0.0062 -0.6850 -0.0705
   42U       H6  834   5.821   7.692   0.957 -0.6124  2.3817  1.7938
   42U       C5  835   5.714   7.513   1.000 -0.2678 -0.1422 -0.4218
   42U       H5  836   5.791   7.451   0.955  3.9976  3.3198  1.4266
   42U       C4  837   5.587   7.450   1.038  0.0880 -0.1626 -0.1621
   42U       O4  838   5.560   7.332   1.029  0.1094 -0.0553 -0.8381
   42U       N3  839   5.499   7.540   1.086 -0.0049  0.0798  0.2032
   42U       H3  840   5.405   7.505   1.098  0.7552 -1.9042  0.7182
   42U       C2  841   5.516   7.673   1.102  0.0400 -0.3114 -0.5253
   42U       O2  842   5.426   7.742   1.143  0.1638 -0.2268  0.6461
   42U      C3'  843   5.804   7.947   1.247 -0.0680 -0.6457 -0.5749
   42U      H3'  844   5.853   7.854   1.275  2.6190  0.1865 -2.1637
   42U      C2'  845   5.655   7.912   1.220  0.1242 -0.6226  0.0781
   42U     H2'1  846   5.625   7.832   1.288 -0.2921  0.7006  1.5091
   42U      O2'  847   5.574   8.031   1.231 -0.3093 -0.0902  0.3262
   42U     HO'2  848   5.532   8.038   1.317 -1.9199 -2.7646 -0.1261
   42U      O3'  849   5.824   8.055   1.343  0.2665 -0.4515  0.2941
   43A        P  850   5.811   8.030   1.500  0.8641 -0.5127 -0.2392
   43A      O1P  851   5.864   8.144   1.575  0.3942 -0.0267  0.0967
   43A      O2P  852   5.866   7.900   1.526 -0.7971  0.5473 -0.1686
   43A      O5'  853   5.653   8.026   1.529 -0.1621 -0.6794 -0.2147
   43A      C5'  854   5.562   8.142   1.534  0.4186 -0.5886  0.1989
   43A     H5'1  855   5.564   8.196   1.439 -0.4588  1.0898  1.0830
   43A     H5'2  856   5.580   8.201   1.624 -1.1973  0.8971 -0.3746
   43A      C4'  857   5.422   8.089   1.545  0.4211  0.0143  0.3155
   43A      H4'  858   5.345   8.165   1.528 -0.8207 -1.2530  0.0394
   43A      O4'  859   5.387   7.989   1.444 -0.0977 -0.4020  0.9630
   43A      C1'  860   5.297   7.893   1.503 -0.2454 -0.4751  0.4652
   43A      H1'  861   5.201   7.897   1.452  0.0403 -0.4175 -0.0732
   43A       N9  862   5.344   7.759   1.482 -0.8418 -0.4525  0.4277
   43A       C8  863   5.468   7.717   1.495 -0.3457  0.3487  0.3013
   43A       H8  864   5.547   7.783   1.527 -0.5787  1.3206 -1.0228
   43A       N7  865   5.485   7.591   1.460  0.5575  0.1530  0.2768
   43A       C5  866   5.358   7.554   1.419  0.1963 -0.0282  0.1134
   43A       C6  867   5.299   7.439   1.366  0.0187  0.4620 -0.1278
   43A       N6  868   5.354   7.322   1.350 -0.2218 -0.1928  0.0408
   43A      H61  869   5.447   7.314   1.388 -0.0214  0.2644 -0.3400
   43A      H62  870   5.306   7.253   1.294 -1.5302 -0.4690  1.4315
   43A       N1  871   5.173   7.431   1.325  0.8085  0.3617  0.0544
   43A       C2  872   5.097   7.536   1.357 -0.3241  0.0764  0.6158
   43A       H2  873   4.993   7.518   1.333 -0.1406 -1.0781  0.5960
   43A       N3  874   5.134   7.655   1.410  0.4279 -0.4514 -0.1210
   43A       C4  875   5.268   7.656   1.433 -0.7491  0.0331 -0.0802
   43A      C3'  876   5.387   8.028   1.678 -0.2755 -0.3367  0.0870
   43A      H3'  877   5.476   7.972   1.705  1.1280  2.6030  1.9833
   43A      C2'  878   5.271   7.938   1.646  0.4059 -0.5432  0.5004
   43A     H2'1  879   5.271   7.854   1.715  0.2633 -0.9624 -0.0031
   43A      O2'  880   5.142   8.000   1.648 -0.1082  0.0115  0.0855
   43A     HO'2  881   5.074   7.933   1.660  0.1336 -0.7262 -2.2223
   43A      O3'  882   5.355   8.126   1.772  0.1820 -0.1641 -0.1116
   44A        P  883   5.351   8.088   1.929  0.4027  0.2108  0.2825
   44A      O1P  884   5.338   8.218   2.007 -0.8380  0.0242 -0.1102
   44A      O2P  885   5.464   7.999   1.955  0.5735  0.5019 -0.6261
   44A      O5'  886   5.224   8.003   1.968  0.1607 -0.0176  0.4264
   44A      C5'  887   5.092   8.052   1.976  0.1943 -0.3906 -0.0799
   44A     H5'1  888   5.084   8.118   1.889  2.3974 -1.1022 -0.8979
   44A     H5'2  889   5.097   8.121   2.060  1.9898  1.3572 -1.5040
   44A      C4'  890   4.973   7.945   1.973 -0.3115  0.2786 -0.6049
   44A      H4'  891   4.874   7.989   1.986 -0.0273  0.6272  0.4660
   44A      O4'  892   4.982   7.865   1.850  0.4275 -0.3902  0.1334
   44A      C1'  893   4.967   7.727   1.879  0.1094 -0.3364  0.1514
   44A      H1'  894   4.880   7.694   1.821 -0.9460  0.8043  1.0281
   44A       N9  895   5.076   7.648   1.835  0.3529 -0.7183 -0.6762
   44A       C8  896   5.207   7.672   1.859 -0.4593 -0.5433  0.0407
   44A       H8  897   5.245   7.757   1.914 -0.2204  0.2710 -1.3232
   44A       N7  898   5.286   7.578   1.818  0.1533 -0.3940  0.1801
   44A       C5  899   5.202   7.486   1.757 -1.0416 -0.2070 -0.4928
   44A       C6  900   5.217   7.364   1.683  0.2835 -0.0117 -0.2141
   44A       N6  901   5.332   7.298   1.652  0.2236 -0.0478  1.1497
   44A      H61  902   5.421   7.333   1.685 -0.3964  2.4842  0.3557
   44A      H62  903   5.324   7.214   1.595  0.7139 -0.1708  1.2555
   44A       N1  904   5.110   7.304   1.638  0.2790 -0.0986  0.5992
   44A       C2  905   4.992   7.364   1.646 -0.1172 -0.0920  0.0436
   44A       H2  906   4.905   7.320   1.602 -0.4283  1.4129 -0.9333
   44A       N3  907   4.966   7.478   1.696 -0.2930 -0.7168 -0.3694
   44A       C4  908   5.075   7.539   1.753 -0.7478 -0.8574 -0.6096
   44A      C3'  909   4.990   7.842   2.087 -0.5451 -0.4778  0.5967
   44A      H3'  910   5.094   7.823   2.113 -0.7277  0.8788  2.5690
   44A      C2'  911   4.928   7.712   2.026 -0.3975 -0.1837  0.5317
   44A     H2'1  912   4.963   7.615   2.064 -2.9228 -1.8928 -1.1782
   44A      O2'  913   4.787   7.723   2.029 -0.2527 -0.3564  0.3420
   44A     HO'2  914   4.757   7.750   2.117  1.3931 -0.8778  1.0982
   44A      O3'  915   4.921   7.885   2.210  0.4897  0.8643  0.3856
   45U        P  916   4.985   7.850   2.355  0.1339  0.5289  0.4511
   45U      O1P  917   4.910   7.931   2.453  0.4686  0.1347 -0.5310
   45U      O2P  918   5.132   7.870   2.349  0.2890  0.0628  0.3981
   45U      O5'  919   4.961   7.695   2.388 -1.2833  0.0258 -0.2117
   45U      C5'  920   4.839   7.633   2.399  0.2595  0.3899  0.7234
   45U     H5'1  921   4.756   7.676   2.343  0.3255 -2.3064 -1.6703
   45U     H5'2  922   4.817   7.645   2.505 -2.4930  0.4645  0.2184
   45U      C4'  923   4.845   7.483   2.367  0.3411 -0.1199 -0.4672
   45U      H4'  924   4.741   7.451   2.371  0.3782 -0.1099  1.4628
   45U      O4'  925   4.905   7.461   2.238 -0.2873 -0.0581 -0.0173
   45U      C1'  926   4.946   7.327   2.233 -0.1208 -0.2207 -0.1161
   45U      H1'  927   4.864   7.275   2.183  0.2144  2.2278 -3.5541
   45U       N1  928   5.074   7.303   2.147  0.2442 -0.6138  0.1248
   45U       C6  929   5.170   7.396   2.151 -0.3197 -0.1560 -0.2449
   45U       H6  930   5.164   7.483   2.215 -0.5327  0.3537 -0.9514
   45U       C5  931   5.287   7.387   2.085 -0.2818 -0.3699  0.3911
   45U       H5  932   5.356   7.469   2.097 -2.5946  1.4040  2.4033
   45U       C4  933   5.316   7.264   2.014  0.6114  0.1349 -0.0551
   45U       O4  934   5.419   7.235   1.956  0.0687 -0.1744  0.5113
   45U       N3  935   5.220   7.169   2.017 -0.0497  0.5422  0.2507
   45U       H3  936   5.243   7.078   1.980  1.2239  0.1450  1.8953
   45U       C2  937   5.094   7.181   2.084 -0.0828 -0.1369  0.1538
   45U       O2  938   5.017   7.087   2.082  0.3859  0.5903  0.4238
   45U      C3'  939   4.930   7.406   2.468 -0.3535  0.7116  1.0643
   45U      H3'  940   5.023   7.463   2.479 -0.4324  0.5944  2.5134
   45U      C2'  941   4.955   7.282   2.379 -0.7687  0.7559  0.1802
   45U     H2'1  942   5.060   7.255   2.395 -0.4845  2.3931  1.3019
   45U      O2'  943   4.844   7.187   2.406 -0.8813 -0.5229 -0.8536
   45U     HO'2  944   4.869   7.127   2.476 -1.6652 -2.3211 -2.0447
   45U      O3'  945   4.867   7.390   2.594  0.1635 -0.0228 -0.2216
   46U        P  946   4.951   7.334   2.717  0.4459  0.0226 -0.3412
   46U      O1P  947   4.866   7.352   2.835 -0.7299  0.1048 -0.9320
   46U      O2P  948   5.082   7.407   2.711  0.7037  0.3764 -0.3852
   46U      O5'  949   4.970   7.178   2.677 -0.3538 -0.0784 -0.4947
   46U      C5'  950   4.878   7.079   2.714  0.0462  0.4111  0.6198
   46U     H5'1  951   4.781   7.106   2.673  0.6186 -0.2589 -1.2430
   46U     H5'2  952   4.887   7.074   2.823 -0.4986 -3.4438  0.6071
   46U      C4'  953   4.906   6.935   2.668 -0.7379  0.7820 -0.1040
   46U      H4'  954   4.812   6.884   2.689 -0.4156  0.3431  0.2794
   46U      O4'  955   4.921   6.933   2.524  0.5646 -0.1621  0.0552
   46U      C1'  956   5.018   6.832   2.483  0.0008 -0.0843  0.5769
   46U      H1'  957   4.976   6.762   2.412 -0.6414  1.7703 -0.9472
   46U       N1  958   5.143   6.892   2.431  0.3959  0.0641 -0.3443
   46U       C6  959   5.194   7.008   2.482  0.4823 -0.3925 -0.6544
   46U       H6  960   5.153   7.056   2.569 -2.9082 -1.3809 -1.5541
   46U       C5  961   5.300   7.069   2.423  0.0340 -0.3258  0.2810
   46U       H5  962   5.339   7.165   2.457 -0.1635  0.5974 -1.9502
   46U       C4  963   5.363   7.009   2.309 -0.5266  0.7428  0.3163
   46U       O4  964   5.454   7.054   2.250 -0.3323 -0.3999  0.1618
   46U       N3  965   5.313   6.889   2.265  0.3693  0.2445 -0.4466
   46U       H3  966   5.367   6.835   2.199 -0.5829 -0.8811 -0.3321
   46U       C2  967   5.205   6.833   2.327  0.3488 -0.2937  0.0360
   46U       O2  968   5.174   6.718   2.287 -0.0516  0.2196 -0.4040
   46U      C3'  969   5.029   6.860   2.726 -0.1059 -0.1769  0.5172
   46U      H3'  970   5.116   6.926   2.728  0.8157 -1.3478  0.2335
   46U      C2'  971   5.051   6.756   2.611  0.1765 -0.2914 -0.1698
   46U     H2'1  972   5.154   6.722   2.616 -0.2770 -1.5858  3.6414
   46U      O2'  973   4.960   6.648   2.635 -0.4022  0.3701  0.0926
   46U     HO'2  974   4.967   6.642   2.731 -0.5976  0.8013  0.1373
   46U      O3'  975   4.987   6.791   2.844  0.1439  0.3364 -0.2214
   47A        P  976   5.098   6.748   2.954 -0.2599 -0.2274  0.1816
   47A      O1P  977   5.018   6.671   3.049  0.3007  0.3808  0.0036
   47A      O2P  978   5.174   6.864   2.998  0.0848 -0.4525 -0.6730
   47A      O5'  979   5.188   6.645   2.872 -0.2261 -0.2496 -0.6920
   47A      C5'  980   5.158   6.506   2.859  0.4870 -0.3283 -1.1665
   47A     H5'1  981   5.059   6.506   2.812  0.6390  0.1008 -1.4874
   47A     H5'2  982   5.165   6.463   2.960 -0.0296 -0.3974 -1.1573
   47A      C4'  983   5.255   6.420   2.778  0.6257 -0.5469 -0.7367
   47A      H4'  984   5.205   6.323   2.777  0.6051 -0.5300 -1.2155
   47A      O4'  985   5.286   6.491   2.655 -0.2384  0.6932  0.4670
   47A      C1'  986   5.417   6.458   2.613  0.0888 -0.7036  0.0282
   47A      H1'  987   5.423   6.418   2.512 -0.4446  1.5132 -0.9534
   47A       N9  988   5.485   6.590   2.601  1.1688 -0.1782  0.5759
   47A       C8  989   5.440   6.715   2.643  0.2024 -0.1735  0.8853
   47A       H8  990   5.357   6.714   2.711 -1.9947 -1.8044 -1.6139
   47A       N7  991   5.499   6.816   2.581  0.1621 -0.0270  0.2605
   47A       C5  992   5.596   6.750   2.499  0.7737 -0.2758 -0.3540
   47A       C6  993   5.671   6.791   2.393 -0.5633 -0.0872  1.1011
   47A       N6  994   5.685   6.919   2.373 -0.8776 -0.8090  0.0469
   47A      H61  995   5.657   6.980   2.448 -1.7318 -2.5414  1.2083
   47A      H62  996   5.747   6.941   2.296 -0.3962 -0.8129  0.4302
   47A       N1  997   5.756   6.708   2.328 -0.2195  0.6095  0.4993
   47A       C2  998   5.742   6.574   2.355  0.4991 -0.4182  0.9310
   47A       H2  999   5.807   6.500   2.310  0.8656  0.5627 -0.2161
   47A       N3 1000   5.665   6.516   2.445  0.2786 -0.3268 -0.2755
   47A       C4 1001   5.588   6.613   2.510  0.8890 -1.2785  0.2511
   47A      C3' 1002   5.388   6.394   2.844 -0.9935  0.2096  1.3106
   47A      H3' 1003   5.416   6.488   2.891  2.6167  1.6844 -3.0192
   47A      C2' 1004   5.477   6.366   2.714 -0.1763  0.1039 -0.2770
   47A     H2'1 1005   5.577   6.389   2.749 -0.2617 -1.5063  1.1375
   47A      O2' 1006   5.458   6.234   2.673  0.0449  0.2650 -0.0870
   47A     HO'2 1007   5.448   6.186   2.755 -1.1688 -0.3097 -0.5394
   47A      O3' 1008   5.384   6.275   2.918 -0.4730 -0.4791 -0.8924
   48U        P 1009   5.474   6.261   3.055  0.3445 -0.1157  0.2710
   48U      O1P 1010   5.445   6.122   3.113  0.2664 -0.0902  0.5422
   48U      O2P 1011   5.453   6.371   3.146  0.1113 -0.5552  0.3964
   48U      O5' 1012   5.624   6.266   2.997 -0.3188  0.2063  0.9202
   48U      C5' 1013   5.686   6.153   2.941 -0.2564  0.3916 -0.2176
   48U     H5'1 1014   5.610   6.103   2.881 -1.0926  0.8759  0.4223
   48U     H5'2 1015   5.725   6.092   3.023  1.6275  3.6698  1.5359
   48U      C4' 1016   5.817   6.184   2.857 -0.5983 -0.0209  0.5089
   48U      H4' 1017   5.851   6.094   2.806  1.1894  0.4087  0.8477
   48U      O4' 1018   5.793   6.283   2.766  0.2198  0.1316  0.4249
   48U      C1' 1019   5.913   6.359   2.740  0.0588  0.7653 -0.1632
   48U      H1' 1020   5.951   6.346   2.639  0.8433  2.0027 -0.0465
   48U       N1 1021   5.884   6.505   2.735  0.7484 -0.3026  0.3562
   48U       C6 1022   5.780   6.566   2.805  0.2930 -0.7038 -0.7371
   48U       H6 1023   5.722   6.508   2.875  2.4985 -0.2267  1.6618
   48U       C5 1024   5.752   6.699   2.796  0.4891 -0.3541 -0.2273
   48U       H5 1025   5.664   6.744   2.840  1.6318 -0.3740  2.2725
   48U       C4 1026   5.836   6.782   2.712 -0.2840  0.4785 -0.9631
   48U       O4 1027   5.811   6.897   2.678 -0.6203  0.1100 -0.1872
   48U       N3 1028   5.941   6.714   2.649 -0.7756  0.5196  0.2421
   48U       H3 1029   6.002   6.774   2.595  0.8123 -0.1464  1.2267
   48U       C2 1030   5.968   6.576   2.655 -0.5117 -0.0455  0.4324
   48U       O2 1031   6.066   6.542   2.590  0.7681  0.1570  0.2469
   48U      C3' 1032   5.940   6.223   2.935 -0.0444  0.1735  0.3701
   48U      H3' 1033   5.908   6.289   3.015 -0.6684  1.9703 -1.2917
   48U      C2' 1034   6.017   6.315   2.840  0.1472 -0.3696 -0.4378
   48U     H2'1 1035   6.053   6.404   2.891 -0.0681 -0.8708  0.6172
   48U      O2' 1036   6.112   6.243   2.769 -0.0809 -0.0862  0.0316
   48U     HO'2 1037   6.193   6.257   2.820 -1.0878 -0.8078  1.9092
   48U      O3' 1038   6.022   6.114   2.979 -0.4544 -0.5562 -0.1884
   49C        P 1039   6.123   6.139   3.098  0.1206  0.3579  0.4596
   49C      O1P 1040   6.164   6.007   3.135 -0.3426  0.4388 -0.2630
   49C      O2P 1041   6.062   6.227   3.203  0.0918  0.0679 -0.2801
   49C      O5' 1042   6.252   6.210   3.034 -0.2127  0.0851  0.2675
   49C      C5' 1043   6.359   6.143   2.971 -0.1016 -0.2445 -0.2907
   49C     H5'1 1044   6.312   6.085   2.892 -2.7005 -0.4377  1.3109
   49C     H5'2 1045   6.412   6.071   3.033  2.3594  0.7382 -1.1152
   49C      C4' 1046   6.448   6.241   2.894 -0.0651  0.3825 -0.1927
   49C      H4' 1047   6.514   6.190   2.824  2.7039  0.5839  2.1049
   49C      O4' 1048   6.375   6.331   2.818  0.0568 -0.3565 -0.8209
   49C      C1' 1049   6.444   6.455   2.798  0.1915 -0.5686 -0.6484
   49C      H1' 1050   6.473   6.458   2.693 -1.2134 -0.0768 -1.0400
   49C       N1 1051   6.359   6.567   2.834 -0.3342  0.4536 -0.5644
   49C       C6 1052   6.256   6.548   2.926 -0.6173  0.8730  0.3032
   49C       H6 1053   6.261   6.455   2.981  0.5106  0.7638  0.0411
   49C       C5 1054   6.163   6.645   2.952  0.6855 -0.5997  0.0824
   49C       H5 1055   6.086   6.628   3.027 -1.3890 -0.7470 -1.9588
   49C       C4 1056   6.183   6.761   2.876 -0.4850 -1.3565  0.8577
   49C       N4 1057   6.107   6.868   2.894 -0.5723  0.5388  0.0176
   49C      H41 1058   6.016   6.862   2.937 -0.7249  1.1079 -0.2113
   49C      H42 1059   6.118   6.948   2.832 -2.8151  0.9283  0.0641
   49C       N3 1060   6.277   6.781   2.784  0.3517 -0.0106 -0.2434
   49C       C2 1061   6.363   6.681   2.764  0.7698 -0.9573 -0.2961
   49C       O2 1062   6.451   6.706   2.684  0.7884 -0.7701  0.7799
   49C      C3' 1063   6.532   6.336   2.982  0.5077 -0.5700 -0.3388
   49C      H3' 1064   6.465   6.375   3.058  0.7040  0.8608 -0.8825
   49C      C2' 1065   6.569   6.448   2.890 -0.3150 -0.4361 -0.2112
   49C     H2'1 1066   6.588   6.537   2.949 -1.0407 -2.1340  2.7850
   49C      O2' 1067   6.686   6.409   2.815 -0.2527  0.5326 -0.3201
   49C     HO'2 1068   6.741   6.350   2.867  0.0219  0.3942 -0.7623
   49C      O3' 1069   6.650   6.286   3.037 -0.3966 -0.1265  0.2113
   50U        P 1070   6.703   6.349   3.174  0.2241 -0.4217  0.0139
   50U      O1P 1071   6.839   6.291   3.201 -0.0347  0.3073  0.1842
   50U      O2P 1072   6.596   6.319   3.275  0.4506 -0.1581 -0.3238
   50U      O5' 1073   6.717   6.504   3.149 -0.0649 -0.4867  0.3017
   50U      C5' 1074   6.839   6.562   3.090  0.5466  1.0008  0.5949
   50U     H5'1 1075   6.860   6.507   2.998  0.5345 -1.2713  1.8900
   50U     H5'2 1076   6.929   6.557   3.150  0.6784 -0.0710  0.3221
   50U      C4' 1077   6.822   6.716   3.068 -0.5087 -0.2481 -0.0000
   50U      H4' 1078   6.918   6.745   3.025  0.4476 -1.0350  1.5201
   50U      O4' 1079   6.715   6.758   2.995 -0.4670  0.9014 -0.1945
   50U      C1' 1080   6.680   6.891   3.019  0.0967 -0.0994  0.2385
   50U      H1' 1081   6.704   6.942   2.925 -1.7655 -2.6592 -1.7831
   50U       N1 1082   6.534   6.910   3.042  0.0347 -0.0473  0.2876
   50U       C6 1083   6.456   6.819   3.112 -0.4406  0.3407  0.2168
   50U       H6 1084   6.493   6.724   3.148 -2.6958 -0.6005  0.2484
   50U       C5 1085   6.326   6.852   3.145 -0.2847  0.0154 -0.6287
   50U       H5 1086   6.267   6.775   3.194  1.1977 -0.0663  1.1134
   50U       C4 1087   6.272   6.986   3.125 -0.0665 -0.2688 -0.0059
   50U       O4 1088   6.172   7.042   3.176  0.1115  0.2348 -0.3140
   50U       N3 1089   6.354   7.066   3.046  0.1810 -0.1911  0.4457
   50U       H3 1090   6.322   7.159   3.023  2.1580  0.4492  0.0165
   50U       C2 1091   6.483   7.035   3.004 -0.1880 -0.0394 -0.5905
   50U       O2 1092   6.553   7.119   2.943  0.2828 -0.1478  0.7843
   50U      C3' 1093   6.810   6.803   3.192  0.0604  0.5888 -0.2689
   50U      H3' 1094   6.730   6.762   3.254  0.4779  1.3497  0.8132
   50U      C2' 1095   6.761   6.933   3.134 -0.2781 -0.0018  0.0610
   50U     H2'1 1096   6.701   6.983   3.210 -0.6388 -0.7576  0.2855
   50U      O2' 1097   6.855   7.030   3.089 -0.2290 -0.6261  0.3973
   50U     HO'2 1098   6.856   7.102   3.152 -2.5783 -0.7976  0.6849
   50U      O3' 1099   6.935   6.798   3.248 -0.1823  0.1171 -0.0688
   51A        P 1100   6.970   6.868   3.385 -0.0071  0.2300  0.1244
   51A      O1P 1101   7.110   6.837   3.415  0.0404  0.0830  0.0933
   51A      O2P 1102   6.876   6.815   3.486  0.0915 -0.2011 -0.2937
   51A      O5' 1103   6.944   7.027   3.386 -0.0012 -0.2573  0.1297
   51A      C5' 1104   7.036   7.121   3.326 -0.4240  0.5756 -1.0070
   51A     H5'1 1105   7.071   7.082   3.230  0.3638 -0.6619 -0.2435
   51A     H5'2 1106   7.120   7.129   3.395 -0.6472 -1.4549 -0.4136
   51A      C4' 1107   6.993   7.259   3.295 -0.0771  0.6675 -0.2728
   51A      H4' 1108   7.067   7.314   3.238 -0.7851  2.3903  0.3974
   51A      O4' 1109   6.864   7.265   3.229 -0.0308  0.3933 -0.1982
   51A      C1' 1110   6.778   7.365   3.280 -0.5272  0.0763  0.5860
   51A      H1' 1111   6.759   7.436   3.200  1.4698 -0.4306 -0.3912
   51A       N9 1112   6.644   7.313   3.305  0.5785  0.5037  0.0953
   51A       C8 1113   6.610   7.186   3.357 -0.1332 -0.3687  0.0628
   51A       H8 1114   6.687   7.114   3.381  1.6235  1.3066 -0.2945
   51A       N7 1115   6.482   7.162   3.369 -0.1001  0.5002 -0.0856
   51A       C5 1116   6.424   7.294   3.334  0.0856  0.6627  0.2571
   51A       C6 1117   6.299   7.362   3.329  0.3652 -0.8308  0.2503
   51A       N6 1118   6.181   7.303   3.345  0.2205  0.6517 -0.5953
   51A      H61 1119   6.167   7.203   3.351  0.5445  0.6047 -0.6094
   51A      H62 1120   6.098   7.359   3.358 -1.0667 -1.7685  3.6129
   51A       N1 1121   6.286   7.490   3.298  0.0944 -0.5926  0.4490
   51A       C2 1122   6.392   7.558   3.267 -0.1175  0.0670  0.3789
   51A       H2 1123   6.375   7.660   3.235  3.1891  1.8540  3.4811
   51A       N3 1124   6.523   7.519   3.277 -0.1188 -0.1745 -0.5740
   51A       C4 1125   6.529   7.386   3.309 -0.3765  0.1643 -0.3328
   51A      C3' 1126   6.962   7.335   3.432  0.4405  0.1608 -0.3585
   51A      H3' 1127   6.907   7.271   3.502 -0.4382  1.4562  0.1807
   51A      C2' 1128   6.857   7.439   3.387  0.1713 -0.4177  0.2048
   51A     H2'1 1129   6.789   7.475   3.464  0.5335  1.3139 -0.2535
   51A      O2' 1130   6.908   7.559   3.322 -0.2097  0.6417  0.5821
   51A     HO'2 1131   6.950   7.612   3.391 -0.3614 -1.8570  2.7675
   51A      O3' 1132   7.076   7.404   3.492  0.0156  0.0858  0.0906
   52U        P 1133   7.075   7.476   3.632  0.0937 -0.2950  0.0661
   52U      O1P 1134   7.211   7.521   3.664 -0.3077  0.7683  0.5020
   52U      O2P 1135   7.001   7.383   3.723  0.1428 -0.0012 -0.4316
   52U      O5' 1136   6.983   7.612   3.608  0.0848 -0.3950 -0.6192
   52U      C5' 1137   7.035   7.733   3.554  0.2604 -0.4418 -0.2877
   52U     H5'1 1138   7.089   7.719   3.460  1.8733  1.7410  0.2416
   52U     H5'2 1139   7.103   7.785   3.622  0.9073 -1.2835 -0.2676
   52U      C4' 1140   6.917   7.827   3.538 -0.2039 -0.4050 -0.8032
   52U      H4' 1141   6.948   7.918   3.487 -1.1541  0.9553  0.9382
   52U      O4' 1142   6.799   7.778   3.476 -0.0946 -0.1789 -0.8253
   52U      C1' 1143   6.683   7.829   3.540  0.2263 -0.6692 -0.4923
   52U      H1' 1144   6.637   7.894   3.467 -0.5552  1.5723  1.8585
   52U       N1 1145   6.594   7.724   3.594 -1.1247 -0.3414  0.6728
   52U       C6 1146   6.643   7.601   3.640  0.3672 -0.1219 -0.2569
   52U       H6 1147   6.748   7.597   3.663  0.6745  0.8533 -1.3946
   52U       C5 1148   6.560   7.497   3.671  0.3784  0.1825  0.7632
   52U       H5 1149   6.602   7.410   3.719  1.3393  0.2907  0.1408
   52U       C4 1150   6.417   7.506   3.649 -0.1641 -0.1096 -0.8985
   52U       O4 1151   6.335   7.414   3.650  0.8069  0.2673 -0.1504
   52U       N3 1152   6.376   7.631   3.620  0.3093  0.3284  0.4186
   52U       H3 1153   6.277   7.650   3.619  0.1508 -0.4114 -1.2740
   52U       C2 1154   6.456   7.738   3.585 -1.0152  0.0932 -0.3774
   52U       O2 1155   6.400   7.841   3.543  0.5923 -1.0630  0.3450
   52U      C3' 1156   6.864   7.864   3.678 -0.2142 -0.0755  0.3235
   52U      H3' 1157   6.845   7.770   3.730 -0.1690 -1.1747 -1.5538
   52U      C2' 1158   6.722   7.917   3.649  0.3718  0.3956 -1.4131
   52U     H2'1 1159   6.661   7.897   3.737  0.5296  1.1070 -1.1326
   52U      O2' 1160   6.726   8.056   3.623 -0.2140  0.2201 -0.2845
   52U     HO'2 1161   6.657   8.103   3.671 -0.6910 -0.4237 -0.3231
   52U      O3' 1162   6.957   7.950   3.745  0.0438  0.1112 -0.2698
   53U        P 1163   6.951   7.944   3.901  0.2268 -0.0191  0.1781
   53U      O1P 1164   7.061   8.031   3.954 -0.1808  0.6798 -0.5717
   53U      O2P 1165   6.954   7.804   3.937  0.1376 -1.1661 -0.4195
   53U      O5' 1166   6.812   7.999   3.958 -0.4128 -0.3000  0.0421
   53U      C5' 1167   6.780   8.143   3.950 -0.0614 -0.0824  0.1982
   53U     H5'1 1168   6.804   8.181   3.851 -0.1984 -0.0775  0.1664
   53U     H5'2 1169   6.837   8.194   4.027  1.1788 -1.0298 -0.0564
   53U      C4' 1170   6.630   8.165   3.970 -0.2276  0.3461  0.1833
   53U      H4' 1171   6.600   8.267   3.948 -3.6432 -0.8535 -1.4115
   53U      O4' 1172   6.560   8.081   3.883  0.1077 -0.0172 -0.6383
   53U      C1' 1173   6.447   8.033   3.942  1.4287 -0.1758  0.0769
   53U      H1' 1174   6.365   8.064   3.878  0.5976 -2.5909 -0.1211
   53U       N1 1175   6.422   7.881   3.955  0.1696  0.3694 -0.6268
   53U       C6 1176   6.524   7.791   3.991  0.1300 -0.4264  0.0383
   53U       H6 1177   6.621   7.836   4.002 -1.3326  2.2993  3.6099
   53U       C5 1178   6.502   7.660   4.005  0.7695 -0.3499 -0.2002
   53U       H5 1179   6.580   7.592   4.035  2.2881  1.1094 -0.6915
   53U       C4 1180   6.374   7.609   3.982 -0.1426  0.4693  0.2270
   53U       O4 1181   6.347   7.484   3.986 -0.1350 -0.0116  0.4559
   53U       N3 1182   6.273   7.702   3.956 -0.2031  0.2879 -1.2676
   53U       H3 1183   6.181   7.659   3.956  0.6940 -1.7180  0.0010
   53U       C2 1184   6.287   7.837   3.947 -0.4592 -0.3342  0.3439
   53U       O2 1185   6.190   7.912   3.949 -0.0929  0.5391  0.3311
   53U      C3' 1186   6.589   8.124   4.106  0.2926 -0.0707  0.0174
   53U      H3' 1187   6.624   8.024   4.129  1.7372  0.5934  0.8193
   53U      C2' 1188   6.437   8.107   4.080 -0.4379  0.4517  0.1240
   53U     H2'1 1189   6.389   8.041   4.152 -0.1149  3.2320  3.1070
   53U      O2' 1190   6.363   8.222   4.056 -0.5204 -0.9684  0.5134
   53U     HO'2 1191   6.394   8.285   4.121  0.2057 -1.5547  0.7577
   53U      O3' 1192   6.623   8.212   4.212 -0.3467 -0.0693 -0.1279
   54C        P 1193   6.609   8.161   4.366 -0.3251 -0.4717 -0.2053
   54C      O1P 1194   6.638   8.267   4.469 -0.2126 -0.4751  0.2298
   54C      O2P 1195   6.693   8.045   4.374 -0.4786  0.0168  0.1225
   54C      O5' 1196   6.464   8.107   4.382 -0.0619  0.5833 -0.2018
   54C      C5' 1197   6.361   8.199   4.398 -0.3443 -0.0382  0.0838
   54C     H5'1 1198   6.342   8.257   4.308  0.1331  0.5756  0.3706
   54C     H5'2 1199   6.391   8.267   4.478 -1.4550 -1.4988  1.8132
   54C      C4' 1200   6.240   8.122   4.432 -0.3228 -0.0154 -0.4206
   54C      H4' 1201   6.150   8.184   4.431 -1.9932 -2.2658  0.6229
   54C      O4' 1202   6.224   8.019   4.331 -0.3720 -0.0485  0.3986
   54C      C1' 1203   6.121   7.930   4.379 -0.5833  0.1734  0.1137
   54C      H1' 1204   6.029   7.970   4.338  0.7069  1.7451 -1.4193
   54C       N1 1205   6.151   7.787   4.342 -0.2175  0.7983  0.1006
   54C       C6 1206   6.273   7.734   4.321 -0.7777  1.3515 -0.4886
   54C       H6 1207   6.358   7.801   4.320 -1.5247  2.5155  2.4843
   54C       C5 1208   6.296   7.603   4.298 -0.6476  0.6340 -0.1192
   54C       H5 1209   6.395   7.575   4.267 -0.5657  0.9320 -0.1279
   54C       C4 1210   6.181   7.521   4.307  0.0705 -0.1344 -0.6022
   54C       N4 1211   6.199   7.387   4.302 -0.5415  0.4883 -0.3491
   54C      H41 1212   6.298   7.367   4.297 -0.1670  1.5866  1.4010
   54C      H42 1213   6.132   7.312   4.299  1.9829 -1.9978  0.6266
   54C       N3 1214   6.063   7.574   4.315 -0.5292 -0.1933 -0.0276
   54C       C2 1215   6.045   7.702   4.331  0.2225  0.0656  0.2965
   54C       O2 1216   5.928   7.744   4.328  0.2809  0.7766  0.0222
   54C      C3' 1217   6.239   8.038   4.555  0.4716 -0.7893  0.3180
   54C      H3' 1218   6.328   7.979   4.574  1.7066  1.1914  0.9638
   54C      C2' 1219   6.118   7.954   4.528 -1.1663 -0.1676 -0.6655
   54C     H2'1 1220   6.134   7.864   4.588 -1.2702 -0.9161 -1.7453
   54C      O2' 1221   6.003   8.017   4.576  0.2360 -0.0627  0.0948
   54C     HO'2 1222   6.003   7.986   4.667 -2.4026  0.9135  0.5146
   54C      O3' 1223   6.211   8.123   4.669  0.1182  0.1180  0.1658
   55C        P 1224   6.252   8.076   4.813  0.1088  0.7997 -0.7995
   55C      O1P 1225   6.253   8.197   4.899  0.3163  0.7564 -0.5075
   55C      O2P 1226   6.375   7.999   4.803  0.5170  0.0874  0.1628
   55C      O5' 1227   6.137   7.974   4.863 -0.0421  0.7051 -0.3430
   55C      C5' 1228   6.004   8.020   4.903  0.0553 -0.7016 -0.3288
   55C     H5'1 1229   5.975   8.107   4.845  1.2594  1.3164  1.8931
   55C     H5'2 1230   6.013   8.035   5.011 -1.2053  1.1904 -0.4468
   55C      C4' 1231   5.895   7.908   4.897  0.1767  0.6301  0.2468
   55C      H4' 1232   5.795   7.952   4.897  0.1009  0.4601  0.8543
   55C      O4' 1233   5.894   7.833   4.772 -0.1308  0.1574  0.1493
   55C      C1' 1234   5.844   7.706   4.805  0.2792 -0.1344  0.3209
   55C      H1' 1235   5.747   7.693   4.759 -0.0111  1.0317  0.5735
   55C       N1 1236   5.930   7.592   4.749  0.3012 -0.1430  0.0156
   55C       C6 1237   6.064   7.614   4.725 -0.2280 -0.5188  0.3515
   55C       H6 1238   6.112   7.709   4.746 -0.0874 -0.3140 -0.7972
   55C       C5 1239   6.137   7.506   4.680 -0.0427 -0.8799 -0.4988
   55C       H5 1240   6.241   7.527   4.661 -0.1784  0.4661  0.1033
   55C       C4 1241   6.073   7.383   4.652  0.1658  0.4085 -0.1841
   55C       N4 1242   6.142   7.288   4.605  0.4981 -0.1289 -0.4099
   55C      H41 1243   6.241   7.302   4.595  0.6040 -0.6398 -0.1123
   55C      H42 1244   6.087   7.207   4.578  1.7068 -1.7075  1.5612
   55C       N3 1245   5.947   7.369   4.680 -0.4001 -0.1902  0.0303
   55C       C2 1246   5.875   7.468   4.728  0.4863 -1.0521 -0.4988
   55C       O2 1247   5.754   7.448   4.761  0.2391 -0.9837 -0.2397
   55C      C3' 1248   5.906   7.809   5.006 -0.4753 -0.3085 -0.8112
   55C      H3' 1249   6.012   7.780   5.009  0.0672  1.5981  0.0790
   55C      C2' 1250   5.826   7.693   4.959  0.4460 -0.3941  0.1531
   55C     H2'1 1251   5.870   7.598   4.989  0.8551 -0.3597 -0.3318
   55C      O2' 1252   5.685   7.719   4.984 -0.2924  0.1254 -0.3609
   55C     HO'2 1253   5.633   7.642   4.959 -0.1023 -0.1580  0.0884
   55C      O3' 1254   5.869   7.864   5.132 -0.2975  0.5170 -0.1906
   56G        P 1255   5.915   7.789   5.269 -0.2865  0.0333 -0.2615
   56G      O1P 1256   5.842   7.854   5.383 -0.5281  0.5033 -0.0579
   56G      O2P 1257   6.064   7.795   5.269  0.1270 -0.4444  0.7943
   56G      O5' 1258   5.868   7.637   5.267 -0.1873  0.0982 -0.2463
   56G      C5' 1259   5.725   7.601   5.273 -1.0715  0.0236 -0.4654
   56G     H5'1 1260   5.665   7.666   5.210 -1.0884 -0.1314 -0.6095
   56G     H5'2 1261   5.682   7.616   5.372 -0.0944  1.9704 -0.3017
   56G      C4' 1262   5.703   7.453   5.242 -0.2559 -0.4605  0.1057
   56G      H4' 1263   5.597   7.445   5.264 -0.1051 -0.1270  1.0004
   56G      O4' 1264   5.736   7.412   5.111  0.0305 -0.0189 -0.6044
   56G      C1' 1265   5.751   7.271   5.104 -0.4746  0.8278  0.3280
   56G      H1' 1266   5.669   7.221   5.053 -0.4215  0.9653  0.1038
   56G       N9 1267   5.878   7.226   5.033 -0.3049  0.1312  0.0950
   56G       C8 1268   5.995   7.293   5.010 -0.9784  0.2227  0.7854
   56G       H8 1269   6.010   7.397   5.036 -1.5465  0.3511  0.6114
   56G       N7 1270   6.090   7.225   4.947 -0.3969  0.0146 -0.0923
   56G       C5 1271   6.023   7.100   4.935  0.7162 -0.4507  0.6752
   56G       C6 1272   6.066   6.974   4.871 -0.0085  0.0852 -0.5618
   56G       O6 1273   6.166   6.957   4.808  0.3302  0.5266 -0.0354
   56G       N1 1274   5.980   6.876   4.890 -0.5267  0.4821  0.1014
   56G       H1 1275   6.019   6.785   4.871  0.1885  0.6976  0.5285
   56G       C2 1276   5.863   6.888   4.968 -0.7274  0.5910 -0.5147
   56G       N2 1277   5.787   6.782   4.966 -0.0589  0.0331  0.4021
   56G      H21 1278   5.826   6.694   4.937  0.8745  1.3546 -2.7313
   56G      H22 1279   5.696   6.786   5.010  0.2450  1.7847  0.9561
   56G       N3 1280   5.813   6.999   5.010  0.9016 -0.6569  0.0872
   56G       C4 1281   5.900   7.098   4.994 -0.2526  0.1858 -0.0043
   56G      C3' 1282   5.766   7.354   5.333 -0.6830 -0.1563  0.2899
   56G      H3' 1283   5.872   7.380   5.342 -0.8110  1.1910 -1.5719
   56G      C2' 1284   5.763   7.223   5.251  0.8559 -0.0392  0.8578
   56G     H2'1 1285   5.852   7.169   5.283  1.1394 -0.3782 -0.4526
   56G      O2' 1286   5.638   7.148   5.290 -0.6628  0.2277  0.5872
   56G     HO'2 1287   5.666   7.084   5.356 -1.2951 -0.1206  0.5243
   56G      O3' 1288   5.705   7.358   5.457  0.3049  0.2726  0.0550
   57U        P 1289   5.779   7.290   5.580 -0.4180 -0.1087 -0.0493
   57U      O1P 1290   5.703   7.323   5.704  0.2614 -0.1992  0.2081
   57U      O2P 1291   5.927   7.324   5.574  1.0040 -0.0499 -0.6046
   57U      O5' 1292   5.779   7.128   5.562  0.0514 -0.5193  0.6043
   57U      C5' 1293   5.661   7.053   5.578 -0.5847 -0.1485  0.3960
   57U     H5'1 1294   5.580   7.090   5.514  0.5169  2.7769  0.5145
   57U     H5'2 1295   5.622   7.063   5.679 -3.7964 -0.4008 -0.7044
   57U      C4' 1296   5.688   6.905   5.567  0.1807  0.2166 -0.3546
   57U      H4' 1297   5.593   6.867   5.605 -1.1616  3.5299 -0.0522
   57U      O4' 1298   5.706   6.874   5.428  0.1920  0.4633 -1.0259
   57U      C1' 1299   5.803   6.762   5.419 -0.1959 -0.0212 -0.0750
   57U      H1' 1300   5.754   6.691   5.353  1.0489 -0.3419 -0.6843
   57U       N1 1301   5.940   6.796   5.357  0.5195  0.6617 -0.3360
   57U       C6 1302   5.985   6.926   5.373  0.4776 -0.0981  0.2709
   57U       H6 1303   5.938   6.996   5.440  0.0130  0.2394 -0.3969
   57U       C5 1304   6.094   6.960   5.306 -0.3236  0.2198 -0.3566
   57U       H5 1305   6.140   7.058   5.312  2.0714 -0.9444  2.5084
   57U       C4 1306   6.163   6.871   5.225  0.1942  0.3338 -0.3511
   57U       O4 1307   6.261   6.900   5.155 -0.5606  0.0044  0.0163
   57U       N3 1308   6.115   6.743   5.220 -0.2683  0.3654  0.0974
   57U       H3 1309   6.162   6.678   5.160 -1.8869 -0.3538 -0.4341
   57U       C2 1310   6.002   6.700   5.276 -0.8225 -0.2952  0.0323
   57U       O2 1311   5.957   6.591   5.252 -0.4558  0.2615 -0.1538
   57U      C3' 1312   5.808   6.856   5.648 -0.1936 -0.0805  0.8011
   57U      H3' 1313   5.899   6.913   5.629  0.7004 -1.0375  2.0032
   57U      C2' 1314   5.818   6.719   5.568  0.1242 -0.1045  0.5478
   57U     H2'1 1315   5.907   6.664   5.597 -2.0106 -3.9728  0.3823
   57U      O2' 1316   5.715   6.626   5.587 -0.1646  0.1198 -0.3524
   57U     HO'2 1317   5.728   6.552   5.527 -0.1385 -1.1739  1.1532
   57U      O3' 1318   5.788   6.826   5.787  0.1256 -0.1738 -0.4416
   58A        P 1319   5.916   6.818   5.884 -0.5308  0.4776 -0.0369
   58A      O1P 1320   5.874   6.823   6.023  0.5319 -0.1595  0.5687
   58A      O2P 1321   6.008   6.918   5.832  0.4590 -0.1421 -0.1359
   58A      O5' 1322   5.969   6.676   5.839  0.0567  0.2703 -0.1683
   58A      C5' 1323   5.909   6.547   5.866 -0.1573 -0.0307 -0.5250
   58A     H5'1 1324   5.804   6.544   5.835 -0.6278  2.2999  0.6225
   58A     H5'2 1325   5.908   6.541   5.974 -1.8787  3.1555 -0.2512
   58A      C4' 1326   5.986   6.427   5.802 -0.2234  0.1540  0.1976
   58A      H4' 1327   5.937   6.333   5.825  1.5312 -0.9238 -0.2305
   58A      O4' 1328   5.986   6.443   5.663 -0.1533 -0.1006  0.0325
   58A      C1' 1329   6.110   6.384   5.603  0.0893  0.2416 -0.2893
   58A      H1' 1330   6.076   6.318   5.523 -1.3781  1.1089 -0.4134
   58A       N9 1331   6.198   6.497   5.551 -0.0172 -0.0534 -0.1574
   58A       C8 1332   6.190   6.635   5.572  0.4101 -0.4414  0.2626
   58A       H8 1333   6.117   6.671   5.644  0.9574  0.9199  0.1770
   58A       N7 1334   6.275   6.712   5.512 -0.4690  0.1926  0.4358
   58A       C5 1335   6.351   6.618   5.439  0.0054 -0.1279 -0.2956
   58A       C6 1336   6.464   6.638   5.349  1.0403  0.0015  0.2507
   58A       N6 1337   6.519   6.751   5.321 -0.3238  0.6067 -0.3634
   58A      H61 1338   6.485   6.838   5.359  0.9671  0.9172  0.1488
   58A      H62 1339   6.600   6.749   5.260 -0.7732 -0.1370 -0.9549
   58A       N1 1340   6.526   6.531   5.298  0.4001  0.4013 -0.1069
   58A       C2 1341   6.472   6.412   5.322 -0.3687  0.1039 -0.1282
   58A       H2 1342   6.517   6.323   5.282  0.5794  1.3563 -1.9596
   58A       N3 1343   6.366   6.382   5.401 -0.0484 -0.0469 -0.1088
   58A       C4 1344   6.304   6.490   5.461 -0.5395 -0.5352  0.2794
   58A      C3' 1345   6.138   6.397   5.843  0.8329  0.0427  0.5144
   58A      H3' 1346   6.192   6.492   5.846 -1.0140  1.1931 -1.0490
   58A      C2' 1347   6.188   6.321   5.717 -0.5844 -0.6362  0.0634
   58A     H2'1 1348   6.294   6.316   5.694 -1.1745 -2.2661 -2.8626
   58A      O2' 1349   6.155   6.182   5.722 -0.1796  0.2102 -0.2609
   58A     HO'2 1350   6.229   6.141   5.767 -1.5494 -2.0242  0.1181
   58A      O3' 1351   6.139   6.321   5.965  0.1369  0.4768  0.2860
   59C        P 1352   6.269   6.317   6.061  0.5584  0.0215 -0.2280
   59C      O1P 1353   6.237   6.244   6.184 -0.3066  0.4854 -0.5852
   59C      O2P 1354   6.314   6.456   6.074 -0.4306  0.0830  0.1515
   59C      O5' 1355   6.378   6.221   5.984  0.0387 -0.3132 -0.0861
   59C      C5' 1356   6.358   6.085   5.974  0.6894 -0.1318 -0.0469
   59C     H5'1 1357   6.253   6.059   5.961  0.1892  0.9378  1.4958
   59C     H5'2 1358   6.374   6.038   6.072 -0.2012 -2.1449 -0.8204
   59C      C4' 1359   6.445   6.027   5.868 -0.0878  0.7493 -0.1963
   59C      H4' 1360   6.420   5.922   5.860  0.0157  0.4823  2.1367
   59C      O4' 1361   6.425   6.103   5.747  0.2906  0.3309  0.5544
   59C      C1' 1362   6.547   6.116   5.676 -0.3880 -0.4382 -0.4793
   59C      H1' 1363   6.548   6.074   5.575  3.3565 -1.0094 -0.3444
   59C       N1 1364   6.595   6.261   5.667 -0.3540 -0.7570  0.8767
   59C       C6 1365   6.549   6.363   5.742 -0.9711 -0.5581 -0.2097
   59C       H6 1366   6.485   6.341   5.826 -1.1260  0.2858 -0.0986
   59C       C5 1367   6.580   6.494   5.718  0.3043  0.1054  0.1297
   59C       H5 1368   6.539   6.565   5.788 -1.9882 -1.3626  0.3760
   59C       C4 1369   6.667   6.516   5.612 -0.6684  0.9126  0.2390
   59C       N4 1370   6.697   6.637   5.585 -0.0614 -0.1811 -0.5660
   59C      H41 1371   6.634   6.710   5.614 -1.1004 -1.1761 -0.2605
   59C      H42 1372   6.773   6.650   5.520  0.8516  0.5961  0.6203
   59C       N3 1373   6.726   6.417   5.542 -0.0905  0.1200  0.4464
   59C       C2 1374   6.674   6.287   5.554 -0.4611 -0.4312 -0.3655
   59C       O2 1375   6.716   6.198   5.474 -0.3272 -0.0393  0.0652
   59C      C3' 1376   6.595   6.033   5.900 -0.0562  0.9469 -0.1437
   59C      H3' 1377   6.611   6.123   5.961 -1.3386 -0.1143  1.8744
   59C      C2' 1378   6.649   6.035   5.758 -1.0437  0.3153 -0.6441
   59C     H2'1 1379   6.747   6.083   5.753 -0.6974 -0.1627  1.0639
   59C      O2' 1380   6.659   5.896   5.719  0.4314 -0.5805  0.8129
   59C     HO'2 1381   6.691   5.845   5.793  1.1651 -0.5157  0.5422
   59C      O3' 1382   6.648   5.917   5.967 -0.0919 -0.0774 -0.0951
   60U        P 1383   6.775   5.928   6.051 -0.3204 -0.1869 -0.1584
   60U      O1P 1384   6.832   5.794   6.062  0.1961  0.1563  0.1329
   60U      O2P 1385   6.739   6.007   6.173  0.5642  0.2337 -0.1006
   60U      O5' 1386   6.875   6.011   5.960 -0.0969  0.1429  0.0119
   60U      C5' 1387   6.964   5.941   5.874 -0.8209 -0.0539 -1.0673
   60U     H5'1 1388   6.913   5.875   5.804 -1.7561  0.0549 -0.5040
   60U     H5'2 1389   7.029   5.891   5.946 -0.5882  0.3440 -0.9984
   60U      C4' 1390   7.056   6.039   5.793 -0.2904  0.4201 -0.1355
   60U      H4' 1391   7.122   5.986   5.725 -0.8649 -0.5446  0.0421
   60U      O4' 1392   6.986   6.144   5.713 -0.0057 -0.3478 -0.2076
   60U      C1' 1393   7.083   6.249   5.693  0.3933 -0.3600  0.3995
   60U      H1' 1394   7.110   6.265   5.589 -0.1014 -0.1983  0.2949
   60U       N1 1395   7.016   6.379   5.727 -0.0696  0.6459  0.8761
   60U       C6 1396   6.925   6.390   5.829 -0.3416 -0.3912 -1.0707
   60U       H6 1397   6.885   6.301   5.875 -1.5232  0.0832 -1.1500
   60U       C5 1398   6.875   6.513   5.867 -0.2560  0.3039  1.0098
   60U       H5 1399   6.814   6.526   5.955  0.4845  2.6587  1.2381
   60U       C4 1400   6.917   6.637   5.811  0.5286 -0.6204  0.6257
   60U       O4 1401   6.883   6.751   5.843 -0.0051 -0.1617  0.1359
   60U       N3 1402   7.015   6.623   5.716  0.1309 -0.0029 -0.2588
   60U       H3 1403   7.053   6.711   5.685  0.3375 -0.3330 -0.9857
   60U       C2 1404   7.070   6.502   5.674 -0.6842  0.9108 -1.1126
   60U       O2 1405   7.169   6.505   5.610  0.0462  0.3075 -0.4599
   60U      C3' 1406   7.148   6.121   5.884 -0.7554 -0.2990  1.0657
   60U      H3' 1407   7.091   6.177   5.958  0.3192 -0.6215  2.1664
   60U      C2' 1408   7.209   6.222   5.780 -0.3714  0.3768  0.0766
   60U     H2'1 1409   7.247   6.318   5.817  2.5714 -0.7669  0.2990
   60U      O2' 1410   7.301   6.157   5.692 -0.2875 -0.2825  0.4338
   60U     HO'2 1411   7.381   6.210   5.691 -0.4222 -0.0763 -0.5349
   60U      O3' 1412   7.249   6.036   5.936 -0.0682 -0.3965 -0.0354
   61U        P 1413   7.344   6.074   6.060  0.0521  0.3258  0.1356
   61U      O1P 1414   7.424   5.962   6.100 -0.0944  0.5909  0.1708
   61U      O2P 1415   7.255   6.138   6.159 -0.0221  0.6725 -0.5637
   61U      O5' 1416   7.442   6.198   6.014  0.2090  0.4057 -0.2360
   61U      C5' 1417   7.563   6.167   5.955 -0.8296 -0.8045 -0.2224
   61U     H5'1 1418   7.544   6.131   5.854 -0.6514  2.1464 -1.3834
   61U     H5'2 1419   7.621   6.091   6.009 -1.4900 -0.6196  0.7732
   61U      C4' 1420   7.652   6.294   5.951 -0.3247  0.1463  0.0352
   61U      H4' 1421   7.751   6.270   5.914  0.3981  2.6760  0.1777
   61U      O4' 1422   7.589   6.395   5.874 -0.2377  0.0771 -0.6556
   61U      C1' 1423   7.614   6.519   5.934 -0.3175  0.2393 -0.0171
   61U      H1' 1424   7.668   6.581   5.863 -0.9536  0.6850 -0.1162
   61U       N1 1425   7.495   6.598   5.986 -0.4508 -0.6824  0.5057
   61U       C6 1426   7.375   6.528   5.997 -0.0545  0.1770  0.2228
   61U       H6 1427   7.360   6.426   5.966 -2.5935  0.7242 -0.6002
   61U       C5 1428   7.267   6.594   6.044 -0.1935 -0.6257  0.4113
   61U       H5 1429   7.169   6.552   6.056 -0.8434  0.0557 -1.9435
   61U       C4 1430   7.263   6.739   6.077  0.0174  0.0611  0.1965
   61U       O4 1431   7.172   6.795   6.133  1.0429  0.2648  0.1809
   61U       N3 1432   7.382   6.805   6.056 -0.0047  0.2534  0.6595
   61U       H3 1433   7.389   6.899   6.093  1.0552  0.2403  0.5226
   61U       C2 1434   7.495   6.738   6.004 -0.0848  0.6118 -0.3334
   61U       O2 1435   7.582   6.805   5.958  0.0164  0.2539 -0.0492
   61U      C3' 1436   7.674   6.356   6.097  0.5145  0.0333 -0.3588
   61U      H3' 1437   7.579   6.355   6.151  0.5989  0.2314 -0.2043
   61U      C2' 1438   7.714   6.494   6.045 -0.3555 -0.1030 -0.2890
   61U     H2'1 1439   7.695   6.570   6.121 -1.8900 -0.6620 -0.0721
   61U      O2' 1440   7.838   6.500   5.978 -0.5242 -0.2439  0.0498
   61U     HO'2 1441   7.835   6.554   5.899 -0.0976 -0.5319 -0.1666
   61U      O3' 1442   7.773   6.290   6.176  0.0244 -0.3559  0.5781
   61U      H3T 1443   7.803   6.350   6.244  2.1610  0.0191 -0.6225
   62G      O5' 1444   7.494   6.793   4.898 -0.1462 -0.2198 -0.2809
   62G      H5T 1445   7.528   6.842   4.974  0.3432  2.4747 -2.1240
   62G      C5' 1446   7.580   6.681   4.875  0.7869 -0.0490  0.4042
   62G     H5'1 1447   7.676   6.709   4.918  0.8661  0.8690 -0.3165
   62G     H5'2 1448   7.594   6.660   4.769 -1.2508 -3.3322  0.6643
   62G      C4' 1449   7.528   6.550   4.940  0.2659 -0.7562 -0.5988
   62G      H4' 1450   7.606   6.477   4.916 -0.9247 -2.0387 -0.6835
   62G      O4' 1451   7.513   6.555   5.081  1.0374 -0.4603 -0.0093
   62G      C1' 1452   7.401   6.470   5.119 -0.1537  0.9741 -0.0637
   62G      H1' 1453   7.418   6.401   5.201  1.7825 -0.7074 -1.7804
   62G       N9 1454   7.290   6.563   5.168  0.6324  0.5829  0.1787
   62G       C8 1455   7.284   6.700   5.185  0.2646  0.0400 -0.3193
   62G       H8 1456   7.362   6.763   5.144  1.3740  0.1256  1.7758
   62G       N7 1457   7.185   6.738   5.262 -0.1108  0.1808  0.5263
   62G       C5 1458   7.113   6.624   5.284  0.4366  0.3247 -0.6123
   62G       C6 1459   6.992   6.602   5.359 -0.3894  0.3374 -0.3430
   62G       O6 1460   6.920   6.680   5.413  0.5656 -0.2016  0.3250
   62G       N1 1461   6.951   6.468   5.367 -0.5098 -0.1005  0.4745
   62G       H1 1462   6.870   6.451   5.425  0.4637 -0.6812  1.7254
   62G       C2 1463   7.024   6.366   5.319  0.7219  0.1923 -0.0305
   62G       N2 1464   6.968   6.253   5.345 -0.0682 -0.1628 -0.6905
   62G      H21 1465   6.870   6.256   5.370  0.2207  1.5196  0.3573
   62G      H22 1466   7.000   6.171   5.294  2.5645  1.1779 -1.3475
   62G       N3 1467   7.146   6.379   5.256 -0.9270 -0.8700  0.0257
   62G       C4 1468   7.178   6.513   5.231 -0.1657  0.1683 -0.5184
   62G      C3' 1469   7.398   6.488   4.882 -0.1657  0.4256  0.4893
   62G      H3' 1470   7.316   6.557   4.863  0.4773  1.2513  0.6708
   62G      C2' 1471   7.355   6.390   4.994  0.3363 -0.0985 -0.4554
   62G     H2'1 1472   7.248   6.377   4.982  0.7043 -0.9621 -3.6431
   62G      O2' 1473   7.436   6.270   4.986  0.1699  1.1166  0.2578
   62G     HO'2 1474   7.452   6.269   4.891 -1.6881  2.0566 -0.1019
   62G      O3' 1475   7.430   6.399   4.767 -0.6102 -0.6327 -0.3229
   63U        P 1476   7.321   6.402   4.653  0.2707  0.0973  0.0518
   63U      O1P 1477   7.370   6.321   4.542 -0.1812 -0.4085  0.2662
   63U      O2P 1478   7.294   6.541   4.616  0.0169 -0.4228  0.3586
   63U      O5' 1479   7.190   6.334   4.708 -0.7583 -0.5502  0.4026
   63U      C5' 1480   7.195   6.196   4.743 -0.4677 -0.1208  0.1181
   63U     H5'1 1481   7.277   6.166   4.808 -0.3535 -0.8453 -0.3471
   63U     H5'2 1482   7.214   6.140   4.651  0.0510  1.0438 -0.5077
   63U      C4' 1483   7.062   6.145   4.810 -0.2882  0.2183  0.0940
   63U      H4' 1484   7.057   6.036   4.817  0.6570 -0.1171 -2.8910
   63U      O4' 1485   7.053   6.201   4.934  0.1855  0.2444 -0.3787
   63U      C1' 1486   6.915   6.212   4.964 -0.2007  0.0336  0.2149
   63U      H1' 1487   6.889   6.153   5.052  0.4690 -1.1594 -0.3575
   63U       N1 1488   6.873   6.351   4.986 -0.1696  0.0483  0.6339
   63U       C6 1489   6.947   6.456   4.935  0.0520 -0.5228  0.0560
   63U       H6 1490   7.032   6.439   4.871 -0.0632  1.1345 -0.6028
   63U       C5 1491   6.914   6.581   4.972 -0.0115  0.0949 -0.2181
   63U       H5 1492   6.960   6.668   4.928  1.1724 -0.4647 -0.1098
   63U       C4 1493   6.799   6.609   5.060 -0.5290 -0.8432 -0.8499
   63U       O4 1494   6.756   6.717   5.095 -0.4636 -0.4750  0.4652
   63U       N3 1495   6.721   6.502   5.090  0.5625 -0.1480 -0.0226
   63U       H3 1496   6.637   6.523   5.141 -0.2948  1.5634 -2.0087
   63U       C2 1497   6.751   6.370   5.057 -0.2108  0.0633 -0.4719
   63U       O2 1498   6.674   6.280   5.080 -0.3208  0.0273  0.6585
   63U      C3' 1499   6.941   6.176   4.725 -0.3138 -0.3423 -0.3356
   63U      H3' 1500   6.945   6.278   4.688  0.3508 -0.3183 -0.2092
   63U      C2' 1501   6.843   6.157   4.842 -0.7712 -0.5159  0.5757
   63U     H2'1 1502   6.757   6.216   4.810  0.2770  0.6631 -0.1662
   63U      O2' 1503   6.809   6.024   4.871  0.7718  0.4256 -0.0676
   63U     HO'2 1504   6.730   5.992   4.827  1.7203 -2.6234  0.2297
   63U      O3' 1505   6.905   6.087   4.619  0.0029  0.3698  0.0936
   64A        P 1506   6.799   6.123   4.505 -0.1977  0.0138  0.1205
   64A      O1P 1507   6.805   6.023   4.399 -0.2724  0.8047  0.4040
   64A      O2P 1508   6.808   6.268   4.470 -0.2687 -0.3855 -0.2128
   64A      O5' 1509   6.664   6.107   4.580  0.3467 -0.0270  0.5138
   64A      C5' 1510   6.604   5.983   4.585  0.1552  0.4986 -0.3238
   64A     H5'1 1511   6.673   5.910   4.626 -1.3544 -1.5613 -1.2516
   64A     H5'2 1512   6.567   5.951   4.487 -1.4715 -0.0176  0.4278
   64A      C4' 1513   6.489   5.980   4.682  0.2084 -0.2516 -0.3245
   64A      H4' 1514   6.456   5.877   4.694 -2.8025  0.3435 -2.4231
   64A      O4' 1515   6.532   6.036   4.811  0.0632  0.2853  0.1048
   64A      C1' 1516   6.420   6.118   4.846 -0.0754  0.1077 -0.0538
   64A      H1' 1517   6.381   6.091   4.944 -1.2869 -0.3495 -0.6430
   64A       N9 1518   6.451   6.266   4.843 -0.3406 -0.0198  0.9764
   64A       C8 1519   6.530   6.347   4.754  0.0548  1.0667 -0.2589
   64A       H8 1520   6.576   6.306   4.665 -1.5227 -1.3182 -0.0717
   64A       N7 1521   6.537   6.470   4.794 -0.5932  0.3329  0.3043
   64A       C5 1522   6.448   6.475   4.899  0.3987  0.2329  0.3175
   64A       C6 1523   6.400   6.582   4.981  0.2401  0.3295  0.3161
   64A       N6 1524   6.428   6.710   4.981  0.1530 -0.2315  0.4862
   64A      H61 1525   6.500   6.736   4.915 -3.0800  2.9897 -2.2020
   64A      H62 1526   6.387   6.771   5.049 -0.1755 -1.2088  1.1859
   64A       N1 1527   6.303   6.556   5.069  0.0023 -0.5158  0.2764
   64A       C2 1528   6.254   6.433   5.080 -0.0489 -0.7646  0.4146
   64A       H2 1529   6.163   6.421   5.138 -2.1526 -0.4649 -2.5633
   64A       N3 1530   6.296   6.330   5.016 -0.1193 -0.2874  0.3395
   64A       C4 1531   6.390   6.355   4.922 -0.2439 -0.3755  0.0425
   64A      C3' 1532   6.369   6.058   4.624 -0.4672 -0.7707 -0.2163
   64A      H3' 1533   6.406   6.145   4.570 -1.1335  0.8310  1.7958
   64A      C2' 1534   6.305   6.096   4.746  0.8896  0.3540 -0.3272
   64A     H2'1 1535   6.249   6.188   4.726  0.1018 -0.0388  0.0461
   64A      O2' 1536   6.223   5.994   4.808 -0.1846 -0.2310 -0.1266
   64A     HO'2 1537   6.137   6.034   4.794  0.2090  0.1824 -1.5836
   64A      O3' 1538   6.290   5.968   4.544 -0.0302 -0.2682 -0.2517
   65C        P 1539   6.199   6.022   4.418  0.0849  0.0846  0.2379
   65C      O1P 1540   6.156   5.903   4.343 -0.2399 -0.0075 -0.3068
   65C      O2P 1541   6.273   6.126   4.342 -0.5185 -0.2592 -0.1247
   65C      O5' 1542   6.080   6.088   4.493  0.2160 -0.7582  0.2915
   65C      C5' 1543   5.982   6.012   4.560  0.7530 -0.3266 -0.1444
   65C     H5'1 1544   6.031   5.941   4.626 -1.4250  0.6977  2.7905
   65C     H5'2 1545   5.919   5.976   4.478 -0.4348  1.6507 -0.1520
   65C      C4' 1546   5.900   6.104   4.648 -0.5158 -0.3088 -0.2135
   65C      H4' 1547   5.830   6.047   4.709  0.1962 -0.4730  0.4666
   65C      O4' 1548   5.995   6.171   4.731 -0.0611 -0.2368 -0.1435
   65C      C1' 1549   5.939   6.295   4.776 -0.1036 -0.6890  0.7800
   65C      H1' 1550   5.917   6.302   4.882 -0.1639  0.0069  0.7287
   65C       N1 1551   6.032   6.406   4.749 -0.2892 -0.2703  0.5002
   65C       C6 1552   6.126   6.398   4.646  0.6098  0.2546 -0.1377
   65C       H6 1553   6.123   6.310   4.584  0.0160 -0.2940  0.6556
   65C       C5 1554   6.210   6.503   4.614  0.3257 -0.3041 -0.5364
   65C       H5 1555   6.291   6.492   4.543 -0.1336 -1.3736 -0.9157
   65C       C4 1556   6.195   6.621   4.692 -0.2236 -1.0416 -0.9637
   65C       N4 1557   6.260   6.729   4.664 -0.2024 -0.1269  0.1187
   65C      H41 1558   6.306   6.731   4.574 -2.0110 -0.4188 -0.8462
   65C      H42 1559   6.241   6.814   4.715  0.9895  0.7425 -0.8163
   65C       N3 1560   6.105   6.635   4.785  0.3479  0.1960  0.5210
   65C       C2 1561   6.027   6.527   4.819 -0.0453 -0.3111  0.0881
   65C       O2 1562   5.945   6.545   4.907  0.6638 -0.0698 -0.2148
   65C      C3' 1563   5.828   6.214   4.579  0.2240  0.0453 -0.3200
   65C      H3' 1564   5.897   6.259   4.507  0.9151 -0.7780 -0.1942
   65C      C2' 1565   5.806   6.311   4.697  0.6027  0.4745 -0.1449
   65C     H2'1 1566   5.784   6.412   4.661 -0.5947  0.5810  0.8057
   65C      O2' 1567   5.702   6.269   4.782  0.4579  0.2748 -0.9421
   65C     HO'2 1568   5.657   6.195   4.739 -1.3530  0.3636  0.7183
   65C      O3' 1569   5.703   6.173   4.525 -0.0270  0.0611  0.2500
   66G        P 1570   5.633   6.257   4.414 -0.2011  0.1304 -0.0283
   66G      O1P 1571   5.533   6.174   4.350 -0.0400  0.4754 -0.3348
   66G      O2P 1572   5.734   6.305   4.322  0.2696 -0.6139 -0.2184
   66G      O5' 1573   5.561   6.386   4.477 -0.1177  0.5945  0.0778
   66G      C5' 1574   5.448   6.382   4.560 -0.6378 -0.7502  0.7511
   66G     H5'1 1575   5.467   6.322   4.650 -2.8695 -0.4399  1.4671
   66G     H5'2 1576   5.366   6.339   4.504  0.8098 -0.0930 -2.0499
   66G      C4' 1577   5.414   6.518   4.605 -0.7292 -0.0945  0.2603
   66G      H4' 1578   5.328   6.501   4.670  0.7927 -1.2203  2.0612
   66G      O4' 1579   5.526   6.566   4.670 -0.3289 -0.1287 -0.0214
   66G      C1' 1580   5.517   6.705   4.672 -0.5729 -0.2293  0.1809
   66G      H1' 1581   5.513   6.745   4.773 -1.3176 -0.3167  0.1929
   66G       N9 1582   5.637   6.767   4.604 -0.7265  0.4471  0.1605
   66G       C8 1583   5.738   6.700   4.548 -0.1058  0.0450 -0.1854
   66G       H8 1584   5.737   6.596   4.518  2.4391  0.0989 -0.6342
   66G       N7 1585   5.841   6.772   4.532  0.3760 -0.6232 -0.1495
   66G       C5 1586   5.809   6.903   4.579  0.2521  1.3448  0.2539
   66G       C6 1587   5.869   7.028   4.603  0.9075 -1.5468  1.3970
   66G       O6 1588   5.982   7.064   4.574 -0.0944  0.1703  0.3037
   66G       N1 1589   5.791   7.124   4.665 -0.6630 -0.1305 -0.3914
   66G       H1 1590   5.842   7.207   4.690  0.6594 -1.2551  0.7608
   66G       C2 1591   5.667   7.101   4.708 -0.0763  0.6649 -0.1321
   66G       N2 1592   5.616   7.196   4.780 -0.1118 -0.2660  0.2620
   66G      H21 1593   5.673   7.280   4.781 -0.0090 -0.3227  1.5901
   66G      H22 1594   5.519   7.198   4.808 -0.3165  2.0264 -0.3776
   66G       N3 1595   5.599   6.990   4.674 -0.9214 -1.1538 -0.0853
   66G       C4 1596   5.678   6.896   4.617  0.1021 -0.0568  0.8390
   66G      C3' 1597   5.386   6.624   4.499 -0.0079  0.0018 -0.3964
   66G      H3' 1598   5.461   6.627   4.420  1.9445  0.0222  1.3578
   66G      C2' 1599   5.394   6.748   4.585 -0.1307 -0.0824  0.3350
   66G     H2'1 1600   5.427   6.835   4.528  1.8542 -0.1349  1.3267
   66G      O2' 1601   5.282   6.777   4.668 -0.1641  0.2870 -0.1634
   66G     HO'2 1602   5.297   6.868   4.696  0.6129  0.2425 -0.4106
   66G      O3' 1603   5.256   6.601   4.444  0.2005  0.6585  0.1629
   67G        P 1604   5.228   6.664   4.296 -0.2672  0.0488  0.0688
   67G      O1P 1605   5.086   6.646   4.250  0.3058  0.1773 -0.1347
   67G      O2P 1606   5.335   6.614   4.201 -0.0470  0.8161 -0.1053
   67G      O5' 1607   5.246   6.820   4.298 -0.3677  0.3216 -0.8582
   67G      C5' 1608   5.146   6.905   4.363  0.6827  0.0877  0.4772
   67G     H5'1 1609   5.119   6.868   4.462 -1.1685  0.8231  0.2909
   67G     H5'2 1610   5.049   6.905   4.314  0.3442 -0.6172  1.1260
   67G      C4' 1611   5.189   7.053   4.393  0.1141 -0.2817 -0.4519
   67G      H4' 1612   5.103   7.103   4.439 -1.0383 -1.8072 -0.8766
   67G      O4' 1613   5.319   7.057   4.473 -0.3782 -0.1066 -0.6943
   67G      C1' 1614   5.385   7.174   4.432 -0.5471 -0.1389 -0.2253
   67G      H1' 1615   5.386   7.249   4.512  2.0644  0.8451 -1.1000
   67G       N9 1616   5.521   7.156   4.383  0.9814  0.1432 -0.7753
   67G       C8 1617   5.574   7.040   4.332  0.2658  0.6255  0.2020
   67G       H8 1618   5.524   6.944   4.327  0.9232  0.3298 -1.6183
   67G       N7 1619   5.698   7.050   4.297  0.0375  0.4862  0.4957
   67G       C5 1620   5.727   7.183   4.329 -0.2410  0.9194  0.8547
   67G       C6 1621   5.854   7.258   4.326 -0.3499  0.1419 -0.1717
   67G       O6 1622   5.967   7.217   4.299 -0.5697 -0.4865  0.0928
   67G       N1 1623   5.836   7.393   4.357  0.0745 -0.0220  0.5584
   67G       H1 1624   5.921   7.446   4.369  1.1127 -0.9874 -1.9406
   67G       C2 1625   5.717   7.448   4.392  0.5410  0.6273 -0.0111
   67G       N2 1626   5.733   7.569   4.431 -0.3007 -0.0599 -0.0261
   67G      H21 1627   5.809   7.626   4.398  0.2427 -0.9288 -0.3225
   67G      H22 1628   5.646   7.608   4.464 -0.9900 -1.9854  0.5638
   67G       N3 1629   5.604   7.387   4.408 -0.0709  0.6126  0.2921
   67G       C4 1630   5.614   7.250   4.376 -0.0123 -0.8525 -0.6249
   67G      C3' 1631   5.223   7.112   4.265  0.5067  0.4243  0.9753
   67G      H3' 1632   5.273   7.039   4.201  0.4879  0.3244  1.0739
   67G      C2' 1633   5.310   7.228   4.313  0.5006  0.1877  0.9371
   67G     H2'1 1634   5.369   7.272   4.233  0.7317  1.3910  1.7417
   67G      O2' 1635   5.219   7.336   4.353  0.1383  0.1121  0.0742
   67G     HO'2 1636   5.140   7.325   4.300  0.6113  0.1139 -0.6370
   67G      O3' 1637   5.107   7.150   4.192 -0.0559  0.4625 -0.0844
   68A        P 1638   5.108   7.190   4.040  0.3208 -0.2917  0.2655
   68A      O1P 1639   4.969   7.226   4.017 -0.9278  0.1018  0.2340
   68A      O2P 1640   5.165   7.077   3.961 -0.5857 -0.4567 -0.0003
   68A      O5' 1641   5.195   7.324   4.022 -0.1023  0.7723 -0.2706
   68A      C5' 1642   5.145   7.444   4.070  0.3425 -0.6791  0.4403
   68A     H5'1 1643   5.108   7.437   4.172 -0.0749  3.4592  0.7510
   68A     H5'2 1644   5.060   7.469   4.006 -0.4733  1.3410  2.1829
   68A      C4' 1645   5.253   7.558   4.069  0.1084 -0.2132  0.1272
   68A      H4' 1646   5.203   7.644   4.115 -1.6477 -1.4328  0.5803
   68A      O4' 1647   5.375   7.523   4.131  0.1333  0.0653 -0.6362
   68A      C1' 1648   5.479   7.602   4.076 -0.3042 -0.2851 -0.3308
   68A      H1' 1649   5.520   7.671   4.149 -1.4164 -0.2440  0.2698
   68A       N9 1650   5.595   7.514   4.051 -0.4773 -0.2020 -0.4973
   68A       C8 1651   5.603   7.376   4.043 -0.0054  0.1734 -0.1216
   68A       H8 1652   5.519   7.309   4.056 -0.6068  0.5360 -1.8016
   68A       N7 1653   5.720   7.327   4.026 -0.1849  0.5335  0.1467
   68A       C5 1654   5.798   7.444   4.016 -0.1104  0.1463 -0.3515
   68A       C6 1655   5.935   7.473   3.997  0.2606 -0.3467  0.3295
   68A       N6 1656   6.027   7.380   3.984 -0.0678  0.0617  0.3158
   68A      H61 1657   6.004   7.282   3.978  0.7167 -0.2307  1.7149
   68A      H62 1658   6.124   7.409   3.994  0.7387 -1.2319 -2.5992
   68A       N1 1659   5.975   7.601   3.987  0.0187  0.0413  0.6895
   68A       C2 1660   5.891   7.699   4.006  0.1242  0.3089 -0.6698
   68A       H2 1661   5.939   7.796   4.006  0.5611  0.1024 -0.0324
   68A       N3 1662   5.758   7.692   4.020  0.7025  0.0708 -0.3618
   68A       C4 1663   5.723   7.561   4.027  0.4155 -0.0433  0.0103
   68A      C3' 1664   5.294   7.609   3.920  0.1335 -0.2368 -0.5783
   68A      H3' 1665   5.319   7.524   3.856  0.8968  1.1311 -2.1615
   68A      C2' 1666   5.425   7.681   3.949  0.0691  0.9831 -0.0969
   68A     H2'1 1667   5.496   7.674   3.866  2.4745 -0.2308  1.9257
   68A      O2' 1668   5.409   7.816   3.993 -0.0669  0.2741  0.2712
   68A     HO'2 1669   5.346   7.859   3.936 -0.0452 -0.0908 -0.0304
   68A      O3' 1670   5.193   7.692   3.856  0.4349  0.3779  0.1460
   69A        P 1671   5.196   7.711   3.700  0.3803 -0.5104 -0.0129
   69A      O1P 1672   5.071   7.779   3.658  0.4854  0.0504  0.1849
   69A      O2P 1673   5.245   7.594   3.636  0.6594  0.1486 -0.5642
   69A      O5' 1674   5.315   7.818   3.688 -0.1869 -0.5161 -0.5849
   69A      C5' 1675   5.303   7.959   3.710  1.0521  0.9644 -0.4333
   69A     H5'1 1676   5.282   7.975   3.815  1.8807 -1.3580  0.1296
   69A     H5'2 1677   5.227   8.005   3.647 -0.8265 -0.9595  0.3207
   69A      C4' 1678   5.437   8.021   3.678  0.4822 -0.4514  0.2793
   69A      H4' 1679   5.428   8.129   3.689 -0.6543 -0.4385 -0.6555
   69A      O4' 1680   5.551   7.966   3.744 -0.4001  0.0513  0.6455
   69A      C1' 1681   5.665   7.982   3.657 -0.1474 -0.4558  0.3429
   69A      H1' 1682   5.734   8.058   3.693 -1.4376  0.4724  0.9222
   69A       N9 1683   5.718   7.851   3.645  0.1412  0.4976  0.2266
   69A       C8 1684   5.656   7.735   3.625 -0.1844 -1.0132 -0.0561
   69A       H8 1685   5.548   7.726   3.619 -0.2302 -0.3961 -0.2429
   69A       N7 1686   5.731   7.630   3.628 -0.3662  0.3040 -0.2215
   69A       C5 1687   5.861   7.680   3.637  0.0674  0.7974  0.0767
   69A       C6 1688   5.992   7.627   3.639 -0.4711  0.3555  0.5913
   69A       N6 1689   6.023   7.503   3.638  0.3773  0.1789  0.2483
   69A      H61 1690   5.950   7.437   3.614 -0.1488  1.0932 -0.7146
   69A      H62 1691   6.118   7.473   3.656  0.8181  2.6851  2.8876
   69A       N1 1692   6.096   7.706   3.634  0.1808 -0.3576 -0.4539
   69A       C2 1693   6.067   7.833   3.624  0.1808 -0.1914 -0.3042
   69A       H2 1694   6.157   7.893   3.619 -0.4848  0.7273 -2.4050
   69A       N3 1695   5.954   7.900   3.626 -0.0993  0.1220 -0.1310
   69A       C4 1696   5.849   7.817   3.644  1.1186 -0.0769  0.1083
   69A      C3' 1697   5.469   8.007   3.525  0.7500  0.1198  0.3517
   69A      H3' 1698   5.462   7.903   3.495  1.6237 -0.0787  0.8077
   69A      C2' 1699   5.614   8.032   3.520  0.5548 -0.1990  0.0283
   69A     H2'1 1700   5.656   7.974   3.438  1.4739 -1.1031  1.1109
   69A      O2' 1701   5.641   8.172   3.513 -0.1882 -0.1066 -0.6763
   69A     HO'2 1702   5.565   8.213   3.472  1.1061  3.1370 -0.0770
   69A      O3' 1703   5.404   8.101   3.444 -0.2628 -0.9972  0.0757
   70U        P 1704   5.399   8.093   3.286 -0.0800  0.1036 -0.0658
   70U      O1P 1705   5.345   8.228   3.244 -0.1035  0.1168  0.1715
   70U      O2P 1706   5.325   7.980   3.240 -0.1191  1.1918  0.3030
   70U      O5' 1707   5.547   8.069   3.221 -0.8660 -0.0302  0.0536
   70U      C5' 1708   5.627   8.182   3.198 -0.2261  0.3587 -0.0578
   70U     H5'1 1709   5.609   8.243   3.286 -2.1240 -0.0762 -0.0963
   70U     H5'2 1710   5.597   8.249   3.116 -1.7692  1.6605  1.4769
   70U      C4' 1711   5.775   8.149   3.194 -0.4400  0.5864  0.5110
   70U      H4' 1712   5.828   8.240   3.221 -0.8890  0.9250  0.2677
   70U      O4' 1713   5.811   8.049   3.285 -0.2759 -0.3450  0.5318
   70U      C1' 1714   5.933   7.975   3.239  0.0445 -0.0837 -0.1592
   70U      H1' 1715   6.020   8.005   3.298  0.0024  0.6504 -0.4645
   70U       N1 1716   5.919   7.825   3.259  0.9031  0.5577 -0.1706
   70U       C6 1717   5.802   7.755   3.228 -0.4066 -0.1531  0.3450
   70U       H6 1718   5.715   7.814   3.203  0.5548  0.8309 -0.7901
   70U       C5 1719   5.792   7.619   3.238 -0.9943 -0.6164  1.4926
   70U       H5 1720   5.704   7.562   3.212 -2.1333  1.8796 -0.6089
   70U       C4 1721   5.904   7.546   3.289  0.3796 -0.6158 -0.1619
   70U       O4 1722   5.902   7.421   3.310 -0.2095  0.1299 -0.3291
   70U       N3 1723   6.021   7.615   3.306  0.4927  0.0910  1.0647
   70U       H3 1724   6.107   7.564   3.317  1.5479  0.6720 -2.7591
   70U       C2 1725   6.034   7.751   3.277 -0.7449  0.9023 -0.8819
   70U       O2 1726   6.148   7.806   3.276  0.3341 -0.7601  0.7453
   70U      C3' 1727   5.821   8.081   3.058  1.2591 -0.2945 -0.4382
   70U      H3' 1728   5.749   8.001   3.039 -0.5435  1.1565  0.0779
   70U      C2' 1729   5.960   8.013   3.094  0.6514  0.1943 -0.5982
   70U     H2'1 1730   5.978   7.917   3.046 -0.3396 -1.7102  2.5317
   70U      O2' 1731   6.059   8.108   3.086 -0.4702  0.1187  0.5583
   70U     HO'2 1732   6.043   8.141   2.997 -0.7397 -1.0864  0.1473
   70U      O3' 1733   5.838   8.173   2.952  0.0735 -0.1182 -0.3598
   71A        P 1734   5.835   8.129   2.804  0.0822 -0.6636 -0.8240
   71A      O1P 1735   5.833   8.261   2.729  0.2458  1.0751  0.2662
   71A      O2P 1736   5.727   8.037   2.788  0.4125  0.6105 -0.2156
   71A      O5' 1737   5.969   8.045   2.787  0.1034  0.1483 -0.6602
   71A      C5' 1738   6.085   8.113   2.749  0.5418  0.3952 -0.0778
   71A     H5'1 1739   6.089   8.200   2.814 -0.9425 -0.5802  1.4159
   71A     H5'2 1740   6.074   8.143   2.645 -1.7259  2.6723  0.7054
   71A      C4' 1741   6.212   8.025   2.770 -0.3956 -0.0755  0.3279
   71A      H4' 1742   6.303   8.084   2.767 -0.4657  0.1709  1.8905
   71A      O4' 1743   6.209   7.950   2.889 -0.3356  0.0954  0.0537
   71A      C1' 1744   6.272   7.825   2.860  0.2872 -0.5439 -0.0387
   71A      H1' 1745   6.358   7.803   2.924 -0.6242  1.1983  1.8729
   71A       N9 1746   6.180   7.716   2.896  0.4480  0.3388 -0.2154
   71A       C8 1747   6.046   7.707   2.898 -0.0170 -0.4139 -0.7394
   71A       H8 1748   5.983   7.792   2.874  1.2101  0.3731 -1.2314
   71A       N7 1749   5.995   7.588   2.930 -0.3347  0.0926 -0.7716
   71A       C5 1750   6.111   7.514   2.961  0.0140 -0.2422 -0.2359
   71A       C6 1751   6.138   7.387   3.010  0.2602 -0.2785  0.1049
   71A       N6 1752   6.053   7.293   3.047  0.1414 -0.6777 -0.7033
   71A      H61 1753   5.954   7.308   3.054  0.0736 -1.5934  0.6564
   71A      H62 1754   6.092   7.208   3.086 -0.2031 -0.8171 -0.6672
   71A       N1 1755   6.260   7.333   3.019  0.1919 -0.3947  0.1202
   71A       C2 1756   6.361   7.416   2.981  0.2019  0.1464 -0.3526
   71A       H2 1757   6.457   7.368   2.990  0.1165  0.2411  1.5898
   71A       N3 1758   6.355   7.547   2.945 -0.3459  0.1326 -0.5803
   71A       C4 1759   6.223   7.589   2.933 -0.4990  0.2660 -0.0350
   71A      C3' 1760   6.226   7.920   2.655  0.6574  0.3474 -0.4631
   71A      H3' 1761   6.123   7.888   2.648 -0.3688  2.6494  2.2062
   71A      C2' 1762   6.310   7.812   2.714 -0.1640  0.0782  0.2239
   71A     H2'1 1763   6.276   7.712   2.686 -2.0339  0.3197  1.4331
   71A      O2' 1764   6.450   7.841   2.708  0.0062  0.0944  0.1956
   71A     HO'2 1765   6.476   7.792   2.629 -1.4234 -0.6670  0.1716
   71A      O3' 1766   6.278   7.979   2.542  0.1960  0.2649 -0.0828
   72G        P 1767   6.277   7.902   2.407  0.3148 -0.6432 -0.4123
   72G      O1P 1768   6.313   8.000   2.311 -0.4858  1.1828  0.1440
   72G      O2P 1769   6.137   7.852   2.404  0.5988 -0.2827  0.2928
   72G      O5' 1770   6.370   7.770   2.401 -0.2606 -0.4786  0.2149
   72G      C5' 1771   6.510   7.791   2.378 -0.0736  0.6296 -0.2638
   72G     H5'1 1772   6.552   7.868   2.442 -3.8187  1.1815  1.7878
   72G     H5'2 1773   6.525   7.829   2.277  0.2654 -0.0605 -0.4828
   72G      C4' 1774   6.590   7.670   2.405 -0.8679  0.0655  0.1802
   72G      H4' 1775   6.696   7.690   2.395 -0.7870 -0.6009 -0.4087
   72G      O4' 1776   6.557   7.625   2.532 -0.8114  0.5696 -0.5741
   72G      C1' 1777   6.569   7.484   2.533 -0.1974 -0.6192 -0.4711
   72G      H1' 1778   6.648   7.446   2.599  0.4098  2.0991  0.4687
   72G       N9 1779   6.441   7.423   2.572 -0.3466  0.0823 -0.5179
   72G       C8 1780   6.314   7.480   2.570  0.7607  0.2782 -0.1009
   72G       H8 1781   6.290   7.582   2.545  0.6377  0.9820  2.5218
   72G       N7 1782   6.225   7.404   2.628 -0.2511  0.0183  0.0414
   72G       C5 1783   6.295   7.282   2.655 -0.6073  0.1178 -0.1615
   72G       C6 1784   6.255   7.161   2.718  0.0902 -0.2170  0.0554
   72G       O6 1785   6.145   7.150   2.766  0.0809  0.4115 -1.0751
   72G       N1 1786   6.349   7.061   2.709  0.0578 -0.4440  0.4612
   72G       H1 1787   6.317   6.966   2.723 -0.3177  0.0373  3.6851
   72G       C2 1788   6.468   7.078   2.651  0.3656  0.5881  0.2276
   72G       N2 1789   6.537   6.968   2.633 -0.0517  0.3567  0.0030
   72G      H21 1790   6.503   6.879   2.668 -0.5508 -0.1029 -1.5838
   72G      H22 1791   6.629   6.976   2.592 -0.6730  0.8038 -1.3541
   72G       N3 1792   6.519   7.191   2.608  0.1308  0.3476  0.2581
   72G       C4 1793   6.427   7.291   2.615  0.0469 -0.5366  0.1657
   72G      C3' 1794   6.550   7.560   2.307 -0.6141  0.4730 -0.3656
   72G      H3' 1795   6.442   7.560   2.290 -0.4485 -1.2308 -1.7449
   72G      C2' 1796   6.604   7.440   2.389 -0.0980 -0.4454 -0.0865
   72G     H2'1 1797   6.555   7.344   2.371 -0.5310 -0.3796  0.7105
   72G      O2' 1798   6.746   7.432   2.396 -0.1577 -0.0491 -0.2166
   72G     HO'2 1799   6.783   7.474   2.318 -0.4473  2.8705  1.1289
   72G      O3' 1800   6.620   7.582   2.184  0.0845 -0.5856  1.0861
   73A        P 1801   6.571   7.518   2.041  0.2857  0.2650 -0.0146
   73A      O1P 1802   6.667   7.564   1.937  0.3926 -0.3819 -0.1080
   73A      O2P 1803   6.430   7.559   2.022 -0.4032 -1.2620  0.6181
   73A      O5' 1804   6.579   7.361   2.061 -0.3306  0.0887  0.3827
   73A      C5' 1805   6.703   7.293   2.075  0.4328 -0.1296 -0.2128
   73A     H5'1 1806   6.760   7.352   2.146 -0.9776  1.1624 -0.1104
   73A     H5'2 1807   6.746   7.286   1.974  0.6746 -2.1240 -0.0151
   73A      C4' 1808   6.686   7.150   2.121  1.3476  0.3783  0.3446
   73A      H4' 1809   6.782   7.098   2.125  0.3381 -1.9752 -2.3924
   73A      O4' 1810   6.617   7.143   2.248 -0.5830 -0.2424 -0.1257
   73A      C1' 1811   6.537   7.032   2.262  0.1190  0.8155  0.2392
   73A      H1' 1812   6.560   6.958   2.338 -2.5127  0.2886  0.6010
   73A       N9 1813   6.397   7.077   2.299 -0.5734  0.2765  0.9037
   73A       C8 1814   6.341   7.201   2.289  0.3449 -0.4156  0.4240
   73A       H8 1815   6.378   7.290   2.240 -0.2975 -1.0087 -1.1865
   73A       N7 1816   6.220   7.200   2.332  0.3289 -0.2132 -0.8861
   73A       C5 1817   6.201   7.072   2.380 -0.6649 -0.3039 -0.2615
   73A       C6 1818   6.097   7.006   2.453 -0.4328  0.2828  0.3463
   73A       N6 1819   5.990   7.061   2.495  0.2726  0.3823 -0.0635
   73A      H61 1820   5.987   7.161   2.482  3.7444  0.6599  0.2545
   73A      H62 1821   5.935   7.008   2.560  0.0504  0.2226 -0.3794
   73A       N1 1822   6.113   6.883   2.496  0.9377 -0.2239  0.8866
   73A       C2 1823   6.225   6.815   2.462  0.1525 -0.6833 -1.5962
   73A       H2 1824   6.225   6.710   2.486  0.3696 -0.5401 -0.9302
   73A       N3 1825   6.329   6.866   2.398  0.1572 -0.5589 -0.0477
   73A       C4 1826   6.312   6.998   2.362  1.0336 -0.0398 -0.0155
   73A      C3' 1827   6.592   7.065   2.031  0.2937  0.0844 -0.0426
   73A      H3' 1828   6.507   7.122   1.993 -0.2818 -1.6238 -1.4513
   73A      C2' 1829   6.542   6.956   2.126 -0.1452 -0.7527 -0.4557
   73A     H2'1 1830   6.443   6.921   2.097 -0.3650 -1.4028  0.9969
   73A      O2' 1831   6.637   6.847   2.132 -0.5516  0.0339 -0.0264
   73A     HO'2 1832   6.680   6.848   2.047  0.1269  1.3616  0.2921
   73A      O3' 1833   6.664   7.016   1.916  0.3137 -0.5803  0.4548
   74U        P 1834   6.590   6.985   1.787 -0.4454 -0.6798 -0.2042
   74U      O1P 1835   6.692   6.928   1.697 -0.0822  0.4296  0.2501
   74U      O2P 1836   6.505   7.098   1.749  0.4254 -0.3103 -0.9579
   74U      O5' 1837   6.492   6.867   1.819 -0.2497  0.0157 -0.2647
   74U      C5' 1838   6.525   6.726   1.812 -0.2060 -1.0371 -0.5477
   74U     H5'1 1839   6.625   6.712   1.852 -0.0932  1.0657  0.0305
   74U     H5'2 1840   6.531   6.703   1.706 -2.0694  1.8083 -1.3715
   74U      C4' 1841   6.436   6.630   1.880 -0.4240  0.8008 -0.5211
   74U      H4' 1842   6.488   6.535   1.892 -0.8671  0.8540  2.7790
   74U      O4' 1843   6.395   6.679   2.008  0.8427  1.0817 -0.0832
   74U      C1' 1844   6.264   6.629   2.046  0.5015  0.4435  0.3557
   74U      H1' 1845   6.271   6.560   2.129 -0.6288 -0.7472 -0.5161
   74U       N1 1846   6.173   6.740   2.084 -0.0442  0.1952  0.5934
   74U       C6 1847   6.187   6.862   2.022 -0.4929  0.1088 -0.4887
   74U       H6 1848   6.259   6.880   1.944  0.2637 -1.6446 -0.2508
   74U       C5 1849   6.096   6.955   2.046 -0.3550 -0.0620 -0.5423
   74U       H5 1850   6.114   7.044   1.987  0.2886 -0.6905 -1.3238
   74U       C4 1851   5.996   6.948   2.149  0.1363 -0.4278  0.1067
   74U       O4 1852   5.928   7.045   2.191  0.2966  0.7629 -0.4978
   74U       N3 1853   5.991   6.825   2.206  0.2963 -0.0139  0.3456
   74U       H3 1854   5.920   6.804   2.275 -1.4311 -2.1726 -1.8756
   74U       C2 1855   6.063   6.715   2.161  0.3092 -0.0457  0.8037
   74U       O2 1856   6.028   6.602   2.198  0.3075  0.5822 -0.1525
   74U      C3' 1857   6.296   6.606   1.813  0.0097  0.0387  0.0304
   74U      H3' 1858   6.253   6.700   1.777  1.4325  0.0617 -1.7857
   74U      C2' 1859   6.216   6.549   1.930  0.5000 -0.9033  0.2770
   74U     H2'1 1860   6.111   6.567   1.911  0.8283 -1.9080 -3.0668
   74U      O2' 1861   6.229   6.410   1.959  0.0128 -0.5014 -0.0675
   74U     HO'2 1862   6.294   6.386   1.892  3.9163  0.8700  2.7950
   74U      O3' 1863   6.309   6.516   1.707 -0.1818 -0.5001 -0.4216
   75A        P 1864   6.212   6.517   1.588 -0.2383  0.1812 -0.2373
   75A      O1P 1865   6.269   6.438   1.478 -0.2740 -0.6684  0.9181
   75A      O2P 1866   6.168   6.657   1.566  0.1730 -0.0632 -0.2043
   75A      O5' 1867   6.090   6.438   1.650  0.0534 -0.2225 -0.4983
   75A      C5' 1868   6.066   6.297   1.653 -0.2961 -0.1671  0.0682
   75A     H5'1 1869   6.148   6.248   1.705 -2.0267 -2.3787  0.8406
   75A     H5'2 1870   6.062   6.259   1.551 -0.1369  2.9722 -1.2339
   75A      C4' 1871   5.932   6.267   1.721 -0.8657  0.0730  0.1569
   75A      H4' 1872   5.929   6.161   1.748 -0.9211  0.0777  0.1669
   75A      O4' 1873   5.936   6.343   1.847  0.0813  0.1085 -0.2504
   75A      C1' 1874   5.802   6.359   1.900  0.1517 -0.2536 -0.1787
   75A      H1' 1875   5.790   6.310   1.996 -1.0943 -0.5724 -0.4812
   75A       N9 1876   5.780   6.511   1.908 -0.0524  0.0795  0.4057
   75A       C8 1877   5.852   6.615   1.858 -0.2353  0.2366 -0.4283
   75A       H8 1878   5.934   6.598   1.791  0.3186 -2.8639  0.8865
   75A       N7 1879   5.826   6.739   1.890 -0.2591  0.0197 -0.3072
   75A       C5 1880   5.710   6.715   1.968  1.2935  0.1688  0.3332
   75A       C6 1881   5.617   6.794   2.039 -1.0470 -1.2846  0.0392
   75A       N6 1882   5.640   6.927   2.055 -0.7654  0.6473 -0.3208
   75A      H61 1883   5.714   6.982   2.015  0.0161  3.1770  3.9392
   75A      H62 1884   5.578   6.969   2.124 -0.7371  1.9708 -1.0665
   75A       N1 1885   5.514   6.747   2.105 -0.0695 -0.7663  0.3498
   75A       C2 1886   5.498   6.618   2.103  0.1444  0.1972 -0.2137
   75A       H2 1887   5.411   6.580   2.155  1.3755 -1.3757  0.8100
   75A       N3 1888   5.570   6.527   2.038 -0.5730 -0.3604 -0.2791
   75A       C4 1889   5.677   6.578   1.975 -0.0395  0.1236  0.6107
   75A      C3' 1890   5.804   6.318   1.656  0.9500  0.4220 -0.4951
   75A      H3' 1891   5.822   6.421   1.627  1.3570  0.3882 -0.3605
   75A      C2' 1892   5.711   6.306   1.789 -0.0847  0.1008  0.2235
   75A     H2'1 1893   5.623   6.369   1.774 -0.3651 -0.5777 -1.2495
   75A      O2' 1894   5.669   6.175   1.813 -0.3739  0.3524 -0.2800
   75A     HO'2 1895   5.623   6.151   1.732  2.4525 -1.3652 -1.5000
   75A      O3' 1896   5.754   6.230   1.555 -0.0874  0.0412 -0.4272
   76A        P 1897   5.660   6.281   1.445  0.2319 -0.1566  0.3141
   76A      O1P 1898   5.643   6.180   1.342 -0.0356  0.5083  0.6328
   76A      O2P 1899   5.712   6.417   1.415  0.4394 -0.4087 -0.5681
   76A      O5' 1900   5.519   6.300   1.522 -0.3379 -0.1011 -0.1521
   76A      C5' 1901   5.449   6.185   1.566  0.4281  0.0749  0.3114
   76A     H5'1 1902   5.510   6.120   1.628  0.0089 -2.7850 -2.0772
   76A     H5'2 1903   5.414   6.113   1.493 -0.3735 -1.6884  2.3421
   76A      C4' 1904   5.322   6.222   1.648  0.6556 -0.4743 -0.3556
   76A      H4' 1905   5.273   6.128   1.673 -0.3673  0.2699  0.4909
   76A      O4' 1906   5.360   6.298   1.765  0.5380 -0.6665  0.3057
   76A      C1' 1907   5.270   6.407   1.797 -0.4050 -0.5462 -0.0432
   76A      H1' 1908   5.231   6.403   1.898 -1.8479 -1.3961 -0.6012
   76A       N9 1909   5.335   6.542   1.769  1.0490  0.4521  0.5473
   76A       C8 1910   5.449   6.569   1.700 -0.1449 -0.4593  0.2928
   76A       H8 1911   5.511   6.504   1.640  1.2778  1.5704 -0.5406
   76A       N7 1912   5.481   6.697   1.703  0.2580 -0.4094 -0.0393
   76A       C5 1913   5.381   6.755   1.781 -0.3145  0.3098 -0.7011
   76A       C6 1914   5.346   6.885   1.830  0.2783 -0.0023 -0.1503
   76A       N6 1915   5.420   6.993   1.795  0.6426  0.0403  0.1619
   76A      H61 1916   5.505   6.979   1.743  0.6401  4.4685 -1.4542
   76A      H62 1917   5.383   7.079   1.832 -1.8587 -0.9734  0.2542
   76A       N1 1918   5.243   6.907   1.913 -0.5608  0.6907  0.4899
   76A       C2 1919   5.170   6.798   1.947 -0.4302 -0.6911 -0.2869
   76A       H2 1920   5.090   6.802   2.019  0.1911 -0.6846  0.4099
   76A       N3 1921   5.195   6.676   1.906  0.1818  0.1165  0.0054
   76A       C4 1922   5.294   6.662   1.825 -0.7657  0.8870  0.1132
   76A      C3' 1923   5.218   6.313   1.582  0.3065 -0.3080  0.6332
   76A      H3' 1924   5.267   6.397   1.533  0.4108 -0.2205  0.8855
   76A      C2' 1925   5.153   6.373   1.710  0.2996 -0.1165  0.1214
   76A     H2'1 1926   5.099   6.463   1.683 -0.8426 -1.3150 -1.8029
   76A      O2' 1927   5.061   6.289   1.774  0.2324  0.7155 -0.5086
   76A     HO'2 1928   5.043   6.219   1.711  0.5913 -0.5049  0.6816
   76A      O3' 1929   5.125   6.245   1.493 -0.3129 -0.0190  0.0361
   77U        P 1930   5.044   6.318   1.381  0.0188  0.3014 -0.1086
   77U      O1P 1931   4.949   6.216   1.329  0.0008  0.4686 -0.1076
   77U      O2P 1932   5.137   6.376   1.285 -0.0667  0.0581 -0.0448
   77U      O5' 1933   4.953   6.432   1.451 -0.2980 -0.2669 -0.0959
   77U      C5' 1934   4.838   6.408   1.521 -0.0898  0.3728  0.5266
   77U     H5'1 1935   4.861   6.351   1.611 -0.3628 -0.7788 -0.1104
   77U     H5'2 1936   4.770   6.347   1.463  1.0292 -1.0826  0.6883
   77U      C4' 1937   4.767   6.540   1.554  0.2665  0.4880  0.2813
   77U      H4' 1938   4.670   6.524   1.600  0.0155  0.9873 -0.0681
   77U      O4' 1939   4.850   6.627   1.641  0.6774  0.0665 -0.8237
   77U      C1' 1940   4.823   6.766   1.623  0.2302 -0.4712 -0.0447
   77U      H1' 1941   4.775   6.818   1.706 -0.0175  1.9993 -1.6222
   77U       N1 1942   4.951   6.834   1.583 -0.1784  0.3385  0.2908
   77U       C6 1943   5.066   6.766   1.542  0.8519  0.1375 -0.5944
   77U       H6 1944   5.061   6.658   1.534  0.1375 -0.0149  1.2487
   77U       C5 1945   5.181   6.828   1.523 -0.4175 -0.3174  0.2671
   77U       H5 1946   5.265   6.772   1.485 -1.3645 -1.2543 -0.5290
   77U       C4 1947   5.196   6.972   1.533 -0.1840 -0.4933 -0.5143
   77U       O4 1948   5.295   7.043   1.520 -0.4123 -0.4720 -0.2894
   77U       N3 1949   5.080   7.031   1.569  0.3085  0.0872  0.3352
   77U       H3 1950   5.082   7.130   1.591  2.1993  0.0969  0.3299
   77U       C2 1951   4.962   6.969   1.597 -0.0160  0.3572 -0.3220
   77U       O2 1952   4.872   7.041   1.647 -0.0083 -0.5564 -0.0871
   77U      C3' 1953   4.739   6.630   1.434  0.3600 -0.1519  0.0783
   77U      H3' 1954   4.822   6.625   1.363  0.4821 -1.3705  0.2866
   77U      C2' 1955   4.727   6.774   1.504 -0.1877 -0.2592 -0.0065
   77U     H2'1 1956   4.749   6.859   1.440  1.0578 -0.0834  0.6221
   77U      O2' 1957   4.593   6.782   1.550 -0.1583 -0.5254 -0.5941
   77U     HO'2 1958   4.576   6.867   1.592 -1.5384 -1.1814  0.2357
   77U      O3' 1959   4.620   6.581   1.375 -0.1325  0.3216  0.5022
   78U        P 1960   4.589   6.623   1.229  0.0513  0.2382  0.0485
   78U      O1P 1961   4.463   6.553   1.201  0.0847  0.5736  0.0037
   78U      O2P 1962   4.708   6.588   1.152 -0.4513 -0.3654 -0.3665
   78U      O5' 1963   4.571   6.781   1.232 -0.2020  0.1415  0.1006
   78U      C5' 1964   4.446   6.840   1.258 -0.1079 -0.3277  0.3072
   78U     H5'1 1965   4.410   6.797   1.352 -0.6060  1.2772  0.8803
   78U     H5'2 1966   4.379   6.820   1.175 -0.4929  1.1018  0.2508
   78U      C4' 1967   4.457   6.994   1.260  0.9024 -0.7917 -0.0743
   78U      H4' 1968   4.361   7.044   1.275  0.6740 -1.1076 -0.4707
   78U      O4' 1969   4.553   7.029   1.359  0.2924 -0.3963  0.3885
   78U      C1' 1970   4.615   7.152   1.318 -0.3645  0.3048  0.6240
   78U      H1' 1971   4.595   7.235   1.385 -0.4768  1.7944 -1.1585
   78U       N1 1972   4.765   7.134   1.300 -0.7386  0.4907 -0.3231
   78U       C6 1973   4.821   7.017   1.252 -0.0401 -0.2436  0.0865
   78U       H6 1974   4.765   6.927   1.229  1.3086 -0.8342 -1.0310
   78U       C5 1975   4.958   7.009   1.229  0.3635 -0.6554  0.3659
   78U       H5 1976   5.011   6.923   1.193 -0.1561 -1.1544  0.7745
   78U       C4 1977   5.041   7.125   1.258 -0.0048 -0.2624  0.0116
   78U       O4 1978   5.161   7.134   1.233  0.8166  0.5425  0.0143
   78U       N3 1979   4.972   7.235   1.296 -0.0747  0.3586 -0.2926
   78U       H3 1980   5.026   7.320   1.307  0.2795  0.0362  0.5096
   78U       C2 1981   4.840   7.248   1.314 -0.2823  0.1254  0.2277
   78U       O2 1982   4.804   7.360   1.345 -0.2476 -0.0444  0.1277
   78U      C3' 1983   4.510   7.052   1.131 -0.1709 -0.4096 -0.2105
   78U      H3' 1984   4.593   6.991   1.096 -1.1024 -0.7698 -1.8913
   78U      C2' 1985   4.556   7.189   1.189  0.3550  0.1537 -0.5069
   78U     H2'1 1986   4.624   7.241   1.121  0.7992 -1.3250 -1.2143
   78U      O2' 1987   4.448   7.270   1.221 -0.1512 -0.2039  0.1166
   78U     HO'2 1988   4.387   7.242   1.152  1.5213 -0.0600 -1.4821
   78U      O3' 1989   4.412   7.077   1.036  0.7370 -0.8609 -0.1010
   79A        P 1990   4.442   7.083   0.885  0.5483 -0.1426 -0.0615
   79A      O1P 1991   4.302   7.076   0.832  0.2938  0.0166 -0.7244
   79A      O2P 1992   4.541   6.990   0.834  0.8520  0.3336  0.0557
   79A      O5' 1993   4.500   7.234   0.864  1.0772 -0.3475 -0.0920
   79A      C5' 1994   4.418   7.347   0.891 -0.0654  0.7141 -0.0971
   79A     H5'1 1995   4.369   7.328   0.986  0.1643  2.6038  0.4534
   79A     H5'2 1996   4.341   7.352   0.813 -1.9127  0.7293  1.6605
   79A      C4' 1997   4.510   7.470   0.892 -0.1188 -0.1190 -0.5456
   79A      H4' 1998   4.445   7.557   0.899  0.2384  0.0342  1.0635
   79A      O4' 1999   4.600   7.459   1.007  0.6953 -0.1089 -0.1030
   79A      C1' 2000   4.720   7.533   0.977  0.6124  0.3398 -0.7932
   79A      H1' 2001   4.743   7.613   1.047  0.1822  0.4768 -0.8114
   79A       N9 2002   4.831   7.430   0.972  0.3134  0.6160  0.0430
   79A       C8 2003   4.831   7.291   0.953 -0.2607 -0.3077 -0.1809
   79A       H8 2004   4.742   7.230   0.945  0.8655 -1.9524 -0.6269
   79A       N7 2005   4.951   7.229   0.954 -0.5936 -0.2247 -0.1642
   79A       C5 2006   5.031   7.344   0.971 -0.1408  0.6204  0.0118
   79A       C6 2007   5.172   7.361   0.975  0.8234  0.0178 -0.0401
   79A       N6 2008   5.270   7.270   0.960  0.1655  0.3075 -0.2013
   79A      H61 2009   5.250   7.176   0.929  0.2858  0.1780  0.1165
   79A      H62 2010   5.361   7.307   0.982 -0.0893  0.3704  0.7509
   79A       N1 2011   5.229   7.484   1.000  0.0145 -0.2335  0.7174
   79A       C2 2012   5.143   7.584   1.022 -0.6048  0.3203  0.1099
   79A       H2 2013   5.191   7.676   1.051  1.5830 -1.0001  0.9037
   79A       N3 2014   5.013   7.581   1.020 -0.3311 -1.0117  0.2605
   79A       C4 2015   4.962   7.458   0.990 -0.3784 -0.1644  0.6146
   79A      C3' 2016   4.598   7.504   0.774  0.1889 -0.8308  0.1711
   79A      H3' 2017   4.646   7.409   0.748  0.1472 -1.5680  2.5927
   79A      C2' 2018   4.698   7.605   0.839  0.2952  0.2320 -0.2617
   79A     H2'1 2019   4.787   7.602   0.775  0.5246 -2.4636  0.0839
   79A      O2' 2020   4.639   7.733   0.861 -0.1110  0.0781  0.3245
   79A     HO'2 2021   4.582   7.736   0.784 -0.0236 -1.3684  0.1618
   79A      O3' 2022   4.520   7.561   0.664  0.0083  0.1123  0.0188
   80A        P 2023   4.578   7.559   0.515  0.0953  0.2777 -0.1065
   80A      O1P 2024   4.471   7.617   0.433  0.6699  0.5415 -0.1727
   80A      O2P 2025   4.628   7.419   0.489  0.1383 -0.1446 -0.4957
   80A      O5' 2026   4.704   7.657   0.518 -0.1121  0.0800 -0.4105
   80A      C5' 2027   4.693   7.800   0.520  0.1975  0.1455 -0.2280
   80A     H5'1 2028   4.606   7.831   0.577  1.6055  0.1450  2.0446
   80A     H5'2 2029   4.660   7.840   0.424 -2.5361  0.2904  0.6795
   80A      C4' 2030   4.818   7.875   0.568  0.3104 -0.6874 -0.0368
   80A      H4' 2031   4.781   7.977   0.578  0.4605 -0.5625 -0.7024
   80A      O4' 2032   4.872   7.817   0.684 -0.1505 -0.2168 -0.0338
   80A      C1' 2033   5.017   7.817   0.675  0.7867  0.1136 -0.0799
   80A      H1' 2034   5.061   7.868   0.761 -1.7227  0.7126  0.9403
   80A       N9 2035   5.071   7.681   0.665 -0.8003 -0.6880 -0.0313
   80A       C8 2036   5.016   7.564   0.638 -0.1697 -0.5257  0.3025
   80A       H8 2037   4.913   7.554   0.605 -0.2676 -1.7176  0.8917
   80A       N7 2038   5.094   7.458   0.644 -0.5597  0.4132 -0.0601
   80A       C5 2039   5.217   7.517   0.679  0.8442 -0.9639 -0.0200
   80A       C6 2040   5.350   7.468   0.694  0.2907 -0.6272 -0.2362
   80A       N6 2041   5.386   7.345   0.675  0.7557  0.2047  0.1732
   80A      H61 2042   5.319   7.271   0.669  1.3276 -0.4850  1.7483
   80A      H62 2043   5.485   7.331   0.690  1.3158  3.1457 -0.0755
   80A       N1 2044   5.453   7.543   0.718  0.1023  0.3019 -0.3077
   80A       C2 2045   5.429   7.673   0.738 -0.2964 -0.6101 -0.2215
   80A       H2 2046   5.513   7.737   0.761 -1.2035 -0.3240  2.6536
   80A       N3 2047   5.316   7.733   0.724 -0.5274  0.2952 -0.1322
   80A       C4 2048   5.205   7.654   0.691 -0.1450 -0.6957 -0.9429
   80A      C3' 2049   4.924   7.866   0.466 -0.2689 -0.6485  0.4137
   80A      H3' 2050   4.937   7.762   0.435  2.9893  0.5566 -2.8847
   80A      C2' 2051   5.044   7.903   0.550 -0.3333 -0.3690  0.2960
   80A     H2'1 2052   5.138   7.872   0.504 -0.2164  0.8995 -0.3511
   80A      O2' 2053   5.048   8.045   0.586 -0.6420 -0.2250  0.3191
   80A     HO'2 2054   5.032   8.097   0.507 -0.0881  0.2944  0.5508
   80A      O3' 2055   4.910   7.958   0.359 -0.2823 -0.0271  0.1723
   81U        P 2056   4.980   7.936   0.218  0.1946 -0.0293 -0.2430
   81U      O1P 2057   4.970   8.061   0.136  0.5842  0.2289 -0.6024
   81U      O2P 2058   4.921   7.803   0.170 -0.0110  0.3669 -0.0169
   81U      O5' 2059   5.137   7.912   0.257 -0.3495 -0.4537  0.7002
   81U      C5' 2060   5.216   8.019   0.297  0.1326  0.6870  0.1379
   81U     H5'1 2061   5.182   8.073   0.386 -0.4980 -1.7766  1.4905
   81U     H5'2 2062   5.231   8.089   0.215 -0.4484  0.8608  0.1766
   81U      C4' 2063   5.355   7.953   0.315  0.2909 -0.8475  0.4139
   81U      H4' 2064   5.423   8.033   0.344  1.2328 -1.7892  0.8919
   81U      O4' 2065   5.350   7.858   0.417  0.3252  0.7373  0.0605
   81U      C1' 2066   5.433   7.743   0.384 -0.8070  0.0629  0.7711
   81U      H1' 2067   5.505   7.713   0.460 -0.5521 -3.1742 -0.6020
   81U       N1 2068   5.366   7.611   0.383 -1.1761  1.0728 -0.0140
   81U       C6 2069   5.237   7.606   0.336 -0.3835 -0.0656 -0.0516
   81U       H6 2070   5.185   7.699   0.317  0.3717 -0.0939 -2.5910
   81U       C5 2071   5.175   7.487   0.309  0.9302 -0.4954 -0.4960
   81U       H5 2072   5.074   7.487   0.270  0.7729 -2.0728 -0.1793
   81U       C4 2073   5.245   7.361   0.330  0.1109 -0.0179  0.1695
   81U       O4 2074   5.197   7.249   0.312 -0.3453 -0.3661 -0.2417
   81U       N3 2075   5.385   7.375   0.354 -0.1947  0.0366  0.0191
   81U       H3 2076   5.440   7.293   0.376 -0.8748 -0.4935 -0.2372
   81U       C2 2077   5.445   7.493   0.378 -0.7096 -0.3008  0.7631
   81U       O2 2078   5.565   7.487   0.402 -0.0239 -0.1434  0.1963
   81U      C3' 2079   5.412   7.884   0.184 -0.2497  0.5051 -0.1982
   81U      H3' 2080   5.335   7.821   0.139  0.9796 -1.3316  0.1561
   81U      C2' 2081   5.508   7.787   0.254  0.5945  1.2471 -0.4081
   81U     H2'1 2082   5.533   7.696   0.199  0.1635  0.1640  1.1152
   81U      O2' 2083   5.619   7.862   0.279  0.4926 -0.2863 -0.5690
   81U     HO'2 2084   5.639   7.911   0.199 -0.4708 -1.3938 -1.5193
   81U      O3' 2085   5.477   7.972   0.095  0.3335 -0.0361  0.1710
   82U        P 2086   5.545   7.921  -0.039  0.1903 -0.0087  0.2059
   82U      O1P 2087   5.530   8.025  -0.142  0.3894 -0.6288 -0.4398
   82U      O2P 2088   5.483   7.791  -0.070 -0.1560  0.9234  0.1188
   82U      O5' 2089   5.699   7.898  -0.009 -0.1784 -0.3533  0.3870
   82U      C5' 2090   5.784   8.001   0.032  0.1954 -0.9441  0.7285
   82U     H5'1 2091   5.742   8.067   0.107 -1.6191  0.8114 -1.6848
   82U     H5'2 2092   5.806   8.075  -0.045  0.6688 -0.6280  1.1642
   82U      C4' 2093   5.921   7.958   0.091  0.3913  0.1767 -0.2389
   82U      H4' 2094   5.964   8.042   0.146  0.0682 -0.3639  0.8622
   82U      O4' 2095   5.905   7.860   0.185 -0.7220  0.4916  0.2011
   82U      C1' 2096   6.020   7.776   0.183 -0.4284  0.0208  1.2213
   82U      H1' 2097   6.103   7.835   0.222  0.2244  0.4419 -0.7031
   82U       N1 2098   6.011   7.638   0.242 -0.5312 -0.2412 -0.1047
   82U       C6 2099   5.894   7.579   0.257  0.2232  0.8158 -0.0837
   82U       H6 2100   5.805   7.629   0.221 -0.8989 -1.3926 -0.5997
   82U       C5 2101   5.883   7.456   0.306 -0.0391  0.0113 -0.6410
   82U       H5 2102   5.787   7.405   0.307 -0.7200  1.2333  0.9975
   82U       C4 2103   5.996   7.373   0.335  0.4103 -0.1674 -0.6887
   82U       O4 2104   6.005   7.259   0.382  0.5105  0.1175 -0.3619
   82U       N3 2105   6.108   7.445   0.336  0.1053 -0.4033  0.0795
   82U       H3 2106   6.181   7.411   0.396  1.5425  1.1870 -0.6733
   82U       C2 2107   6.126   7.573   0.286  0.6126  0.6994  0.2867
   82U       O2 2108   6.237   7.616   0.288 -0.2752 -0.1530 -0.4059
   82U      C3' 2109   6.011   7.913  -0.025 -0.0175  0.4661 -0.1781
   82U      H3' 2110   5.969   7.897  -0.124  0.4891  0.1127 -0.3389
   82U      C2' 2111   6.042   7.770   0.032  0.4646 -0.5480  0.7269
   82U     H2'1 2112   5.974   7.698  -0.014 -1.9553  1.0372  1.5934
   82U      O2' 2113   6.173   7.736  -0.001  0.2351  0.0072 -0.1209
   82U     HO'2 2114   6.210   7.824  -0.007 -0.6738  0.3526 -0.9035
   82U      O3' 2115   6.136   7.984  -0.037  0.1408 -0.8870 -0.4747
   82U      H3T 2116   6.111   8.075  -0.054 -1.5139 -1.0827  0.6685
   8.62886   8.62886   6.10153   0.00000   0.00000   0.00000   0.00000   4.31443   4.31443
