# Supplementary material for: Constant-pH Molecular Dynamics of Cationic Peptide Dendrimers Binding to siRNA
Source: J Chem Inf Model. 2026 Feb 5;66(8):4734–43. doi: 10.1021/acs.jcim.5c02636 (PMC13126635; doi:10.1021/acs.jcim.5c02636)
Supplement: Supplementary file 2 [file ci5c02636_si_002.zip › zip/MH47_07_in_5.gro]

Protein t=   0.00000
 2116
    1LY0      N    1   6.473   7.402   2.715 -0.3251  0.0859  0.7408
    1LY0     H1    2   6.479   7.334   2.641 -1.7307 -2.8065  3.0924
    1LY0     H2    3   6.471   7.357   2.805  1.2316  0.7002  1.1228
    1LY0     H3    4   6.389   7.457   2.702 -0.6251 -0.2787  1.1409
    1LY0     CA    5   6.586   7.501   2.724  0.2609 -0.1593  0.6222
    1LY0     HA    6   6.678   7.452   2.694  1.7009  1.7791  1.6609
    1LY0     CB    7   6.564   7.628   2.642 -0.8495  0.0362 -0.3739
    1LY0    HB1    8   6.655   7.684   2.662  0.1376 -1.0923 -1.5617
    1LY0    HB2    9   6.473   7.682   2.669 -0.8246  0.5758 -1.3238
    1LY0     CG   10   6.572   7.597   2.493  0.2563  0.0445  0.6198
    1LY0    HG1   11   6.521   7.507   2.457  1.2169 -0.1135 -0.4303
    1LY0    HG2   12   6.676   7.591   2.459  0.2525 -1.3302  0.7940
    1LY0     CD   13   6.501   7.713   2.417 -0.4732 -0.3960  0.0909
    1LY0    HD1   14   6.556   7.808   2.414 -1.1928  0.0261  0.0677
    1LY0    HD2   15   6.402   7.728   2.460 -0.6723 -1.4167  0.0200
    1LY0     CE   16   6.479   7.669   2.262 -1.0064 -0.3349  0.1351
    1LY0    HE1   17   6.444   7.566   2.263 -3.8722  0.5359  1.9040
    1LY0    HE2   18   6.574   7.674   2.207 -1.4511 -0.1414 -0.6375
    1LY0     NZ   19   6.370   7.750   2.201  0.4815  0.3770 -0.7834
    1LY0    HZ1   20   6.289   7.734   2.259  0.6231 -0.3332 -0.7711
    1LY0    HZ2   21   6.389   7.849   2.201  0.5041  0.4222  1.3983
    1LY0    HZ3   22   6.358   7.716   2.106 -1.7257 -1.9430  0.1948
    1LY0      C   23   6.614   7.536   2.863  0.0390  0.4681 -0.0903
    1LY0      O   24   6.530   7.519   2.951  0.4209 -0.5104  0.0666
    2LER      N   25   6.742   7.571   2.896  0.9091  0.1472  0.1401
    2LER      H   26   6.808   7.563   2.820 -0.7836  0.3546 -1.4220
    2LER     CA   27   6.790   7.602   3.032 -0.2250  0.6227 -0.4374
    2LER     HA   28   6.720   7.568   3.109 -0.4592  0.2745 -0.7948
    2LER     CB   29   6.917   7.532   3.068  0.1555  0.5920 -0.1221
    2LER    HB1   30   6.932   7.547   3.175 -1.8424  0.1869  0.2551
    2LER    HB2   31   7.000   7.565   3.006  0.5838 -1.3605 -0.6482
    2LER     CG   32   6.920   7.376   3.047  0.0972 -0.1193  0.1051
    2LER     HG   33   6.912   7.352   2.941 -1.4708  0.1299  0.1430
    2LER    CD1   34   7.055   7.318   3.086  0.2755 -0.5061 -0.3362
    2LER   HD11   35   7.071   7.318   3.194  0.4528  0.4436 -0.3600
    2LER   HD12   36   7.061   7.217   3.044 -1.0184 -0.9820  0.5343
    2LER   HD13   37   7.128   7.379   3.033 -0.7315  0.9844 -0.0628
    2LER    CD2   38   6.816   7.303   3.121  0.4252 -0.1918  0.3181
    2LER   HD21   39   6.829   7.195   3.127 -2.2147 -0.7837 -2.2724
    2LER   HD22   40   6.808   7.337   3.225  3.6599 -1.0043  0.9336
    2LER   HD23   41   6.725   7.305   3.061  0.4368  0.1227  0.3086
    2LER      C   42   6.807   7.750   3.055  0.8207 -0.1784  0.0656
    2LER      O   43   6.883   7.816   2.982  0.2732 -0.0856 -0.3732
    3LYR      N   44   6.750   7.802   3.163  0.3205 -0.2499 -0.2948
    3LYR      H   45   6.692   7.736   3.213  0.1105 -0.1299 -0.3820
    3LYR     CA   46   6.754   7.948   3.212  0.1760 -0.1146  0.4757
    3LYR     HA   47   6.717   8.012   3.132 -0.1933 -0.7633  0.1198
    3LYR     CB   48   6.657   7.963   3.329  0.3105 -0.0446  0.3030
    3LYR    HB1   49   6.695   7.910   3.416 -1.7646 -1.8250  0.2115
    3LYR    HB2   50   6.570   7.901   3.309  0.0539 -0.0437  1.3692
    3LYR     CG   51   6.623   8.107   3.364  0.6385 -0.2879  0.4101
    3LYR    HG1   52   6.716   8.163   3.371 -0.3400  1.2146  3.4589
    3LYR    HG2   53   6.568   8.111   3.458  0.1980  0.0001  0.1437
    3LYR     CD   54   6.536   8.165   3.252 -0.2714 -0.4257  0.0439
    3LYR    HD1   55   6.474   8.082   3.216 -0.1158  0.3241 -2.0948
    3LYR    HD2   56   6.605   8.188   3.171  1.1808 -0.6042  1.1903
    3LYR     CE   57   6.438   8.282   3.280  0.0389  0.3959 -0.1916
    3LYR    HE1   58   6.368   8.246   3.356  0.3634 -0.2169 -0.1736
    3LYR    HE2   59   6.391   8.310   3.186  0.1342 -0.2471 -0.4373
    3LYR     NZ   60   6.511   8.394   3.334  0.4247 -0.4675  0.2644
    3LYR    HZ1   61   6.600   8.418   3.293  0.3407 -1.2078 -0.3629
    3LYR      C   62   6.895   7.995   3.253  0.4766  0.2110 -0.1554
    3LYR      O   63   6.926   8.114   3.249 -0.2947 -0.3309 -0.1270
    4LER      N   64   6.982   7.900   3.286  0.0616  0.4371  0.2350
    4LER      H   65   6.952   7.804   3.287  1.6194 -0.1003 -0.5773
    4LER     CA   66   7.122   7.937   3.320  0.6328  0.6349 -0.3046
    4LER     HA   67   7.132   8.023   3.387  0.8138  2.9788 -3.1137
    4LER     CB   68   7.196   7.824   3.393  0.1769  0.4776 -0.2860
    4LER    HB1   69   7.303   7.847   3.387  0.5587 -1.3920 -1.4707
    4LER    HB2   70   7.183   7.736   3.330  2.8579 -1.6277  1.8543
    4LER     CG   71   7.151   7.789   3.537 -0.7447  0.1518 -0.8969
    4LER     HG   72   7.043   7.774   3.536 -1.1193  2.5307 -0.7057
    4LER    CD1   73   7.218   7.658   3.575  0.3511  0.0803 -0.5430
    4LER   HD11   74   7.166   7.566   3.547  1.8325 -0.5539 -1.2909
    4LER   HD12   75   7.321   7.649   3.541  0.5996 -1.8195  0.5878
    4LER   HD13   76   7.231   7.659   3.683  0.6499 -1.7920 -0.5318
    4LER    CD2   77   7.197   7.904   3.626 -0.7299  0.2851  0.5364
    4LER   HD21   78   7.155   7.897   3.727 -2.2690  2.2646  0.0952
    4LER   HD22   79   7.304   7.923   3.629 -0.7066  1.8744 -3.6343
    4LER   HD23   80   7.155   7.997   3.588  2.5469  1.2074 -1.1896
    4LER      C   81   7.194   7.986   3.191 -0.7762  0.2681  0.1570
    4LER      O   82   7.297   8.056   3.205 -0.4469  0.0042  0.3458
    5LER      N   83   7.152   7.946   3.069  0.0897 -0.0930  0.2067
    5LER      H   84   7.063   7.899   3.060  0.5434 -0.5636 -3.8422
    5LER     CA   85   7.211   7.983   2.939 -0.8721  0.4209  0.6469
    5LER     HA   86   7.315   8.006   2.966 -1.3783  2.4999  1.0064
    5LER     CB   87   7.227   7.856   2.859  0.5843  0.2327  0.6080
    5LER    HB1   88   7.279   7.880   2.766  1.4113  0.7958  1.2148
    5LER    HB2   89   7.125   7.837   2.823  1.9826 -0.1369 -3.7326
    5LER     CG   90   7.292   7.727   2.910  0.4267  0.1984 -0.9363
    5LER     HG   91   7.220   7.690   2.982 -0.5412  3.6862  0.1196
    5LER    CD1   92   7.289   7.627   2.797 -0.7772 -0.1615 -0.8200
    5LER   HD11   93   7.372   7.653   2.731 -1.2667 -0.6370 -1.6268
    5LER   HD12   94   7.311   7.524   2.828 -2.3261 -0.1485  0.4263
    5LER   HD13   95   7.190   7.623   2.752 -1.7525  0.5700  1.1332
    5LER    CD2   96   7.427   7.765   2.966  0.2928 -0.4293 -0.5117
    5LER   HD21   97   7.403   7.817   3.058 -0.4235 -1.7488  0.0826
    5LER   HD22   98   7.486   7.677   2.993 -0.4295  0.2119  3.8880
    5LER   HD23   99   7.482   7.844   2.914 -0.7838  0.7047  0.0313
    5LER      C  100   7.155   8.107   2.868 -0.0459  0.5639  0.2188
    5LER      O  101   7.194   8.130   2.755  0.1730  0.0845  0.2616
    6LYR      N  102   7.066   8.177   2.929 -0.0147 -0.2185  0.0222
    6LYR      H  103   7.058   8.161   3.028 -1.8775 -0.3643 -0.1245
    6LYR     CA  104   6.992   8.285   2.877  0.5164  0.6019  0.5509
    6LYR     HA  105   6.976   8.282   2.769  0.0429  1.5212  0.5896
    6LYR     CB  106   6.841   8.274   2.924 -0.4255  0.1258  0.1320
    6LYR    HB1  107   6.807   8.377   2.926 -1.2612 -0.1033 -0.9783
    6LYR    HB2  108   6.844   8.230   3.024 -0.1487 -1.2111 -0.4346
    6LYR     CG  109   6.753   8.184   2.829 -0.0382  0.6446 -0.3096
    6LYR    HG1  110   6.809   8.091   2.831  1.8589  1.6985  2.5899
    6LYR    HG2  111   6.757   8.220   2.726 -0.6241 -1.6836 -1.1981
    6LYR     CD  112   6.605   8.180   2.871 -0.0491  0.3398  0.1710
    6LYR    HD1  113   6.574   8.282   2.893 -0.5166 -0.0925  1.6014
    6LYR    HD2  114   6.602   8.131   2.968  0.2083  0.3924  0.2082
    6LYR     CE  115   6.513   8.114   2.767 -0.6933  0.3951 -0.4046
    6LYR    HE1  116   6.410   8.108   2.801 -2.1782  1.2777 -4.2607
    6LYR    HE2  117   6.539   8.010   2.748 -1.3638  0.2054 -0.2964
    6LYR     NZ  118   6.517   8.193   2.645  0.1635  0.6850 -0.2608
    6LYR    HZ1  119   6.569   8.279   2.643  2.1081 -0.4580 -1.5125
    6LYR      C  120   7.052   8.416   2.933 -0.0044  0.9081  0.8031
    6LYR      O  121   7.063   8.421   3.057 -0.2758  0.0260  0.2515
    7LER      N  122   7.085   8.515   2.849 -0.3978 -0.2582 -0.0774
    7LER      H  123   7.070   8.505   2.750  2.2497  0.4248 -0.6326
    7LER     CA  124   7.149   8.644   2.881  0.2301 -0.3458  0.5093
    7LER     HA  125   7.178   8.627   2.985 -4.0141 -1.8730  1.6455
    7LER     CB  126   7.269   8.678   2.790  0.7076  0.4723 -0.4015
    7LER    HB1  127   7.313   8.772   2.825  0.7384  0.1006  0.6098
    7LER    HB2  128   7.221   8.692   2.693 -0.7640 -1.5950 -0.0337
    7LER     CG  129   7.369   8.560   2.773 -0.6167  0.1979 -0.1487
    7LER     HG  130   7.322   8.472   2.728 -0.5449 -1.3119  2.5370
    7LER    CD1  131   7.485   8.604   2.686 -0.5746  0.1503 -0.5281
    7LER   HD11  132   7.444   8.667   2.607  1.6673  1.8695 -0.4180
    7LER   HD12  133   7.552   8.663   2.747 -2.1795  0.8949  0.5916
    7LER   HD13  134   7.539   8.521   2.641 -0.4621  0.2034 -0.4909
    7LER    CD2  135   7.421   8.497   2.895  0.2309  0.4316 -0.0936
    7LER   HD21  136   7.495   8.419   2.875  0.6261  0.7303  0.1775
    7LER   HD22  137   7.458   8.579   2.956 -1.6427 -0.3222  2.2108
    7LER   HD23  138   7.338   8.455   2.952  0.3097 -0.9663 -0.9412
    7LER      C  139   7.041   8.756   2.885 -0.2821  0.3552  0.1627
    7LER      O  140   6.953   8.761   2.799  0.9527 -0.5152 -0.5701
    8LER      N  141   7.048   8.843   2.982 -0.5393 -0.3996 -0.0834
    8LER      H  142   7.119   8.822   3.051  0.8696 -3.0274 -2.1390
    8LER     CA  143   6.954   8.957   2.998 -0.0190  0.4249  0.4091
    8LER     HA  144   6.855   8.914   3.001  0.0989  0.1307  0.0885
    8LER     CB  145   6.971   9.023   3.133 -0.6467  0.2341  0.3959
    8LER    HB1  146   6.926   9.122   3.134 -0.0393  0.5198  0.3065
    8LER    HB2  147   7.078   9.037   3.149 -0.1675 -2.1241 -0.3406
    8LER     CG  148   6.917   8.954   3.253  0.7306 -0.3128  0.4093
    8LER     HG  149   6.957   8.853   3.253 -1.0109 -1.0509  1.0678
    8LER    CD1  150   6.965   9.005   3.390 -0.4096 -0.5586 -0.3226
    8LER   HD11  151   6.932   8.932   3.464 -3.7232 -0.7085 -1.7496
    8LER   HD12  152   7.072   9.025   3.384 -0.7193  0.9197 -1.8114
    8LER   HD13  153   6.921   9.101   3.416 -0.8493 -1.0620  0.8381
    8LER    CD2  154   6.762   8.930   3.258 -0.0908  0.1516  0.0072
    8LER   HD21  155   6.719   9.029   3.269  0.4378  0.4201 -0.2709
    8LER   HD22  156   6.722   8.879   3.170  1.0367 -0.3016 -0.2654
    8LER   HD23  157   6.724   8.872   3.341 -1.3779  1.5972  0.4624
    8LER      C  158   6.967   9.052   2.875  0.2028 -0.3000 -0.1832
    8LER      O  159   7.079   9.090   2.838 -0.3734  1.0494 -0.0019
    9LYR      N  160   6.854   9.112   2.837 -0.4702 -0.4683 -0.4570
    9LYR      H  161   6.771   9.067   2.875  2.0907 -1.7757  4.4728
    9LYR     CA  162   6.839   9.219   2.744  0.0932  1.2858  0.1519
    9LYR     HA  163   6.932   9.244   2.692 -0.7655  0.4265 -1.8731
    9LYR     CB  164   6.741   9.169   2.631  0.2044  0.0897  0.4421
    9LYR    HB1  165   6.716   9.253   2.566  0.3581 -0.1712  0.0456
    9LYR    HB2  166   6.643   9.143   2.669 -1.2714  0.2852 -2.8491
    9LYR     CG  167   6.805   9.051   2.546 -0.4453  0.0522  0.0978
    9LYR    HG1  168   6.821   8.962   2.606 -3.2514 -0.8807 -0.3551
    9LYR    HG2  169   6.895   9.082   2.493 -0.8570  1.9085  0.4285
    9LYR     CD  170   6.714   9.011   2.429  0.0425  0.1527  0.0763
    9LYR    HD1  171   6.748   8.930   2.364 -2.1185 -0.6474 -0.1296
    9LYR    HD2  172   6.695   9.093   2.360 -2.6208 -0.5670 -0.1583
    9LYR     CE  173   6.565   8.974   2.458 -0.2761 -0.3832  0.5438
    9LYR    HE1  174   6.505   8.975   2.367 -0.0287  4.6874  0.1636
    9LYR    HE2  175   6.523   9.057   2.515  1.7732  0.4455  0.9091
    9LYR     NZ  176   6.557   8.852   2.532  0.4864 -0.1663 -0.0107
    9LYR    HZ1  177   6.592   8.770   2.486 -1.3096 -0.9763 -0.0175
    9LYR      C  178   6.787   9.354   2.802 -0.7783  0.0766  0.3601
    9LYR      O  179   6.809   9.461   2.746 -0.0515  0.1410 -0.3253
   10LER      N  180   6.733   9.345   2.922  0.8036  0.0331 -0.0311
   10LER      H  181   6.703   9.253   2.953 -3.8583  0.9788 -0.8992
   10LER     CA  182   6.689   9.464   3.008 -0.9914 -0.0764  0.4658
   10LER     HA  183   6.628   9.526   2.942 -2.1225  0.7239  2.1838
   10LER     CB  184   6.604   9.417   3.122 -0.4510  0.1204  0.3722
   10LER    HB1  185   6.585   9.496   3.194 -0.1434  2.2231 -1.7503
   10LER    HB2  186   6.667   9.341   3.168  2.3396  1.6444 -0.7074
   10LER     CG  187   6.458   9.375   3.077 -1.2078 -0.3970  0.2013
   10LER     HG  188   6.464   9.316   2.986  2.7164  1.0030 -0.6522
   10LER    CD1  189   6.390   9.299   3.195  0.6708  0.3709  0.4279
   10LER   HD11  190   6.436   9.201   3.212 -0.2536 -0.2511 -0.4884
   10LER   HD12  191   6.375   9.363   3.281 -1.0845  0.1589  0.3237
   10LER   HD13  192   6.293   9.261   3.164  0.1806 -1.1655  3.4642
   10LER    CD2  193   6.366   9.495   3.054 -0.5501  0.7234 -0.1867
   10LER   HD21  194   6.353   9.566   3.135 -1.7074  1.7354 -1.2191
   10LER   HD22  195   6.411   9.562   2.980  2.4164 -0.8963 -0.0236
   10LER   HD23  196   6.267   9.468   3.017 -0.0163  1.1802 -2.0645
   10LER      C  197   6.810   9.548   3.061 -0.3833  0.0648  0.7310
   10LER      O  198   6.910   9.495   3.114 -0.0349 -0.3076 -0.1567
   11LER      N  199   6.800   9.677   3.054  0.1221  0.1019  0.7887
   11LER      H  200   6.723   9.718   3.003 -0.3273 -1.5162  0.1268
   11LER     CA  201   6.911   9.766   3.079 -0.0163 -0.4514  0.6086
   11LER     HA  202   7.009   9.720   3.076  0.0969 -0.1919  0.1203
   11LER     CB  203   6.916   9.874   2.968  0.3839 -0.9360 -0.2952
   11LER    HB1  204   7.002   9.937   2.986  1.3507 -1.9837 -1.0687
   11LER    HB2  205   6.823   9.930   2.976  0.5375 -0.9426  2.4206
   11LER     CG  206   6.930   9.821   2.827  0.9947 -0.0662 -0.1448
   11LER     HG  207   6.851   9.755   2.793  2.0194 -0.3035 -2.1954
   11LER    CD1  208   6.940   9.934   2.729  0.6027 -0.2811  0.4511
   11LER   HD11  209   6.976   9.888   2.637 -3.3497  0.8009 -1.8627
   11LER   HD12  210   6.846   9.988   2.717  0.2362 -1.1708 -0.9625
   11LER   HD13  211   7.013  10.008   2.763  0.4639  1.0705 -1.9510
   11LER    CD2  212   7.063   9.740   2.813 -0.3904  0.3769 -0.1264
   11LER   HD21  213   7.080   9.675   2.899 -0.0114 -2.4737 -2.2157
   11LER   HD22  214   7.044   9.684   2.722 -0.3388  1.7750 -1.0223
   11LER   HD23  215   7.154   9.797   2.801  0.9251 -1.9234 -1.9862
   11LER      C  216   6.890   9.831   3.211 -0.3951 -0.6714  0.2375
   11LER      O  217   6.771   9.848   3.246 -0.0043  0.1638  0.3289
   12LER      N  218   6.994   9.881   3.275  0.1232 -0.2993 -0.3372
   12LER      H  219   7.081   9.865   3.227  0.4239  0.5921 -0.1111
   12LER     CA  220   6.987   9.986   3.380 -0.1186 -0.2474 -0.3729
   12LER     HA  221   6.929   9.942   3.461  1.0998  0.4734  0.9299
   12LER     CB  222   7.131  10.006   3.441  0.3184  0.2947  0.5915
   12LER    HB1  223   7.212  10.022   3.370  1.1737 -0.0999  1.4500
   12LER    HB2  224   7.155   9.912   3.490 -2.4891 -0.7207  0.2136
   12LER     CG  225   7.134  10.116   3.544 -0.2890 -0.1945  0.3016
   12LER     HG  226   7.072  10.199   3.509 -0.3460 -1.0224 -1.7075
   12LER    CD1  227   7.065  10.058   3.675 -0.3178 -0.4838  0.5753
   12LER   HD11  228   7.119   9.969   3.707  0.2683 -0.6236 -0.7104
   12LER   HD12  229   7.060  10.137   3.750 -0.5726  0.4491 -0.3968
   12LER   HD13  230   6.966  10.019   3.651  0.4934 -1.0975 -2.2293
   12LER    CD2  231   7.267  10.170   3.575  0.0742  0.4056  0.1450
   12LER   HD21  232   7.242  10.262   3.628 -1.9110  1.1871 -2.0131
   12LER   HD22  233   7.333  10.099   3.626 -1.6006 -1.5054 -0.2407
   12LER   HD23  234   7.318  10.200   3.484  1.3819 -2.5131 -0.2247
   12LER      C  235   6.912  10.106   3.322  0.1327  0.4044 -0.2639
   12LER      O  236   6.936  10.154   3.213  0.1342 -0.4735 -0.1133
   13LER      N  237   6.804  10.142   3.386 -0.0040  0.1884 -0.3999
   13LER      H  238   6.782  10.094   3.472 -2.8518  2.9122  0.5907
   13LER     CA  239   6.707  10.240   3.338 -0.3176 -0.5200 -0.1473
   13LER     HA  240   6.626  10.237   3.411 -0.9380 -2.9981 -0.8416
   13LER     CB  241   6.756  10.386   3.341  0.0072 -0.2459  0.2847
   13LER    HB1  242   6.670  10.445   3.307 -0.6247 -0.7626  0.9634
   13LER    HB2  243   6.825  10.391   3.256 -1.0818  0.8540 -0.5715
   13LER     CG  244   6.809  10.442   3.474 -0.8428  0.2933  0.4853
   13LER     HG  245   6.891  10.376   3.503 -1.5940 -0.5790  0.6987
   13LER    CD1  246   6.856  10.584   3.449 -0.1918 -0.0609  0.6327
   13LER   HD11  247   6.944  10.577   3.385 -0.3814  1.4291  0.1741
   13LER   HD12  248   6.781  10.645   3.400 -0.9254 -1.2571  0.2267
   13LER   HD13  249   6.882  10.634   3.543 -0.6095 -0.4366  0.9542
   13LER    CD2  250   6.704  10.447   3.581  0.4149 -0.3888 -0.0777
   13LER   HD21  251   6.624  10.507   3.538  2.0506  0.5607 -1.9392
   13LER   HD22  252   6.679  10.341   3.589  1.0377 -0.5671 -0.4598
   13LER   HD23  253   6.739  10.500   3.670  0.3024 -2.0688  1.0214
   13LER      C  254   6.627  10.196   3.215  0.4638 -0.2305 -0.5914
   13LER      O  255   6.559  10.280   3.163 -0.1928 -0.3208  0.0802
   14NH2      N  256   6.640  10.073   3.169 -0.6513  0.0733  0.4536
   14NH2     H1  257   6.698  10.017   3.229 -1.1258 -0.5212  0.3676
   14NH2     H2  258   6.586  10.037   3.092  1.0176  0.7460 -1.0857
   15LY0      N  259   6.223   8.841   3.665 -0.4786  0.0535 -0.1962
   15LY0     H1  260   6.284   8.829   3.744 -0.9454  2.6782  0.6694
   15LY0     H2  261   6.150   8.906   3.692 -0.5258 -0.0653 -0.0404
   15LY0     H3  262   6.174   8.758   3.636 -1.0053  0.9352 -1.9606
   15LY0     CA  263   6.307   8.894   3.549  0.3440  0.4693 -0.2590
   15LY0     HA  264   6.240   8.950   3.483  0.6725  2.8487  1.2773
   15LY0     CB  265   6.412   8.987   3.614  0.4911 -0.0075 -0.2336
   15LY0    HB1  266   6.472   8.923   3.678 -0.3612 -0.1549  0.4322
   15LY0    HB2  267   6.349   9.050   3.677  0.0617 -0.8228  0.1620
   15LY0     CG  268   6.496   9.071   3.510  0.5643  0.2994  0.2123
   15LY0    HG1  269   6.422   9.125   3.450  1.1152 -0.8575 -1.5723
   15LY0    HG2  270   6.543   9.013   3.431  1.3639  1.1419  0.0481
   15LY0     CD  271   6.599   9.156   3.581  0.1176  0.9427  0.8176
   15LY0    HD1  272   6.667   9.207   3.514  0.9064 -0.7569  0.2597
   15LY0    HD2  273   6.669   9.099   3.643  0.8271  2.1171  1.1265
   15LY0     CE  274   6.525   9.261   3.671 -0.9246 -0.1819  0.3485
   15LY0    HE1  275   6.473   9.208   3.750  0.3702  0.0698  1.4050
   15LY0    HE2  276   6.455   9.321   3.613 -0.0975  3.3105  2.6895
   15LY0     NZ  277   6.623   9.353   3.738  0.0924 -0.2358  0.4930
   15LY0    HZ1  278   6.661   9.418   3.671 -4.3682  1.6021 -0.6273
   15LY0    HZ2  279   6.573   9.404   3.809 -1.0181 -0.2907 -0.2320
   15LY0    HZ3  280   6.688   9.301   3.795  2.6291  2.2716  0.0901
   15LY0      C  281   6.382   8.787   3.470 -0.3513  0.6653  0.6373
   15LY0      O  282   6.354   8.771   3.354  0.3329  0.0267  0.7038
   16LER      N  283   6.472   8.709   3.532  0.4343  0.4165  0.0503
   16LER      H  284   6.460   8.699   3.631  2.6794 -0.1009  0.3233
   16LER     CA  285   6.551   8.590   3.473 -0.5285  0.0650 -0.0381
   16LER     HA  286   6.606   8.618   3.383 -0.4583  0.4026  0.1086
   16LER     CB  287   6.657   8.535   3.572 -0.7407 -0.1089 -1.0742
   16LER    HB1  288   6.705   8.441   3.544  0.3107 -0.1893  0.8085
   16LER    HB2  289   6.601   8.520   3.664  0.2598 -0.6972 -0.5449
   16LER     CG  290   6.781   8.627   3.613  0.4653 -0.4551 -0.0663
   16LER     HG  291   6.830   8.660   3.522 -0.4394  1.4584  0.0952
   16LER    CD1  292   6.732   8.753   3.689 -0.0726 -0.1336 -0.1811
   16LER   HD11  293   6.661   8.727   3.768 -1.2503  0.3851 -1.0304
   16LER   HD12  294   6.809   8.816   3.734  1.2313 -0.3096 -2.0201
   16LER   HD13  295   6.682   8.815   3.614 -2.5283 -0.3503  1.1730
   16LER    CD2  296   6.888   8.542   3.694 -0.0144  0.5102 -0.4171
   16LER   HD21  297   6.924   8.453   3.641 -0.8039 -2.3079  3.3431
   16LER   HD22  298   6.974   8.599   3.729 -0.2340  1.1761 -0.9415
   16LER   HD23  299   6.843   8.497   3.783  0.2184 -2.4486 -1.6863
   16LER      C  300   6.456   8.474   3.428 -0.6305 -0.2213  0.1813
   16LER      O  301   6.350   8.450   3.480  0.2513 -0.6539 -0.4424
   17LY0      N  302   7.084   8.577   1.113 -0.4526 -0.1925 -0.5483
   17LY0     H1  303   7.155   8.604   1.048 -0.2620 -1.3419 -0.8421
   17LY0     H2  304   7.031   8.499   1.077 -1.6827  0.4382 -0.1912
   17LY0     H3  305   7.018   8.651   1.133  0.0640  0.6280 -1.7438
   17LY0     CA  306   7.142   8.526   1.233 -0.5156 -0.2469 -0.2141
   17LY0     HA  307   7.198   8.433   1.219  1.9581  0.5876  2.8996
   17LY0     CB  308   7.251   8.616   1.285  0.5763  0.1734 -0.6775
   17LY0    HB1  309   7.273   8.580   1.385  0.6561 -1.3770 -1.2158
   17LY0    HB2  310   7.212   8.717   1.286 -2.1658 -0.6245  4.0361
   17LY0     CG  311   7.379   8.605   1.210  0.0929  0.0593 -0.1348
   17LY0    HG1  312   7.365   8.622   1.104 -0.1555 -2.0752 -0.5010
   17LY0    HG2  313   7.414   8.502   1.220  1.8661  0.7518  1.3847
   17LY0     CD  314   7.491   8.702   1.259 -0.0967 -0.2082  0.0725
   17LY0    HD1  315   7.589   8.679   1.216 -0.4438 -2.3145  0.2622
   17LY0    HD2  316   7.492   8.697   1.368 -1.0920 -2.7023  0.0450
   17LY0     CE  317   7.452   8.843   1.207  0.2921  0.0233  0.1964
   17LY0    HE1  318   7.356   8.882   1.242  1.4479  1.2562  2.2091
   17LY0    HE2  319   7.459   8.845   1.099 -0.9230  0.8990  0.1143
   17LY0     NZ  320   7.546   8.943   1.256 -0.3681 -0.1572 -0.1743
   17LY0    HZ1  321   7.536   9.031   1.207 -1.1435  0.1533  0.5373
   17LY0    HZ2  322   7.545   8.954   1.356 -0.3771 -1.9019  0.0356
   17LY0    HZ3  323   7.642   8.918   1.238  0.2083  1.6290  0.1685
   17LY0      C  324   7.031   8.494   1.334 -0.5430 -0.3542  0.7576
   17LY0      O  325   6.950   8.582   1.369  0.1755  0.1315 -0.0065
   18LER      N  326   7.035   8.378   1.385 -0.1105  0.0054  0.1948
   18LER      H  327   7.113   8.316   1.369  0.3256  0.3540  0.9250
   18LER     CA  328   6.927   8.312   1.461  0.2105 -0.0416  0.1891
   18LER     HA  329   6.833   8.338   1.413  0.4490 -0.2967 -0.4294
   18LER     CB  330   6.947   8.161   1.449  0.5579  0.6276 -0.5609
   18LER    HB1  331   7.052   8.145   1.475  0.2773  1.1505  1.0093
   18LER    HB2  332   6.936   8.140   1.343  2.9245 -0.0933 -0.7188
   18LER     CG  333   6.854   8.069   1.530  0.2666  0.8512 -0.7675
   18LER     HG  334   6.855   8.099   1.634 -1.3464  2.4269 -1.1529
   18LER    CD1  335   6.704   8.062   1.486 -0.7405  0.2227  0.4189
   18LER   HD11  336   6.698   8.044   1.379 -0.7387  1.6413  0.1535
   18LER   HD12  337   6.640   7.991   1.539  0.0025 -0.9765 -0.2608
   18LER   HD13  338   6.658   8.161   1.499 -0.1002  0.5239  0.4179
   18LER    CD2  339   6.898   7.925   1.521 -0.1633 -0.1401  0.7442
   18LER   HD21  340   6.915   7.889   1.419 -0.2553 -1.0041  1.0256
   18LER   HD22  341   7.000   7.931   1.558  1.0058  1.0357 -2.3599
   18LER   HD23  342   6.837   7.850   1.572 -1.4090  0.6157  0.4015
   18LER      C  343   6.927   8.363   1.602 -0.1914  1.0586  0.0417
   18LER      O  344   7.033   8.371   1.665 -0.4184 -0.3649 -0.2685
   19LYR      N  345   6.806   8.378   1.654 -0.4906  0.5683  0.5244
   19LYR      H  346   6.729   8.357   1.592 -0.7373  0.9916  0.6823
   19LYR     CA  347   6.792   8.409   1.794  0.2440 -0.1089 -0.7114
   19LYR     HA  348   6.887   8.385   1.842  0.3783  1.0267 -0.4013
   19LYR     CB  349   6.762   8.558   1.812 -0.3789  0.2277 -0.7788
   19LYR    HB1  350   6.691   8.582   1.733 -0.6586  0.2613 -0.5205
   19LYR    HB2  351   6.843   8.630   1.806 -1.3532  1.3581 -0.7632
   19LYR     CG  352   6.700   8.593   1.947  0.8158 -0.8689 -0.2822
   19LYR    HG1  353   6.758   8.549   2.028  0.5305  0.5413  0.7133
   19LYR    HG2  354   6.601   8.547   1.946 -0.3288  1.4102 -2.7579
   19LYR     CD  355   6.679   8.743   1.964 -0.4859  0.7414 -0.0885
   19LYR    HD1  356   6.609   8.782   1.890 -2.0747 -1.9545 -0.1087
   19LYR    HD2  357   6.777   8.790   1.951  0.5244 -1.1985  0.1549
   19LYR     CE  358   6.617   8.775   2.107 -0.1167 -0.3803 -0.1333
   19LYR    HE1  359   6.686   8.751   2.188 -0.3200  2.2314  0.8768
   19LYR    HE2  360   6.525   8.717   2.113 -1.3576  1.5267  0.0740
   19LYR     NZ  361   6.565   8.911   2.115 -0.2043 -0.0360  0.3737
   19LYR    HZ1  362   6.623   8.977   2.066  2.0062 -1.2876  1.1569
   19LYR      C  363   6.690   8.313   1.860 -0.2368 -0.7306  0.5231
   19LYR      O  364   6.584   8.291   1.806 -0.1056 -0.3314 -0.1204
   20LER      N  365   6.717   8.265   1.979 -0.1690  0.8523 -0.0409
   20LER      H  366   6.805   8.296   2.018  0.6051  0.1354 -1.1393
   20LER     CA  367   6.635   8.172   2.067  0.0467 -0.5348  0.0566
   20LER     HA  368   6.530   8.184   2.039  0.4135  1.6747 -0.5146
   20LER     CB  369   6.675   8.027   2.038  0.0236 -0.1043  0.4358
   20LER    HB1  370   6.611   7.967   2.102 -0.8065  0.1121 -0.1701
   20LER    HB2  371   6.780   8.020   2.065 -0.1558 -0.6702  1.0117
   20LER     CG  372   6.655   7.971   1.899  0.9514  0.9259  0.1386
   20LER     HG  373   6.698   8.040   1.826 -0.0817  0.7115 -0.6848
   20LER    CD1  374   6.734   7.839   1.899 -0.5868 -0.2641  0.2591
   20LER   HD11  375   6.836   7.878   1.891 -1.3416  1.8320  0.3623
   20LER   HD12  376   6.728   7.770   1.983  0.0998 -0.4299  0.1760
   20LER   HD13  377   6.722   7.787   1.804 -1.1931  0.7965 -0.2532
   20LER    CD2  378   6.515   7.924   1.872  0.4912  0.1548 -1.0913
   20LER   HD21  379   6.495   7.920   1.765 -0.1419 -2.7961 -0.9521
   20LER   HD22  380   6.489   7.828   1.915 -0.0966  1.5134  1.8239
   20LER   HD23  381   6.457   8.009   1.906  0.4022 -0.3848  0.1550
   20LER      C  382   6.639   8.213   2.214  0.6218 -0.5257 -0.3365
   20LER      O  383   6.737   8.282   2.260  0.3094  0.0187  0.4503
   21LER      N  384   6.524   8.185   2.282 -0.4065 -0.0191 -1.0158
   21LER      H  385   6.449   8.134   2.238  0.4810 -0.7674 -1.7052
   21LER     CA  386   6.502   8.248   2.412 -0.4022  0.4488 -0.1372
   21LER     HA  387   6.581   8.319   2.436  0.3641 -0.8358  1.3258
   21LER     CB  388   6.372   8.334   2.413 -0.1456 -0.2958 -0.2094
   21LER    HB1  389   6.341   8.363   2.513  0.4219  1.0153 -0.3954
   21LER    HB2  390   6.294   8.269   2.373 -0.2878 -0.1702 -0.1402
   21LER     CG  391   6.379   8.454   2.314  0.1334  0.5993  0.6773
   21LER     HG  392   6.413   8.418   2.217  1.2656  1.8787  0.5639
   21LER    CD1  393   6.241   8.509   2.286 -0.0025  0.4355 -0.1964
   21LER   HD11  394   6.247   8.597   2.223 -1.0620 -0.5462 -1.7207
   21LER   HD12  395   6.189   8.432   2.229  0.1669  0.6935 -0.6986
   21LER   HD13  396   6.180   8.544   2.369 -0.4885  0.5922 -0.6174
   21LER    CD2  397   6.481   8.551   2.366  0.4979  0.0916 -0.4177
   21LER   HD21  398   6.579   8.523   2.328 -0.5850  0.5889 -3.9706
   21LER   HD22  399   6.461   8.647   2.317  1.0500  0.3519 -0.1463
   21LER   HD23  400   6.474   8.556   2.475  0.0475 -0.3043 -0.4268
   21LER      C  401   6.495   8.146   2.522 -0.1307 -0.4479 -1.3267
   21LER      O  402   6.432   8.041   2.510 -0.4432 -0.4866  0.1541
   22LY0      N  403   6.202   8.985   1.646 -0.1801 -0.6119 -0.3814
   22LY0     H1  404   6.289   8.983   1.595 -0.1869 -2.7061 -0.4121
   22LY0     H2  405   6.136   8.937   1.587 -1.4180  0.8464 -0.2431
   22LY0     H3  406   6.174   9.082   1.648 -1.6762 -0.9758 -1.7671
   22LY0     CA  407   6.230   8.921   1.778  0.0722 -0.2509 -0.0945
   22LY0     HA  408   6.140   8.934   1.839  0.5353  2.0165  0.2136
   22LY0     CB  409   6.262   8.773   1.773  0.6407  0.2296  0.0151
   22LY0    HB1  410   6.355   8.759   1.719  0.9800 -1.2174  0.9091
   22LY0    HB2  411   6.174   8.739   1.720 -1.1401  0.2717  2.7058
   22LY0     CG  412   6.271   8.687   1.903  0.1779 -0.0166  0.7158
   22LY0    HG1  413   6.181   8.704   1.962  1.0775  2.1237  1.5789
   22LY0    HG2  414   6.361   8.710   1.960  0.8200  0.6103 -0.5077
   22LY0     CD  415   6.283   8.549   1.848 -0.0450  0.6282 -0.5914
   22LY0    HD1  416   6.379   8.534   1.797  0.9914  1.3451  1.0780
   22LY0    HD2  417   6.215   8.536   1.763  0.7239 -1.1433 -0.9770
   22LY0     CE  418   6.265   8.447   1.954 -0.1634 -0.0931 -0.2055
   22LY0    HE1  419   6.160   8.448   1.982 -0.4676  0.6945 -1.2901
   22LY0    HE2  420   6.325   8.474   2.041 -0.3596  0.4133 -0.2240
   22LY0     NZ  421   6.309   8.313   1.920 -0.3293 -0.5684 -0.3767
   22LY0    HZ1  422   6.249   8.281   1.845  0.2215  3.6675 -2.9332
   22LY0    HZ2  423   6.406   8.317   1.893 -0.3813 -1.4849 -0.7368
   22LY0    HZ3  424   6.299   8.260   2.005 -3.9850  1.3283  0.5961
   22LY0      C  425   6.335   8.993   1.860 -0.1685 -0.8207  0.5871
   22LY0      O  426   6.452   8.990   1.827 -0.2150 -0.1767  0.4162
   23LER      N  427   6.298   9.054   1.975 -0.1980  0.0187 -0.2959
   23LER      H  428   6.198   9.065   1.989 -0.1529  0.6742 -0.4408
   23LER     CA  429   6.396   9.084   2.079  0.2658 -0.2649 -0.4314
   23LER     HA  430   6.485   9.131   2.038  1.1287 -1.4788 -0.0201
   23LER     CB  431   6.331   9.165   2.194 -0.3107 -0.1333 -0.0342
   23LER    HB1  432   6.380   9.148   2.290 -2.0899  1.0401  1.1606
   23LER    HB2  433   6.229   9.129   2.208 -0.5145  1.2054  2.4352
   23LER     CG  434   6.321   9.318   2.167  0.1232 -0.0709  1.0172
   23LER     HG  435   6.287   9.369   2.257  0.2389  1.2745  0.3428
   23LER    CD1  436   6.456   9.382   2.135 -0.1880 -0.2946 -0.0076
   23LER   HD11  437   6.501   9.345   2.043  1.5767 -1.6787  1.3524
   23LER   HD12  438   6.440   9.490   2.133 -3.4560 -0.6716 -0.8684
   23LER   HD13  439   6.526   9.343   2.209 -1.1827  0.2401  1.2508
   23LER    CD2  440   6.226   9.352   2.050 -0.0902 -0.5823  0.0204
   23LER   HD21  441   6.244   9.296   1.958 -1.4866 -0.3589 -0.4158
   23LER   HD22  442   6.126   9.314   2.074 -1.2108  1.4876 -1.1372
   23LER   HD23  443   6.211   9.459   2.034 -3.0574 -1.1733 -2.1455
   23LER      C  444   6.436   8.946   2.140 -1.3596 -0.9782  0.1927
   23LER      O  445   6.363   8.874   2.204 -0.4834  0.7429  0.0755
   24LY0      N  446   7.993   6.701   2.342 -0.4559 -0.5645  0.8092
   24LY0     H1  447   7.970   6.603   2.341 -1.2173 -0.4255  2.0234
   24LY0     H2  448   8.031   6.748   2.261 -3.0397  1.2451  0.5339
   24LY0     H3  449   8.058   6.722   2.416 -0.2719 -0.3489  0.5883
   24LY0     CA  450   7.864   6.772   2.380  0.4806  0.0761 -0.3887
   24LY0     HA  451   7.782   6.736   2.318  0.3545  0.8553 -0.6872
   24LY0     CB  452   7.839   6.755   2.536 -0.4999 -0.3860  0.3164
   24LY0    HB1  453   7.930   6.797   2.580  0.3817  0.7753 -2.4280
   24LY0    HB2  454   7.848   6.652   2.570  0.6357  0.0711  1.4881
   24LY0     CG  455   7.715   6.806   2.610 -0.2002 -0.5382 -0.4675
   24LY0    HG1  456   7.619   6.803   2.560 -0.7854 -0.7290  0.6280
   24LY0    HG2  457   7.734   6.912   2.625 -0.9433 -0.5306  0.5264
   24LY0     CD  458   7.687   6.736   2.744 -0.1815  0.3218  0.1787
   24LY0    HD1  459   7.689   6.627   2.738 -1.2872  0.3069 -0.0137
   24LY0    HD2  460   7.590   6.760   2.788 -0.1089  2.3366 -0.6726
   24LY0     CE  461   7.803   6.773   2.848  0.5753 -0.8847  0.1783
   24LY0    HE1  462   7.818   6.881   2.850  1.4147 -0.9994  2.0652
   24LY0    HE2  463   7.895   6.719   2.828  1.6791  0.3623  1.6398
   24LY0     NZ  464   7.763   6.746   2.984  0.3114  0.6094  0.0813
   24LY0    HZ1  465   7.847   6.737   3.041  1.0771  0.2052 -1.0815
   24LY0    HZ2  466   7.700   6.819   3.013 -0.6991  1.2835 -3.4038
   24LY0    HZ3  467   7.715   6.658   2.988 -1.4030  1.5328  0.8566
   24LY0      C  468   7.875   6.921   2.345 -0.4492  0.3061  0.7142
   24LY0      O  469   7.942   6.996   2.413  0.0294  0.4025  0.2228
   25LER      N  470   7.811   6.967   2.238 -0.3336  0.3580  0.0864
   25LER      H  471   7.786   6.895   2.171  2.0042 -0.6268  0.1935
   25LER     CA  472   7.798   7.106   2.185 -0.6299  0.1767 -0.8754
   25LER     HA  473   7.892   7.160   2.188 -0.7217  0.3789 -1.4831
   25LER     CB  474   7.751   7.095   2.037 -0.3923  0.7107  0.8332
   25LER    HB1  475   7.659   7.038   2.027  0.0581  0.1751 -0.2756
   25LER    HB2  476   7.823   7.036   1.981 -1.8666 -0.7435  0.3916
   25LER     CG  477   7.719   7.223   1.952 -0.2552  0.3262 -0.1006
   25LER     HG  478   7.641   7.287   1.994 -1.5480  0.1845 -2.1297
   25LER    CD1  479   7.833   7.319   1.938 -0.4860 -0.1267 -0.5839
   25LER   HD11  480   7.853   7.369   2.033 -0.6213 -0.4157 -0.4032
   25LER   HD12  481   7.916   7.262   1.895 -0.6618  0.5724 -1.9326
   25LER   HD13  482   7.807   7.398   1.867  0.7099 -1.1014 -2.1886
   25LER    CD2  483   7.679   7.186   1.809 -0.6293  0.4299 -0.0571
   25LER   HD21  484   7.764   7.149   1.753 -1.1971 -0.5568 -0.2871
   25LER   HD22  485   7.604   7.107   1.813 -0.5273  0.1003 -2.9005
   25LER   HD23  486   7.624   7.255   1.746 -0.6118 -2.0886 -3.0530
   25LER      C  487   7.703   7.192   2.273  0.0196  0.0784  1.4099
   25LER      O  488   7.658   7.154   2.374  0.3266 -0.3813 -0.8707
   26LYR      N  489   7.694   7.319   2.237  0.1420 -0.2744  0.1940
   26LYR      H  490   7.742   7.352   2.154 -0.7988  0.6532 -0.0092
   26LYR     CA  491   7.634   7.417   2.320 -0.0866  0.6372  0.8856
   26LYR     HA  492   7.540   7.381   2.361  0.2607 -1.5337 -0.1169
   26LYR     CB  493   7.721   7.442   2.446  0.2215 -0.1153  0.5865
   26LYR    HB1  494   7.823   7.464   2.414 -0.1571 -1.5913 -1.8723
   26LYR    HB2  495   7.718   7.356   2.513  0.8482 -0.1337  0.6000
   26LYR     CG  496   7.682   7.560   2.529  0.6282 -0.3682 -0.0061
   26LYR    HG1  497   7.578   7.558   2.562  1.4807 -1.7256  2.9718
   26LYR    HG2  498   7.689   7.643   2.458 -0.2555 -0.0896  0.2202
   26LYR     CD  499   7.767   7.593   2.656  0.1664  0.2517  1.1594
   26LYR    HD1  500   7.866   7.627   2.626  0.4216  0.5772  2.3215
   26LYR    HD2  501   7.775   7.507   2.722  0.1709 -1.6330 -1.1553
   26LYR     CE  502   7.702   7.707   2.736  0.9057 -0.1640  0.3025
   26LYR    HE1  503   7.596   7.693   2.758  0.3901  1.2622 -1.0375
   26LYR    HE2  504   7.712   7.797   2.675 -0.9683 -0.3841 -0.4091
   26LYR     NZ  505   7.786   7.736   2.855 -0.0066 -0.3083  0.3181
   26LYR    HZ1  506   7.774   7.670   2.930  0.9754  2.2155  2.8400
   26LYR      C  507   7.598   7.541   2.237 -0.1090  0.0663  1.6187
   26LYR      O  508   7.667   7.579   2.144 -0.3499  0.2501  0.4355
   27LER      N  509   7.486   7.603   2.267  0.7407  0.0366  0.0978
   27LER      H  510   7.423   7.550   2.325  1.3686 -0.4308  0.3660
   27LER     CA  511   7.423   7.719   2.212  0.1288 -0.0089 -0.1528
   27LER     HA  512   7.500   7.777   2.160  0.1348 -0.7457 -0.9919
   27LER     CB  513   7.318   7.667   2.113  0.3298  0.8907 -0.8856
   27LER    HB1  514   7.252   7.603   2.171  0.1973  1.1349 -0.7652
   27LER    HB2  515   7.369   7.622   2.028  0.1250  1.9883 -1.6092
   27LER     CG  516   7.234   7.784   2.057  0.3312  0.7918 -0.4166
   27LER     HG  517   7.194   7.833   2.145 -0.4034 -1.9195  0.8818
   27LER    CD1  518   7.324   7.879   1.979  0.1961  0.3876  0.3429
   27LER   HD11  519   7.419   7.895   2.031  0.5374  0.2067 -0.2118
   27LER   HD12  520   7.335   7.830   1.882 -1.0202 -1.1251  0.9185
   27LER   HD13  521   7.280   7.978   1.968 -1.5430 -0.0313  2.6870
   27LER    CD2  522   7.120   7.734   1.965 -0.9420  0.5984  0.6036
   27LER   HD21  523   7.073   7.822   1.920  1.9829  1.8463 -0.2187
   27LER   HD22  524   7.155   7.666   1.887  0.9235  0.8052  1.2321
   27LER   HD23  525   7.060   7.670   2.029  0.2810 -0.0984  1.0835
   27LER      C  526   7.363   7.808   2.322 -0.3403  0.2707 -0.5565
   27LER      O  527   7.284   7.759   2.403  0.2058  0.2605  0.0371
   28LER      N  528   7.401   7.934   2.326  0.0310  0.1471  0.1596
   28LER      H  529   7.466   7.964   2.255  3.8503  1.4197  3.7906
   28LER     CA  530   7.347   8.031   2.423 -0.4535  0.3268  0.2507
   28LER     HA  531   7.309   7.979   2.511  0.4319  2.6685  2.0963
   28LER     CB  532   7.454   8.134   2.476 -0.5331  0.4637 -1.1198
   28LER    HB1  533   7.408   8.205   2.545  0.4766 -1.1237  1.3541
   28LER    HB2  534   7.489   8.197   2.394 -0.0380 -0.5034 -1.6667
   28LER     CG  535   7.568   8.066   2.559 -0.2050 -0.1493  0.1606
   28LER     HG  536   7.613   7.987   2.500 -2.6979 -1.6438  0.1508
   28LER    CD1  537   7.674   8.171   2.592  0.9020 -0.5620 -0.4016
   28LER   HD11  538   7.759   8.111   2.624  1.6055 -0.1868 -1.5152
   28LER   HD12  539   7.696   8.242   2.512 -2.7492  1.4345  0.1526
   28LER   HD13  540   7.632   8.235   2.670 -0.8361 -1.2067 -0.7778
   28LER    CD2  541   7.514   7.993   2.680  0.4513 -0.2155  0.5108
   28LER   HD21  542   7.600   7.950   2.732  2.0462  1.1292 -0.8854
   28LER   HD22  543   7.464   8.064   2.745  0.2285  1.2273 -1.1496
   28LER   HD23  544   7.455   7.907   2.649  0.5033 -0.3722  0.8434
   28LER      C  545   7.222   8.100   2.375  0.4968  0.5161 -0.0798
   28LER      O  546   7.191   8.097   2.255 -0.8136  0.4950 -0.8544
   29LYR      N  547   7.155   8.164   2.470  0.2758  0.0281  0.5409
   29LYR      H  548   7.172   8.155   2.569 -1.6627 -0.6221  0.8554
   29LYR     CA  549   7.022   8.217   2.444 -0.0021  0.5483 -0.2846
   29LYR     HA  550   7.004   8.229   2.337  3.9425  1.2118 -1.0012
   29LYR     CB  551   6.913   8.123   2.492  0.1247  0.4451  0.4413
   29LYR    HB1  552   6.814   8.168   2.484 -0.3941 -0.8874 -1.4940
   29LYR    HB2  553   6.936   8.108   2.597 -1.3041  0.9689  0.8619
   29LYR     CG  554   6.900   7.984   2.429  0.5461  0.6503 -0.1318
   29LYR    HG1  555   7.000   7.947   2.404  0.2471 -1.0051  0.9689
   29LYR    HG2  556   6.833   7.988   2.342 -1.4936 -0.6493  1.2959
   29LYR     CD  557   6.838   7.873   2.523 -0.0426 -0.3173 -0.2018
   29LYR    HD1  558   6.797   7.788   2.468  3.1225 -2.7889  0.9951
   29LYR    HD2  559   6.764   7.919   2.589  0.7762 -1.0062  1.2506
   29LYR     CE  560   6.945   7.829   2.621  0.2135  0.2558 -0.4532
   29LYR    HE1  561   6.889   7.789   2.706  0.3455  2.7411  0.9145
   29LYR    HE2  562   7.005   7.915   2.653  0.4459  0.1676 -0.6542
   29LYR     NZ  563   7.016   7.721   2.557 -0.1649 -0.8199  0.3098
   29LYR    HZ1  564   7.099   7.746   2.504 -1.4340 -0.4810 -1.6468
   29LYR      C  565   7.015   8.358   2.509  0.2763  0.2112 -0.7545
   29LYR      O  566   7.107   8.400   2.582  0.8012  0.5148  0.5877
   30LER      N  567   6.906   8.426   2.486 -0.2543 -0.0158  0.0810
   30LER      H  568   6.832   8.378   2.437  0.8238 -1.7382  0.0948
   30LER     CA  569   6.872   8.557   2.541  0.4140 -0.3222 -0.3265
   30LER     HA  570   6.944   8.591   2.616 -2.0021  2.4701  0.9007
   30LER     CB  571   6.874   8.657   2.428 -0.3635 -0.2594  0.4373
   30LER    HB1  572   6.845   8.757   2.461  0.9711  0.7068 -1.1405
   30LER    HB2  573   6.809   8.620   2.348 -0.6912 -1.8152  1.3804
   30LER     CG  574   7.016   8.670   2.363  0.1414 -0.2905 -0.3085
   30LER     HG  575   7.075   8.578   2.372 -1.5806 -1.2367  2.9065
   30LER    CD1  576   7.001   8.711   2.215  0.3412 -0.9430  0.8054
   30LER   HD11  577   6.949   8.806   2.210 -1.0027 -1.6289  1.2309
   30LER   HD12  578   7.100   8.706   2.169  0.3445 -1.0129  0.8205
   30LER   HD13  579   6.941   8.637   2.161 -1.1125  0.9450 -0.2679
   30LER    CD2  580   7.089   8.790   2.424 -0.5530 -0.2163  0.2687
   30LER   HD21  581   7.188   8.793   2.378 -0.4236  2.2920  0.5709
   30LER   HD22  582   7.037   8.885   2.420  0.9620  0.6451  0.4461
   30LER   HD23  583   7.118   8.765   2.526  2.8494  0.7203 -0.3371
   30LER      C  584   6.739   8.556   2.615  0.2975  0.2093 -0.0755
   30LER      O  585   6.667   8.459   2.614 -0.4482  1.0631  0.9617
   31LER      N  586   6.703   8.671   2.673  0.1243 -0.2621 -0.0550
   31LER      H  587   6.786   8.728   2.681  1.3065 -1.8101 -0.6735
   31LER     CA  588   6.577   8.718   2.729  0.1768  0.7218  0.1660
   31LER     HA  589   6.497   8.647   2.707 -0.5528  1.5279  0.1549
   31LER     CB  590   6.591   8.727   2.883  0.4525 -0.0839 -0.2691
   31LER    HB1  591   6.507   8.784   2.921  0.6567 -0.2596  0.4662
   31LER    HB2  592   6.689   8.770   2.902 -1.2623  4.5549 -0.5995
   31LER     CG  593   6.593   8.575   2.941 -0.3139 -0.7176  1.0312
   31LER     HG  594   6.658   8.524   2.871 -0.2607 -1.1591  1.4027
   31LER    CD1  595   6.658   8.576   3.076 -1.4301 -0.5509  0.2702
   31LER   HD11  596   6.659   8.476   3.121 -0.2498 -0.3413  0.7385
   31LER   HD12  597   6.761   8.606   3.058 -1.8530  0.9410  0.1573
   31LER   HD13  598   6.633   8.658   3.144  2.1224  0.7566  0.2029
   31LER    CD2  599   6.439   8.541   2.957 -0.5055  0.4634  0.1129
   31LER   HD21  600   6.392   8.612   3.025 -1.9216  0.0359 -0.3762
   31LER   HD22  601   6.391   8.561   2.861 -0.0863  2.2656  0.2260
   31LER   HD23  602   6.420   8.437   2.982 -0.8054  0.9124  1.9075
   31LER      C  603   6.532   8.847   2.665 -1.3083  0.1464  0.3540
   31LER      O  604   6.522   8.942   2.739 -0.3543  0.1051 -0.5974
   32LY0      N  605   8.408   7.803   3.099 -0.1826  0.1384 -0.1775
   32LY0     H1  606   8.497   7.851   3.098  0.4110 -0.9148 -2.0490
   32LY0     H2  607   8.433   7.705   3.100  1.9256  0.5980  1.7135
   32LY0     H3  608   8.351   7.819   3.181 -1.7803 -3.1020 -0.4951
   32LY0     CA  609   8.322   7.848   2.985  0.0279  0.3559 -0.1051
   32LY0     HA  610   8.314   7.956   2.999 -1.4375  0.0841  1.5504
   32LY0     CB  611   8.394   7.810   2.849 -0.3356  1.0482 -0.6178
   32LY0    HB1  612   8.387   7.701   2.844  0.2273  0.7956  2.3252
   32LY0    HB2  613   8.498   7.841   2.857 -1.1304  4.1593 -1.2355
   32LY0     CG  614   8.329   7.876   2.720 -0.0962  0.2841 -0.4995
   32LY0    HG1  615   8.360   7.980   2.712  0.1254  0.3853  1.2341
   32LY0    HG2  616   8.221   7.869   2.733  0.0188 -0.0083  0.4045
   32LY0     CD  617   8.373   7.808   2.590  0.0909  0.5783  1.2732
   32LY0    HD1  618   8.311   7.844   2.507  1.3789  3.7211  1.5428
   32LY0    HD2  619   8.343   7.703   2.597 -2.0023  0.9091 -1.2918
   32LY0     CE  620   8.529   7.818   2.570 -0.1968  0.3472  0.2392
   32LY0    HE1  621   8.575   7.765   2.653 -0.3699 -2.0697 -1.1187
   32LY0    HE2  622   8.559   7.923   2.565 -3.0548  1.1953 -3.3925
   32LY0     NZ  623   8.563   7.743   2.446 -0.1372 -0.3998 -0.4853
   32LY0    HZ1  624   8.531   7.648   2.456 -2.3269  0.1049 -2.0349
   32LY0    HZ2  625   8.527   7.798   2.369 -0.6972 -1.0210 -0.6687
   32LY0    HZ3  626   8.664   7.742   2.448 -0.0449  0.2882  3.4456
   32LY0      C  627   8.173   7.798   3.002 -0.0476 -0.6544  0.2453
   32LY0      O  628   8.150   7.682   3.024 -0.2637  0.1197  0.1497
   33LER      N  629   8.080   7.894   2.985  0.7358 -0.8992  0.1686
   33LER      H  630   8.106   7.991   2.975 -2.3694  0.0989  0.7580
   33LER     CA  631   7.934   7.871   3.004 -0.9542 -0.3596 -0.0750
   33LER     HA  632   7.923   7.783   3.067 -0.5450 -0.3638 -0.0068
   33LER     CB  633   7.874   7.996   3.080  0.0521 -0.5271  0.2666
   33LER    HB1  634   7.897   8.088   3.026  0.4679  0.2729  1.7845
   33LER    HB2  635   7.924   8.001   3.176  0.1341 -0.8914  0.2441
   33LER     CG  636   7.725   7.996   3.100  0.9982  0.4973 -0.0639
   33LER     HG  637   7.669   7.991   3.007  0.9534  0.3874 -0.0312
   33LER    CD1  638   7.694   7.872   3.181 -0.0069  0.3148  0.4283
   33LER   HD11  639   7.775   7.849   3.250  0.6038  0.3272 -0.2690
   33LER   HD12  640   7.603   7.894   3.237  0.5980 -0.2836  1.6860
   33LER   HD13  641   7.674   7.787   3.116  0.4052  1.6768 -1.5638
   33LER    CD2  642   7.684   8.116   3.185 -0.0297  0.7053 -0.3821
   33LER   HD21  643   7.741   8.116   3.278 -0.9461  0.2610  0.1888
   33LER   HD22  644   7.700   8.208   3.129 -1.0133 -0.6579 -3.0710
   33LER   HD23  645   7.577   8.112   3.204 -0.1244 -4.1276 -0.8385
   33LER      C  646   7.861   7.845   2.873 -1.0613 -0.5042  0.5643
   33LER      O  647   7.884   7.921   2.781  0.1955  0.0097  0.4188
   34LY0      N  648   7.403   6.345   1.903 -0.0716  0.0628 -0.7050
   34LY0     H1  649   7.455   6.293   1.833 -0.7790  0.1502 -1.3145
   34LY0     H2  650   7.334   6.293   1.955  0.9700 -1.9578 -1.2494
   34LY0     H3  651   7.351   6.413   1.849 -0.0207  0.4484 -0.2706
   34LY0     CA  652   7.498   6.414   1.996  0.2232  0.4707 -0.3441
   34LY0     HA  653   7.549   6.334   2.050 -0.4880  0.1553 -0.1153
   34LY0     CB  654   7.605   6.485   1.923 -1.2506 -0.6307 -0.7999
   34LY0    HB1  655   7.571   6.580   1.882  1.9054  0.0296 -2.2051
   34LY0    HB2  656   7.630   6.421   1.838  0.8762  0.1419 -0.8152
   34LY0     CG  657   7.727   6.522   2.005 -0.0745  0.2275 -0.5038
   34LY0    HG1  658   7.758   6.435   2.063 -1.0564 -1.0041 -1.7631
   34LY0    HG2  659   7.712   6.608   2.071 -2.0998 -0.2343 -0.3049
   34LY0     CD  660   7.837   6.564   1.917  0.2609  0.1610  0.9759
   34LY0    HD1  661   7.799   6.645   1.854 -1.3913 -0.8167  0.6618
   34LY0    HD2  662   7.860   6.484   1.847  0.8023  1.1970 -0.0742
   34LY0     CE  663   7.958   6.622   1.993 -0.4232 -0.6231 -0.6649
   34LY0    HE1  664   8.043   6.621   1.925  0.6679  1.9389  0.4953
   34LY0    HE2  665   7.974   6.554   2.076  1.0276 -1.7838 -1.8496
   34LY0     NZ  666   7.935   6.759   2.048  0.5840 -0.5403  0.3013
   34LY0    HZ1  667   7.862   6.767   2.117  0.1038  2.5188 -0.4286
   34LY0    HZ2  668   8.018   6.813   2.069  0.9242  0.1614 -2.4304
   34LY0    HZ3  669   7.898   6.799   1.963  1.9894  0.4356  0.1081
   34LY0      C  670   7.429   6.502   2.108 -0.1511 -0.2681  0.3027
   34LY0      O  671   7.337   6.571   2.070  0.3881  0.1837  0.3329
   35LER      N  672   7.475   6.492   2.233  0.2982  0.0496  0.7361
   35LER      H  673   7.550   6.430   2.258  1.1575 -0.0850 -1.8956
   35LER     CA  674   7.419   6.586   2.329 -0.0833 -0.9468  0.1793
   35LER     HA  675   7.310   6.584   2.320 -0.0087 -1.7721 -0.7050
   35LER     CB  676   7.465   6.535   2.476 -0.1109 -0.6004 -0.5113
   35LER    HB1  677   7.421   6.606   2.547  2.4794  0.4278  0.1629
   35LER    HB2  678   7.572   6.543   2.491  0.3676 -2.4747 -2.4853
   35LER     CG  679   7.426   6.397   2.519 -0.0885  0.3035  0.8228
   35LER     HG  680   7.450   6.329   2.437  0.3873  0.8384  0.5073
   35LER    CD1  681   7.496   6.357   2.652  0.0764  0.0064  0.1031
   35LER   HD11  682   7.605   6.350   2.641 -0.0965 -2.4800 -0.7090
   35LER   HD12  683   7.457   6.420   2.732  0.2642 -1.2412  1.2280
   35LER   HD13  684   7.488   6.252   2.680  3.5458 -1.2800 -2.8835
   35LER    CD2  685   7.277   6.380   2.534  0.1452 -0.0747  0.0559
   35LER   HD21  686   7.251   6.275   2.544  1.0439 -0.3089 -0.0240
   35LER   HD22  687   7.246   6.428   2.627  1.3648 -3.9798  2.7112
   35LER   HD23  688   7.222   6.423   2.450 -2.7484 -3.6935 -0.1886
   35LER      C  689   7.462   6.733   2.305 -1.0330  0.1667  0.3797
   35LER      O  690   7.566   6.759   2.245 -0.4635 -1.0227  0.6755
   36LYR      N  691   7.375   6.824   2.343  0.2593 -0.1505  0.1361
   36LYR      H  692   7.299   6.790   2.401  1.5047  0.3688  2.1680
   36LYR     CA  693   7.387   6.967   2.322  0.1436 -0.8989  0.2086
   36LYR     HA  694   7.492   6.994   2.321  0.1868 -1.0857 -0.3171
   36LYR     CB  695   7.331   7.000   2.181 -0.2971  0.1868  0.5197
   36LYR    HB1  696   7.224   6.977   2.191  0.0998 -1.6853  0.9075
   36LYR    HB2  697   7.379   6.937   2.106 -0.5116  1.1449 -0.4432
   36LYR     CG  698   7.343   7.141   2.137 -0.1513  0.1237 -0.1763
   36LYR    HG1  699   7.447   7.174   2.141  0.0150 -0.4371  0.1635
   36LYR    HG2  700   7.282   7.206   2.200  2.9715  3.4339 -0.2106
   36LYR     CD  701   7.304   7.153   1.988 -0.0568 -0.0171 -0.0293
   36LYR    HD1  702   7.204   7.113   1.977  0.0777 -0.6683  1.0112
   36LYR    HD2  703   7.378   7.112   1.920 -1.5859 -1.5036 -0.8497
   36LYR     CE  704   7.287   7.304   1.964 -0.4633  0.2452 -0.8313
   36LYR    HE1  705   7.385   7.342   1.993 -1.1526  2.3468 -1.1492
   36LYR    HE2  706   7.207   7.353   2.021 -1.2027  0.8351 -2.3260
   36LYR     NZ  707   7.261   7.328   1.828  0.5403  0.2587  0.1212
   36LYR    HZ1  708   7.179   7.292   1.783  0.1519 -0.2843  1.2150
   36LYR      C  709   7.306   7.051   2.423  0.2542  0.6181 -0.0393
   36LYR      O  710   7.194   7.017   2.451  0.3246  0.0110 -0.4547
   37LER      N  711   7.365   7.160   2.469 -0.7884  0.3328 -0.2078
   37LER      H  712   7.453   7.187   2.428 -0.4609  0.4269  0.5346
   37LER     CA  713   7.305   7.241   2.574 -0.3942  0.2868  0.4216
   37LER     HA  714   7.223   7.195   2.629 -1.1135 -0.3379 -1.1143
   37LER     CB  715   7.419   7.276   2.669 -0.4117  0.0591  0.0494
   37LER    HB1  716   7.366   7.314   2.757  0.6343  2.0139 -0.1137
   37LER    HB2  717   7.483   7.350   2.623 -1.0972 -0.3134 -1.5784
   37LER     CG  718   7.500   7.152   2.719 -0.6186 -0.0167 -0.1464
   37LER     HG  719   7.556   7.116   2.633  1.2998 -0.3558  1.1693
   37LER    CD1  720   7.615   7.195   2.814 -0.4924 -0.0134  0.1425
   37LER   HD11  721   7.663   7.111   2.863  1.2491  2.1078  2.2827
   37LER   HD12  722   7.688   7.244   2.749 -0.0512 -0.8828 -0.0428
   37LER   HD13  723   7.577   7.266   2.887  1.9875  0.5768  0.9571
   37LER    CD2  724   7.422   7.038   2.783  0.1849  0.4512 -0.2481
   37LER   HD21  725   7.369   6.980   2.708 -1.9024  0.2950  1.2352
   37LER   HD22  726   7.486   6.974   2.843 -2.5750  0.7457  3.4002
   37LER   HD23  727   7.356   7.082   2.859  1.5944 -0.0388  1.3065
   37LER      C  728   7.252   7.370   2.500 -0.3684  0.5105  0.1644
   37LER      O  729   7.323   7.437   2.424 -0.0968  0.2266 -0.2590
   38LER      N  730   7.121   7.392   2.519  0.6732  0.0853 -0.6609
   38LER      H  731   7.063   7.324   2.565 -0.3379  0.0509 -1.9354
   38LER     CA  732   7.050   7.506   2.458  0.1724  0.3167 -0.3813
   38LER     HA  733   7.132   7.563   2.415  1.8649 -0.5253  1.5452
   38LER     CB  734   6.931   7.468   2.367 -1.1102  0.7836  0.4303
   38LER    HB1  735   6.885   7.563   2.338 -4.0918 -0.8429 -0.5498
   38LER    HB2  736   6.857   7.408   2.419  0.3377 -1.3101  0.1968
   38LER     CG  737   6.964   7.400   2.235 -0.0058 -0.2355  0.7403
   38LER     HG  738   7.056   7.445   2.198 -0.2474 -0.4896 -0.2150
   38LER    CD1  739   6.994   7.248   2.247  0.4798  0.1451  0.7653
   38LER   HD11  740   6.908   7.190   2.281  1.4472 -0.9211  1.4871
   38LER   HD12  741   7.033   7.202   2.156 -0.1781 -0.5512  0.8226
   38LER   HD13  742   7.058   7.222   2.331 -0.1185 -1.1897  0.8473
   38LER    CD2  743   6.854   7.438   2.130 -0.2433  0.0244  0.7685
   38LER   HD21  744   6.849   7.541   2.095  0.7876  1.2836  3.9681
   38LER   HD22  745   6.862   7.379   2.039 -3.3034  1.7450 -0.7963
   38LER   HD23  746   6.759   7.418   2.180  0.6202 -1.7380  1.7853
   38LER      C  747   6.992   7.591   2.568  0.5361  0.2780 -0.5832
   38LER      O  748   6.908   7.551   2.651  0.2252 -0.2108  0.4214
   39LY0      N  749   7.171   7.022   1.361 -0.3720 -0.1290 -0.0384
   39LY0     H1  750   7.270   7.004   1.358  0.2032  2.4683  0.8736
   39LY0     H2  751   7.125   6.932   1.351  1.9479 -1.1766 -2.3122
   39LY0     H3  752   7.147   7.087   1.287 -3.0404  0.9112  1.5737
   39LY0     CA  753   7.144   7.085   1.490 -0.9276 -0.1522  1.1240
   39LY0     HA  754   7.042   7.123   1.503 -1.4742 -0.9894 -0.5090
   39LY0     CB  755   7.129   6.989   1.603  0.3435 -0.2631  0.4265
   39LY0    HB1  756   7.054   6.914   1.578 -1.0572  0.2741  2.7446
   39LY0    HB2  757   7.090   7.035   1.694  1.4434 -0.3841  0.9732
   39LY0     CG  758   7.260   6.917   1.639  0.1776  0.0036 -0.2465
   39LY0    HG1  759   7.326   6.985   1.695 -1.5129  1.6597 -0.1645
   39LY0    HG2  760   7.320   6.897   1.550  0.7604  1.8887 -0.3353
   39LY0     CD  761   7.238   6.785   1.713 -0.2409  0.4360 -0.7440
   39LY0    HD1  762   7.327   6.723   1.707  0.3693  1.3273 -1.1861
   39LY0    HD2  763   7.156   6.723   1.678  0.4105 -1.0228  0.2131
   39LY0     CE  764   7.217   6.832   1.861 -0.1669  0.1100  0.3527
   39LY0    HE1  765   7.169   6.930   1.860  3.6755  2.1574 -1.0836
   39LY0    HE2  766   7.314   6.844   1.908 -0.5420  0.5545  1.0299
   39LY0     NZ  767   7.147   6.734   1.942  1.0481 -0.0917 -0.2107
   39LY0    HZ1  768   7.073   6.771   2.000 -0.6328 -2.0935 -0.9178
   39LY0    HZ2  769   7.104   6.673   1.874  1.6496 -2.5546  1.4861
   39LY0    HZ3  770   7.207   6.672   1.993 -0.7325 -2.4874 -0.8367
   39LY0      C  771   7.240   7.195   1.512  0.2762 -0.6805  0.2449
   39LY0      O  772   7.356   7.168   1.490 -0.0718  0.0365 -0.0126
   40LER      N  773   7.192   7.317   1.555 -0.1205 -0.2368  0.5552
   40LER      H  774   7.092   7.332   1.548  0.0043 -0.1045 -2.0744
   40LER     CA  775   7.292   7.421   1.606 -0.4388  0.0388 -0.1172
   40LER     HA  776   7.383   7.413   1.548  1.4288 -0.5840  2.6732
   40LER     CB  777   7.230   7.565   1.577 -0.1293  0.4313  0.0261
   40LER    HB1  778   7.149   7.565   1.649 -0.2790  0.3514 -0.1416
   40LER    HB2  779   7.198   7.572   1.473 -1.3625  1.5921  0.4564
   40LER     CG  780   7.319   7.683   1.605 -0.4354 -0.1254 -0.4751
   40LER     HG  781   7.372   7.661   1.698  0.5801 -3.2438 -1.6477
   40LER    CD1  782   7.427   7.698   1.503 -1.0438 -0.6377 -0.0904
   40LER   HD11  783   7.484   7.608   1.484 -0.4258 -0.5253  1.1447
   40LER   HD12  784   7.386   7.720   1.405 -1.2982 -1.8984 -0.2761
   40LER   HD13  785   7.495   7.774   1.541  2.9695 -4.1846  0.5714
   40LER    CD2  786   7.233   7.805   1.604 -0.1199 -0.3883  0.0430
   40LER   HD21  787   7.190   7.808   1.503 -0.3571 -0.2700  0.1455
   40LER   HD22  788   7.169   7.796   1.692  0.9937 -0.1149  0.9015
   40LER   HD23  789   7.296   7.893   1.612 -0.6892  0.3850 -2.8326
   40LER      C  790   7.336   7.404   1.750  0.5277 -0.1186  0.0850
   40LER      O  791   7.447   7.450   1.778  0.1776  0.1740  0.2019
   41U      O5'  792   4.492   7.750   1.434 -0.2036  0.5419 -0.5917
   41U      H5T  793   4.507   7.823   1.495 -3.1768 -0.0771  1.0489
   41U      C5'  794   4.362   7.735   1.427 -0.4019  0.2491  0.3781
   41U     H5'1  795   4.303   7.823   1.401 -1.0773 -0.6846 -1.3850
   41U     H5'2  796   4.325   7.696   1.522  1.0428  0.2772  0.9690
   41U      C4'  797   4.328   7.626   1.327  0.4336  0.5124  0.0962
   41U      H4'  798   4.220   7.613   1.320  0.5761 -0.2927 -0.6921
   41U      O4'  799   4.394   7.644   1.201  0.5894  0.2543 -0.3081
   41U      C1'  800   4.431   7.513   1.167  0.0973 -0.1953  0.1746
   41U      H1'  801   4.375   7.480   1.080 -0.9409 -0.6170  0.9690
   41U       N1  802   4.582   7.513   1.126 -0.0588 -0.2395 -0.7452
   41U       C6  803   4.677   7.587   1.195  0.0343  0.4721  0.0932
   41U       H6  804   4.649   7.658   1.271  0.6156 -0.5879  1.3429
   41U       C5  805   4.805   7.558   1.179  0.6269  0.1655  0.1569
   41U       H5  806   4.883   7.618   1.224  0.1933  1.5209 -0.8458
   41U       C4  807   4.851   7.471   1.073 -0.1963  0.5662 -0.5560
   41U       O4  808   4.964   7.438   1.061 -0.5361 -0.0540 -0.2501
   41U       N3  809   4.752   7.426   0.992 -0.5870 -0.0844  0.8403
   41U       H3  810   4.775   7.365   0.915  2.6400  1.0045  0.7864
   41U       C2  811   4.619   7.435   1.020  0.3169  0.0668  0.2294
   41U       O2  812   4.541   7.356   0.958 -0.5087 -0.6300 -0.1185
   41U      C3'  813   4.385   7.499   1.390 -0.2683  0.2837  0.0984
   41U      H3'  814   4.487   7.528   1.416 -0.5018  0.2361  1.0733
   41U      C2'  815   4.389   7.414   1.268 -0.3943 -0.1935 -0.5151
   41U     H2'1  816   4.465   7.337   1.277 -0.6859 -0.5635 -1.1495
   41U      O2'  817   4.264   7.363   1.233  0.0581 -0.2950  0.1349
   41U     HO'2  818   4.197   7.382   1.299 -1.6898  1.2648 -1.9604
   41U      O3'  819   4.311   7.446   1.497  0.1005 -0.1225  0.5120
   42U        P  820   4.370   7.333   1.590 -0.0069 -0.3725  0.1468
   42U      O1P  821   4.257   7.298   1.678 -0.1652 -0.0410 -0.3566
   42U      O2P  822   4.500   7.369   1.648  0.4427  0.1376 -0.0019
   42U      O5'  823   4.405   7.198   1.511  0.0737 -0.6090  0.5868
   42U      C5'  824   4.311   7.097   1.479  0.2143  0.7244 -0.2925
   42U     H5'1  825   4.218   7.151   1.459 -1.8057 -2.2678  0.3226
   42U     H5'2  826   4.287   7.038   1.567 -1.7012  0.1595 -1.1365
   42U      C4'  827   4.338   7.008   1.355  0.2151  0.3199 -0.1885
   42U      H4'  828   4.244   6.967   1.317  1.0404 -1.4024 -0.4666
   42U      O4'  829   4.404   7.085   1.260 -0.5681 -0.2769  0.2938
   42U      C1'  830   4.492   7.005   1.188 -0.6544 -0.0058  0.1577
   42U      H1'  831   4.441   7.004   1.092 -1.1468 -0.0983  0.4205
   42U       N1  832   4.629   7.059   1.179  0.3273  0.0395 -0.3581
   42U       C6  833   4.696   7.126   1.287 -0.2124  0.7521  0.2631
   42U       H6  834   4.637   7.170   1.366 -1.5452 -1.1850  0.4381
   42U       C5  835   4.828   7.147   1.285 -0.5524 -0.8915 -0.3245
   42U       H5  836   4.878   7.203   1.362 -0.3151  1.0085 -1.7881
   42U       C4  837   4.913   7.108   1.177  0.2746  0.2841 -1.0343
   42U       O4  838   5.036   7.117   1.172  0.6080  0.5993  0.1057
   42U       N3  839   4.847   7.046   1.077 -0.4486  0.2573  0.0323
   42U       H3  840   4.904   7.004   1.004  1.2765  0.6067  1.1343
   42U       C2  841   4.708   7.017   1.070  0.4179  0.3802 -0.1459
   42U       O2  842   4.668   6.953   0.969 -0.1036  0.3111 -0.3992
   42U      C3'  843   4.437   6.892   1.384 -0.5023  0.0658 -0.3651
   42U      H3'  844   4.514   6.930   1.451  1.8640 -2.7396 -1.2871
   42U      C2'  845   4.494   6.861   1.237 -0.4074 -0.2613 -0.5396
   42U     H2'1  846   4.593   6.816   1.230 -0.2351  0.2089 -1.2300
   42U      O2'  847   4.414   6.775   1.156  0.2244 -0.4010 -0.0137
   42U     HO'2  848   4.422   6.686   1.191  1.5507 -1.4178 -2.6449
   42U      O3'  849   4.373   6.782   1.447  0.6098  0.4462  0.9303
   43A        P  850   4.452   6.653   1.492  0.1744 -0.0627  0.4597
   43A      O1P  851   4.362   6.569   1.570 -0.0566  0.8671 -0.2085
   43A      O2P  852   4.584   6.689   1.552 -0.6688  0.2750 -0.6702
   43A      O5'  853   4.481   6.579   1.360  0.4969 -0.0220  0.3963
   43A      C5'  854   4.403   6.486   1.289  0.1297  0.2984  0.9916
   43A     H5'1  855   4.322   6.542   1.243  1.4728  1.0080 -0.6221
   43A     H5'2  856   4.376   6.396   1.345  0.1769  0.4630  1.2792
   43A      C4'  857   4.487   6.436   1.174  0.1386 -0.0417 -0.0924
   43A      H4'  858   4.417   6.385   1.107 -0.6628 -0.7280  1.2279
   43A      O4'  859   4.551   6.539   1.101 -1.1792 -0.7381  0.5924
   43A      C1'  860   4.684   6.484   1.073 -0.1161  0.1581 -0.9143
   43A      H1'  861   4.699   6.501   0.967 -4.1539  0.0908 -1.6716
   43A       N9  862   4.785   6.559   1.142  0.3428  0.0238 -0.0087
   43A       C8  863   4.783   6.621   1.262  0.5290  0.1406  0.4021
   43A       H8  864   4.703   6.620   1.334  0.3281  2.6725  0.3153
   43A       N7  865   4.890   6.693   1.288  1.0277  0.5160  0.7263
   43A       C5  866   4.966   6.675   1.177  0.2357 -0.3751  0.2061
   43A       C6  867   5.104   6.705   1.144  1.0334  1.2842  0.2644
   43A       N6  868   5.193   6.768   1.216  0.2929 -0.4296  0.2583
   43A      H61  869   5.157   6.812   1.300  0.9255  2.3605 -0.8089
   43A      H62  870   5.283   6.792   1.177 -0.1487 -1.5580 -1.5644
   43A       N1  871   5.152   6.670   1.029 -0.0367  0.8100  0.8521
   43A       C2  872   5.069   6.608   0.942  0.1409  0.6226  0.4083
   43A       H2  873   5.116   6.583   0.848 -2.4882 -1.6400 -0.4336
   43A       N3  874   4.948   6.560   0.959 -0.3331  0.2732 -0.8664
   43A       C4  875   4.897   6.597   1.083 -0.3089 -0.1359  0.0170
   43A      C3'  876   4.586   6.337   1.228 -0.8034  0.1232  0.9396
   43A      H3'  877   4.642   6.378   1.312 -0.9603 -1.4059  1.8274
   43A      C2'  878   4.681   6.332   1.106  0.4995  0.1967 -0.6826
   43A     H2'1  879   4.779   6.298   1.140 -0.2666 -1.0872  0.2964
   43A      O2'  880   4.640   6.261   0.991 -0.2236  0.2972 -0.1926
   43A     HO'2  881   4.708   6.250   0.925  0.9578  0.3855  0.9832
   43A      O3'  882   4.529   6.207   1.257  0.6222 -0.1628  0.2232
   44A        P  883   4.602   6.084   1.322  0.0728 -0.1244 -0.2538
   44A      O1P  884   4.532   5.961   1.282 -0.6746 -0.2869 -0.2371
   44A      O2P  885   4.620   6.118   1.469  0.0655 -0.4009  0.0990
   44A      O5'  886   4.752   6.082   1.267 -0.2918 -0.3070  0.3593
   44A      C5'  887   4.795   6.014   1.153 -0.2256  1.5018  0.3036
   44A     H5'1  888   4.728   6.019   1.067 -1.7800  0.1661  1.3731
   44A     H5'2  889   4.790   5.908   1.178 -0.0109  0.9027 -1.9671
   44A      C4'  890   4.941   6.044   1.115 -0.6430 -0.6315  0.1882
   44A      H4'  891   4.965   6.005   1.016 -1.2439  0.0576 -0.2404
   44A      O4'  892   4.980   6.186   1.124 -0.1216  0.8786 -0.1283
   44A      C1'  893   5.121   6.182   1.141  1.1749  0.0611 -0.6023
   44A      H1'  894   5.153   6.184   1.036 -1.2927 -2.3127 -1.5079
   44A       N9  895   5.158   6.295   1.216  0.1693  0.2346  0.3007
   44A       C8  896   5.094   6.349   1.320  0.6577 -0.0578 -0.8780
   44A       H8  897   4.996   6.312   1.347  0.7321  0.0883 -0.3959
   44A       N7  898   5.161   6.446   1.384 -0.0838 -0.2645  0.7901
   44A       C5  899   5.279   6.450   1.311  0.1013 -0.0652  0.2710
   44A       C6  900   5.393   6.529   1.321 -0.5249 -0.5351  0.7562
   44A       N6  901   5.426   6.610   1.417  0.7139  0.1406  0.3712
   44A      H61  902   5.353   6.631   1.484 -0.6431  1.6425 -1.4766
   44A      H62  903   5.521   6.640   1.433 -0.0446  2.1625  1.3851
   44A       N1  904   5.494   6.499   1.239  0.1373 -0.6517 -0.2508
   44A       C2  905   5.483   6.403   1.147  0.0755 -0.1794 -0.6651
   44A       H2  906   5.573   6.388   1.089  0.6470  1.8378 -0.3917
   44A       N3  907   5.377   6.325   1.126 -0.4591 -0.5277  1.1160
   44A       C4  908   5.277   6.356   1.212  0.6512 -0.5933  0.5504
   44A      C3'  909   5.036   5.968   1.206  0.0057 -0.3214 -0.1601
   44A      H3'  910   5.003   5.996   1.306 -1.0932  0.0243 -0.6038
   44A      C2'  911   5.164   6.045   1.191  0.2205 -0.3801 -0.5440
   44A     H2'1  912   5.217   6.046   1.286 -1.0729  1.7866  0.2256
   44A      O2'  913   5.257   5.988   1.096 -0.4840 -0.2708  0.0758
   44A     HO'2  914   5.305   5.912   1.131  0.3010 -0.0683 -0.5374
   44A      O3'  915   5.037   5.827   1.198  0.3418 -0.2095  0.1106
   45U        P  916   5.098   5.741   1.309  0.1170 -0.6194 -0.1677
   45U      O1P  917   5.057   5.602   1.283  0.1354  0.0980  0.3698
   45U      O2P  918   5.067   5.805   1.440  0.3388  0.0959 -0.7361
   45U      O5'  919   5.256   5.749   1.290 -0.6913  0.7132  0.0134
   45U      C5'  920   5.332   5.645   1.230  0.0323  0.4178 -0.1896
   45U     H5'1  921   5.300   5.618   1.129  0.0351 -0.3074 -0.0025
   45U     H5'2  922   5.309   5.559   1.293  3.3010 -1.3325 -1.1608
   45U      C4'  923   5.479   5.681   1.247  0.3480 -0.1418  0.3516
   45U      H4'  924   5.531   5.610   1.184  1.2414 -0.9265  1.9029
   45U      O4'  925   5.496   5.809   1.185 -0.0928 -0.1551 -0.0708
   45U      C1'  926   5.597   5.879   1.257 -0.0224 -0.1594 -0.1112
   45U      H1'  927   5.676   5.918   1.193 -0.2632 -0.0833 -0.3629
   45U       N1  928   5.550   5.996   1.337  0.0973  0.0595 -0.9004
   45U       C6  929   5.431   5.997   1.405  0.0247 -0.1417 -0.1102
   45U       H6  930   5.369   5.909   1.412  0.1640 -0.1829  0.7085
   45U       C5  931   5.402   6.104   1.488 -0.2381 -0.1822 -0.1887
   45U       H5  932   5.315   6.101   1.552 -0.0036  0.8805  0.1936
   45U       C4  933   5.474   6.227   1.503  0.0079 -0.8452 -0.8142
   45U       O4  934   5.440   6.332   1.565 -0.4332 -0.4342 -0.5663
   45U       N3  935   5.596   6.217   1.438 -0.0426 -0.3114  0.4109
   45U       H3  936   5.659   6.295   1.438  1.2002 -1.1141 -3.0147
   45U       C2  937   5.639   6.112   1.353  0.1091 -0.6189 -0.5937
   45U       O2  938   5.747   6.124   1.296  0.0474  0.3035  0.1080
   45U      C3'  939   5.550   5.674   1.378 -0.1967  0.0307 -0.0186
   45U      H3'  940   5.487   5.702   1.462 -1.1379 -0.8161 -0.4180
   45U      C2'  941   5.661   5.781   1.353 -0.0844  0.3872 -0.2511
   45U     H2'1  942   5.699   5.817   1.448 -0.1353 -1.4147  0.4968
   45U      O2'  943   5.766   5.725   1.281  0.2830 -0.7817  0.1285
   45U     HO'2  944   5.846   5.732   1.335 -1.3025 -0.5965  2.6016
   45U      O3'  945   5.601   5.543   1.406  0.0674 -0.0411 -0.4710
   46U        P  946   5.650   5.506   1.550  0.1344 -0.2757 -0.0566
   46U      O1P  947   5.680   5.359   1.537 -0.3429 -0.1859 -0.1781
   46U      O2P  948   5.540   5.548   1.643  0.1409 -0.2147 -0.0075
   46U      O5'  949   5.783   5.588   1.589  0.0323 -0.1596 -0.4060
   46U      C5'  950   5.898   5.544   1.525 -0.3456  0.4007 -0.1392
   46U     H5'1  951   5.871   5.525   1.421 -2.2083 -0.4785  0.4630
   46U     H5'2  952   5.939   5.449   1.558 -0.2495  0.6094  0.3441
   46U      C4'  953   6.013   5.644   1.525  0.3108  0.0444 -0.7097
   46U      H4'  954   6.091   5.609   1.457  1.2595 -0.9051  0.7974
   46U      O4'  955   5.974   5.768   1.471  0.9111 -0.5008  0.5144
   46U      C1'  956   6.036   5.875   1.550 -0.1994 -0.1143 -0.6397
   46U      H1'  957   6.074   5.946   1.477 -0.3379  2.6975  1.8312
   46U       N1  958   5.933   5.952   1.633 -0.6068 -0.5311 -0.0757
   46U       C6  959   5.805   5.911   1.650  0.0510 -0.0745  0.0432
   46U       H6  960   5.776   5.811   1.620  2.1621 -0.2096 -1.7838
   46U       C5  961   5.709   5.994   1.696 -0.0795 -0.1130 -0.4967
   46U       H5  962   5.612   5.949   1.713  0.1421 -0.1001  0.9428
   46U       C4  963   5.738   6.122   1.747  0.1366 -0.8355  0.1746
   46U       O4  964   5.657   6.210   1.793  0.4565 -0.2330  0.5333
   46U       N3  965   5.869   6.156   1.725 -0.7545 -0.2733 -0.0455
   46U       H3  966   5.895   6.252   1.744 -1.3589  0.0118 -0.6064
   46U       C2  967   5.970   6.080   1.671 -0.7876  0.3791 -0.3707
   46U       O2  968   6.081   6.131   1.653  0.5933  0.2825  0.4485
   46U      C3'  969   6.084   5.672   1.656 -0.6191  0.3190 -0.0289
   46U      H3'  970   6.016   5.680   1.741  0.2847  1.1320  0.6468
   46U      C2'  971   6.149   5.808   1.631  0.2897 -0.1427 -0.2458
   46U     H2'1  972   6.177   5.859   1.723  1.2506 -2.0199  0.5734
   46U      O2'  973   6.265   5.811   1.551 -0.2406  0.3416  0.0358
   46U     HO'2  974   6.296   5.721   1.538  0.1895  0.4552  0.2975
   46U      O3'  975   6.180   5.566   1.673 -0.2311 -0.5820 -0.4250
   47A        P  976   6.222   5.532   1.823  0.3965  0.1878 -0.1475
   47A      O1P  977   6.334   5.442   1.819  0.3687 -0.2541  0.6888
   47A      O2P  978   6.099   5.499   1.898 -0.5393  0.0043  0.1379
   47A      O5'  979   6.277   5.675   1.877  0.3015  0.7174 -0.0379
   47A      C5'  980   6.407   5.732   1.841 -0.4084  0.4364  0.6662
   47A     H5'1  981   6.405   5.756   1.735  0.7061  1.1253  0.7730
   47A     H5'2  982   6.492   5.666   1.860 -1.3781 -0.9312  0.3454
   47A      C4'  983   6.429   5.862   1.905  0.1364  0.7472  0.1311
   47A      H4'  984   6.528   5.904   1.887  1.1903 -1.4199  0.5608
   47A      O4'  985   6.334   5.959   1.874  0.4521  0.2687  0.7487
   47A      C1'  986   6.299   6.044   1.986  0.3284 -0.0400  0.0871
   47A      H1'  987   6.327   6.149   1.973  0.3826 -0.0301  0.2890
   47A       N9  988   6.151   6.030   2.023  0.5415 -0.6751  0.5246
   47A       C8  989   6.059   5.937   1.972  0.2200 -0.4824  0.2587
   47A       H8  990   6.092   5.848   1.921 -0.0466 -0.6678  0.4061
   47A       N7  991   5.937   5.977   1.997 -0.0601 -0.3206 -0.0435
   47A       C5  992   5.948   6.098   2.066 -0.3910 -0.0203 -0.1474
   47A       C6  993   5.864   6.199   2.127  0.2050 -0.4654  0.2361
   47A       N6  994   5.730   6.195   2.136 -0.5326  0.6346 -0.2079
   47A      H61  995   5.669   6.137   2.080 -0.8066  0.9988 -0.2946
   47A      H62  996   5.677   6.271   2.178 -2.2584 -0.1318 -0.9189
   47A       N1  997   5.912   6.305   2.193 -0.2953  0.3739 -0.3927
   47A       C2  998   6.040   6.318   2.201 -0.7208 -0.2731  0.3900
   47A       H2  999   6.078   6.398   2.262 -2.2471  1.0832 -0.3664
   47A       N3 1000   6.127   6.235   2.153  0.5298  0.6642  0.0290
   47A       C4 1001   6.079   6.132   2.080  0.8509  0.3306 -0.3684
   47A      C3' 1002   6.424   5.852   2.056  0.1433  0.1180 -0.0110
   47A      H3' 1003   6.343   5.788   2.091  3.7136 -3.2321  3.1585
   47A      C2' 1004   6.388   5.994   2.099  0.1896 -0.3622  0.0276
   47A     H2'1 1005   6.337   5.999   2.196  0.0870  0.6837 -0.0712
   47A      O2' 1006   6.499   6.075   2.116 -0.0843 -0.2724 -0.1416
   47A     HO'2 1007   6.527   6.057   2.206 -0.6902 -0.3352  0.0412
   47A      O3' 1008   6.549   5.817   2.108  0.1818 -0.2327  0.8023
   48U        P 1009   6.561   5.736   2.244 -0.0376 -0.1151  0.0764
   48U      O1P 1010   6.706   5.698   2.253 -0.2045  0.2068  0.1472
   48U      O2P 1011   6.459   5.629   2.236 -0.1504  0.6485 -0.1184
   48U      O5' 1012   6.529   5.837   2.363  0.1793  0.7882  0.1257
   48U      C5' 1013   6.624   5.926   2.414 -0.9824 -1.4013 -0.1036
   48U     H5'1 1014   6.680   5.977   2.336  0.5259 -0.0149  1.7760
   48U     H5'2 1015   6.695   5.879   2.482  0.3575  0.6832  0.0454
   48U      C4' 1016   6.552   6.046   2.486  0.4675  0.8658  0.0830
   48U      H4' 1017   6.628   6.120   2.511  0.9031 -0.2436  2.3104
   48U      O4' 1018   6.450   6.094   2.403 -0.2688 -0.4308  0.3561
   48U      C1' 1019   6.343   6.142   2.481 -0.3550 -0.5362  0.9411
   48U      H1' 1020   6.345   6.250   2.471  0.0271 -0.6537 -0.5498
   48U       N1 1021   6.202   6.091   2.441  0.0631  0.3290 -0.4733
   48U       C6 1022   6.177   5.965   2.381  0.0486 -0.5434 -0.0862
   48U       H6 1023   6.263   5.903   2.357  1.4242  0.9517  0.7967
   48U       C5 1024   6.044   5.919   2.368 -0.4299  0.4291 -0.5878
   48U       H5 1025   6.023   5.823   2.323 -1.2649 -0.2514  1.1264
   48U       C4 1026   5.931   6.001   2.408 -0.0043  0.0206  0.0148
   48U       O4 1027   5.810   5.991   2.386 -0.1602  0.2095 -0.3575
   48U       N3 1028   5.973   6.120   2.467  0.2551 -0.0599 -0.2026
   48U       H3 1029   5.907   6.197   2.466 -0.1587 -0.4164 -0.7485
   48U       C2 1030   6.095   6.167   2.483 -1.0287 -0.2784 -0.0733
   48U       O2 1031   6.114   6.261   2.558  0.2310 -0.4808  0.5365
   48U      C3' 1032   6.478   6.006   2.611  0.0195  0.8057  0.4056
   48U      H3' 1033   6.434   5.910   2.586  0.8617  0.7810 -1.1013
   48U      C2' 1034   6.371   6.117   2.626 -0.8008  0.0404 -0.0685
   48U     H2'1 1035   6.277   6.082   2.669 -0.0661 -0.1629  1.4327
   48U      O2' 1036   6.421   6.227   2.694  0.8703  0.0989 -1.2140
   48U     HO'2 1037   6.369   6.231   2.775  0.1841 -1.9194 -1.4973
   48U      O3' 1038   6.562   5.983   2.728 -0.0755  0.6838  0.2560
   49C        P 1039   6.514   5.912   2.861  0.1066  0.4678  0.4883
   49C      O1P 1040   6.630   5.912   2.952 -0.2215  0.1080 -0.0248
   49C      O2P 1041   6.446   5.784   2.827  0.2689 -0.1304  0.5640
   49C      O5' 1042   6.389   5.992   2.924 -0.2626  0.0223  0.1511
   49C      C5' 1043   6.415   6.116   2.997 -0.7863  0.2166 -0.2991
   49C     H5'1 1044   6.483   6.172   2.933  1.1675 -1.4450  0.2189
   49C     H5'2 1045   6.469   6.084   3.086  1.3441  2.2892 -0.7403
   49C      C4' 1046   6.293   6.200   3.032  0.5700  0.5287  0.2357
   49C      H4' 1047   6.332   6.294   3.072  0.4617  0.4678  0.4883
   49C      O4' 1048   6.216   6.216   2.909 -0.0264  0.5307 -0.1044
   49C      C1' 1049   6.075   6.232   2.928  0.0326 -0.2406 -0.5340
   49C      H1' 1050   6.048   6.331   2.891  0.7630  0.1407 -0.0806
   49C       N1 1051   5.986   6.124   2.870 -0.4835 -0.3234  0.1948
   49C       C6 1052   6.032   6.008   2.814 -0.0160  0.2293 -0.1237
   49C       H6 1053   6.137   5.984   2.814  0.5860  2.6550  0.4425
   49C       C5 1054   5.944   5.926   2.752  0.0917  0.7775  0.2430
   49C       H5 1055   5.968   5.836   2.696 -2.5310  0.0062  0.1704
   49C       C4 1056   5.811   5.971   2.735 -0.3550 -0.1311 -0.8727
   49C       N4 1057   5.718   5.892   2.696 -0.8175 -0.5797  0.0821
   49C      H41 1058   5.749   5.800   2.669  1.0525  0.8176 -3.1581
   49C      H42 1059   5.628   5.938   2.701  0.2390  1.8559 -1.1237
   49C       N3 1060   5.767   6.085   2.786  0.0663  0.0206 -0.0441
   49C       C2 1061   5.856   6.158   2.854  0.5356  0.4553 -0.1137
   49C       O2 1062   5.799   6.256   2.909 -0.1703  1.1581 -0.2946
   49C      C3' 1063   6.189   6.152   3.129  0.2180 -0.9867  0.5548
   49C      H3' 1064   6.180   6.044   3.115  1.0529 -1.0871  0.7347
   49C      C2' 1065   6.060   6.221   3.077 -0.4727  1.0205  0.1251
   49C     H2'1 1066   5.973   6.163   3.110  1.2804 -1.0636  1.3680
   49C      O2' 1067   6.043   6.352   3.125 -0.2601  0.2951  0.5528
   49C     HO'2 1068   5.997   6.340   3.208  1.0006 -3.2495  0.9005
   49C      O3' 1069   6.207   6.192   3.263  0.4920  0.3672 -0.2711
   50U        P 1070   6.147   6.100   3.383  0.2077  0.0431 -0.0891
   50U      O1P 1071   6.219   6.136   3.504  0.1822  0.7677 -0.0745
   50U      O2P 1072   6.158   5.957   3.342  0.5020  0.4091 -0.2165
   50U      O5' 1073   5.995   6.135   3.412  0.6693  0.5087  0.1672
   50U      C5' 1074   5.958   6.255   3.465  0.3232 -0.4208 -0.2515
   50U     H5'1 1075   6.011   6.333   3.410  0.0599 -1.7003 -2.3991
   50U     H5'2 1076   5.972   6.260   3.573 -0.6237  1.4618 -0.1865
   50U      C4' 1077   5.806   6.292   3.451  0.4898  0.2380  0.0715
   50U      H4' 1078   5.794   6.395   3.484  1.8416  0.3405  0.2865
   50U      O4' 1079   5.775   6.265   3.316 -0.0431 -0.6692 -0.0314
   50U      C1' 1080   5.643   6.211   3.298  0.3803  0.3795 -0.3888
   50U      H1' 1081   5.573   6.275   3.245 -0.0361  0.4391  0.2318
   50U       N1 1082   5.640   6.085   3.220 -0.0226 -0.0704  0.6632
   50U       C6 1083   5.756   6.026   3.173  0.0114 -0.3424  0.4585
   50U       H6 1084   5.850   6.066   3.210 -0.9400  4.1562 -1.3750
   50U       C5 1085   5.756   5.915   3.088  0.0302  0.6751  0.2845
   50U       H5 1086   5.853   5.878   3.059 -0.2236 -0.0847  0.4013
   50U       C4 1087   5.632   5.861   3.040  0.1477  0.0470  0.8534
   50U       O4 1088   5.613   5.763   2.967 -0.0474  0.0442 -0.4284
   50U       N3 1089   5.523   5.923   3.095  0.3279 -0.0303 -0.0674
   50U       H3 1090   5.439   5.904   3.042 -0.2642  2.6961 -0.2331
   50U       C2 1091   5.517   6.025   3.184  0.0217  0.1432 -0.6535
   50U       O2 1092   5.410   6.067   3.224  0.2290  0.2975 -0.2282
   50U      C3' 1093   5.714   6.192   3.520  0.8031  0.4870  0.3997
   50U      H3' 1094   5.744   6.089   3.501 -0.6960  0.2566 -0.9303
   50U      C2' 1095   5.586   6.202   3.436  0.0897  0.9041 -0.7783
   50U     H2'1 1096   5.525   6.113   3.452  3.5033 -1.0190  3.2342
   50U      O2' 1097   5.503   6.317   3.457 -0.4152 -0.2877  0.0895
   50U     HO'2 1098   5.465   6.315   3.545  1.0328  2.7095  0.9054
   50U      O3' 1099   5.707   6.214   3.654  0.0617  0.2465 -0.6844
   51A        P 1100   5.666   6.102   3.759 -0.5240  0.1248 -0.2221
   51A      O1P 1101   5.675   6.161   3.894  0.3536 -0.0725  0.0885
   51A      O2P 1102   5.747   5.983   3.728  0.5126 -0.5113  0.3932
   51A      O5' 1103   5.516   6.066   3.728 -0.0631  0.6720 -1.2298
   51A      C5' 1104   5.412   6.157   3.762 -0.3709 -0.1158 -0.5006
   51A     H5'1 1105   5.434   6.253   3.717 -2.2219  0.9423  0.7139
   51A     H5'2 1106   5.408   6.153   3.871  2.8655 -1.3678 -0.3133
   51A      C4' 1107   5.273   6.113   3.703 -0.0619  0.1223  0.1475
   51A      H4' 1108   5.192   6.186   3.716  0.1349  0.5381 -0.8659
   51A      O4' 1109   5.286   6.097   3.560  0.0722 -0.2367 -0.7272
   51A      C1' 1110   5.211   5.991   3.519 -0.4077 -0.4333  0.5550
   51A      H1' 1111   5.136   6.022   3.446  1.4173  1.5479 -0.5575
   51A       N9 1112   5.290   5.889   3.446 -0.7832  0.3193  0.5490
   51A       C8 1113   5.425   5.861   3.455 -0.1488 -0.7088 -0.1552
   51A       H8 1114   5.490   5.921   3.516  1.2785  1.2161 -3.3330
   51A       N7 1115   5.463   5.766   3.383 -0.1872  0.2860  0.2170
   51A       C5 1116   5.346   5.739   3.313 -0.0905  0.6618 -0.0658
   51A       C6 1117   5.316   5.656   3.207 -0.2784  0.8763  0.4031
   51A       N6 1118   5.406   5.584   3.143  0.3366 -0.1866 -0.3698
   51A      H61 1119   5.505   5.595   3.161 -0.2190  1.1583  2.3950
   51A      H62 1120   5.375   5.513   3.079  1.0524  1.5042 -2.7466
   51A       N1 1121   5.190   5.625   3.166 -0.0502 -0.4904 -0.8641
   51A       C2 1122   5.092   5.707   3.211 -0.3833  0.1144  0.1392
   51A       H2 1123   4.988   5.693   3.186 -1.5266  2.4874  2.9133
   51A       N3 1124   5.109   5.794   3.311  0.7898 -0.5272 -0.5358
   51A       C4 1125   5.238   5.803   3.354  0.4738 -0.3718 -0.3690
   51A      C3' 1126   5.216   5.982   3.757  0.1929  0.3289 -0.7387
   51A      H3' 1127   5.295   5.911   3.780 -0.4260  0.2224  1.2047
   51A      C2' 1128   5.140   5.930   3.635 -0.3504  0.3016 -0.2460
   51A     H2'1 1129   5.149   5.822   3.619 -2.4108 -0.0374  0.5335
   51A      O2' 1130   5.005   5.979   3.627  0.1646 -0.6364 -0.2337
   51A     HO'2 1131   4.939   5.947   3.689 -1.9107  0.0061 -2.0043
   51A      O3' 1132   5.132   5.993   3.877 -0.2826  0.4232  0.1836
   52U        P 1133   5.126   5.888   3.992 -0.0372  0.2399  0.4652
   52U      O1P 1134   5.039   5.942   4.095  0.5016 -0.0179 -0.2993
   52U      O2P 1135   5.267   5.858   4.030 -0.5062  0.2295  0.2389
   52U      O5' 1136   5.061   5.755   3.942 -0.4154  0.2651  0.1217
   52U      C5' 1137   4.924   5.748   3.912 -0.6397 -0.0581  0.6263
   52U     H5'1 1138   4.903   5.847   3.872  1.7356 -0.3205 -1.5077
   52U     H5'2 1139   4.864   5.751   4.003  0.2855 -1.5311  1.3242
   52U      C4' 1140   4.879   5.637   3.817  0.4101  0.0290 -0.3089
   52U      H4' 1141   4.770   5.649   3.815  0.0784 -2.1310  1.4033
   52U      O4' 1142   4.935   5.656   3.688 -0.1880 -0.0678  0.0978
   52U      C1' 1143   4.944   5.528   3.625 -0.7392  0.4179  0.2035
   52U      H1' 1144   4.877   5.536   3.539  2.3167 -1.4720 -2.6481
   52U       N1 1145   5.088   5.511   3.575 -0.8045  0.3200 -0.3235
   52U       C6 1146   5.198   5.564   3.642 -0.4133  0.1973  0.2772
   52U       H6 1147   5.186   5.627   3.729 -1.0836  1.0388 -0.3992
   52U       C5 1148   5.325   5.540   3.597 -0.3664  0.0842  0.5816
   52U       H5 1149   5.411   5.581   3.648  1.1715 -1.3603 -0.7066
   52U       C4 1150   5.347   5.453   3.486 -0.3303 -0.0676 -0.3374
   52U       O4 1151   5.460   5.416   3.448 -0.4623  0.1143 -0.1040
   52U       N3 1152   5.237   5.405   3.419 -0.1059  0.2138 -0.4387
   52U       H3 1153   5.248   5.336   3.346  2.4389  1.2089 -1.0861
   52U       C2 1154   5.109   5.427   3.466  0.0364  1.0080  0.4358
   52U       O2 1155   5.013   5.365   3.414  0.0053  0.1571  0.5378
   52U      C3' 1156   4.908   5.494   3.857 -0.3803 -0.6504 -0.0223
   52U      H3' 1157   5.012   5.488   3.891 -0.1491 -0.6998 -0.7183
   52U      C2' 1158   4.891   5.424   3.725 -0.6144 -0.1665  0.4810
   52U     H2'1 1159   4.945   5.329   3.725  0.9937  0.6808  1.8902
   52U      O2' 1160   4.752   5.403   3.700 -0.2466  0.3547 -0.0343
   52U     HO'2 1161   4.699   5.406   3.780  0.9665  0.5526  0.7843
   52U      O3' 1162   4.819   5.462   3.957  0.5571  0.5748 -0.9640
   53U        P 1163   4.841   5.347   4.071  0.1208  0.1730 -0.5110
   53U      O1P 1164   4.727   5.354   4.162  0.2023  0.4060 -0.3461
   53U      O2P 1165   4.976   5.348   4.122  0.0981  0.1555 -0.2061
   53U      O5' 1166   4.824   5.212   3.993 -0.5580 -0.3693  0.3649
   53U      C5' 1167   4.694   5.172   3.966  0.6207 -0.0473 -0.2349
   53U     H5'1 1168   4.628   5.254   3.938 -1.5351 -0.5193  2.8448
   53U     H5'2 1169   4.659   5.135   4.063 -1.2516  0.7907 -0.5427
   53U      C4' 1170   4.686   5.061   3.859  0.2056 -0.7591  0.2221
   53U      H4' 1171   4.579   5.050   3.841 -0.4929  0.5364  2.9180
   53U      O4' 1172   4.761   5.117   3.750 -0.1104 -0.1671  0.5420
   53U      C1' 1173   4.821   5.014   3.674  0.7125 -0.0775 -0.6235
   53U      H1' 1174   4.788   5.006   3.571  2.4439 -2.2973 -1.0880
   53U       N1 1175   4.964   5.040   3.656 -0.4206 -0.3514  0.5296
   53U       C6 1176   5.045   5.098   3.750 -1.3387 -0.1803 -0.0355
   53U       H6 1177   5.011   5.107   3.852  1.8387  0.6018  1.0703
   53U       C5 1178   5.177   5.135   3.721  0.3203  0.1449 -0.1374
   53U       H5 1179   5.242   5.182   3.793  0.2396 -1.7469  1.2714
   53U       C4 1180   5.238   5.110   3.594 -0.1739 -0.3687 -0.9030
   53U       O4 1181   5.353   5.141   3.574 -0.3248  0.1401 -0.3224
   53U       N3 1182   5.155   5.037   3.512 -0.3750 -0.3123  0.5412
   53U       H3 1183   5.203   5.004   3.429 -1.1304  3.1829 -1.5051
   53U       C2 1184   5.021   5.011   3.527  0.1037  0.0450 -0.1925
   53U       O2 1185   4.953   4.954   3.438 -0.3975 -0.5962  0.1013
   53U      C3' 1186   4.761   4.925   3.898  0.4175  0.2940 -0.3633
   53U      H3' 1187   4.844   4.945   3.965 -0.1475 -0.5895  0.6322
   53U      C2' 1188   4.809   4.880   3.751 -0.4725 -0.0510  0.2345
   53U     H2'1 1189   4.908   4.834   3.761 -0.6320 -0.2498  1.0018
   53U      O2' 1190   4.718   4.789   3.687 -0.2275 -0.7171  0.0470
   53U     HO'2 1191   4.632   4.798   3.729 -0.4187 -1.5580 -0.1413
   53U      O3' 1192   4.673   4.829   3.960 -0.5493  0.2727  0.5102
   54C        P 1193   4.737   4.720   4.061  0.3104  0.3505  0.0209
   54C      O1P 1194   4.625   4.653   4.126  0.1717  0.6234 -0.0912
   54C      O2P 1195   4.844   4.790   4.135  0.1994  0.1599 -0.4278
   54C      O5' 1196   4.806   4.616   3.970  0.5480 -0.4118  0.6688
   54C      C5' 1197   4.733   4.521   3.896  0.4090  0.0557  1.2290
   54C     H5'1 1198   4.645   4.563   3.847  0.4213 -0.7682  0.4846
   54C     H5'2 1199   4.701   4.437   3.958  1.5361  0.3662  2.2808
   54C      C4' 1200   4.821   4.462   3.782 -0.3167  0.0766  0.3220
   54C      H4' 1201   4.770   4.392   3.717  0.2223  1.3672 -1.5744
   54C      O4' 1202   4.888   4.559   3.699 -0.1636  0.0941 -0.6079
   54C      C1' 1203   5.001   4.497   3.646  0.5344  0.3059 -0.1502
   54C      H1' 1204   4.970   4.484   3.542 -1.6799  1.9975  0.2107
   54C       N1 1205   5.119   4.588   3.662 -0.4284  0.2013 -0.5373
   54C       C6 1206   5.114   4.688   3.752 -0.2605 -0.6863 -0.6361
   54C       H6 1207   5.045   4.684   3.835  1.0480 -0.6374  0.4922
   54C       C5 1208   5.215   4.775   3.762 -0.1426  0.2768  0.6734
   54C       H5 1209   5.217   4.845   3.844 -0.3645 -0.0429  0.9511
   54C       C4 1210   5.324   4.761   3.676  0.0135  0.0029  0.2290
   54C       N4 1211   5.428   4.837   3.689  0.4728  0.2391  0.3674
   54C      H41 1212   5.409   4.925   3.734 -1.7174  1.1631 -2.0916
   54C      H42 1213   5.500   4.820   3.620 -0.0992 -0.1607 -0.1492
   54C       N3 1214   5.334   4.668   3.581  0.2329  0.3580 -0.0138
   54C       C2 1215   5.229   4.579   3.576 -0.3013 -0.4856  0.1643
   54C       O2 1216   5.238   4.484   3.500 -0.2356 -0.5267 -0.1186
   54C      C3' 1217   4.932   4.376   3.835 -0.8581 -0.2215 -0.9344
   54C      H3' 1218   4.990   4.429   3.910 -1.5174 -0.0391 -0.5437
   54C      C2' 1219   5.024   4.359   3.710  0.9316  0.1240 -0.2963
   54C     H2'1 1220   5.127   4.349   3.744  0.5809  2.4422  1.7380
   54C      O2' 1221   4.969   4.268   3.612  0.4949 -0.0786 -0.2215
   54C     HO'2 1222   4.968   4.182   3.653 -1.3114  0.0118  0.0123
   54C      O3' 1223   4.873   4.261   3.887 -0.3239  0.4025  0.4901
   55C        P 1224   4.953   4.164   3.995  0.0861 -0.1379  0.4684
   55C      O1P 1225   4.881   4.033   4.003  0.1133  0.1347  0.5068
   55C      O2P 1226   4.968   4.247   4.119 -0.2163  0.1351 -0.2320
   55C      O5' 1227   5.091   4.142   3.930 -0.0517 -0.0851 -0.0957
   55C      C5' 1228   5.100   4.042   3.830  1.4253 -0.8247 -0.6152
   55C     H5'1 1229   5.022   4.051   3.755 -1.2060 -0.2317  2.0082
   55C     H5'2 1230   5.080   3.953   3.889  0.6227 -0.9368 -1.0417
   55C      C4' 1231   5.238   4.036   3.758 -0.4003 -0.5455  0.4417
   55C      H4' 1232   5.228   3.949   3.693 -0.8421  0.9655 -1.6507
   55C      O4' 1233   5.270   4.157   3.683  0.2394 -0.0697 -0.6992
   55C      C1' 1234   5.416   4.164   3.682  0.3723  0.0778  0.1419
   55C      H1' 1235   5.435   4.163   3.575 -1.7474  1.6668 -0.3257
   55C       N1 1236   5.469   4.290   3.745 -0.5452  0.6274 -0.2130
   55C       C6 1237   5.404   4.359   3.843  0.3592 -0.6911  0.1579
   55C       H6 1238   5.311   4.321   3.882  0.3576 -0.6631  0.1808
   55C       C5 1239   5.460   4.481   3.877 -0.0034 -0.5445  0.0746
   55C       H5 1240   5.413   4.544   3.951 -2.1916 -1.6092 -0.3382
   55C       C4 1241   5.585   4.522   3.829  0.1947  0.4211  0.0182
   55C       N4 1242   5.642   4.633   3.867 -0.1635 -0.0427  0.2183
   55C      H41 1243   5.593   4.686   3.937 -3.0796  0.0615 -1.7326
   55C      H42 1244   5.741   4.643   3.849  0.1051 -1.2297  0.8791
   55C       N3 1245   5.654   4.448   3.748 -0.9926 -0.0648 -1.0119
   55C       C2 1246   5.603   4.324   3.715  0.1861  0.2089 -0.6910
   55C       O2 1247   5.674   4.251   3.647  0.0004  0.0893 -0.3397
   55C      C3' 1248   5.354   4.010   3.843 -0.5830  0.1080 -0.2158
   55C      H3' 1249   5.343   4.076   3.930 -0.6841 -0.9356  0.5841
   55C      C2' 1250   5.472   4.042   3.752 -0.6414 -0.0404 -0.0434
   55C     H2'1 1251   5.564   4.058   3.809 -0.3324 -1.9902  0.0815
   55C      O2' 1252   5.495   3.953   3.650  0.0036  0.6247 -0.0195
   55C     HO'2 1253   5.469   3.866   3.681  1.6766  0.0117 -0.2477
   55C      O3' 1254   5.364   3.870   3.878  0.0321  0.1303  0.0765
   56G        P 1255   5.436   3.813   4.012  0.0808  0.4285 -0.5918
   56G      O1P 1256   5.412   3.670   4.020 -0.5838  0.0036 -0.1080
   56G      O2P 1257   5.391   3.895   4.133 -0.1174  0.2331 -0.2964
   56G      O5' 1258   5.592   3.837   3.984 -1.3149  0.2054  0.0707
   56G      C5' 1259   5.669   3.764   3.892  0.3220  0.8789  0.2462
   56G     H5'1 1260   5.614   3.784   3.800 -1.4499  0.0377  1.0721
   56G     H5'2 1261   5.653   3.660   3.922 -0.1277  0.4860 -1.2912
   56G      C4' 1262   5.809   3.810   3.881 -0.0709  0.5927  0.9765
   56G      H4' 1263   5.865   3.741   3.819 -1.8440 -0.5317  0.5416
   56G      O4' 1264   5.806   3.941   3.817 -0.1756  0.4675 -0.0721
   56G      C1' 1265   5.912   4.016   3.869  0.3528 -0.1336 -0.7971
   56G      H1' 1266   5.981   4.040   3.789  1.3387 -0.3603 -0.0287
   56G       N9 1267   5.869   4.143   3.931 -0.1594 -0.6656  0.0828
   56G       C8 1268   5.745   4.175   3.991  0.4927 -0.2150  0.3562
   56G       H8 1269   5.664   4.104   3.983  0.1406  0.3971 -2.6469
   56G       N7 1270   5.741   4.298   4.044 -0.4205  0.0282 -0.7055
   56G       C5 1271   5.869   4.352   4.018  0.3587 -1.1726 -0.4991
   56G       C6 1272   5.934   4.481   4.048  0.0745  0.1339 -0.4254
   56G       O6 1273   5.881   4.575   4.104  0.1448  0.1599 -0.3576
   56G       N1 1274   6.069   4.481   4.022  0.1311 -0.1737 -0.6555
   56G       H1 1275   6.108   4.572   4.041 -1.5534  0.1680  1.5301
   56G       C2 1276   6.135   4.383   3.964  0.4846  0.4626 -0.8288
   56G       N2 1277   6.257   4.399   3.939 -0.3660  0.1213 -0.4209
   56G      H21 1278   6.323   4.470   3.969 -0.5103  0.8667 -1.7651
   56G      H22 1279   6.301   4.326   3.885  0.6181  1.8166 -2.0495
   56G       N3 1280   6.075   4.272   3.913  0.3191 -0.2972 -0.2137
   56G       C4 1281   5.945   4.257   3.952  0.5634  0.4047  0.0477
   56G      C3' 1282   5.877   3.822   4.016  0.4687  0.0856 -0.2702
   56G      H3' 1283   5.806   3.870   4.083  1.2973  0.5868  0.2620
   56G      C2' 1284   5.980   3.922   3.971 -0.5432  0.4306 -0.2351
   56G     H2'1 1285   6.020   3.983   4.053 -0.2873  0.5879 -0.4758
   56G      O2' 1286   6.099   3.858   3.915 -0.5992  0.6253 -0.0128
   56G     HO'2 1287   6.174   3.910   3.945  0.8014 -0.7580 -1.0060
   56G      O3' 1288   5.919   3.698   4.072  0.1020  0.0921 -0.2097
   57U        P 1289   5.995   3.697   4.212 -0.1340 -0.0065 -0.1819
   57U      O1P 1290   6.034   3.555   4.238  0.0635  0.5288 -0.3722
   57U      O2P 1291   5.906   3.760   4.309 -0.2588 -0.2834 -0.6694
   57U      O5' 1292   6.130   3.774   4.205  0.0418 -0.1533  0.0431
   57U      C5' 1293   6.259   3.731   4.151  0.3817 -0.0554 -1.0288
   57U     H5'1 1294   6.253   3.697   4.048  1.4370 -2.0741 -0.4711
   57U     H5'2 1295   6.305   3.645   4.199  0.6282 -0.1762 -1.4787
   57U      C4' 1296   6.350   3.849   4.170  0.3254 -0.2824  0.8445
   57U      H4' 1297   6.447   3.834   4.123 -0.2502  2.1763 -1.3398
   57U      O4' 1298   6.298   3.973   4.120 -0.1773  0.0570  1.0031
   57U      C1' 1299   6.370   4.082   4.175 -0.5957 -0.2998  0.2036
   57U      H1' 1300   6.442   4.119   4.102 -1.6728  1.4868 -0.0270
   57U       N1 1301   6.291   4.195   4.227 -0.1603  0.2755  0.2555
   57U       C6 1302   6.157   4.186   4.255  0.3624  0.2295  0.0059
   57U       H6 1303   6.105   4.092   4.243 -0.6174  0.7161  0.3760
   57U       C5 1304   6.089   4.292   4.311 -0.3919  0.6445  0.3652
   57U       H5 1305   5.984   4.281   4.332 -0.1791 -0.6608  0.8280
   57U       C4 1306   6.157   4.413   4.348 -0.4993  0.2005 -0.0249
   57U       O4 1307   6.104   4.515   4.391 -0.3913  0.2341  0.2879
   57U       N3 1308   6.286   4.414   4.325 -0.0305 -0.8178 -0.6699
   57U       H3 1309   6.335   4.498   4.353 -1.3423 -0.3102  0.1673
   57U       C2 1310   6.359   4.313   4.267  0.1694 -0.0162  0.3131
   57U       O2 1311   6.480   4.332   4.250  0.3130  0.0181 -0.1877
   57U      C3' 1312   6.380   3.883   4.310 -0.5292 -0.4004 -0.1105
   57U      H3' 1313   6.291   3.886   4.373  1.3772 -0.8104  2.8302
   57U      C2' 1314   6.448   4.026   4.296  0.6655  0.2754  0.2076
   57U     H2'1 1315   6.441   4.091   4.383  1.7148 -0.0884  0.5713
   57U      O2' 1316   6.582   4.018   4.247  0.3062  0.2903  0.0579
   57U     HO'2 1317   6.642   4.028   4.321  1.8183  0.5990 -1.1600
   57U      O3' 1318   6.482   3.795   4.375  0.6498 -0.5560 -0.1379
   58A        P 1319   6.525   3.812   4.535  0.0937  0.2908  0.0218
   58A      O1P 1320   6.564   3.676   4.584 -0.3216 -0.3466 -0.0626
   58A      O2P 1321   6.420   3.883   4.609  0.3611  0.2317 -0.3890
   58A      O5' 1322   6.653   3.911   4.554 -0.8539 -0.1376 -0.3128
   58A      C5' 1323   6.785   3.880   4.512  0.6714 -0.6294  0.1833
   58A     H5'1 1324   6.776   3.852   4.407  0.1578 -0.4113  0.1701
   58A     H5'2 1325   6.819   3.797   4.575 -0.7947 -1.0984  0.3787
   58A      C4' 1326   6.878   3.998   4.516 -0.2613  0.1602  0.2200
   58A      H4' 1327   6.973   3.963   4.474 -1.4419 -1.7307 -1.0330
   58A      O4' 1328   6.824   4.096   4.432 -0.2699  0.2650  0.2477
   58A      C1' 1329   6.849   4.229   4.487 -0.3788 -0.4474 -1.0594
   58A      H1' 1330   6.898   4.294   4.414 -0.0037  1.0604  0.4643
   58A       N9 1331   6.732   4.293   4.547 -0.2612 -0.7010  0.3923
   58A       C8 1332   6.604   4.232   4.570  1.0250 -0.5068 -0.2147
   58A       H8 1333   6.587   4.130   4.539  1.6990 -1.0368  1.1276
   58A       N7 1334   6.518   4.307   4.627 -0.4237  0.3469  0.1755
   58A       C5 1335   6.584   4.428   4.638  0.8880 -0.0508 -0.0539
   58A       C6 1336   6.542   4.555   4.683 -0.4224  0.5265 -0.4061
   58A       N6 1337   6.420   4.590   4.726  0.1204  0.1195  0.0253
   58A      H61 1338   6.346   4.521   4.724 -0.5029  0.7798 -0.1053
   58A      H62 1339   6.395   4.687   4.740 -1.4292 -0.0855 -0.9656
   58A       N1 1340   6.629   4.657   4.689 -0.1398  0.2373  0.0053
   58A       C2 1341   6.750   4.640   4.641  0.1756  0.5563  0.3111
   58A       H2 1342   6.814   4.726   4.632  1.0006 -0.1432 -0.5868
   58A       N3 1343   6.799   4.525   4.592 -0.4238 -0.5291 -0.3648
   58A       C4 1344   6.714   4.419   4.599 -0.2206  0.8119  0.2573
   58A      C3' 1345   6.902   4.059   4.653 -0.3607 -0.1764 -0.6458
   58A      H3' 1346   6.808   4.058   4.709 -1.7401  0.8905 -2.7798
   58A      C2' 1347   6.944   4.201   4.606  0.4193  0.0257 -0.1071
   58A     H2'1 1348   6.929   4.269   4.690  0.4580  1.2429 -1.0606
   58A      O2' 1349   7.077   4.197   4.556 -0.6947 -0.6894  0.5875
   58A     HO'2 1350   7.131   4.177   4.632  0.1478  0.7248  0.3902
   58A      O3' 1351   7.001   4.008   4.734 -0.1723  0.4627 -0.2149
   59C        P 1352   6.993   4.020   4.893  0.3323  0.1250  0.4325
   59C      O1P 1353   7.101   3.936   4.955  0.1328 -0.6170 -0.2815
   59C      O2P 1354   6.851   4.002   4.930 -0.2488  0.3392  0.0300
   59C      O5' 1355   7.018   4.173   4.922  0.4333 -0.2163  0.0292
   59C      C5' 1356   7.151   4.233   4.907 -0.5476 -0.1905 -0.7600
   59C     H5'1 1357   7.182   4.219   4.804  0.7718  1.1428 -0.5773
   59C     H5'2 1358   7.215   4.170   4.969 -1.5828  0.0609  0.6213
   59C      C4' 1359   7.148   4.382   4.944 -0.0483 -0.7846 -0.8197
   59C      H4' 1360   7.245   4.429   4.925  0.5835 -1.3083  0.9105
   59C      O4' 1361   7.044   4.464   4.893 -0.0474 -0.1399  0.4063
   59C      C1' 1362   7.011   4.566   4.989 -0.1076 -0.4449  0.5559
   59C      H1' 1363   7.049   4.664   4.957  2.5703 -0.8257  2.2047
   59C       N1 1364   6.869   4.563   5.012  0.8031 -0.0475 -0.0963
   59C       C6 1365   6.790   4.462   4.979 -0.1792 -0.3627 -0.2379
   59C       H6 1366   6.833   4.375   4.932 -1.7558 -0.8406 -0.8765
   59C       C5 1367   6.661   4.460   5.005  0.2119 -0.5818 -0.0893
   59C       H5 1368   6.602   4.374   4.978 -0.3462 -0.0706 -0.5109
   59C       C4 1369   6.609   4.582   5.056 -0.8288 -0.6408  0.3749
   59C       N4 1370   6.484   4.589   5.083  0.2109  0.0282 -0.4205
   59C      H41 1371   6.426   4.509   5.062  0.3590 -0.1276 -0.2435
   59C      H42 1372   6.438   4.676   5.103  1.2479  0.2503  1.1258
   59C       N3 1373   6.681   4.681   5.097 -0.8760 -0.1992 -0.2049
   59C       C2 1374   6.813   4.679   5.068 -0.1196 -0.5180 -0.3810
   59C       O2 1375   6.880   4.782   5.094 -0.3858  0.0192  0.0091
   59C      C3' 1376   7.124   4.390   5.099  0.5018  0.7022 -0.5590
   59C      H3' 1377   7.036   4.329   5.123 -0.0368  1.1251 -1.4184
   59C      C2' 1378   7.090   4.538   5.110  0.2927  0.1791 -0.8138
   59C     H2'1 1379   7.024   4.558   5.194  2.0526  1.7852  0.2811
   59C      O2' 1380   7.208   4.611   5.128  0.5554  0.5358 -0.3548
   59C     HO'2 1381   7.247   4.553   5.194 -2.5258 -1.3213  0.0137
   59C      O3' 1382   7.227   4.353   5.184 -0.4111 -0.3027 -0.2908
   60U        P 1383   7.190   4.322   5.344 -0.1109 -0.0583  0.2838
   60U      O1P 1384   7.321   4.288   5.407 -0.1143  0.4440  0.2668
   60U      O2P 1385   7.077   4.228   5.347 -0.1358  0.8288 -0.3421
   60U      O5' 1386   7.137   4.465   5.404 -0.3753  0.1044 -0.1697
   60U      C5' 1387   7.223   4.571   5.449 -0.4792 -0.3034  0.0816
   60U     H5'1 1388   7.295   4.602   5.373 -0.9039  0.1658 -0.1415
   60U     H5'2 1389   7.266   4.540   5.544 -1.4912 -1.3684  0.2211
   60U      C4' 1390   7.137   4.687   5.497 -0.6125  0.2993 -0.3384
   60U      H4' 1391   7.199   4.775   5.515  1.0591 -1.1226  1.1624
   60U      O4' 1392   7.044   4.720   5.393  0.2562  0.0142 -0.2526
   60U      C1' 1393   6.930   4.783   5.452 -0.0414  0.1110 -0.9302
   60U      H1' 1394   6.913   4.885   5.418 -1.7712  0.1144 -0.1751
   60U       N1 1395   6.798   4.705   5.418  0.0840  0.6231 -0.2388
   60U       C6 1396   6.797   4.570   5.383  0.3068  0.0745  0.2051
   60U       H6 1397   6.897   4.529   5.377  0.8983  1.6524 -3.3760
   60U       C5 1398   6.686   4.493   5.374 -0.1618  0.4141 -0.3547
   60U       H5 1399   6.690   4.387   5.352 -0.2108  0.3686 -0.1487
   60U       C4 1400   6.552   4.558   5.392 -0.2221 -0.5350 -0.0534
   60U       O4 1401   6.440   4.501   5.395 -0.5651 -0.0758  0.3410
   60U       N3 1402   6.564   4.696   5.407 -0.0686  0.0049  0.1998
   60U       H3 1403   6.477   4.748   5.404 -0.3752 -0.4494  0.9811
   60U       C2 1404   6.680   4.770   5.415 -0.3138 -0.4709  0.3500
   60U       O2 1405   6.679   4.891   5.439 -0.1690  0.5661 -0.5783
   60U      C3' 1406   7.051   4.661   5.624 -0.1931  0.2365 -0.1348
   60U      H3' 1407   7.008   4.561   5.614 -0.9029  0.5159  0.0531
   60U      C2' 1408   6.951   4.775   5.602 -0.2575 -0.2770  0.3331
   60U     H2'1 1409   6.857   4.751   5.652 -1.0635  1.3832 -0.3099
   60U      O2' 1410   6.998   4.895   5.648 -0.0843  0.2950  0.4117
   60U     HO'2 1411   6.990   4.895   5.743  1.7663 -0.3867  0.5917
   60U      O3' 1412   7.115   4.686   5.747 -0.3244 -0.1499  1.0293
   61U        P 1413   7.059   4.668   5.890  0.0788  0.1726  0.0049
   61U      O1P 1414   7.182   4.648   5.971 -0.0212  0.0344  0.1704
   61U      O2P 1415   6.950   4.562   5.887 -0.1896  0.1807 -0.4617
   61U      O5' 1416   6.985   4.802   5.920 -0.0235 -0.2762 -0.1267
   61U      C5' 1417   7.067   4.914   5.969 -0.5367 -0.9255  0.1583
   61U     H5'1 1418   7.133   4.944   5.888  0.1995  0.9408  1.3700
   61U     H5'2 1419   7.112   4.892   6.065  1.1348 -0.8018 -0.5727
   61U      C4' 1420   6.971   5.035   5.980 -0.5964 -0.0637 -0.0902
   61U      H4' 1421   7.024   5.126   6.007 -0.4626 -0.3239  0.5496
   61U      O4' 1422   6.894   5.060   5.859 -0.1550  0.0615 -0.1570
   61U      C1' 1423   6.763   5.103   5.900 -0.4380 -0.1576  0.0857
   61U      H1' 1424   6.748   5.207   5.873  0.0173 -0.0381  0.2699
   61U       N1 1425   6.663   5.025   5.828 -0.5929  0.5086  0.2728
   61U       C6 1426   6.669   4.885   5.822  0.0080 -0.0461  0.4785
   61U       H6 1427   6.757   4.841   5.866  0.9658 -0.5011 -1.7457
   61U       C5 1428   6.582   4.811   5.751  0.0879 -0.5422  0.0439
   61U       H5 1429   6.582   4.703   5.742 -2.8920 -0.5692 -0.7430
   61U       C4 1430   6.475   4.883   5.684  0.7090  0.6704  0.6578
   61U       O4 1431   6.380   4.832   5.619  0.2082  0.5862  0.7521
   61U       N3 1432   6.477   5.021   5.686  0.2837  0.3343 -0.3930
   61U       H3 1433   6.405   5.068   5.633 -0.2499 -0.4766 -0.3983
   61U       C2 1434   6.563   5.091   5.757 -0.2819 -0.1838  0.1881
   61U       O2 1435   6.541   5.213   5.769  0.2100 -0.1658 -0.5962
   61U      C3' 1436   6.867   5.012   6.088  0.2408  0.8358 -0.3064
   61U      H3' 1437   6.838   4.906   6.085  0.6314  0.7384 -1.2909
   61U      C2' 1438   6.746   5.097   6.052 -0.4307 -0.2623 -0.8290
   61U     H2'1 1439   6.646   5.059   6.074 -0.2380  0.7131  2.0314
   61U      O2' 1440   6.770   5.230   6.109  0.1957  0.4214  0.1476
   61U     HO'2 1441   6.693   5.251   6.162  1.7733 -0.7115  3.0848
   61U      O3' 1442   6.917   5.026   6.220 -0.6566 -0.0974  0.0107
   61U      H3T 1443   6.839   5.037   6.274  0.2176  1.5740  0.9942
   62G      O5' 1444   6.084   5.413   5.162  0.8835 -0.6274 -0.1779
   62G      H5T 1445   6.114   5.412   5.071  1.3427  0.4010 -0.0519
   62G      C5' 1446   6.113   5.538   5.223 -0.2817 -0.3529 -0.3391
   62G     H5'1 1447   6.072   5.551   5.323  1.0769 -1.0176  0.3441
   62G     H5'2 1448   6.091   5.616   5.150  2.8401 -0.1983 -1.2736
   62G      C4' 1449   6.266   5.550   5.253 -0.7918 -0.8891 -0.7957
   62G      H4' 1450   6.274   5.655   5.279 -1.1860 -0.6884 -1.4626
   62G      O4' 1451   6.319   5.478   5.366 -0.0371 -0.2072 -0.0159
   62G      C1' 1452   6.439   5.409   5.336  0.5271  0.3489 -0.2481
   62G      H1' 1453   6.521   5.425   5.406  1.5890  2.9292 -1.8942
   62G       N9 1454   6.407   5.261   5.331 -1.2822 -0.2552  0.3627
   62G       C8 1455   6.284   5.205   5.365  0.1818  0.4482  0.0631
   62G       H8 1456   6.198   5.258   5.403 -1.5318  0.0881 -2.9937
   62G       N7 1457   6.271   5.090   5.307  0.8062  0.1515  0.5920
   62G       C5 1458   6.394   5.060   5.252  0.2871 -0.8044  0.6359
   62G       C6 1459   6.444   4.933   5.203 -0.5489  0.5954  0.0996
   62G       O6 1460   6.382   4.826   5.178  0.2292  0.1724 -0.8551
   62G       N1 1461   6.582   4.930   5.173 -0.3802  0.4627 -0.0626
   62G       H1 1462   6.622   4.843   5.141 -0.2137  0.8644 -0.9741
   62G       C2 1463   6.654   5.042   5.190 -1.3167 -0.1914 -0.4900
   62G       N2 1464   6.784   5.041   5.155  0.5099  0.2861 -0.6032
   62G      H21 1465   6.814   4.955   5.112  0.7359  1.0081 -1.9663
   62G      H22 1466   6.831   5.128   5.173 -2.4267  1.9865 -0.4428
   62G       N3 1467   6.618   5.161   5.249 -0.5556  0.0756 -0.1016
   62G       C4 1468   6.483   5.163   5.274 -0.9008 -0.1942 -0.1357
   62G      C3' 1469   6.362   5.523   5.140 -0.3234 -0.2729 -0.1814
   62G      H3' 1470   6.328   5.441   5.077 -1.1981  0.6595 -0.9621
   62G      C2' 1471   6.489   5.480   5.212  0.2007  0.2881  0.4086
   62G     H2'1 1472   6.542   5.407   5.151  1.0018  1.8532 -0.8368
   62G      O2' 1473   6.569   5.592   5.244 -0.4672 -0.0387 -0.0535
   62G     HO'2 1474   6.533   5.670   5.201  2.8169  1.0778 -1.1548
   62G      O3' 1475   6.388   5.640   5.058  0.1842 -0.5122 -0.5501
   63U        P 1476   6.415   5.632   4.902  0.1164  0.1298 -0.2517
   63U      O1P 1477   6.465   5.763   4.857  0.0351  0.0646  0.2028
   63U      O2P 1478   6.290   5.585   4.839  1.1311  0.2272  0.3429
   63U      O5' 1479   6.531   5.522   4.896  0.1529 -0.0825 -0.3016
   63U      C5' 1480   6.666   5.562   4.916 -0.2512  0.8384  0.4648
   63U     H5'1 1481   6.677   5.582   5.023  0.1669 -1.2122  0.8344
   63U     H5'2 1482   6.690   5.655   4.863 -1.5679  1.2407  0.5437
   63U      C4' 1483   6.775   5.457   4.876 -0.2992  0.1772 -1.0306
   63U      H4' 1484   6.871   5.496   4.907 -0.7576 -0.0452  0.7680
   63U      O4' 1485   6.763   5.329   4.950  0.0483 -0.1310 -0.3795
   63U      C1' 1486   6.795   5.218   4.860  0.7583  0.0058  0.7879
   63U      H1' 1487   6.870   5.149   4.900  1.6053 -0.1022 -0.9221
   63U       N1 1488   6.675   5.130   4.843 -0.0797  0.1382 -0.5053
   63U       C6 1489   6.544   5.173   4.837  0.6464 -0.0913 -0.4201
   63U       H6 1490   6.522   5.278   4.852  0.4265  0.0708 -1.7196
   63U       C5 1491   6.437   5.093   4.814 -0.0019 -0.0461 -0.0126
   63U       H5 1492   6.336   5.132   4.809  0.3959  1.0869  0.3650
   63U       C4 1493   6.460   4.955   4.790  1.0552  0.3097  0.3524
   63U       O4 1494   6.373   4.872   4.779 -0.4143  0.8131  0.2115
   63U       N3 1495   6.588   4.915   4.794  0.3518  0.5300 -0.5780
   63U       H3 1496   6.600   4.817   4.771 -0.1400  0.4791 -0.6315
   63U       C2 1497   6.695   4.995   4.808 -0.3422 -0.5223 -0.7642
   63U       O2 1498   6.805   4.941   4.795 -0.3992 -0.1864  0.4688
   63U      C3' 1499   6.776   5.410   4.735  0.0689 -0.0898 -0.6706
   63U      H3' 1500   6.673   5.389   4.706 -0.4548 -1.4142  1.7901
   63U      C2' 1501   6.848   5.280   4.739  0.2070 -0.8350 -0.9667
   63U     H2'1 1502   6.815   5.228   4.649 -1.5636 -0.3327 -0.6454
   63U      O2' 1503   6.985   5.305   4.748 -0.0482  0.5203  0.0815
   63U     HO'2 1504   6.996   5.371   4.679 -1.3517  0.4581 -0.1998
   63U      O3' 1505   6.839   5.498   4.636 -0.0561  0.0101 -0.2324
   64A        P 1506   6.795   5.505   4.483 -0.0221 -0.2073 -0.5890
   64A      O1P 1507   6.888   5.595   4.404 -0.6461 -0.2188  0.1235
   64A      O2P 1508   6.656   5.548   4.481 -0.5429  0.6229 -0.2396
   64A      O5' 1509   6.817   5.366   4.426 -0.1192 -0.3577 -0.3138
   64A      C5' 1510   6.943   5.323   4.386 -0.0327 -0.2355  0.4620
   64A     H5'1 1511   7.000   5.325   4.479  1.3281  1.2994 -0.3376
   64A     H5'2 1512   6.994   5.381   4.308  2.5446 -2.8583  0.0128
   64A      C4' 1513   6.931   5.181   4.340  0.3446  0.0909 -0.2364
   64A      H4' 1514   7.032   5.141   4.332  1.2238  1.7797  1.5385
   64A      O4' 1515   6.854   5.113   4.447 -0.0694 -0.2616 -0.1109
   64A      C1' 1516   6.812   4.994   4.390  0.2485 -0.0005 -0.1893
   64A      H1' 1517   6.868   4.908   4.427  0.0847 -0.2685 -0.5522
   64A       N9 1518   6.670   4.967   4.415 -0.8171 -0.1499 -0.0096
   64A       C8 1519   6.583   5.064   4.454  0.2485 -0.1986 -0.1532
   64A       H8 1520   6.605   5.169   4.469 -2.0251  0.4122 -0.8191
   64A       N7 1521   6.459   5.015   4.468  0.3594  0.3066  0.2023
   64A       C5 1522   6.472   4.878   4.447  0.1846  0.9255 -0.9436
   64A       C6 1523   6.381   4.768   4.441 -0.8764 -0.9525  0.2679
   64A       N6 1524   6.255   4.775   4.458  0.3650  1.1781 -0.4635
   64A      H61 1525   6.201   4.860   4.464 -1.8641 -0.1814 -0.1022
   64A      H62 1526   6.209   4.686   4.450  1.7500  0.4735 -0.8879
   64A       N1 1527   6.421   4.649   4.394 -0.1556 -0.1003 -0.5734
   64A       C2 1528   6.547   4.630   4.359  0.5486  0.2481  0.6696
   64A       H2 1529   6.566   4.534   4.315 -2.0069  0.1396 -0.3612
   64A       N3 1530   6.649   4.714   4.363  0.1266  0.1190  0.0131
   64A       C4 1531   6.603   4.841   4.407  0.0377 -0.4211  0.2513
   64A      C3' 1532   6.852   5.158   4.214  0.7865  0.2673  0.4317
   64A      H3' 1533   6.756   5.210   4.222  0.4724 -0.3881  1.0764
   64A      C2' 1534   6.825   5.010   4.231  0.3924 -0.5290  0.7745
   64A     H2'1 1535   6.734   4.979   4.180  0.3563  2.6595 -1.3383
   64A      O2' 1536   6.929   4.935   4.183 -0.4206  0.4243  0.4783
   64A     HO'2 1537   6.915   4.926   4.088 -1.1760 -0.8588  0.6864
   64A      O3' 1538   6.931   5.194   4.094 -0.2663 -0.0969  0.0767
   65C        P 1539   6.871   5.209   3.951  0.2703 -0.1766 -0.1887
   65C      O1P 1540   6.970   5.271   3.861 -0.1310 -0.4484  0.0868
   65C      O2P 1541   6.735   5.273   3.967 -0.0040 -0.2537 -0.0779
   65C      O5' 1542   6.853   5.059   3.900  0.5409 -0.3044 -0.1637
   65C      C5' 1543   6.952   4.981   3.842 -0.2898 -0.0038 -0.1603
   65C     H5'1 1544   7.037   4.972   3.910 -1.3284 -3.3251  0.8844
   65C     H5'2 1545   6.974   5.034   3.749 -1.2749  2.1295  0.7670
   65C      C4' 1546   6.902   4.839   3.812 -0.0099 -0.0558  0.3036
   65C      H4' 1547   6.990   4.787   3.774  0.3289  0.9908 -0.4307
   65C      O4' 1548   6.856   4.774   3.929 -0.8682 -0.5195  0.1390
   65C      C1' 1549   6.752   4.687   3.894 -0.1953 -0.0131 -0.3038
   65C      H1' 1550   6.771   4.585   3.928 -1.3489  0.2506  1.2429
   65C       N1 1551   6.619   4.720   3.947 -0.0887 -0.3142  0.5449
   65C       C6 1552   6.571   4.852   3.969 -1.1488  0.2468 -0.4744
   65C       H6 1553   6.644   4.932   3.965  0.1237 -0.8369  0.3146
   65C       C5 1554   6.444   4.870   4.019 -0.1828 -1.4021  0.1156
   65C       H5 1555   6.419   4.968   4.058  2.1143 -0.7115 -0.0152
   65C       C4 1556   6.364   4.762   4.048  0.0905  0.8085 -0.6806
   65C       N4 1557   6.247   4.770   4.111  0.1091  0.6008  0.0362
   65C      H41 1558   6.206   4.862   4.112  2.3491  1.6549  0.8374
   65C      H42 1559   6.203   4.684   4.140 -0.3825  0.5032 -0.9798
   65C       N3 1560   6.407   4.645   4.016  0.3347 -0.1167  0.1622
   65C       C2 1561   6.529   4.617   3.963  0.3798 -0.6817  0.8377
   65C       O2 1562   6.558   4.499   3.935  0.1569  0.7421 -0.0866
   65C      C3' 1563   6.798   4.834   3.703  0.3590  0.0712 -0.4211
   65C      H3' 1564   6.723   4.910   3.725  2.3989  1.7347  1.3029
   65C      C2' 1565   6.748   4.690   3.741 -0.5834  0.2873  0.9322
   65C     H2'1 1566   6.653   4.672   3.692  1.1323  0.1610 -2.6766
   65C      O2' 1567   6.836   4.587   3.693 -0.4790  0.1443  0.1379
   65C     HO'2 1568   6.779   4.518   3.658  0.0649  0.9331 -2.5447
   65C      O3' 1569   6.857   4.843   3.583 -0.3057 -0.1939  0.2308
   66G        P 1570   6.776   4.859   3.441 -0.2478  0.5869  0.1357
   66G      O1P 1571   6.875   4.835   3.341 -0.4496 -0.1804  0.5021
   66G      O2P 1572   6.702   4.981   3.430 -0.5496 -0.0235 -0.2135
   66G      O5' 1573   6.680   4.730   3.444 -0.8072  0.0414 -0.3111
   66G      C5' 1574   6.723   4.604   3.396  0.2634  0.4954  0.0248
   66G     H5'1 1575   6.798   4.570   3.467  1.4653  3.9099  0.6209
   66G     H5'2 1576   6.769   4.604   3.297  1.7339 -0.0263  0.6822
   66G      C4' 1577   6.603   4.506   3.399  0.1663 -0.5019  0.4327
   66G      H4' 1578   6.645   4.408   3.373  1.4090  0.5470 -1.9052
   66G      O4' 1579   6.545   4.496   3.528 -0.2053  0.2952 -0.3408
   66G      C1' 1580   6.422   4.440   3.524 -0.7498 -0.3590  0.0288
   66G      H1' 1581   6.423   4.337   3.559 -1.9458 -0.0783  0.9973
   66G       N9 1582   6.321   4.527   3.602  0.4823  0.4106  0.2577
   66G       C8 1583   6.337   4.642   3.672 -0.7214 -0.2315 -0.1149
   66G       H8 1584   6.435   4.684   3.691 -1.0521  0.4433  0.1346
   66G       N7 1585   6.228   4.686   3.732 -0.4319  0.4342 -0.0521
   66G       C5 1586   6.128   4.594   3.693 -0.3111  0.5720 -0.0555
   66G       C6 1587   5.989   4.587   3.723  0.2864  0.5062  0.1938
   66G       O6 1588   5.921   4.663   3.787  0.2748  0.1862  0.7454
   66G       N1 1589   5.936   4.465   3.690 -0.1768  0.0910  0.8244
   66G       H1 1590   5.837   4.454   3.706 -0.5639  0.2243 -1.1946
   66G       C2 1591   6.001   4.373   3.611  0.2173 -1.0515  0.6443
   66G       N2 1592   5.935   4.276   3.550 -0.3107  0.7926  0.1512
   66G      H21 1593   5.840   4.254   3.576 -0.0575 -0.7988 -0.1463
   66G      H22 1594   5.984   4.218   3.484  0.4429  0.4816  0.9574
   66G       N3 1595   6.126   4.385   3.568 -0.3036  0.3138 -0.1206
   66G       C4 1596   6.188   4.493   3.620  0.5827 -0.3231 -0.3505
   66G      C3' 1597   6.488   4.538   3.315 -0.5429 -0.4490 -0.3836
   66G      H3' 1598   6.466   4.643   3.334  0.1914 -0.5687  1.3724
   66G      C2' 1599   6.393   4.437   3.370  0.7281  0.2384 -0.2052
   66G     H2'1 1600   6.290   4.464   3.348 -0.3617 -2.4255  1.0555
   66G      O2' 1601   6.428   4.313   3.312  0.4221  0.2494  0.4158
   66G     HO'2 1602   6.454   4.331   3.222  2.5502 -0.1225  0.9056
   66G      O3' 1603   6.525   4.511   3.179  0.6174  0.0944  0.3199
   67G        P 1604   6.441   4.560   3.052  0.4124  0.1269  0.1613
   67G      O1P 1605   6.501   4.512   2.930 -0.0800  0.1639  0.2350
   67G      O2P 1606   6.420   4.704   3.066 -0.0522  0.1180  0.2049
   67G      O5' 1607   6.295   4.490   3.076  0.3812 -0.0315  0.3669
   67G      C5' 1608   6.261   4.358   3.027 -0.4750  0.2711  0.0103
   67G     H5'1 1609   6.331   4.280   3.058 -0.2189 -0.2029 -1.6188
   67G     H5'2 1610   6.259   4.339   2.919 -3.2169 -0.5620  0.1229
   67G      C4' 1611   6.117   4.319   3.070  0.2310  0.1371  0.7779
   67G      H4' 1612   6.102   4.213   3.050 -1.6531  0.8292 -1.9740
   67G      O4' 1613   6.094   4.343   3.203 -0.2126 -0.0557 -0.4657
   67G      C1' 1614   5.954   4.349   3.213 -0.1438 -0.2260  0.1845
   67G      H1' 1615   5.917   4.269   3.278  0.0523 -0.2768  0.2344
   67G       N9 1616   5.928   4.479   3.279  0.1098 -0.3561 -0.6571
   67G       C8 1617   6.018   4.573   3.327 -0.7528  0.2930  0.0489
   67G       H8 1618   6.123   4.563   3.302 -1.3065 -0.7297 -2.0986
   67G       N7 1619   5.966   4.660   3.410  0.2180  0.3727 -0.0848
   67G       C5 1620   5.833   4.621   3.411  0.1132  0.0336  1.0783
   67G       C6 1621   5.721   4.669   3.479  0.1394 -0.1647 -0.5578
   67G       O6 1622   5.709   4.766   3.557 -0.3650  0.4223  0.5424
   67G       N1 1623   5.603   4.596   3.465  0.0171  0.3566  0.3947
   67G       H1 1624   5.516   4.621   3.509  0.8881  1.3821  1.6366
   67G       C2 1625   5.595   4.487   3.382 -0.5622 -0.2933 -0.4021
   67G       N2 1626   5.479   4.428   3.357  0.3140  0.1931 -0.0051
   67G      H21 1627   5.390   4.457   3.393 -0.7694  0.5126 -2.6621
   67G      H22 1628   5.479   4.334   3.318 -0.2276  0.2854 -0.2395
   67G       N3 1629   5.693   4.442   3.309  0.0752  0.1117 -0.3490
   67G       C4 1630   5.810   4.509   3.335 -0.0017 -0.6078  0.0380
   67G      C3' 1631   6.009   4.387   2.987  0.0828 -0.0341 -0.1495
   67G      H3' 1632   6.024   4.495   2.984  2.8369 -0.2230  2.4458
   67G      C2' 1633   5.888   4.347   3.073 -0.5805 -0.6623 -0.2413
   67G     H2'1 1634   5.814   4.427   3.067  1.2132  1.0439 -0.7020
   67G      O2' 1635   5.836   4.220   3.040  0.1824  0.4131 -0.3960
   67G     HO'2 1636   5.891   4.185   2.969 -1.0558 -0.8394 -0.8021
   67G      O3' 1637   5.988   4.333   2.860  1.1174  0.0200 -0.1565
   68A        P 1638   5.920   4.407   2.735 -0.5731 -0.0293 -0.0145
   68A      O1P 1639   5.923   4.312   2.619  0.1989  0.4294  0.1982
   68A      O2P 1640   5.994   4.540   2.720 -0.5406  0.2595 -0.7304
   68A      O5' 1641   5.776   4.450   2.775  0.9243  0.0806  0.8416
   68A      C5' 1642   5.671   4.354   2.767  0.6949  0.2039  0.5672
   68A     H5'1 1643   5.704   4.258   2.807 -1.7848 -1.6040 -1.4032
   68A     H5'2 1644   5.642   4.339   2.663  1.6822  1.3482  0.1050
   68A      C4' 1645   5.547   4.400   2.842  0.1121  0.2664  0.3517
   68A      H4' 1646   5.463   4.331   2.834 -0.9498  1.3563  1.6280
   68A      O4' 1647   5.567   4.423   2.978  0.1308 -0.3883  0.2915
   68A      C1' 1648   5.469   4.521   3.021 -0.6030  0.5534 -0.5764
   68A      H1' 1649   5.389   4.476   3.079  0.2601 -0.4754 -0.1482
   68A       N9 1650   5.513   4.643   3.088 -0.2539  0.2506 -0.9282
   68A       C8 1651   5.641   4.688   3.113 -0.1158  0.3211 -0.3949
   68A       H8 1652   5.730   4.646   3.070 -0.0305  1.3286 -1.2269
   68A       N7 1653   5.643   4.808   3.173  0.0660 -0.3374 -0.6251
   68A       C5 1654   5.505   4.821   3.212  0.1220 -0.3987 -1.0415
   68A       C6 1655   5.443   4.912   3.305  0.5195  0.0149  0.7004
   68A       N6 1656   5.506   4.999   3.386 -0.0488 -0.1949  0.2214
   68A      H61 1657   5.605   5.013   3.378  0.3504 -2.8845 -0.5369
   68A      H62 1658   5.452   5.054   3.451 -2.6777 -1.9305 -0.2974
   68A       N1 1659   5.319   4.898   3.330 -0.0146 -0.1645  0.2465
   68A       C2 1660   5.248   4.797   3.269 -0.2285  0.1471 -0.6337
   68A       H2 1661   5.145   4.779   3.293  0.5514 -1.0751  2.2904
   68A       N3 1662   5.300   4.705   3.188  0.0034 -0.3582  0.0452
   68A       C4 1663   5.431   4.720   3.168 -0.3836 -0.2383 -0.2796
   68A      C3' 1664   5.501   4.529   2.787  0.5439 -0.0516  0.8174
   68A      H3' 1665   5.583   4.601   2.786  0.5680 -0.0058  2.4004
   68A      C2' 1666   5.396   4.570   2.896 -0.2802 -0.7028  0.1156
   68A     H2'1 1667   5.385   4.678   2.901  1.5181 -0.2908 -2.4693
   68A      O2' 1668   5.269   4.498   2.896 -0.0217 -0.2315  0.3960
   68A     HO'2 1669   5.209   4.548   2.839 -0.9008 -1.7048 -0.0205
   68A      O3' 1670   5.440   4.512   2.662 -0.2570  0.3205 -0.2242
   69A        P 1671   5.398   4.629   2.565 -0.2849 -0.2833  0.4293
   69A      O1P 1672   5.376   4.569   2.431  0.2622 -0.1898  0.1025
   69A      O2P 1673   5.503   4.731   2.568 -0.1285  0.3963  0.2775
   69A      O5' 1674   5.263   4.685   2.628 -0.3709  0.4036  0.7722
   69A      C5' 1675   5.134   4.635   2.606 -0.4898  0.1944  0.4600
   69A     H5'1 1676   5.146   4.530   2.632 -0.4724 -1.2352 -4.3519
   69A     H5'2 1677   5.100   4.634   2.503  0.0239 -0.4465  0.2938
   69A      C4' 1678   5.042   4.704   2.698  0.2920 -0.4662 -0.3620
   69A      H4' 1679   4.954   4.641   2.700 -0.6693  0.8553  1.5927
   69A      O4' 1680   5.091   4.708   2.834  0.0092  0.0604 -0.5261
   69A      C1' 1681   5.039   4.821   2.903  0.0940  0.3235 -0.0940
   69A      H1' 1682   4.988   4.795   2.996  0.6711 -1.5461 -0.2752
   69A       N9 1683   5.152   4.917   2.938  0.2565  0.3033  0.7022
   69A       C8 1684   5.273   4.928   2.870  0.9959  0.5177 -0.1676
   69A       H8 1685   5.315   4.858   2.800  2.7294 -0.6208  1.8672
   69A       N7 1686   5.354   5.019   2.926  0.2046  0.8648 -0.3320
   69A       C5 1687   5.279   5.079   3.026 -0.3386 -0.0869 -0.6675
   69A       C6 1688   5.300   5.179   3.117  0.0802  0.2366  0.3145
   69A       N6 1689   5.419   5.231   3.148 -0.4581 -0.1056 -0.5991
   69A      H61 1690   5.499   5.203   3.094  0.1554  0.4002  0.0146
   69A      H62 1691   5.432   5.297   3.224  0.8243  0.0080 -0.8913
   69A       N1 1692   5.205   5.230   3.188  0.3041 -0.0649  0.0909
   69A       C2 1693   5.086   5.181   3.171  0.4484  0.9040 -0.2336
   69A       H2 1694   5.010   5.223   3.235  0.5919 -1.0706  1.3369
   69A       N3 1695   5.048   5.076   3.096 -0.6525 -0.2129  0.8124
   69A       C4 1696   5.151   5.025   3.025 -0.4332 -0.3884 -0.3197
   69A      C3' 1697   4.997   4.847   2.674  0.3359 -0.2207  0.0884
   69A      H3' 1698   5.081   4.910   2.645  1.7978 -1.4812  1.4016
   69A      C2' 1699   4.937   4.890   2.808  0.7538 -0.0872 -0.6513
   69A     H2'1 1700   4.937   4.997   2.826 -2.9358 -0.1684  0.6858
   69A      O2' 1701   4.808   4.840   2.833  0.1488 -0.0093  0.5840
   69A     HO'2 1702   4.754   4.869   2.760  0.7639  2.2655  0.9475
   69A      O3' 1703   4.902   4.849   2.570  0.2059  0.5336  0.4102
   70U        P 1704   4.888   4.970   2.467  0.6360  0.2789  0.0614
   70U      O1P 1705   4.784   4.940   2.364  0.1824  0.1516 -0.0750
   70U      O2P 1706   5.019   5.008   2.429  0.1699  0.3373  0.3325
   70U      O5' 1707   4.823   5.090   2.559  0.3358  0.0530  0.0716
   70U      C5' 1708   4.687   5.077   2.601 -0.1872 -0.1220 -0.0719
   70U     H5'1 1709   4.669   4.980   2.646  1.2085  0.0582  0.9414
   70U     H5'2 1710   4.615   5.085   2.520 -1.5765 -1.7277  0.9235
   70U      C4' 1711   4.668   5.189   2.712 -0.2457  0.3209  0.6149
   70U      H4' 1712   4.567   5.173   2.750 -1.3724 -0.0672 -2.2860
   70U      O4' 1713   4.759   5.165   2.818 -0.5738  0.3718 -0.2317
   70U      C1' 1714   4.779   5.287   2.886  0.5942  0.9896  0.0503
   70U      H1' 1715   4.753   5.281   2.992  1.9206 -2.3019  0.3138
   70U       N1 1716   4.917   5.329   2.870  0.3590  0.0027  0.3496
   70U       C6 1717   5.003   5.272   2.779 -0.1243  0.0484 -0.6594
   70U       H6 1718   4.971   5.212   2.696  2.3319  1.0078 -2.4040
   70U       C5 1719   5.140   5.300   2.787  0.4216 -0.0184 -1.2740
   70U       H5 1720   5.208   5.259   2.715 -3.2844 -1.7284 -4.1510
   70U       C4 1721   5.197   5.385   2.889  1.0424  0.7090  0.4687
   70U       O4 1722   5.314   5.421   2.894  0.5412 -0.0026  0.2245
   70U       N3 1723   5.095   5.441   2.967 -0.4876  0.5087  0.0853
   70U       H3 1724   5.128   5.501   3.042  0.6393  1.5985 -1.2427
   70U       C2 1725   4.959   5.416   2.963  0.4315  0.0102  0.0157
   70U       O2 1726   4.898   5.480   3.041  0.2363 -0.0899 -0.7359
   70U      C3' 1727   4.682   5.334   2.665  0.3426 -0.4211  0.5937
   70U      H3' 1728   4.768   5.350   2.601  0.5016  0.2865  0.9776
   70U      C2' 1729   4.701   5.389   2.810 -0.1719 -0.5025 -0.0865
   70U     H2'1 1730   4.761   5.480   2.812 -1.5923  0.4557 -0.1807
   70U      O2' 1731   4.580   5.403   2.872  0.2347 -0.6678 -0.0019
   70U     HO'2 1732   4.524   5.442   2.804 -0.9865 -1.5255  0.4840
   70U      O3' 1733   4.563   5.398   2.609 -0.6835  0.4226 -0.3694
   71A        P 1734   4.561   5.521   2.509 -0.0955 -0.4083  0.0282
   71A      O1P 1735   4.420   5.539   2.478  0.0272 -0.0400 -0.2509
   71A      O2P 1736   4.656   5.502   2.395 -0.3902 -0.5381  0.1280
   71A      O5' 1737   4.600   5.656   2.591 -0.1345 -0.8267 -0.1954
   71A      C5' 1738   4.514   5.710   2.675  0.8311  0.6235  0.3001
   71A     H5'1 1739   4.475   5.627   2.734  3.4646 -1.4516 -0.7258
   71A     H5'2 1740   4.433   5.755   2.617  0.9067  0.3647 -0.0072
   71A      C4' 1741   4.581   5.804   2.781 -0.3118  0.1764 -0.4041
   71A      H4' 1742   4.511   5.855   2.846  1.5473  1.5564  0.6016
   71A      O4' 1743   4.673   5.725   2.859 -0.2373 -0.3130  0.4132
   71A      C1' 1744   4.780   5.805   2.899 -0.3495 -0.9163 -0.0330
   71A      H1' 1745   4.784   5.808   3.008 -0.8917  0.8669 -0.0175
   71A       N9 1746   4.916   5.783   2.836  0.0975  0.7812  0.4640
   71A       C8 1747   4.943   5.706   2.722 -0.6597  0.3959 -0.1322
   71A       H8 1748   4.866   5.667   2.657  0.3164 -0.0007 -1.0700
   71A       N7 1749   5.070   5.683   2.702 -0.0835 -0.2551  0.1291
   71A       C5 1750   5.129   5.761   2.807 -0.2886 -0.3663  0.7566
   71A       C6 1751   5.264   5.777   2.850 -0.0585  0.8730 -0.4302
   71A       N6 1752   5.367   5.720   2.800 -0.1255  0.8351 -0.3630
   71A      H61 1753   5.355   5.643   2.736  0.1792 -0.6290  1.2548
   71A      H62 1754   5.459   5.743   2.837  0.4827  1.3763 -2.1344
   71A       N1 1755   5.282   5.853   2.957 -0.3993 -0.3933  0.3567
   71A       C2 1756   5.189   5.926   3.014 -0.5462 -0.0845  1.2295
   71A       H2 1757   5.222   5.999   3.086 -0.8488  1.9547 -0.6020
   71A       N3 1758   5.055   5.921   2.983 -0.6083  0.3463  0.0547
   71A       C4 1759   5.037   5.830   2.883 -0.1539  0.3075 -0.0147
   71A      C3' 1760   4.657   5.922   2.725 -0.0140 -0.2830 -0.3657
   71A      H3' 1761   4.710   5.887   2.637 -1.7218 -0.8272 -1.2323
   71A      C2' 1762   4.748   5.946   2.845 -1.0029  0.5068 -0.0534
   71A     H2'1 1763   4.838   6.003   2.821  1.4169 -2.4400  1.2431
   71A      O2' 1764   4.702   6.009   2.958 -0.0635  0.1284 -0.3146
   71A     HO'2 1765   4.699   6.103   2.939 -3.2708 -0.2213 -2.3801
   71A      O3' 1766   4.577   6.041   2.701 -0.0678  0.1245  0.1603
   72G        P 1767   4.627   6.155   2.597  0.2072  0.3486  0.0056
   72G      O1P 1768   4.510   6.241   2.576  0.0096  0.0045  0.7042
   72G      O2P 1769   4.703   6.094   2.481  1.0045 -0.0195  0.4920
   72G      O5' 1770   4.735   6.249   2.676 -0.6602  0.5914 -0.1964
   72G      C5' 1771   4.691   6.332   2.785 -0.9266  0.0214  0.1548
   72G     H5'1 1772   4.610   6.281   2.836 -1.4161  0.9127  0.2793
   72G     H5'2 1773   4.657   6.427   2.744  1.0255  0.4221 -0.6866
   72G      C4' 1774   4.809   6.361   2.878  0.0912  0.1664 -0.1006
   72G      H4' 1775   4.772   6.412   2.967  0.6429  0.7937 -0.2218
   72G      O4' 1776   4.877   6.241   2.918  0.5685  0.2014  0.0232
   72G      C1' 1777   5.009   6.278   2.924 -0.6732  0.6373  0.0741
   72G      H1' 1778   5.053   6.252   3.020 -1.1191 -1.1544 -0.1723
   72G       N9 1779   5.096   6.211   2.819 -0.1731 -0.3894 -0.7889
   72G       C8 1780   5.065   6.139   2.707 -0.7896 -0.1902  0.7480
   72G       H8 1781   4.961   6.134   2.677 -0.5520 -1.7077  0.0793
   72G       N7 1782   5.161   6.063   2.656 -0.7877 -0.6103 -0.3402
   72G       C5 1783   5.270   6.105   2.738  0.5169  0.0159  0.2767
   72G       C6 1784   5.411   6.066   2.735  0.5690 -0.5290 -0.0528
   72G       O6 1785   5.470   5.997   2.651  0.3951 -0.1630 -0.1447
   72G       N1 1786   5.491   6.138   2.822 -0.7003 -0.3279 -0.5065
   72G       H1 1787   5.590   6.119   2.829 -1.2573 -4.0925 -1.0192
   72G       C2 1788   5.443   6.238   2.901  0.0731  0.5510  0.4763
   72G       N2 1789   5.535   6.307   2.959 -0.8149  0.2062 -0.2340
   72G      H21 1790   5.629   6.289   2.925 -0.0342 -1.2421  2.3592
   72G      H22 1791   5.504   6.375   3.027  0.0385 -0.8946  1.3499
   72G       N3 1792   5.314   6.264   2.913 -0.5148  0.2540 -0.0452
   72G       C4 1793   5.231   6.199   2.830 -0.1757  0.4467 -0.3378
   72G      C3' 1794   4.906   6.458   2.817  0.9639  0.3058 -0.1775
   72G      H3' 1795   4.923   6.420   2.716  0.4645  0.4963 -0.3332
   72G      C2' 1796   5.025   6.427   2.904  0.5427 -0.7238 -0.4296
   72G     H2'1 1797   5.121   6.454   2.859 -0.1976 -0.1918 -1.7325
   72G      O2' 1798   5.022   6.494   3.033 -0.4664  0.9524  0.3865
   72G     HO'2 1799   5.017   6.590   3.024 -0.5053  1.1022  1.7973
   72G      O3' 1800   4.885   6.596   2.832 -0.2081 -0.9939 -0.3947
   73A        P 1801   4.955   6.701   2.734 -0.0939  0.1280 -0.1160
   73A      O1P 1802   4.886   6.832   2.751  0.2345 -0.1944 -0.2089
   73A      O2P 1803   4.953   6.638   2.598  0.6891 -0.4613  0.0862
   73A      O5' 1804   5.116   6.723   2.769 -0.4551  0.3880 -0.4418
   73A      C5' 1805   5.156   6.799   2.881  0.5001 -0.3001  0.2488
   73A     H5'1 1806   5.121   6.747   2.969  0.4635  1.8044  1.5529
   73A     H5'2 1807   5.123   6.903   2.885  0.0834 -0.4186 -0.0646
   73A      C4' 1808   5.312   6.795   2.887  0.5408 -0.3969 -0.1195
   73A      H4' 1809   5.344   6.856   2.972  0.0181  1.7177 -1.3483
   73A      O4' 1810   5.354   6.663   2.898 -0.6840 -0.2386 -0.1271
   73A      C1' 1811   5.491   6.652   2.832  0.4478 -0.2447 -0.1700
   73A      H1' 1812   5.559   6.615   2.909 -1.6809 -0.4276  1.7451
   73A       N9 1813   5.486   6.561   2.714  0.7215 -0.3219  0.2977
   73A       C8 1814   5.378   6.525   2.645 -0.4218 -0.4293  0.2106
   73A       H8 1815   5.279   6.552   2.680  0.8122  0.2933  3.5754
   73A       N7 1816   5.395   6.414   2.575  0.0273 -0.7391  0.1459
   73A       C5 1817   5.533   6.401   2.581 -0.2402 -0.0560  0.2357
   73A       C6 1818   5.629   6.320   2.516  0.7684 -0.0582 -0.2319
   73A       N6 1819   5.602   6.226   2.430  0.4502  0.0174 -0.8826
   73A      H61 1820   5.505   6.207   2.411  0.1475 -0.2888  0.8265
   73A      H62 1821   5.677   6.161   2.411 -1.0549 -2.0673 -0.0703
   73A       N1 1822   5.758   6.327   2.550 -0.4767  0.2811  0.1379
   73A       C2 1823   5.797   6.417   2.633 -0.6118  0.0016 -1.0715
   73A       H2 1824   5.904   6.428   2.639 -0.8368  1.6132  0.7343
   73A       N3 1825   5.725   6.509   2.698  0.0741  0.6529 -1.6620
   73A       C4 1826   5.589   6.489   2.666  0.7588 -0.1315  0.3045
   73A      C3' 1827   5.386   6.863   2.770  0.7881  0.9282 -0.4484
   73A      H3' 1828   5.334   6.833   2.679 -1.5080  0.1086  1.0392
   73A      C2' 1829   5.520   6.796   2.788  0.0459 -0.3083 -0.1487
   73A     H2'1 1830   5.566   6.806   2.690 -0.2589  2.9514 -0.0483
   73A      O2' 1831   5.611   6.860   2.887  0.7939  0.0655  0.2075
   73A     HO'2 1832   5.696   6.815   2.887  0.8391  0.0998 -1.1554
   73A      O3' 1833   5.403   7.011   2.778 -0.2350  0.6662 -0.0269
   74U        P 1834   5.420   7.090   2.646  0.1262  0.0083 -0.2459
   74U      O1P 1835   5.411   7.229   2.690 -0.2755  0.2754 -0.4427
   74U      O2P 1836   5.318   7.044   2.546  0.7902 -0.1826 -0.3278
   74U      O5' 1837   5.567   7.058   2.587 -0.3147  0.2749 -0.1767
   74U      C5' 1838   5.684   7.112   2.647 -0.5751  1.2113  0.5292
   74U     H5'1 1839   5.683   7.098   2.755  1.6392  1.9603  0.6997
   74U     H5'2 1840   5.695   7.216   2.615 -2.0299  0.8668 -1.1988
   74U      C4' 1841   5.809   7.037   2.590 -0.0342 -0.2154 -0.4303
   74U      H4' 1842   5.895   7.080   2.641 -0.9740  1.5005 -0.2127
   74U      O4' 1843   5.791   6.897   2.601  0.5944  0.1155 -0.2474
   74U      C1' 1844   5.874   6.825   2.513 -0.6228 -0.3815 -0.5934
   74U      H1' 1845   5.949   6.770   2.570  2.1809  2.7163 -1.0346
   74U       N1 1846   5.793   6.723   2.440 -0.2849  0.3945 -0.2732
   74U       C6 1847   5.655   6.731   2.431 -0.1076 -0.0621  0.5667
   74U       H6 1848   5.606   6.810   2.486 -4.1546 -1.1232 -1.1831
   74U       C5 1849   5.573   6.648   2.360 -0.4046  0.3242  0.8418
   74U       H5 1850   5.466   6.649   2.374 -0.4333 -0.0594  0.6695
   74U       C4 1851   5.632   6.534   2.292 -0.6679 -0.3767 -1.5235
   74U       O4 1852   5.569   6.450   2.227 -0.2359  0.0941 -0.2773
   74U       N3 1853   5.767   6.525   2.305 -0.0161 -0.2388  0.1261
   74U       H3 1854   5.804   6.448   2.251 -1.4457 -0.9408  0.1119
   74U       C2 1855   5.852   6.618   2.363  0.0621  0.0979 -0.2347
   74U       O2 1856   5.969   6.602   2.361  0.0534  0.7728  0.8888
   74U      C3' 1857   5.843   7.049   2.437  0.7361 -0.5706 -0.4022
   74U      H3' 1858   5.748   7.038   2.385 -0.2003  3.3570  0.1115
   74U      C2' 1859   5.933   6.929   2.414 -0.1298 -0.1656 -0.5864
   74U     H2'1 1860   5.942   6.891   2.312 -1.4843 -0.6770 -0.5353
   74U      O2' 1861   6.065   6.965   2.464  0.2463 -0.1027  0.3147
   74U     HO'2 1862   6.075   7.061   2.469 -1.0886  0.0659  0.0603
   74U      O3' 1863   5.903   7.173   2.392  0.4626 -0.0525 -0.0697
   75A        P 1864   5.900   7.216   2.232  0.1347 -0.0917  0.2412
   75A      O1P 1865   5.963   7.345   2.220 -0.2654 -0.1734 -0.0962
   75A      O2P 1866   5.767   7.182   2.171  0.1806 -0.1695 -0.1388
   75A      O5' 1867   5.998   7.110   2.164 -0.0069  0.2557  0.2268
   75A      C5' 1868   6.141   7.130   2.185  0.3773  0.0034 -0.8320
   75A     H5'1 1869   6.165   7.128   2.291 -0.8703  1.1270 -0.4954
   75A     H5'2 1870   6.176   7.226   2.147 -1.2293  1.2471  0.7222
   75A      C4' 1871   6.224   7.016   2.122  0.2685  0.1176 -0.3114
   75A      H4' 1872   6.326   7.021   2.159  0.7239 -2.9244 -0.8715
   75A      O4' 1873   6.174   6.895   2.173  0.3537 -0.2162  0.0056
   75A      C1' 1874   6.184   6.798   2.074  0.7022  0.6347  0.9410
   75A      H1' 1875   6.236   6.706   2.103 -0.4540 -0.8175 -1.2784
   75A       N9 1876   6.056   6.744   2.023 -0.2349 -0.0770  0.0338
   75A       C8 1877   5.936   6.802   2.057 -0.3592  0.1316  0.0286
   75A       H8 1878   5.932   6.896   2.110  2.3573 -0.8270  2.2508
   75A       N7 1879   5.836   6.729   2.023  0.2398  0.0213  0.2511
   75A       C5 1880   5.893   6.609   1.968 -0.2690  0.0719  0.8900
   75A       C6 1881   5.858   6.483   1.924 -0.7659 -0.6315  0.4296
   75A       N6 1882   5.729   6.450   1.928 -0.0443 -0.1054  0.5300
   75A      H61 1883   5.661   6.508   1.974  2.5448  2.2497  1.6872
   75A      H62 1884   5.706   6.357   1.894  2.2774 -0.4011 -0.4835
   75A       N1 1885   5.940   6.393   1.875 -0.2826 -0.3260  0.0836
   75A       C2 1886   6.068   6.420   1.873  0.2472  0.5471 -0.0528
   75A       H2 1887   6.135   6.344   1.834  1.4616  1.5868 -0.0455
   75A       N3 1888   6.127   6.531   1.918 -0.6678 -0.2324  0.3489
   75A       C4 1889   6.031   6.622   1.970 -0.6899  0.6031  0.6246
   75A      C3' 1890   6.232   7.008   1.968 -0.4025 -0.2047 -0.4900
   75A      H3' 1891   6.131   7.020   1.927 -0.7439  0.9976  0.6352
   75A      C2' 1892   6.268   6.860   1.959 -0.1759  0.1230  0.0546
   75A     H2'1 1893   6.237   6.824   1.860 -0.4877  0.5901 -0.0183
   75A      O2' 1894   6.408   6.839   1.999 -0.2096 -0.5436  0.7465
   75A     HO'2 1895   6.464   6.916   1.988  1.7061 -1.8835  0.6731
   75A      O3' 1896   6.313   7.110   1.910 -0.3176  0.0821 -0.2903
   76A        P 1897   6.320   7.135   1.760 -0.0500 -0.0810  0.2934
   76A      O1P 1898   6.443   7.217   1.731 -0.3851 -0.2997  0.4137
   76A      O2P 1899   6.189   7.184   1.724  0.6449  0.1510  0.4264
   76A      O5' 1900   6.332   6.995   1.691 -0.6322 -0.6163 -0.6286
   76A      C5' 1901   6.458   6.928   1.673 -0.1069 -0.2084  0.4910
   76A     H5'1 1902   6.505   6.900   1.767  0.1329 -1.6496 -0.0404
   76A     H5'2 1903   6.531   6.994   1.626  1.6257 -2.0529  0.4501
   76A      C4' 1904   6.436   6.797   1.592 -0.9759  0.1956 -0.2484
   76A      H4' 1905   6.539   6.760   1.587 -0.2664  2.1491 -1.8090
   76A      O4' 1906   6.352   6.704   1.661  0.2491 -0.2450 -0.1353
   76A      C1' 1907   6.273   6.631   1.566 -0.4200  0.5591 -0.4937
   76A      H1' 1908   6.284   6.523   1.579 -2.4906  0.3199 -0.3723
   76A       N9 1909   6.129   6.657   1.582  0.7231  0.4562  0.1344
   76A       C8 1910   6.054   6.758   1.644  0.1739 -0.1302  0.0166
   76A       H8 1911   6.101   6.853   1.667 -1.3089  0.5592  0.2990
   76A       N7 1912   5.925   6.727   1.658  0.1482  0.0303 -0.4671
   76A       C5 1913   5.916   6.603   1.592 -0.6710  1.0851  0.3398
   76A       C6 1914   5.811   6.512   1.559 -0.1297  0.5592  0.5275
   76A       N6 1915   5.683   6.537   1.589  0.4694 -0.0715 -0.1374
   76A      H61 1916   5.648   6.620   1.636 -0.1740 -0.8874  0.8746
   76A      H62 1917   5.609   6.472   1.567  1.1357 -1.4046  1.3056
   76A       N1 1918   5.833   6.400   1.486 -0.3926 -0.0485  0.1375
   76A       C2 1919   5.958   6.377   1.447 -0.1481  0.9632 -0.7308
   76A       H2 1920   5.979   6.282   1.400  0.2014 -1.0605  3.1148
   76A       N3 1921   6.067   6.450   1.475 -0.0172 -0.5078  0.0461
   76A       C4 1922   6.041   6.558   1.551 -0.2863 -0.0539  0.1959
   76A      C3' 1923   6.374   6.817   1.452  0.1896  0.3763 -0.6904
   76A      H3' 1924   6.284   6.878   1.454  0.3171  0.5496 -0.1328
   76A      C2' 1925   6.327   6.674   1.428 -0.5362  0.2250  0.2803
   76A     H2'1 1926   6.256   6.672   1.346  0.7936  0.3613 -0.9012
   76A      O2' 1927   6.429   6.575   1.412 -0.3340  0.3779 -0.1199
   76A     HO'2 1928   6.504   6.617   1.369  0.2791  1.3844  1.7962
   76A      O3' 1929   6.473   6.847   1.351  0.2477 -0.1399 -0.1402
   77U        P 1930   6.427   6.934   1.226  0.4028 -0.6600  0.0654
   77U      O1P 1931   6.545   6.974   1.150  0.2154 -0.6706 -0.5343
   77U      O2P 1932   6.338   7.043   1.278 -0.7614  0.2807 -0.0359
   77U      O5' 1933   6.346   6.838   1.128  0.1856  0.1908  0.0530
   77U      C5' 1934   6.400   6.738   1.052 -0.4898  0.2355  0.0148
   77U     H5'1 1935   6.478   6.684   1.106 -0.3804  0.8645  0.4926
   77U     H5'2 1936   6.452   6.773   0.964  1.3691  1.8778  1.6691
   77U      C4' 1937   6.293   6.635   1.003  0.5735 -0.3907 -0.5927
   77U      H4' 1938   6.347   6.557   0.948  1.3259  0.8312 -1.6430
   77U      O4' 1939   6.224   6.586   1.115  0.6817  0.2427 -0.6174
   77U      C1' 1940   6.091   6.551   1.077  0.2483 -0.3454  0.1038
   77U      H1' 1941   6.072   6.443   1.079  0.1330 -0.3123  1.2049
   77U       N1 1942   5.992   6.625   1.162 -0.3552 -0.0774 -0.2628
   77U       C6 1943   6.019   6.752   1.201  0.3268 -0.4715  0.2644
   77U       H6 1944   6.112   6.802   1.179 -0.7186  0.6977 -1.7829
   77U       C5 1945   5.922   6.828   1.255  0.8166 -0.4113 -0.6555
   77U       H5 1946   5.928   6.932   1.282 -0.2172 -0.5425  0.1787
   77U       C4 1947   5.793   6.770   1.290 -0.2670  0.5888 -0.0751
   77U       O4 1948   5.698   6.821   1.350  0.0340  0.3171  0.0332
   77U       N3 1949   5.775   6.643   1.252 -0.1008  0.1942 -0.5314
   77U       H3 1950   5.688   6.598   1.276 -0.4226 -0.7175 -3.1448
   77U       C2 1951   5.861   6.565   1.181  0.1742 -0.1366  0.5468
   77U       O2 1952   5.835   6.449   1.143 -0.2716 -0.0809  0.2944
   77U      C3' 1953   6.187   6.693   0.911 -0.7221 -0.4643 -1.5395
   77U      H3' 1954   6.166   6.790   0.956  5.4179  0.7927 -0.4681
   77U      C2' 1955   6.069   6.599   0.939 -0.6348  0.1225  0.0320
   77U     H2'1 1956   5.980   6.658   0.925 -0.3413 -0.0320 -3.3416
   77U      O2' 1957   6.080   6.494   0.854  0.6021 -0.1621  0.9521
   77U     HO'2 1958   6.124   6.522   0.773 -1.7428 -0.3992 -0.4875
   77U      O3' 1959   6.230   6.717   0.781 -0.1367  0.4598 -0.5330
   78U        P 1960   6.155   6.821   0.693 -0.1169  0.1856 -0.1180
   78U      O1P 1961   6.220   6.826   0.562  0.0321 -0.2581 -1.0322
   78U      O2P 1962   6.135   6.940   0.771  0.7280  0.0525 -0.2684
   78U      O5' 1963   6.009   6.750   0.664 -0.6947  0.1458 -0.0148
   78U      C5' 1964   5.989   6.652   0.563  0.0634 -0.4975 -0.0644
   78U     H5'1 1965   6.038   6.558   0.586  3.0964  1.0299  0.2873
   78U     H5'2 1966   6.019   6.689   0.465  1.8545  0.9974  0.9809
   78U      C4' 1967   5.835   6.624   0.562 -0.2346 -0.3460 -0.5812
   78U      H4' 1968   5.826   6.537   0.497  1.5497 -2.8778  2.3103
   78U      O4' 1969   5.789   6.599   0.692  0.0417 -0.0362 -0.4766
   78U      C1' 1970   5.652   6.618   0.686 -0.1474  0.1231  0.4578
   78U      H1' 1971   5.606   6.521   0.664  1.5453 -1.1857  2.3464
   78U       N1 1972   5.607   6.678   0.812 -0.0758 -0.0150 -0.0351
   78U       C6 1973   5.676   6.787   0.859  0.4485 -0.0706  0.7400
   78U       H6 1974   5.766   6.821   0.811 -0.3800  0.0246 -0.7980
   78U       C5 1975   5.630   6.850   0.978  0.1968  0.4863  0.4458
   78U       H5 1976   5.680   6.935   1.022 -0.4136  1.3583 -0.4945
   78U       C4 1977   5.512   6.799   1.047 -0.1451  0.0407 -0.1112
   78U       O4 1978   5.465   6.841   1.153 -0.5621 -0.0359  0.2209
   78U       N3 1979   5.449   6.688   0.992  0.1238 -0.2443  0.2774
   78U       H3 1980   5.363   6.659   1.037  0.1748  1.9050  1.8772
   78U       C2 1981   5.491   6.626   0.874  0.1150  0.0058 -0.7532
   78U       O2 1982   5.428   6.525   0.828 -0.1347  0.6240  0.8776
   78U      C3' 1983   5.754   6.748   0.506 -0.6966 -0.1836 -0.5308
   78U      H3' 1984   5.798   6.840   0.543  1.3314 -1.2989 -0.0602
   78U      C2' 1985   5.618   6.713   0.567  0.4577  0.1595 -0.2164
   78U     H2'1 1986   5.560   6.798   0.603 -1.2446 -1.6312  1.4470
   78U      O2' 1987   5.537   6.635   0.478  0.0194  0.2743  0.1687
   78U     HO'2 1988   5.499   6.687   0.407  2.5635  2.8178  0.4512
   78U      O3' 1989   5.750   6.754   0.361  0.7233  0.0158 -0.0859
   79A        P 1990   5.685   6.877   0.287 -0.3660 -0.2422  0.1626
   79A      O1P 1991   5.732   6.881   0.148 -0.6671  0.3444  0.6168
   79A      O2P 1992   5.718   6.993   0.371  0.4240 -0.0953  0.0812
   79A      O5' 1993   5.525   6.858   0.282  0.0784 -0.5333  0.0354
   79A      C5' 1994   5.460   6.795   0.175  0.2883  0.3868  0.3043
   79A     H5'1 1995   5.501   6.694   0.164  0.6134  0.6753 -1.3975
   79A     H5'2 1996   5.479   6.847   0.081  0.8244 -1.5318 -0.7052
   79A      C4' 1997   5.311   6.780   0.201 -0.2262 -0.0897 -0.6228
   79A      H4' 1998   5.270   6.706   0.133  2.0666 -1.0986 -1.0142
   79A      O4' 1999   5.289   6.733   0.336 -0.0502 -0.1529 -0.3928
   79A      C1' 2000   5.173   6.798   0.384  0.3643  0.6945  0.3443
   79A      H1' 2001   5.099   6.721   0.404 -0.7425  1.0373 -2.0904
   79A       N9 2002   5.218   6.863   0.512 -0.5949  0.4063 -0.1430
   79A       C8 2003   5.333   6.938   0.533 -0.5361  0.0142 -1.0088
   79A       H8 2004   5.408   6.941   0.455  0.3116  0.0115 -0.2098
   79A       N7 2005   5.335   7.000   0.647 -0.0239 -0.1889 -0.1476
   79A       C5 2006   5.214   6.970   0.706  0.9451 -0.0545 -0.1103
   79A       C6 2007   5.149   6.993   0.833  0.8465 -0.1945  0.0878
   79A       N6 2008   5.198   7.052   0.943 -0.3256 -0.7442  0.2989
   79A      H61 2009   5.293   7.083   0.955  0.2650 -0.8244 -3.1810
   79A      H62 2010   5.135   7.032   1.020 -1.3286 -1.0511 -0.5686
   79A       N1 2011   5.026   6.951   0.857  0.3134 -0.5172  0.3052
   79A       C2 2012   4.968   6.875   0.769  0.2229  0.2135  1.0081
   79A       H2 2013   4.880   6.826   0.808 -0.4513  0.0003 -0.7206
   79A       N3 2014   5.014   6.836   0.654  0.0983 -0.6993  0.9343
   79A       C4 2015   5.138   6.884   0.626 -0.3040 -1.4427 -0.5379
   79A      C3' 2016   5.243   6.918   0.188 -0.6730  0.6441 -0.0054
   79A      H3' 2017   5.311   6.986   0.240  0.2408 -1.7081  2.0539
   79A      C2' 2018   5.121   6.894   0.277  0.3686  0.9842 -0.6282
   79A     H2'1 2019   5.096   6.983   0.334 -1.4642 -0.1880  0.4582
   79A      O2' 2020   5.010   6.836   0.208  0.0916  0.6881 -0.2109
   79A     HO'2 2021   5.018   6.871   0.119  1.4369 -0.4226 -0.5673
   79A      O3' 2022   5.219   6.929   0.047 -0.9419 -0.6128  0.4722
   80A        P 2023   5.191   7.071  -0.020  0.0087 -0.0242 -0.0279
   80A      O1P 2024   5.177   7.049  -0.163  0.6555  0.1495 -0.2044
   80A      O2P 2025   5.286   7.166   0.034 -0.4193 -0.5461  0.5004
   80A      O5' 2026   5.047   7.106   0.033 -0.2305  0.4794  0.1166
   80A      C5' 2027   4.929   7.070  -0.039 -0.6541  0.0732 -0.3835
   80A     H5'1 2028   4.936   6.963  -0.059  2.0566 -0.0031  0.5677
   80A     H5'2 2029   4.927   7.122  -0.135  1.0859 -1.3481 -1.2710
   80A      C4' 2030   4.806   7.113   0.042  0.0053 -0.1928  0.0238
   80A      H4' 2031   4.714   7.086  -0.011 -0.0717  0.4840 -0.1982
   80A      O4' 2032   4.808   7.051   0.180 -0.6976 -0.0258 -0.1939
   80A      C1' 2033   4.746   7.139   0.272  0.0286 -0.8293 -0.2945
   80A      H1' 2034   4.658   7.099   0.322  0.0819 -0.2573  0.2835
   80A       N9 2035   4.849   7.179   0.373  0.0838 -0.5406 -0.2337
   80A       C8 2036   4.978   7.224   0.358  0.6668 -0.9653  0.4792
   80A       H8 2037   5.025   7.229   0.261 -0.9623 -0.1808 -0.3208
   80A       N7 2038   5.035   7.254   0.470  0.8608  0.3237 -0.2548
   80A       C5 2039   4.935   7.234   0.566 -0.5555  0.7779 -0.3067
   80A       C6 2040   4.925   7.259   0.703  0.3263 -0.5846 -0.0430
   80A       N6 2041   5.031   7.292   0.775 -0.4423 -0.4185 -0.2095
   80A      H61 2042   5.124   7.291   0.734 -0.1409 -0.4274  0.4622
   80A      H62 2043   5.020   7.286   0.875 -0.6705 -2.5790 -0.3090
   80A       N1 2044   4.812   7.234   0.764 -0.3296 -0.4045  0.1765
   80A       C2 2045   4.710   7.194   0.691  1.1114 -0.9446  0.0449
   80A       H2 2046   4.625   7.164   0.750 -0.6945  0.9714 -1.4598
   80A       N3 2047   4.701   7.177   0.567  0.1159 -0.6062  0.1441
   80A       C4 2048   4.819   7.200   0.505 -0.2723 -0.4250 -0.2748
   80A      C3' 2049   4.785   7.267   0.075  0.0133  0.0399  0.1535
   80A      H3' 2050   4.881   7.314   0.097  0.9923 -1.3535 -0.9241
   80A      C2' 2051   4.695   7.260   0.192  0.3109 -0.3818 -0.9342
   80A     H2'1 2052   4.688   7.347   0.256  1.6112  0.0521 -1.3502
   80A      O2' 2053   4.567   7.210   0.157  0.2114  0.3479 -0.4031
   80A     HO'2 2054   4.502   7.280   0.156  0.3318  0.8653  4.0931
   80A      O3' 2055   4.724   7.342  -0.031  0.0621  0.3346 -0.0807
   81U        P 2056   4.681   7.489  -0.026  0.3467 -0.2046  0.0170
   81U      O1P 2057   4.617   7.519  -0.155 -0.0797  0.2382  0.4545
   81U      O2P 2058   4.799   7.569   0.012 -0.3484  0.8925 -0.6383
   81U      O5' 2059   4.578   7.520   0.077 -0.2362 -0.3016 -0.2058
   81U      C5' 2060   4.438   7.507   0.053  0.1726 -1.0448 -0.5357
   81U     H5'1 2061   4.420   7.409   0.009 -3.2071 -1.0488  0.5896
   81U     H5'2 2062   4.401   7.573  -0.025 -1.0924 -0.6736  0.3512
   81U      C4' 2063   4.355   7.524   0.179  0.3279  0.2886  0.2944
   81U      H4' 2064   4.250   7.507   0.154  0.6751  0.3164 -1.2352
   81U      O4' 2065   4.406   7.448   0.281  0.4086 -0.0688  0.0203
   81U      C1' 2066   4.384   7.497   0.410 -0.6524  0.2082  0.8357
   81U      H1' 2067   4.328   7.426   0.471 -0.6519 -0.9085 -0.4286
   81U       N1 2068   4.514   7.523   0.480 -0.2239 -0.1552  0.2940
   81U       C6 2069   4.634   7.565   0.419 -0.9832 -0.2242  0.3629
   81U       H6 2070   4.624   7.588   0.314 -1.3763 -1.2335  0.1655
   81U       C5 2071   4.753   7.585   0.484 -0.0485 -0.1495 -0.3575
   81U       H5 2072   4.841   7.637   0.449 -0.7239  2.2010  1.1954
   81U       C4 2073   4.759   7.559   0.626 -0.4216  0.2180 -0.7928
   81U       O4 2074   4.855   7.582   0.699  0.0459  0.5247 -0.2195
   81U       N3 2075   4.635   7.529   0.686 -0.3148 -0.6671  0.1915
   81U       H3 2076   4.625   7.546   0.785 -0.1401  1.2329 -0.0760
   81U       C2 2077   4.513   7.529   0.621  0.0728  0.4138  0.4757
   81U       O2 2078   4.416   7.540   0.691  0.0857  0.3772 -0.3537
   81U      C3' 2079   4.365   7.662   0.234 -0.5812  0.3964  0.2048
   81U      H3' 2080   4.469   7.691   0.220 -0.3365 -0.6810 -0.3093
   81U      C2' 2081   4.329   7.639   0.386 -0.0814 -0.6503  0.0441
   81U     H2'1 2082   4.379   7.714   0.446 -0.7386  0.1677 -0.4114
   81U      O2' 2083   4.187   7.638   0.414 -0.4428  0.4772  0.2216
   81U     HO'2 2084   4.168   7.732   0.411 -0.3701  0.4702 -0.7250
   81U      O3' 2085   4.276   7.751   0.164 -0.1110  0.3945 -0.1561
   82U        P 2086   4.273   7.911   0.189  0.3120 -0.0619  0.4004
   82U      O1P 2087   4.174   7.978   0.098 -0.1911 -0.2287 -0.0762
   82U      O2P 2088   4.413   7.964   0.196  0.4329 -0.1425  0.1077
   82U      O5' 2089   4.207   7.936   0.334  0.2608 -0.0336  0.3065
   82U      C5' 2090   4.070   7.926   0.361 -0.0213  0.4423 -0.2229
   82U     H5'1 2091   4.039   7.822   0.352 -2.2352  0.9101  1.0213
   82U     H5'2 2092   4.012   8.000   0.306  1.2888  3.0295  1.6591
   82U      C4' 2093   4.048   7.961   0.512  0.0852  1.2019  0.4823
   82U      H4' 2094   3.942   7.949   0.530 -0.0970  2.1113  0.0794
   82U      O4' 2095   4.117   7.862   0.591  0.5418 -0.0461  0.0673
   82U      C1' 2096   4.151   7.921   0.714 -0.1411  0.2309 -0.2643
   82U      H1' 2097   4.066   7.890   0.775 -1.3291 -0.6768 -2.2811
   82U       N1 2098   4.279   7.864   0.761  0.1626 -0.2410  0.0540
   82U       C6 2099   4.394   7.898   0.690 -0.4617 -0.0095 -0.0941
   82U       H6 2100   4.392   7.952   0.597 -0.4483 -0.8047 -0.5629
   82U       C5 2101   4.516   7.861   0.741  0.4424  0.5999 -0.3966
   82U       H5 2102   4.606   7.887   0.688 -0.8107  2.0536 -1.9501
   82U       C4 2103   4.532   7.788   0.871  0.1002 -0.4749  0.5207
   82U       O4 2104   4.639   7.752   0.920  0.1129 -0.0260  0.1427
   82U       N3 2105   4.414   7.773   0.933  0.4148 -0.2636  0.0520
   82U       H3 2106   4.416   7.736   1.027  2.0907  1.2243  0.6618
   82U       C2 2107   4.287   7.800   0.882  0.2361 -0.2954  0.1780
   82U       O2 2108   4.189   7.767   0.953 -0.2320 -0.1407  0.2394
   82U      C3' 2109   4.108   8.097   0.554 -0.5956  0.1130 -0.9090
   82U      H3' 2110   4.195   8.116   0.491 -0.6387 -1.9938 -1.6821
   82U      C2' 2111   4.136   8.075   0.707  0.6216 -0.7124 -0.3757
   82U     H2'1 2112   4.231   8.122   0.736 -0.4836  0.2810  1.8752
   82U      O2' 2113   4.044   8.133   0.800  0.7102  0.3524 -0.3949
   82U     HO'2 2114   4.024   8.220   0.762 -3.5482 -1.4359 -3.0174
   82U      O3' 2115   4.014   8.204   0.538 -0.4854  0.2701 -0.2199
   82U      H3T 2116   4.058   8.267   0.596  1.4086 -0.6452 -0.5854
   8.64115   8.64115   6.11021   0.00000   0.00000   0.00000   0.00000   4.32058   4.32058
