# Supplementary material for: Constant-pH Molecular Dynamics of Cationic Peptide Dendrimers Binding to siRNA
Source: J Chem Inf Model. 2026 Feb 5;66(8):4734–43. doi: 10.1021/acs.jcim.5c02636 (PMC13126635; doi:10.1021/acs.jcim.5c02636)
Supplement: Supplementary file 2 [file ci5c02636_si_002.zip › zip/MH47_07_in_6.gro]

Protein t=   0.00000
 2116
    1LY0      N    1   8.025   8.510   1.990  0.4065  0.5014 -0.0824
    1LY0     H1    2   8.010   8.441   2.062 -0.8626 -1.9593 -2.5300
    1LY0     H2    3   7.954   8.480   1.925  1.2765  0.1927 -0.9104
    1LY0     H3    4   8.116   8.492   1.951  0.0554 -0.9913 -0.2752
    1LY0     CA    5   8.017   8.642   2.035  0.7340 -0.0978  0.1724
    1LY0     HA    6   7.913   8.651   2.066  0.7389  0.3430  0.0651
    1LY0     CB    7   8.100   8.681   2.157  0.2610  0.5149 -0.0458
    1LY0    HB1    8   8.103   8.790   2.158 -0.7824  0.6209 -2.0627
    1LY0    HB2    9   8.204   8.653   2.140 -0.4728 -1.2908 -2.0728
    1LY0     CG   10   8.040   8.625   2.286  0.0260 -0.1619 -0.7137
    1LY0    HG1   11   8.058   8.518   2.293 -0.2926 -0.3581 -2.3872
    1LY0    HG2   12   7.934   8.650   2.295  0.2027  0.1456  0.8204
    1LY0     CD   13   8.101   8.679   2.419  0.0766 -0.7039  0.0925
    1LY0    HD1   14   8.098   8.788   2.417 -0.4506 -0.7236 -0.9629
    1LY0    HD2   15   8.201   8.638   2.427  0.4198 -0.6095 -2.7461
    1LY0     CE   16   8.016   8.634   2.537  0.3659 -0.1674  0.1290
    1LY0    HE1   17   8.005   8.527   2.553 -0.2083  0.0645  1.3420
    1LY0    HE2   18   7.913   8.669   2.525  0.1086 -0.4303  1.4504
    1LY0     NZ   19   8.070   8.694   2.663 -0.1454 -0.6168  0.1772
    1LY0    HZ1   20   8.010   8.686   2.744 -1.7047  3.2437 -0.3649
    1LY0    HZ2   21   8.162   8.659   2.683  0.5650  0.7472 -0.5469
    1LY0    HZ3   22   8.081   8.793   2.646 -1.0264  0.0083  2.7523
    1LY0      C   23   8.045   8.736   1.922 -0.7383 -0.1808  0.1254
    1LY0      O   24   8.132   8.708   1.838 -0.2022  0.1026  0.1232
    2LER      N   25   7.972   8.842   1.915  0.1799  0.5266 -0.0362
    2LER      H   26   7.912   8.865   1.993 -0.6250  0.4996 -0.6373
    2LER     CA   27   7.960   8.931   1.797 -0.3850  0.9356  0.2402
    2LER     HA   28   8.035   8.895   1.726  0.8890  0.9311  1.5528
    2LER     CB   29   7.826   8.909   1.729 -0.8454 -0.0684  0.4662
    2LER    HB1   30   7.750   8.939   1.801 -2.2370  1.4720 -1.5493
    2LER    HB2   31   7.823   8.800   1.715  2.5932 -0.2582  0.2709
    2LER     CG   32   7.789   8.989   1.596 -0.1801 -1.0721  0.2672
    2LER     HG   33   7.796   9.098   1.602 -1.8539 -1.0287  3.0008
    2LER    CD1   34   7.875   8.942   1.479  0.3491  0.1404  0.0015
    2LER   HD11   35   7.978   8.963   1.506  0.6334 -1.3241  0.1378
    2LER   HD12   36   7.860   8.843   1.437 -0.6992 -0.1432  0.9775
    2LER   HD13   37   7.850   9.012   1.399  3.2334  0.8776 -0.3523
    2LER    CD2   38   7.643   8.965   1.564  0.1222  0.4589 -0.2736
    2LER   HD21   39   7.636   8.856   1.566  1.6620  0.3195 -0.9782
    2LER   HD22   40   7.572   9.010   1.634  0.5236 -0.3689  0.6955
    2LER   HD23   41   7.617   8.994   1.462  0.1086 -0.7468 -0.6359
    2LER      C   42   7.998   9.072   1.826  0.4748 -0.3868 -0.3188
    2LER      O   43   7.937   9.126   1.919 -0.6573 -0.3964  0.1719
    3LYR      N   44   8.078   9.141   1.745  0.1890  0.2262  0.4791
    3LYR      H   45   8.106   9.094   1.661  2.8890  2.1735  0.1693
    3LYR     CA   46   8.130   9.277   1.754  0.1888 -0.1096  0.0188
    3LYR     HA   47   8.175   9.269   1.853  1.8848 -1.2489 -0.7773
    3LYR     CB   48   8.247   9.291   1.645  0.2296 -0.3452 -0.2175
    3LYR    HB1   49   8.193   9.285   1.550  1.3151  3.5844 -1.2995
    3LYR    HB2   50   8.331   9.223   1.659  0.8973  0.8493  2.1025
    3LYR     CG   51   8.314   9.436   1.646  0.1291  0.4220  0.0035
    3LYR    HG1   52   8.234   9.510   1.636 -0.5331 -0.2080  0.4577
    3LYR    HG2   53   8.391   9.441   1.569 -0.6104  0.9900 -0.7243
    3LYR     CD   54   8.383   9.450   1.781 -0.8833 -0.4104  1.0378
    3LYR    HD1   55   8.457   9.374   1.806  0.0229 -0.3206 -1.1805
    3LYR    HD2   56   8.312   9.455   1.864 -0.8991 -1.8001  1.1315
    3LYR     CE   57   8.467   9.583   1.783 -0.2357  0.9914  0.1729
    3LYR    HE1   58   8.548   9.573   1.712  0.3943 -0.7022  1.0708
    3LYR    HE2   59   8.506   9.605   1.883  0.1392 -1.9636  0.7727
    3LYR     NZ   60   8.381   9.698   1.758 -0.4084 -0.3451  0.3708
    3LYR    HZ1   61   8.299   9.717   1.814  0.0617  0.1798  0.8845
    3LYR      C   62   8.024   9.386   1.756 -0.4706  0.1000 -0.3440
    3LYR      O   63   8.034   9.474   1.844  0.1984  0.1434  0.6126
    4LER      N   64   7.914   9.369   1.686  0.2149  0.2894  0.0294
    4LER      H   65   7.921   9.292   1.621  1.0612  1.8444 -1.8410
    4LER     CA   66   7.790   9.448   1.686 -0.2226 -1.0803  0.1260
    4LER     HA   67   7.819   9.549   1.657 -0.8337 -1.0787 -0.4912
    4LER     CB   68   7.696   9.393   1.575  0.1334 -0.2767  0.1175
    4LER    HB1   69   7.677   9.290   1.604  0.1062  0.2220  1.9858
    4LER    HB2   70   7.743   9.416   1.479  0.5094  1.0120  0.5765
    4LER     CG   71   7.555   9.454   1.556 -0.2305 -0.0438 -0.7098
    4LER     HG   72   7.494   9.437   1.644 -2.7005  2.2436 -1.8098
    4LER    CD1   73   7.559   9.601   1.532  0.2178  0.4352  0.4151
    4LER   HD11   74   7.586   9.671   1.611 -0.9341  0.2355  1.0137
    4LER   HD12   75   7.625   9.616   1.446 -1.1031 -0.5440 -0.8172
    4LER   HD13   76   7.464   9.642   1.496  0.3237  0.9890  0.7449
    4LER    CD2   77   7.486   9.383   1.436 -0.0592  0.4775 -0.2360
    4LER   HD21   78   7.501   9.275   1.442 -1.3885  0.3067  0.1140
    4LER   HD22   79   7.382   9.412   1.441  0.2923  1.5960  1.1515
    4LER   HD23   80   7.529   9.411   1.340  1.8939  1.9393  0.9942
    4LER      C   81   7.719   9.454   1.819 -0.2530 -0.1657 -0.2098
    4LER      O   82   7.659   9.565   1.844 -0.3341  0.1611  0.1365
    5LER      N   83   7.716   9.353   1.903 -0.8231  0.9093 -0.7523
    5LER      H   84   7.775   9.273   1.885  1.3019  2.6371 -1.8192
    5LER     CA   85   7.638   9.354   2.029 -0.6706 -0.1343  0.1817
    5LER     HA   86   7.563   9.430   2.009  0.7056  1.3193  0.3834
    5LER     CB   87   7.580   9.213   2.054  0.2422  0.6023 -0.1004
    5LER    HB1   88   7.526   9.193   2.147 -1.6600  0.7865 -1.1165
    5LER    HB2   89   7.668   9.149   2.050  1.7085  2.2754  2.3076
    5LER     CG   90   7.489   9.162   1.937 -0.4763  0.4887  0.2453
    5LER     HG   91   7.549   9.166   1.847 -1.8319 -0.0579 -0.7071
    5LER    CD1   92   7.443   9.023   1.980 -0.0109 -0.4852  0.1880
    5LER   HD11   93   7.417   9.015   2.086  1.0703  0.8018  0.5828
    5LER   HD12   94   7.366   9.001   1.906  0.5841  0.3139 -0.6924
    5LER   HD13   95   7.531   8.962   1.962 -0.7520 -1.6153  0.3111
    5LER    CD2   96   7.372   9.256   1.929  0.1255 -0.5152 -0.0496
    5LER   HD21   97   7.411   9.357   1.917  1.3631 -0.3284  3.9622
    5LER   HD22   98   7.308   9.228   1.846 -1.1848 -1.5589  1.2745
    5LER   HD23   99   7.317   9.234   2.020  0.8982 -2.0763  0.0742
    5LER      C  100   7.717   9.414   2.150  0.4271  0.0410  0.5269
    5LER      O  101   7.665   9.416   2.262 -0.2423 -0.0839  0.5773
    6LYR      N  102   7.840   9.457   2.117  0.5515 -0.3756 -0.6155
    6LYR      H  103   7.874   9.437   2.024  0.9553 -0.1739 -0.5149
    6LYR     CA  104   7.934   9.514   2.223  0.5899  0.4490  1.0236
    6LYR     HA  105   7.908   9.492   2.326  2.4629  3.0146  2.1418
    6LYR     CB  106   8.075   9.460   2.205 -0.9142 -0.1925 -0.0933
    6LYR    HB1  107   8.137   9.520   2.272 -0.7008 -0.0541 -0.4106
    6LYR    HB2  108   8.115   9.468   2.104 -0.7059 -2.6272 -0.2713
    6LYR     CG  109   8.090   9.317   2.256  0.1425  0.1640  0.1529
    6LYR    HG1  110   8.030   9.256   2.189 -2.8264  0.3265  2.4222
    6LYR    HG2  111   8.040   9.303   2.352 -0.5150  0.0739 -0.1942
    6LYR     CD  112   8.231   9.258   2.264  0.2308 -0.7745 -0.3212
    6LYR    HD1  113   8.288   9.340   2.308 -0.2096 -0.0695 -1.0507
    6LYR    HD2  114   8.256   9.235   2.160 -1.7966  1.1317 -1.3112
    6LYR     CE  115   8.235   9.131   2.348 -0.0509  0.4846 -0.0184
    6LYR    HE1  116   8.321   9.071   2.321 -0.4454 -0.8971  1.6414
    6LYR    HE2  117   8.157   9.064   2.312  1.5898 -0.7980 -1.3510
    6LYR     NZ  118   8.222   9.163   2.490  0.0140  0.2985 -0.3100
    6LYR    HZ1  119   8.246   9.260   2.505  1.4766 -0.4041  2.6133
    6LYR      C  120   7.927   9.667   2.213  0.5731 -0.2831  0.2910
    6LYR      O  121   7.972   9.728   2.111 -0.3720 -0.2872  0.1801
    7LER      N  122   7.872   9.723   2.326  0.5793 -0.0940  0.4415
    7LER      H  123   7.840   9.667   2.404 -0.2744 -2.3301 -1.4004
    7LER     CA  124   7.850   9.867   2.342 -0.1628  0.3030  0.0089
    7LER     HA  125   7.819   9.909   2.247 -1.1147 -1.3503 -0.4580
    7LER     CB  126   7.754   9.894   2.453 -0.2063 -0.2703  0.7062
    7LER    HB1  127   7.737  10.001   2.452 -0.6037 -0.3324  0.6980
    7LER    HB2  128   7.817   9.867   2.539 -0.1488  2.7275  1.7001
    7LER     CG  129   7.619   9.826   2.439  0.8734  0.1465  0.2492
    7LER     HG  130   7.630   9.719   2.457 -1.3301  0.1123  1.7401
    7LER    CD1  131   7.528   9.865   2.562 -0.4884 -0.5950  0.2321
    7LER   HD11  132   7.521   9.973   2.563 -0.1730 -0.5831  0.9282
    7LER   HD12  133   7.427   9.823   2.553 -0.9764  0.3869  0.9733
    7LER   HD13  134   7.573   9.822   2.651 -0.1856 -1.5128 -0.3443
    7LER    CD2  135   7.553   9.853   2.305 -0.1857  1.2813 -0.1877
    7LER   HD21  136   7.448   9.825   2.313 -0.0382  0.8510  0.2660
    7LER   HD22  137   7.563   9.961   2.289  0.9457  1.3613  0.9094
    7LER   HD23  138   7.593   9.797   2.221  1.5109  1.3862  0.5222
    7LER      C  139   7.985   9.941   2.372 -0.8687 -0.2920  0.3561
    7LER      O  140   8.075   9.880   2.435  0.8271 -0.4611 -0.4434
    8LER      N  141   8.006  10.062   2.328 -0.1250 -0.1410 -0.1003
    8LER      H  142   7.932  10.099   2.270 -1.5777  0.8836  2.2797
    8LER     CA  143   8.137  10.132   2.327 -0.0938  1.0699 -0.4612
    8LER     HA  144   8.218  10.073   2.285 -0.1357  0.9281 -0.3418
    8LER     CB  145   8.127  10.257   2.232 -0.0539  0.0745 -0.4840
    8LER    HB1  146   8.229  10.296   2.225 -0.4628  1.7216  1.6664
    8LER    HB2  147   8.074  10.337   2.282 -0.9389 -0.7407 -0.0814
    8LER     CG  148   8.079  10.249   2.089  0.4680 -0.0862  0.3800
    8LER     HG  149   7.976  10.212   2.093  0.9603 -1.6445 -0.4228
    8LER    CD1  150   8.070  10.387   2.017  1.1969 -0.1378 -0.1957
    8LER   HD11  151   8.006  10.448   2.081 -1.3441 -1.1195 -1.6578
    8LER   HD12  152   8.164  10.442   2.011  0.9043  0.2090 -3.7978
    8LER   HD13  153   8.022  10.374   1.921  1.3809 -0.0874 -0.2952
    8LER    CD2  154   8.165  10.162   2.002 -0.1929  0.7866 -0.5288
    8LER   HD21  155   8.137  10.169   1.897 -0.9857 -3.0643 -0.7153
    8LER   HD22  156   8.272  10.176   2.015 -0.1306 -0.6267  0.7157
    8LER   HD23  157   8.141  10.058   2.026  0.6136  0.7788  0.3191
    8LER      C  158   8.183  10.175   2.473 -0.2270  0.6199  0.7901
    8LER      O  159   8.113  10.222   2.556  0.3741 -0.1615 -0.3863
    9LYR      N  160   8.309  10.154   2.502  0.6396  0.1415 -0.2729
    9LYR      H  161   8.373  10.120   2.431  2.9004  0.6038  1.4045
    9LYR     CA  162   8.382  10.191   2.624  0.4088  0.3556  0.1110
    9LYR     HA  163   8.331  10.143   2.707 -1.2780  0.7500 -0.6489
    9LYR     CB  164   8.537  10.142   2.612  0.0027 -0.4698  0.3831
    9LYR    HB1  165   8.583  10.169   2.707 -1.7384 -0.5331  1.2919
    9LYR    HB2  166   8.572  10.192   2.522 -2.7207 -1.3057 -1.2680
    9LYR     CG  167   8.544   9.988   2.602 -0.1627 -0.4226 -0.0237
    9LYR    HG1  168   8.638   9.941   2.574 -0.9803 -0.6353 -2.6527
    9LYR    HG2  169   8.472   9.951   2.529  0.6927 -1.3400 -0.4241
    9LYR     CD  170   8.515   9.916   2.736 -0.2952 -0.3051 -0.0413
    9LYR    HD1  171   8.415   9.946   2.767 -0.0833  0.0459  0.3129
    9LYR    HD2  172   8.596   9.957   2.797 -2.0127  1.1531  1.3507
    9LYR     CE  173   8.530   9.764   2.733 -0.3258  0.3987  0.6703
    9LYR    HE1  174   8.507   9.726   2.833 -1.7873 -0.9350 -0.1174
    9LYR    HE2  175   8.627   9.722   2.710 -0.4188  0.0984  0.8219
    9LYR     NZ  176   8.438   9.697   2.640 -0.0084 -0.3709 -0.1423
    9LYR    HZ1  177   8.342   9.722   2.656 -0.5510 -0.0877 -3.2296
    9LYR      C  178   8.380  10.344   2.642  0.5098  0.3118 -0.8634
    9LYR      O  179   8.385  10.384   2.755 -0.8980  0.1339 -0.0965
   10LER      N  180   8.338  10.421   2.543  0.0118 -0.2878 -0.2143
   10LER      H  181   8.308  10.383   2.454 -0.5402  2.4187 -1.2872
   10LER     CA  182   8.339  10.568   2.551 -0.0688 -0.2380 -0.5814
   10LER     HA  183   8.425  10.615   2.600 -1.5943  0.9684  1.0441
   10LER     CB  184   8.341  10.619   2.403 -0.0748 -0.7104  0.4779
   10LER    HB1  185   8.265  10.557   2.355 -1.9932  1.5016  0.5157
   10LER    HB2  186   8.433  10.599   2.348 -0.9326  3.2540 -2.9062
   10LER     CG  187   8.298  10.758   2.370 -0.5987  0.0471 -0.2226
   10LER     HG  188   8.193  10.777   2.396 -0.1099  1.7471  0.6830
   10LER    CD1  189   8.379  10.873   2.432  0.0526  0.0385 -0.4033
   10LER   HD11  190   8.310  10.956   2.412 -2.1699 -1.0719  1.9894
   10LER   HD12  191   8.403  10.858   2.537 -1.5208  1.0036  0.1336
   10LER   HD13  192   8.481  10.888   2.397  0.5384  2.8067  1.8215
   10LER    CD2  193   8.300  10.779   2.222 -0.5001  0.0733 -0.2728
   10LER   HD21  194   8.231  10.860   2.199 -2.0903 -1.5960 -1.7294
   10LER   HD22  195   8.398  10.803   2.181  0.0308 -2.5605 -0.7657
   10LER   HD23  196   8.260  10.688   2.177 -0.5574 -0.3874  0.6711
   10LER      C  197   8.212  10.616   2.631 -0.0908 -0.3883 -0.0525
   10LER      O  198   8.194  10.728   2.682 -0.3252 -0.2220 -0.2175
   11LER      N  199   8.112  10.523   2.648  0.0147 -0.3281 -0.5152
   11LER      H  200   8.132  10.430   2.616  0.9291 -0.4499  0.3462
   11LER     CA  201   7.975  10.551   2.686  0.2538 -0.0191  0.4283
   11LER     HA  202   7.947  10.650   2.650 -0.1295 -1.3279 -3.3243
   11LER     CB  203   7.877  10.453   2.612 -0.1865 -0.0872  0.0205
   11LER    HB1  204   7.778  10.480   2.650 -0.3745 -0.6064 -0.0845
   11LER    HB2  205   7.893  10.349   2.641 -4.1313 -0.7158  0.5667
   11LER     CG  206   7.870  10.468   2.458  0.5278 -0.0077 -0.0389
   11LER     HG  207   7.972  10.460   2.420 -0.0023  1.7939 -2.0299
   11LER    CD1  208   7.785  10.359   2.394 -0.1445 -0.8493  0.3892
   11LER   HD11  209   7.829  10.261   2.415  2.4651  0.4231  1.2680
   11LER   HD12  210   7.678  10.361   2.414  0.1001 -0.5415  1.7554
   11LER   HD13  211   7.785  10.368   2.285  1.2042  2.1162  0.5457
   11LER    CD2  212   7.817  10.602   2.404 -0.2675  0.7027 -0.2263
   11LER   HD21  213   7.729  10.631   2.461 -0.3012  0.4810 -0.1641
   11LER   HD22  214   7.902  10.670   2.396  0.7518 -0.6391 -1.4696
   11LER   HD23  215   7.793  10.584   2.299 -1.8118  1.8075 -0.0888
   11LER      C  216   7.960  10.547   2.840  0.2587 -0.9957 -0.8647
   11LER      O  217   8.017  10.464   2.910 -0.6229  0.0030 -0.2588
   12LER      N  218   7.866  10.625   2.892 -0.5225  0.0360 -0.6054
   12LER      H  219   7.818  10.691   2.834 -0.6290  0.1925 -0.3435
   12LER     CA  220   7.812  10.609   3.034 -0.1109  0.0367 -0.3747
   12LER     HA  221   7.892  10.590   3.105  1.0362  1.5070 -1.2234
   12LER     CB  222   7.765  10.749   3.085 -0.1286 -0.4875  0.5546
   12LER    HB1  223   7.710  10.730   3.176 -0.6251 -0.2985  0.2965
   12LER    HB2  224   7.697  10.779   3.005 -1.2512 -0.7308  1.4146
   12LER     CG  225   7.872  10.853   3.097 -0.1928 -0.6266  0.7279
   12LER     HG  226   7.930  10.856   3.004 -1.8707 -0.8024 -0.3692
   12LER    CD1  227   7.800  10.985   3.122  0.2549  0.1621  0.1593
   12LER   HD11  228   7.742  10.980   3.214  1.8795  0.7566  1.2629
   12LER   HD12  229   7.867  11.071   3.123 -1.2789  1.4034 -0.2605
   12LER   HD13  230   7.722  11.010   3.050 -0.5847 -1.4767  0.4332
   12LER    CD2  231   7.961  10.830   3.219  0.8758 -0.1492  0.1228
   12LER   HD21  232   8.014  10.735   3.205  1.1935 -0.0800  0.8224
   12LER   HD22  233   8.034  10.909   3.234  1.3710 -0.7891  1.2543
   12LER   HD23  234   7.888  10.827   3.299 -0.1405 -0.2144 -0.7904
   12LER      C  235   7.705  10.506   3.064 -0.1847  0.0982  0.1064
   12LER      O  236   7.691  10.455   3.177 -0.1351  0.3377  0.5746
   13LER      N  237   7.611  10.491   2.965 -0.1036  0.0839 -0.2611
   13LER      H  238   7.622  10.537   2.876 -1.0603  0.1721 -0.3458
   13LER     CA  239   7.498  10.395   2.972 -0.4421 -0.0490 -0.3261
   13LER     HA  240   7.430  10.431   2.894  1.9403  0.7136 -2.1928
   13LER     CB  241   7.547  10.253   2.933 -0.2872 -0.3611 -0.7777
   13LER    HB1  242   7.462  10.186   2.928 -0.4334 -0.3305  0.6990
   13LER    HB2  243   7.601  10.223   3.024 -1.7874 -1.2069 -0.1373
   13LER     CG  244   7.640  10.229   2.818 -0.9718 -0.0508  0.7164
   13LER     HG  245   7.726  10.290   2.844 -2.1706  1.6220  0.9651
   13LER    CD1  246   7.669  10.078   2.817 -0.4865 -0.4930  0.4154
   13LER   HD11  247   7.582  10.025   2.777 -0.0896  0.4771 -1.9020
   13LER   HD12  248   7.753  10.067   2.749  0.2864  0.7148  1.1314
   13LER   HD13  249   7.699  10.050   2.918 -0.2945  1.0442  0.8126
   13LER    CD2  250   7.574  10.277   2.691  0.0504  0.6356 -0.0145
   13LER   HD21  251   7.493  10.206   2.677  0.0424  0.3331  1.4173
   13LER   HD22  252   7.536  10.379   2.689 -0.9080  0.2904  0.0952
   13LER   HD23  253   7.652  10.260   2.617  1.3413  0.0233  1.4305
   13LER      C  254   7.408  10.399   3.099 -0.6922 -0.0034 -0.1369
   13LER      O  255   7.373  10.293   3.153  0.1577  0.5957  0.4063
   14NH2      N  256   7.376  10.519   3.143  0.5015  0.0739 -0.4958
   14NH2     H1  257   7.402  10.605   3.098 -2.3100  1.0261 -0.4778
   14NH2     H2  258   7.309  10.527   3.218  1.0691 -1.6036  0.2593
   15LY0      N  259   8.513  10.238   1.490 -0.1692 -0.0442  0.3592
   15LY0     H1  260   8.597  10.195   1.527  0.8897  0.0829 -1.7897
   15LY0     H2  261   8.537  10.327   1.449 -1.0340  0.2505  0.4818
   15LY0     H3  262   8.493  10.174   1.415  5.1489 -1.0730 -0.6145
   15LY0     CA  263   8.412  10.245   1.600 -0.2792 -0.2023 -0.0095
   15LY0     HA  264   8.461  10.289   1.687 -0.2044  0.9930 -0.6274
   15LY0     CB  265   8.299  10.343   1.559 -0.3656 -0.0780 -0.5808
   15LY0    HB1  266   8.268  10.312   1.460  0.6984  1.5142 -1.4642
   15LY0    HB2  267   8.333  10.446   1.550 -2.0781  0.7086  1.2684
   15LY0     CG  268   8.175  10.336   1.654 -0.0671 -0.3633 -0.4360
   15LY0    HG1  269   8.204  10.356   1.757 -1.3536 -1.4024  0.1647
   15LY0    HG2  270   8.122  10.240   1.653 -0.7876  0.0248 -0.7712
   15LY0     CD  271   8.077  10.452   1.611 -0.4331 -0.1429  0.4109
   15LY0    HD1  272   8.117  10.552   1.625 -1.5724  0.6315 -1.5855
   15LY0    HD2  273   7.990  10.443   1.677 -0.0862 -0.3748  0.8450
   15LY0     CE  274   8.023  10.448   1.465 -0.4642 -0.3471  0.0330
   15LY0    HE1  275   8.112  10.476   1.409  0.2589 -0.8673  0.8983
   15LY0    HE2  276   7.956  10.529   1.437  0.8420  0.8438  0.2112
   15LY0     NZ  277   7.976  10.310   1.429 -0.6329 -0.0787  0.2541
   15LY0    HZ1  278   7.881  10.311   1.465 -0.3177 -0.0794  1.1077
   15LY0    HZ2  279   7.971  10.308   1.328 -0.0467  1.5795  0.1674
   15LY0    HZ3  280   8.034  10.239   1.472 -0.9393 -0.2684  0.3606
   15LY0      C  281   8.383  10.110   1.657  0.0124  0.3943  0.0161
   15LY0      O  282   8.406  10.089   1.778 -0.8936 -0.4500 -0.3670
   16LER      N  283   8.334  10.010   1.579 -0.2995 -0.1806  0.1611
   16LER      H  284   8.339  10.026   1.479  1.8773  2.1606  0.5342
   16LER     CA  285   8.286   9.881   1.638  0.4550 -0.3115  0.7857
   16LER     HA  286   8.239   9.892   1.736 -1.2513  0.1673 -0.0442
   16LER     CB  287   8.183   9.822   1.536 -0.0426  0.5564 -0.1284
   16LER    HB1  288   8.135   9.732   1.574  1.8801 -0.5248 -0.0763
   16LER    HB2  289   8.237   9.800   1.443  1.4126  1.1439  0.5561
   16LER     CG  290   8.067   9.921   1.494  0.5964 -0.1857  0.1585
   16LER     HG  291   8.116  10.006   1.446 -0.3311  0.3319  0.1177
   16LER    CD1  292   7.977   9.837   1.397 -0.2426 -1.0200 -0.6427
   16LER   HD11  293   8.025   9.805   1.305  0.0845 -1.3812 -0.3475
   16LER   HD12  294   7.942   9.744   1.441 -3.2231  1.2398  2.3920
   16LER   HD13  295   7.893   9.900   1.364  0.5582 -0.1540 -1.0756
   16LER    CD2  296   7.992   9.968   1.616  0.1180  0.1500 -0.1492
   16LER   HD21  297   8.056  10.007   1.695  0.4423  1.1598 -0.8914
   16LER   HD22  298   7.924  10.049   1.590 -0.9837 -0.0690  1.8719
   16LER   HD23  299   7.944   9.881   1.662 -1.3828  2.1664  2.3107
   16LER      C  300   8.398   9.785   1.655 -0.7484 -0.3858 -0.6635
   16LER      O  301   8.489   9.778   1.574  0.7483  0.0211  0.7012
   17LY0      N  302   7.400   9.601   3.586 -0.0567  0.0950 -0.4301
   17LY0     H1  303   7.362   9.511   3.613 -1.1577  1.7286  4.3712
   17LY0     H2  304   7.451   9.620   3.671 -0.5852 -0.2964 -0.0157
   17LY0     H3  305   7.325   9.668   3.576 -2.2698 -2.4019 -1.8173
   17LY0     CA  306   7.489   9.597   3.470  0.1689  0.0986  0.1357
   17LY0     HA  307   7.429   9.585   3.380 -2.3658 -0.0654  1.7595
   17LY0     CB  308   7.562   9.734   3.465 -0.5756  0.1602  0.5256
   17LY0    HB1  309   7.645   9.746   3.535  0.3024  0.1750 -0.5084
   17LY0    HB2  310   7.490   9.812   3.490 -0.9419  0.1991 -0.6134
   17LY0     CG  311   7.633   9.762   3.332  0.3445 -0.4612  0.3075
   17LY0    HG1  312   7.737   9.730   3.333  0.2355 -0.9641 -1.2920
   17LY0    HG2  313   7.643   9.870   3.319  0.5578 -0.2678  1.9194
   17LY0     CD  314   7.569   9.712   3.196 -0.2396  0.0554 -0.1738
   17LY0    HD1  315   7.473   9.761   3.179 -0.1583 -0.0868 -1.1097
   17LY0    HD2  316   7.554   9.604   3.192  2.6413 -0.5374  1.9056
   17LY0     CE  317   7.650   9.759   3.076 -0.4314  0.0670 -0.8138
   17LY0    HE1  318   7.759   9.752   3.076 -0.1611  3.0440 -0.6765
   17LY0    HE2  319   7.639   9.868   3.076 -0.5993  0.2380  3.7416
   17LY0     NZ  320   7.596   9.711   2.953  0.7459  0.5280 -0.9732
   17LY0    HZ1  321   7.590   9.610   2.960  0.1334  0.6658  1.4021
   17LY0    HZ2  322   7.501   9.747   2.955  0.6370  0.2289  1.1264
   17LY0    HZ3  323   7.630   9.751   2.867 -1.1786  0.6754 -1.7328
   17LY0      C  324   7.573   9.470   3.481 -0.4432  0.1319  0.1943
   17LY0      O  325   7.667   9.471   3.564  0.1326 -0.2038 -0.0961
   18LER      N  326   7.541   9.363   3.403 -0.0848 -0.4195  0.2713
   18LER      H  327   7.471   9.380   3.332  1.6807  2.5830 -0.9225
   18LER     CA  328   7.627   9.244   3.394  0.7874  0.3320 -0.0177
   18LER     HA  329   7.660   9.210   3.492  2.4850 -0.0570 -0.6887
   18LER     CB  330   7.553   9.127   3.338 -0.5428  0.4347  0.2741
   18LER    HB1  331   7.625   9.045   3.338 -1.8292 -0.7371  0.0854
   18LER    HB2  332   7.525   9.139   3.233 -1.8118 -0.0930  0.5342
   18LER     CG  333   7.425   9.077   3.404 -0.4081  0.8992 -0.0847
   18LER     HG  334   7.361   9.166   3.404  2.0830  2.7934  0.3723
   18LER    CD1  335   7.354   8.971   3.310  0.3023  0.3441 -0.1792
   18LER   HD11  336   7.316   9.030   3.227  0.3735 -1.9155 -1.9124
   18LER   HD12  337   7.431   8.902   3.273 -0.6737 -1.1513  0.4781
   18LER   HD13  338   7.277   8.928   3.374 -0.2134  0.0866 -0.9525
   18LER    CD2  339   7.445   9.022   3.546  0.3886 -0.0769  0.0022
   18LER   HD21  340   7.532   8.958   3.539  1.0633  0.8303 -0.1201
   18LER   HD22  341   7.466   9.111   3.606 -1.6002  1.2887 -1.1944
   18LER   HD23  342   7.362   8.961   3.583 -0.0271 -0.7211 -1.8880
   18LER      C  343   7.756   9.291   3.327  0.0611  0.6003  0.2730
   18LER      O  344   7.752   9.383   3.242 -0.1988  0.4742  0.5466
   19LYR      N  345   7.865   9.230   3.360 -0.3821 -0.2564 -0.6663
   19LYR      H  346   7.862   9.159   3.432 -0.0818 -1.9886 -2.2625
   19LYR     CA  347   7.996   9.275   3.305 -0.3078 -0.1980  0.3622
   19LYR     HA  348   7.981   9.378   3.272  0.6871  1.2621  3.9317
   19LYR     CB  349   8.103   9.287   3.406  0.1732  0.1240 -0.2731
   19LYR    HB1  350   8.190   9.329   3.355  1.2516 -1.0159  0.5657
   19LYR    HB2  351   8.136   9.188   3.438  1.5696  0.5876 -0.1974
   19LYR     CG  352   8.063   9.380   3.521 -0.1913 -0.1372  0.6593
   19LYR    HG1  353   8.135   9.377   3.603 -0.2474  0.7109  0.7554
   19LYR    HG2  354   7.972   9.336   3.561  0.4484 -0.5688  1.6622
   19LYR     CD  355   8.048   9.527   3.482  0.3026 -0.7660 -0.1402
   19LYR    HD1  356   7.961   9.540   3.417 -0.2718  1.0726  0.9049
   19LYR    HD2  357   8.136   9.564   3.430 -0.0171 -3.3702 -2.8081
   19LYR     CE  358   8.011   9.621   3.596  1.0143 -0.7729  0.4137
   19LYR    HE1  359   8.088   9.621   3.673  0.9921  1.5331  0.4962
   19LYR    HE2  360   7.918   9.590   3.646  0.5758 -2.1496 -1.1545
   19LYR     NZ  361   7.982   9.756   3.543  0.6179 -0.2252 -0.2724
   19LYR    HZ1  362   7.889   9.789   3.563  0.8863  0.4472 -0.1164
   19LYR      C  363   8.042   9.193   3.176  0.3481  0.5886 -0.0495
   19LYR      O  364   8.162   9.170   3.154  0.1540 -0.0842 -0.4031
   20LER      N  365   7.948   9.133   3.096  0.9661  0.1684  0.6413
   20LER      H  366   7.852   9.158   3.116  1.2585  1.3318  0.6205
   20LER     CA  367   7.986   9.043   2.981  0.0406 -0.1055  0.3305
   20LER     HA  368   8.051   8.960   3.008  0.9014 -1.3767 -4.6448
   20LER     CB  369   7.864   8.967   2.919  0.5827  0.0998 -0.2513
   20LER    HB1  370   7.901   8.898   2.843 -0.3660 -1.8291  0.9463
   20LER    HB2  371   7.809   9.046   2.869 -0.6981 -1.7363 -1.8840
   20LER     CG  372   7.775   8.885   3.015  0.0038  0.0336 -0.0986
   20LER     HG  373   7.725   8.953   3.084  2.3436  3.3700 -1.3850
   20LER    CD1  374   7.679   8.812   2.929  0.2185 -0.0171  0.5871
   20LER   HD11  375   7.717   8.747   2.850 -1.9992 -0.7984  0.0942
   20LER   HD12  376   7.614   8.746   2.987  1.4712 -1.2373  0.6693
   20LER   HD13  377   7.615   8.880   2.873 -0.5200 -0.9512  0.2704
   20LER    CD2  378   7.856   8.783   3.088  0.1964 -0.0322 -0.2770
   20LER   HD21  379   7.923   8.823   3.164  1.6120 -0.3848 -1.2971
   20LER   HD22  380   7.786   8.721   3.145  1.3189 -1.3444 -0.2796
   20LER   HD23  381   7.899   8.713   3.016 -1.7982 -1.7961  0.1334
   20LER      C  382   8.051   9.133   2.876 -0.1825  0.1516  0.4477
   20LER      O  383   7.999   9.243   2.843 -0.0588 -0.2615 -1.0063
   21LER      N  384   8.160   9.081   2.828  0.2747  0.4791 -0.3816
   21LER      H  385   8.178   8.985   2.854 -0.0144  1.0442  2.1265
   21LER     CA  386   8.238   9.140   2.723 -1.5729 -0.5741  0.5369
   21LER     HA  387   8.206   9.244   2.713 -1.6205 -0.7026 -0.9310
   21LER     CB  388   8.394   9.154   2.767  0.0358 -0.2925  0.3014
   21LER    HB1  389   8.451   9.211   2.694  0.1253 -1.7125 -0.7604
   21LER    HB2  390   8.439   9.056   2.783  3.1411  0.7173 -1.3886
   21LER     CG  391   8.425   9.217   2.905  0.5716 -0.0144 -0.5430
   21LER     HG  392   8.363   9.170   2.981 -1.0801  0.8338 -1.2940
   21LER    CD1  393   8.569   9.221   2.960  0.1439  0.0401  0.4745
   21LER   HD11  394   8.594   9.119   2.988  0.2433  0.3184  1.4629
   21LER   HD12  395   8.636   9.271   2.890  0.2869  0.7382  1.0933
   21LER   HD13  396   8.566   9.273   3.056  1.0901  0.0530  0.5143
   21LER    CD2  397   8.387   9.365   2.888 -0.7800 -0.5985  0.3957
   21LER   HD21  398   8.451   9.404   2.810  2.3299 -1.9354  2.1044
   21LER   HD22  399   8.280   9.380   2.869 -0.5733 -1.2198 -1.4673
   21LER   HD23  400   8.420   9.419   2.976 -0.0760  0.5429 -0.5474
   21LER      C  401   8.203   9.081   2.588  0.3096  0.1161 -0.9099
   21LER      O  402   8.207   8.962   2.565 -0.0593 -0.5627 -0.1714
   22LY0      N  403   8.280  10.353   3.617  0.0504 -0.0870 -0.0817
   22LY0     H1  404   8.291  10.351   3.516 -0.1273 -1.3791 -0.0883
   22LY0     H2  405   8.186  10.389   3.625  0.4208  0.4658  4.2460
   22LY0     H3  406   8.348  10.424   3.641  0.0941 -0.3138  0.4728
   22LY0     CA  407   8.284  10.219   3.678  0.5471  0.1593  0.4584
   22LY0     HA  408   8.376  10.183   3.632  2.3896  2.5027  2.0802
   22LY0     CB  409   8.301  10.223   3.832 -0.3244  0.1121  0.2432
   22LY0    HB1  410   8.294  10.119   3.863  3.0026 -0.3865 -0.3022
   22LY0    HB2  411   8.225  10.298   3.855 -2.8523 -2.0864 -0.3913
   22LY0     CG  412   8.439  10.264   3.884 -0.3386 -0.2391 -1.1025
   22LY0    HG1  413   8.472  10.348   3.823 -3.5370  0.1648 -2.4479
   22LY0    HG2  414   8.503  10.176   3.872  1.0468  0.2357  1.7449
   22LY0     CD  415   8.446  10.316   4.028 -0.1047 -0.0885  0.1201
   22LY0    HD1  416   8.545  10.359   4.044 -0.2383  0.7118 -1.0765
   22LY0    HD2  417   8.432  10.239   4.104 -1.4929  1.8318  1.8996
   22LY0     CE  418   8.339  10.421   4.053 -0.3836 -0.4228 -0.0939
   22LY0    HE1  419   8.237  10.382   4.051  1.0403 -4.5829 -1.5521
   22LY0    HE2  420   8.353  10.489   3.969 -0.1461 -2.2596 -1.6195
   22LY0     NZ  421   8.366  10.482   4.189  1.0522 -0.2877 -0.3275
   22LY0    HZ1  422   8.435  10.436   4.247  0.4793 -0.5440  0.1688
   22LY0    HZ2  423   8.400  10.576   4.178  1.2698  0.0608  2.5711
   22LY0    HZ3  424   8.282  10.495   4.244  0.6000  2.4816 -1.5120
   22LY0      C  425   8.158  10.133   3.640 -0.1727 -0.2040 -1.2810
   22LY0      O  426   8.071  10.105   3.725 -0.5149  0.0904 -0.5221
   23LER      N  427   8.148  10.091   3.509 -0.0015  0.2824 -0.3137
   23LER      H  428   8.221  10.104   3.440 -0.3371 -0.1679 -0.7587
   23LER     CA  429   8.039   9.995   3.473  0.1274  0.1799 -0.0428
   23LER     HA  430   7.954  10.024   3.535 -0.4922 -1.2444 -0.1827
   23LER     CB  431   8.008  10.014   3.321  0.2506  0.2609 -0.1421
   23LER    HB1  432   7.937   9.938   3.289  1.7463 -2.4563  2.4768
   23LER    HB2  433   8.097  10.000   3.259  0.8096  0.9056  0.5039
   23LER     CG  434   7.957  10.156   3.267 -0.5655 -0.3158  0.5973
   23LER     HG  435   8.040  10.226   3.281 -0.8506 -0.0640  1.0644
   23LER    CD1  436   7.910  10.170   3.128  0.2548  0.4541  1.1683
   23LER   HD11  437   7.971  10.111   3.060 -0.3040 -0.7987  1.7183
   23LER   HD12  438   7.814  10.117   3.124  0.5356  0.0226 -0.9741
   23LER   HD13  439   7.908  10.275   3.098  0.6330  0.0934 -0.1764
   23LER    CD2  440   7.845  10.196   3.357  0.4258 -0.4565 -0.1160
   23LER   HD21  441   7.773  10.114   3.365  1.5965 -1.5934 -0.7848
   23LER   HD22  442   7.883  10.211   3.458 -0.2447  0.9561 -0.0505
   23LER   HD23  443   7.803  10.288   3.317 -0.6351 -0.2266  1.4460
   23LER      C  444   8.079   9.850   3.512  0.5348 -0.6064  0.0378
   23LER      O  445   8.199   9.829   3.518  0.0114 -0.2370  0.7635
   24LY0      N  446   6.571   8.669   1.594  0.2099 -0.2859  0.1794
   24LY0     H1  447   6.488   8.703   1.641  0.2834  0.0164  0.0921
   24LY0     H2  448   6.599   8.745   1.533 -0.0655  0.4589  0.9465
   24LY0     H3  449   6.547   8.595   1.529 -2.5661 -2.1771  3.0449
   24LY0     CA  450   6.670   8.626   1.694  0.2127  0.9655  0.3182
   24LY0     HA  451   6.652   8.522   1.720  0.8616  0.4600 -1.1296
   24LY0     CB  452   6.811   8.614   1.638  0.3284  0.5282 -0.1564
   24LY0    HB1  453   6.885   8.603   1.718  0.2806 -0.3889 -0.2222
   24LY0    HB2  454   6.834   8.706   1.583 -0.5167  1.4671  1.0267
   24LY0     CG  455   6.833   8.495   1.535 -0.2376 -0.1804  0.9273
   24LY0    HG1  456   6.782   8.522   1.443 -0.5312  0.5064  1.2848
   24LY0    HG2  457   6.797   8.402   1.579  1.1665 -0.1627  2.2226
   24LY0     CD  458   6.979   8.481   1.505  0.2313  0.0291  0.6841
   24LY0    HD1  459   7.029   8.448   1.596 -0.4885  1.6525  1.7194
   24LY0    HD2  460   7.024   8.576   1.475  0.2041 -0.6738 -1.8159
   24LY0     CE  461   7.002   8.377   1.393  0.2013  0.2188  0.0683
   24LY0    HE1  462   6.977   8.428   1.300 -0.2145 -0.0178  0.0489
   24LY0    HE2  463   6.944   8.291   1.426  2.8975 -0.8690  2.4173
   24LY0     NZ  464   7.144   8.339   1.374 -0.2114 -0.3027  0.1904
   24LY0    HZ1  465   7.173   8.293   1.459 -0.3442  0.2387  0.5266
   24LY0    HZ2  466   7.156   8.270   1.301  0.0279 -0.1024  0.0410
   24LY0    HZ3  467   7.191   8.426   1.354 -1.0696 -0.1101 -1.0736
   24LY0      C  468   6.660   8.717   1.816  0.4635 -0.0541 -0.9231
   24LY0      O  469   6.654   8.835   1.798  0.8006  0.0769 -0.0327
   25LER      N  470   6.661   8.658   1.938  0.3190  0.0306  0.5571
   25LER      H  471   6.662   8.558   1.947  1.0642  0.1559  2.3237
   25LER     CA  472   6.684   8.736   2.058 -1.1471 -0.3150  0.8669
   25LER     HA  473   6.617   8.823   2.063 -0.3585  0.3073  0.7377
   25LER     CB  474   6.661   8.640   2.180 -0.1743  0.1468  0.3645
   25LER    HB1  475   6.695   8.697   2.267 -0.2508  1.7065 -0.5848
   25LER    HB2  476   6.711   8.544   2.171  1.4816  1.1014 -1.6300
   25LER     CG  477   6.501   8.626   2.199  0.0997  0.0862  0.0909
   25LER     HG  478   6.448   8.593   2.110 -1.1732 -0.3749  0.9856
   25LER    CD1  479   6.476   8.514   2.303  1.1579 -0.3024 -0.4205
   25LER   HD11  480   6.520   8.543   2.398 -1.3533  0.3374  0.6294
   25LER   HD12  481   6.367   8.508   2.309  1.1123  0.2653 -0.5863
   25LER   HD13  482   6.526   8.425   2.267  0.1146 -0.3870 -1.7550
   25LER    CD2  483   6.427   8.752   2.251  0.2070  0.0594 -0.2741
   25LER   HD21  484   6.435   8.833   2.178  0.0586  0.6986  0.3998
   25LER   HD22  485   6.322   8.729   2.239 -0.6106  3.2030 -0.1691
   25LER   HD23  486   6.460   8.770   2.354  2.1833 -1.8356 -0.5039
   25LER      C  487   6.832   8.780   2.059  1.4985  0.5001 -0.0167
   25LER      O  488   6.916   8.743   1.981  0.2971  0.5576  0.6392
   26LYR      N  489   6.861   8.866   2.157  0.1203 -0.1899  0.2422
   26LYR      H  490   6.788   8.892   2.221  1.2820  0.9160  1.1528
   26LYR     CA  491   6.987   8.928   2.187  0.4008  0.0131  0.5000
   26LYR     HA  492   7.077   8.885   2.143  0.4312  0.3480  0.2323
   26LYR     CB  493   6.979   9.078   2.131  0.0760 -0.4686 -0.1232
   26LYR    HB1  494   7.067   9.136   2.158  0.0941 -0.6526  0.2163
   26LYR    HB2  495   6.898   9.125   2.186  0.9473  0.7283  0.1728
   26LYR     CG  496   6.940   9.084   1.985 -0.2797 -0.5489 -0.2207
   26LYR    HG1  497   6.839   9.047   1.969 -0.9800 -1.1662  4.2714
   26LYR    HG2  498   6.995   9.009   1.929  3.0066  1.2057  0.3754
   26LYR     CD  499   6.973   9.227   1.917 -0.2996  0.8874 -0.2493
   26LYR    HD1  500   6.968   9.222   1.809  1.8443  2.3757 -0.4799
   26LYR    HD2  501   7.078   9.251   1.938 -0.4918  0.5187  1.2331
   26LYR     CE  502   6.875   9.338   1.980 -0.0229 -0.0082  0.7605
   26LYR    HE1  503   6.892   9.339   2.087 -0.0219 -1.1163  0.7797
   26LYR    HE2  504   6.774   9.308   1.953  1.1599 -2.0141 -2.0601
   26LYR     NZ  505   6.913   9.463   1.917 -0.2020 -0.2379 -0.6541
   26LYR    HZ1  506   6.939   9.473   1.820  2.6042 -0.9232 -0.0682
   26LYR      C  507   7.010   8.939   2.343 -0.6762 -0.2600  0.2288
   26LYR      O  508   6.916   8.970   2.418  0.3820  0.0030 -0.2511
   27LER      N  509   7.137   8.932   2.376 -0.7174  0.0878 -0.3990
   27LER      H  510   7.203   8.889   2.313  0.2995 -2.1118  2.0101
   27LER     CA  511   7.197   8.978   2.501  0.1549  0.1313  0.3730
   27LER     HA  512   7.120   9.037   2.551  0.9029  0.4411  1.1860
   27LER     CB  513   7.233   8.858   2.589  0.2553  0.4446 -0.0768
   27LER    HB1  514   7.288   8.786   2.528  2.0823  1.2140  0.6137
   27LER    HB2  515   7.140   8.815   2.626  0.3723  0.0623 -0.2216
   27LER     CG  516   7.316   8.893   2.715 -0.3304  1.4524  0.4367
   27LER     HG  517   7.388   8.969   2.683 -0.0848  0.6817 -0.9106
   27LER    CD1  518   7.236   8.958   2.831 -0.4993  0.1639 -0.2037
   27LER   HD11  519   7.304   8.966   2.916 -1.9789 -2.3591  1.3613
   27LER   HD12  520   7.206   9.058   2.801 -2.2662  0.3910  2.0318
   27LER   HD13  521   7.148   8.902   2.862  0.1157 -0.7300 -0.0208
   27LER    CD2  522   7.377   8.757   2.764  0.1554 -0.0326  0.3834
   27LER   HD21  523   7.401   8.764   2.870 -1.5647 -0.7977  0.8712
   27LER   HD22  524   7.302   8.678   2.760  0.4125 -0.2374 -0.6370
   27LER   HD23  525   7.464   8.731   2.704  1.1091 -0.3334  1.8372
   27LER      C  526   7.316   9.064   2.462  0.5495 -0.0372  0.0368
   27LER      O  527   7.400   9.018   2.388  0.1545 -0.0192  0.4054
   28LER      N  528   7.311   9.187   2.512 -0.0922 -0.1527 -1.0148
   28LER      H  529   7.244   9.207   2.585  1.3245  1.8458 -0.1775
   28LER     CA  530   7.414   9.284   2.486 -0.1906 -0.3886 -0.0762
   28LER     HA  531   7.465   9.258   2.393 -1.0074 -0.1109 -0.6101
   28LER     CB  532   7.359   9.426   2.476  0.3816 -0.3330 -0.5404
   28LER    HB1  533   7.433   9.499   2.443  0.2093 -0.5376 -1.3914
   28LER    HB2  534   7.332   9.460   2.576  1.0933 -1.3231  0.0045
   28LER     CG  535   7.230   9.433   2.387 -0.5330  0.6752 -0.0913
   28LER     HG  536   7.147   9.371   2.423 -0.3094 -0.4111 -1.3864
   28LER    CD1  537   7.184   9.581   2.380 -0.7130 -0.6200 -0.1175
   28LER   HD11  538   7.259   9.643   2.331  1.0171 -3.2823 -1.0249
   28LER   HD12  539   7.091   9.584   2.323 -0.6211 -0.9356 -0.2876
   28LER   HD13  540   7.167   9.617   2.481 -0.7362 -0.8590 -0.0357
   28LER    CD2  541   7.261   9.386   2.246 -0.4742 -0.9280 -0.0713
   28LER   HD21  542   7.287   9.280   2.245 -1.4924 -1.1933 -1.5425
   28LER   HD22  543   7.172   9.400   2.185  1.1494  0.2607 -2.3026
   28LER   HD23  544   7.338   9.452   2.206 -0.9968  0.9046  1.7426
   28LER      C  545   7.524   9.269   2.588 -0.8432 -0.3295 -1.2206
   28LER      O  546   7.528   9.197   2.690  0.7642 -0.1226  1.0056
   29LYR      N  547   7.626   9.355   2.565  0.0652  0.9980  0.1870
   29LYR      H  548   7.617   9.406   2.479 -2.1450 -2.7027 -2.0294
   29LYR     CA  549   7.761   9.336   2.624  0.2326  0.5993 -0.1148
   29LYR     HA  550   7.745   9.297   2.725 -1.6081 -0.5306 -0.7965
   29LYR     CB  551   7.832   9.237   2.533 -0.2709  0.3771 -0.2067
   29LYR    HB1  552   7.937   9.253   2.560 -0.5310 -0.1362  1.2143
   29LYR    HB2  553   7.814   9.275   2.432 -0.1164  1.5084  0.1760
   29LYR     CG  554   7.788   9.094   2.541 -0.6266  0.2413 -0.0236
   29LYR    HG1  555   7.680   9.082   2.544 -0.6328  0.3987  0.7746
   29LYR    HG2  556   7.823   9.054   2.636 -2.3136 -2.0099 -0.2723
   29LYR     CD  557   7.857   9.018   2.429  0.1798 -0.1416  0.1103
   29LYR    HD1  558   7.846   8.910   2.440 -0.7398 -0.2051 -1.1905
   29LYR    HD2  559   7.963   9.044   2.424 -0.5034  2.9044 -0.7228
   29LYR     CE  560   7.791   9.046   2.291 -0.7738  0.1250 -0.3537
   29LYR    HE1  561   7.868   9.022   2.218  2.0144 -1.6782  2.9041
   29LYR    HE2  562   7.766   9.153   2.287  1.5026  0.6633 -1.5549
   29LYR     NZ  563   7.676   8.966   2.278 -0.0806 -0.2189  0.2646
   29LYR    HZ1  564   7.601   8.975   2.345  0.1862 -0.1773  0.5619
   29LYR      C  565   7.830   9.475   2.615 -0.5673  0.3609 -0.0472
   29LYR      O  566   7.791   9.559   2.542 -0.2226  0.0728 -0.8798
   30LER      N  567   7.944   9.488   2.689 -0.4184 -0.1577  0.5773
   30LER      H  568   7.969   9.409   2.746 -0.1732 -0.4755  0.0426
   30LER     CA  569   8.048   9.589   2.671  0.3380 -0.4179  0.5819
   30LER     HA  570   7.993   9.676   2.634  3.0197  0.9797 -0.4098
   30LER     CB  571   8.108   9.635   2.801  0.8664  0.8697  0.0029
   30LER    HB1  572   8.192   9.704   2.791  0.8076  1.4928  2.8791
   30LER    HB2  573   8.133   9.551   2.865 -0.8994 -0.1529 -0.5860
   30LER     CG  574   8.007   9.720   2.884 -0.5572  0.4327  0.5657
   30LER     HG  575   7.911   9.673   2.859  0.8618 -1.0871 -2.6570
   30LER    CD1  576   8.038   9.707   3.033  0.0854 -0.0950  0.4899
   30LER   HD11  577   8.141   9.735   3.052  0.1610  0.3171 -0.4528
   30LER   HD12  578   7.974   9.770   3.096 -1.1619  1.1378 -1.8782
   30LER   HD13  579   8.020   9.602   3.053  1.7090 -0.8172 -1.6292
   30LER    CD2  580   8.013   9.866   2.839  0.9892 -0.0753  0.6777
   30LER   HD21  581   8.106   9.917   2.865  1.6417 -0.6444 -0.4610
   30LER   HD22  582   8.000   9.872   2.731  1.4081  1.2307  0.6874
   30LER   HD23  583   7.931   9.923   2.881 -0.3876 -1.1127 -0.5260
   30LER      C  584   8.158   9.560   2.565  0.5338  0.2014  0.5150
   30LER      O  585   8.189   9.442   2.542  0.4007  0.4002 -0.0349
   31LER      N  586   8.213   9.662   2.493 -0.3706  0.0483  0.0419
   31LER      H  587   8.186   9.759   2.495  1.2477  0.7172 -3.3986
   31LER     CA  588   8.343   9.634   2.427  0.2910 -0.6566 -0.3497
   31LER     HA  589   8.355   9.528   2.408  1.4491 -0.9474  1.6658
   31LER     CB  590   8.341   9.713   2.302 -0.2673  0.3388 -0.1570
   31LER    HB1  591   8.330   9.817   2.332 -1.6480 -0.1192  1.0667
   31LER    HB2  592   8.258   9.694   2.233  1.9925 -1.3220 -2.6472
   31LER     CG  593   8.460   9.703   2.203 -0.0370 -0.2071 -0.0711
   31LER     HG  594   8.554   9.741   2.244  2.4794 -0.8463 -4.5437
   31LER    CD1  595   8.490   9.555   2.169  0.2861 -0.3730 -0.3972
   31LER   HD11  596   8.578   9.558   2.103  1.0359  1.9338  0.5921
   31LER   HD12  597   8.507   9.496   2.259 -0.4962  1.5340  1.0714
   31LER   HD13  598   8.402   9.514   2.119 -1.7993 -1.1509  3.5459
   31LER    CD2  599   8.438   9.791   2.079 -0.1711 -0.1278 -0.1522
   31LER   HD21  600   8.361   9.737   2.024  0.0081 -0.6277  0.0787
   31LER   HD22  601   8.406   9.893   2.099 -1.9783 -0.9904  1.6841
   31LER   HD23  602   8.520   9.792   2.006  2.5940 -0.3462  2.7477
   31LER      C  603   8.469   9.656   2.517  0.3698 -0.1962  0.3018
   31LER      O  604   8.582   9.641   2.475 -0.4243  0.5861 -0.0625
   32LY0      N  605   6.761  10.090   2.014 -0.1674 -0.4653  0.2314
   32LY0     H1  606   6.764  10.180   2.060  0.2836 -0.0164 -0.6603
   32LY0     H2  607   6.668  10.052   2.010 -0.3971  0.1925 -2.3332
   32LY0     H3  608   6.793  10.096   1.919 -0.7779 -1.4672 -0.0469
   32LY0     CA  609   6.844   9.991   2.081  0.1925 -0.4958  0.4147
   32LY0     HA  610   6.942  10.034   2.102 -0.3963  1.0914  0.1138
   32LY0     CB  611   6.796   9.955   2.220 -0.1100  0.4774  0.2310
   32LY0    HB1  612   6.688   9.960   2.205 -0.0621  1.1340  0.0410
   32LY0    HB2  613   6.820  10.048   2.272  0.9754 -0.3839  1.3341
   32LY0     CG  614   6.837   9.822   2.295 -0.0904 -0.1379 -0.0148
   32LY0    HG1  615   6.939   9.790   2.275 -0.8862 -2.2538 -1.0294
   32LY0    HG2  616   6.774   9.743   2.256 -1.5718  0.5259  0.9420
   32LY0     CD  617   6.808   9.836   2.443  0.0864  0.6091 -0.0466
   32LY0    HD1  618   6.703   9.857   2.460  0.3207  0.6615  1.4952
   32LY0    HD2  619   6.859   9.917   2.495  1.1664  0.1550 -0.3487
   32LY0     CE  620   6.842   9.695   2.505  0.0303  0.1180  0.9052
   32LY0    HE1  621   6.949   9.679   2.493  0.1697  2.3146 -1.7617
   32LY0    HE2  622   6.783   9.619   2.454  1.3080 -0.7346  0.6590
   32LY0     NZ  623   6.801   9.678   2.642  0.4513 -0.4280 -0.1953
   32LY0    HZ1  624   6.833   9.593   2.686  2.6126  0.1793 -0.4861
   32LY0    HZ2  625   6.853   9.746   2.696  0.3560 -0.9252  0.5427
   32LY0    HZ3  626   6.702   9.698   2.654  0.1706 -1.5777 -0.4531
   32LY0      C  627   6.866   9.872   1.994  0.4035 -0.8759 -0.2208
   32LY0      O  628   6.773   9.828   1.935  0.1153  0.4705  0.4349
   33LER      N  629   6.988   9.819   1.992 -0.2173 -0.5050 -0.1014
   33LER      H  630   7.068   9.869   2.027 -0.9024  1.1849 -0.8877
   33LER     CA  631   7.013   9.692   1.924 -0.5542 -0.7483 -0.5746
   33LER     HA  632   6.987   9.692   1.818 -2.1297 -0.2518 -0.2135
   33LER     CB  633   7.165   9.667   1.920 -0.5874 -0.1346 -0.5399
   33LER    HB1  634   7.182   9.579   1.858  1.0252  1.6300 -2.7601
   33LER    HB2  635   7.195   9.654   2.024 -2.0185 -1.0829 -0.2157
   33LER     CG  636   7.246   9.778   1.849  0.6473  0.2891 -0.4784
   33LER     HG  637   7.208   9.874   1.884 -1.1492 -0.6613  0.2585
   33LER    CD1  638   7.398   9.777   1.883 -0.0680  0.4345 -0.7822
   33LER   HD11  639   7.441   9.677   1.879 -0.7318  0.1197 -0.2471
   33LER   HD12  640   7.461   9.833   1.814  1.5043 -1.4402 -0.9597
   33LER   HD13  641   7.413   9.807   1.986 -0.1701  0.9329 -0.9120
   33LER    CD2  642   7.227   9.755   1.703  0.1566 -0.5233  0.0935
   33LER   HD21  643   7.287   9.824   1.643 -1.8556 -0.1097 -1.5649
   33LER   HD22  644   7.257   9.654   1.675 -0.3716 -0.7328  0.2784
   33LER   HD23  645   7.122   9.771   1.680 -0.0325  1.2081  1.9158
   33LER      C  646   6.927   9.581   1.994  0.4861  0.3347  0.6011
   33LER      O  647   6.879   9.585   2.112 -0.0683 -0.1109  0.2437
   34LY0      N  648   6.374   7.953   1.981 -0.2398 -0.6150  0.4422
   34LY0     H1  649   6.416   7.863   1.965 -0.3623 -0.6761  0.4586
   34LY0     H2  650   6.387   7.970   2.080  4.0179 -0.3184 -0.0028
   34LY0     H3  651   6.274   7.948   1.971 -0.0704 -0.2338 -1.8558
   34LY0     CA  652   6.424   8.055   1.896  0.6521 -0.1185 -0.0301
   34LY0     HA  653   6.412   8.024   1.792 -1.3581  2.1199 -0.5491
   34LY0     CB  654   6.341   8.186   1.916 -0.2770 -0.2060 -0.1387
   34LY0    HB1  655   6.354   8.235   2.013  0.3508  0.8357 -0.7319
   34LY0    HB2  656   6.238   8.156   1.932  0.2474 -2.0301  0.0133
   34LY0     CG  657   6.360   8.297   1.803 -0.6065  0.4521  0.4617
   34LY0    HG1  658   6.329   8.258   1.706 -0.6751  1.8698 -0.1061
   34LY0    HG2  659   6.464   8.328   1.790 -0.7248 -0.0121 -1.9046
   34LY0     CD  660   6.268   8.420   1.833 -0.0503 -0.4626 -0.0959
   34LY0    HD1  661   6.302   8.472   1.922  1.9091  0.8186 -1.5318
   34LY0    HD2  662   6.167   8.379   1.843  0.0729 -0.5619  0.9369
   34LY0     CE  663   6.277   8.530   1.724  0.4044 -0.4077 -0.4823
   34LY0    HE1  664   6.178   8.572   1.707  0.2109 -0.3185  0.8013
   34LY0    HE2  665   6.325   8.496   1.632  3.0758  0.0378  0.6706
   34LY0     NZ  666   6.350   8.642   1.781 -0.2421  0.1538  0.2449
   34LY0    HZ1  667   6.449   8.624   1.788  0.3202  2.4755 -0.6750
   34LY0    HZ2  668   6.328   8.722   1.723  1.0139  0.3602  0.0351
   34LY0    HZ3  669   6.306   8.651   1.872 -1.0213  0.3630 -0.1355
   34LY0      C  670   6.570   8.084   1.939  1.0974 -0.5849 -0.0884
   34LY0      O  671   6.610   8.075   2.054 -0.0028  0.7069 -0.0947
   35LER      N  672   6.645   8.140   1.845  1.7304  0.1409  0.6272
   35LER      H  673   6.609   8.149   1.751  0.6905  0.8930  1.0791
   35LER     CA  674   6.781   8.169   1.864  0.1288  0.1917 -1.2748
   35LER     HA  675   6.809   8.081   1.922 -1.8002  0.3848  0.0111
   35LER     CB  676   6.850   8.175   1.730  0.0504  0.0857  0.5141
   35LER    HB1  677   6.933   8.246   1.727 -1.1266  1.5263  0.7465
   35LER    HB2  678   6.782   8.220   1.658  0.5670  0.5045  0.2843
   35LER     CG  679   6.884   8.038   1.664  0.2109  0.3369  0.2120
   35LER     HG  680   6.794   7.978   1.659 -0.2468  0.8055  2.0840
   35LER    CD1  681   6.925   8.054   1.515 -0.5857 -0.3330 -0.7211
   35LER   HD11  682   6.864   8.132   1.471 -1.0292 -0.7105 -0.7809
   35LER   HD12  683   7.028   8.090   1.509  0.6788 -3.8125 -3.9729
   35LER   HD13  684   6.913   7.963   1.457 -2.5393 -0.1434 -0.6850
   35LER    CD2  685   6.979   7.950   1.737  0.5392  0.0092 -0.6261
   35LER   HD21  686   6.960   7.946   1.844  1.4278 -2.7545 -0.5020
   35LER   HD22  687   6.963   7.852   1.691 -1.8958  1.6094 -3.5864
   35LER   HD23  688   7.077   7.989   1.712  0.3074  1.5587  0.7497
   35LER      C  689   6.817   8.296   1.942 -0.1905 -0.4196  0.6037
   35LER      O  690   6.735   8.389   1.943 -0.1741  0.2969  0.3245
   36LYR      N  691   6.936   8.304   2.003 -0.2668  0.3158  0.0379
   36LYR      H  692   7.001   8.229   1.984 -1.2988 -0.0870 -2.2910
   36LYR     CA  693   6.981   8.422   2.077  0.3095 -0.1182 -0.0739
   36LYR     HA  694   6.919   8.506   2.049  2.3787  0.9605 -1.6968
   36LYR     CB  695   6.971   8.390   2.223 -0.2716  0.3625 -0.3307
   36LYR    HB1  696   7.035   8.305   2.244  0.8591  1.5412  1.3259
   36LYR    HB2  697   6.867   8.376   2.252 -0.7598  0.0708 -2.1339
   36LYR     CG  698   7.016   8.507   2.317 -0.0699  0.4524 -0.6615
   36LYR    HG1  699   6.959   8.599   2.301  2.9462  2.3406 -1.4738
   36LYR    HG2  700   7.119   8.529   2.285  0.0664  0.0286 -0.5108
   36LYR     CD  701   7.019   8.446   2.457 -0.3539 -0.0848  0.2184
   36LYR    HD1  702   7.088   8.362   2.455 -1.3196 -0.8960 -0.0189
   36LYR    HD2  703   6.917   8.415   2.480 -0.7993 -0.4172 -1.9403
   36LYR     CE  704   7.070   8.549   2.563  0.1820 -0.5150  0.1330
   36LYR    HE1  705   7.016   8.644   2.553 -0.3334 -0.6342  1.6179
   36LYR    HE2  706   7.175   8.562   2.536  0.0506 -0.5238 -0.4062
   36LYR     NZ  707   7.070   8.495   2.700 -0.4701  0.1834  0.6188
   36LYR    HZ1  708   7.091   8.397   2.706  2.2152  0.6904  0.4820
   36LYR      C  709   7.125   8.461   2.036  0.3539 -0.3663  0.4371
   36LYR      O  710   7.213   8.375   2.049 -0.3952  0.2557 -0.5883
   37LER      N  711   7.155   8.584   2.013 -0.1896 -0.4432 -0.0330
   37LER      H  712   7.077   8.647   2.027 -0.1541 -0.9056  2.8459
   37LER     CA  713   7.286   8.647   1.990 -0.4245  1.1977  0.2435
   37LER     HA  714   7.348   8.561   1.962 -0.9623  1.1056 -0.6945
   37LER     CB  715   7.283   8.734   1.868 -0.2853 -0.4185 -0.3516
   37LER    HB1  716   7.384   8.769   1.846 -0.1225 -0.4026  0.3996
   37LER    HB2  717   7.227   8.821   1.902 -1.1453 -1.2931  0.5145
   37LER     CG  718   7.230   8.676   1.739 -0.6950  0.1447 -1.0764
   37LER     HG  719   7.127   8.639   1.745 -0.6977  0.1024 -1.3815
   37LER    CD1  720   7.233   8.790   1.633  0.0122 -0.1390  0.1605
   37LER   HD11  721   7.186   8.758   1.539  1.4208  3.3537 -1.9333
   37LER   HD12  722   7.179   8.877   1.669 -3.2905 -1.1401 -1.8652
   37LER   HD13  723   7.334   8.813   1.599 -0.3625 -0.3962 -1.1923
   37LER    CD2  724   7.312   8.556   1.681  0.3932 -0.0221  0.3506
   37LER   HD21  725   7.314   8.477   1.756 -0.1068 -1.0903 -0.7327
   37LER   HD22  726   7.258   8.510   1.598 -3.2515  0.8628  2.0518
   37LER   HD23  727   7.413   8.586   1.653  1.5343 -1.9600  2.1279
   37LER      C  728   7.352   8.703   2.116  0.0412  0.3485  0.3222
   37LER      O  729   7.291   8.763   2.201  0.1574  0.0116  0.0029
   38LER      N  730   7.486   8.697   2.126 -0.0272  0.2119  0.0539
   38LER      H  731   7.532   8.651   2.050  0.9510 -0.6401  1.1248
   38LER     CA  732   7.565   8.752   2.240 -0.2740 -0.0746  0.7917
   38LER     HA  733   7.496   8.790   2.316 -0.4166 -1.6363  1.4844
   38LER     CB  734   7.634   8.635   2.307  0.2307  0.0075 -0.4613
   38LER    HB1  735   7.691   8.673   2.391 -0.0131 -1.1524  0.2673
   38LER    HB2  736   7.718   8.601   2.246 -0.8715 -2.3733 -0.7866
   38LER     CG  737   7.543   8.519   2.353  0.4217 -0.0178 -0.0043
   38LER     HG  738   7.499   8.468   2.267 -0.0811  0.6298 -0.1389
   38LER    CD1  739   7.630   8.408   2.419 -1.1254  0.6706  0.1091
   38LER   HD11  740   7.651   8.429   2.524  0.3720  0.6367 -0.1605
   38LER   HD12  741   7.590   8.307   2.412  1.3447 -0.3708 -0.3761
   38LER   HD13  742   7.730   8.411   2.375 -1.1789 -0.5096 -0.1197
   38LER    CD2  743   7.439   8.542   2.456 -0.5234 -0.3559  0.2819
   38LER   HD21  744   7.477   8.578   2.552 -0.7372  0.4071  0.0819
   38LER   HD22  745   7.378   8.621   2.413 -0.5450  0.7953  2.3182
   38LER   HD23  746   7.378   8.452   2.462 -0.1639 -0.6332 -0.1103
   38LER      C  747   7.670   8.858   2.201 -0.9160 -0.3996 -0.1179
   38LER      O  748   7.760   8.830   2.122 -0.6350  0.0820  0.1118
   39LY0      N  749   6.698   8.086   2.946 -0.2233  0.3190  0.6144
   39LY0     H1  750   6.687   7.986   2.958  0.7658  0.4441  3.0503
   39LY0     H2  751   6.643   8.116   2.867  0.2562 -1.4049 -0.4213
   39LY0     H3  752   6.678   8.129   3.035 -2.7726  0.9902 -0.1804
   39LY0     CA  753   6.837   8.112   2.904  0.4102 -0.5344 -0.5175
   39LY0     HA  754   6.911   8.090   2.981 -1.0781  1.4937  1.6155
   39LY0     CB  755   6.869   8.032   2.776  0.3987 -0.1043  0.4724
   39LY0    HB1  756   6.821   7.934   2.767 -1.8524  0.9341  0.2813
   39LY0    HB2  757   6.977   8.036   2.765  0.3021 -0.7570 -0.8362
   39LY0     CG  758   6.806   8.098   2.649 -0.4451  0.0474  0.1011
   39LY0    HG1  759   6.830   8.204   2.657  2.1752 -0.4938  0.5571
   39LY0    HG2  760   6.699   8.085   2.665 -0.1847  0.6728  2.8075
   39LY0     CD  761   6.846   8.048   2.508 -0.6307  0.3023  0.6137
   39LY0    HD1  762   6.842   7.939   2.498  0.4017  0.4011 -1.3053
   39LY0    HD2  763   6.947   8.081   2.486  0.1690 -2.6441 -0.5649
   39LY0     CE  764   6.753   8.111   2.396  0.2380  0.3080 -0.1385
   39LY0    HE1  765   6.779   8.216   2.383  2.5060 -0.4397 -2.7188
   39LY0    HE2  766   6.648   8.104   2.422  0.3424  2.8579  1.2714
   39LY0     NZ  767   6.781   8.044   2.264 -0.1529 -0.6419 -0.7984
   39LY0    HZ1  768   6.872   8.069   2.231  0.5057 -1.1814  0.5287
   39LY0    HZ2  769   6.781   7.944   2.282 -2.3984 -0.6831 -0.7013
   39LY0    HZ3  770   6.714   8.062   2.191 -2.3375 -4.5402 -0.0329
   39LY0      C  771   6.859   8.266   2.899 -0.0563  0.0977  0.2086
   39LY0      O  772   6.757   8.332   2.860 -0.4634  0.3561  0.4503
   40LER      N  773   6.977   8.324   2.937 -0.5475 -0.6728  0.8432
   40LER      H  774   7.046   8.258   2.969 -0.0159  0.3311  1.8728
   40LER     CA  775   7.009   8.466   2.943 -0.1402  0.1935  0.3503
   40LER     HA  776   6.940   8.514   3.012 -0.0708 -1.1895  1.4307
   40LER     CB  777   7.154   8.478   3.000  0.1004  0.1976 -0.3678
   40LER    HB1  778   7.225   8.445   2.925  1.0551  2.2525 -0.4342
   40LER    HB2  779   7.169   8.406   3.080  1.2088  0.6448 -0.1557
   40LER     CG  780   7.205   8.614   3.052  1.0015  0.1006  0.4413
   40LER     HG  781   7.195   8.687   2.971  2.1408  0.0515  0.2413
   40LER    CD1  782   7.125   8.657   3.174  0.2276 -0.1168 -0.1887
   40LER   HD11  783   7.035   8.698   3.127  1.3117  2.6136 -0.0424
   40LER   HD12  784   7.110   8.579   3.248  0.9597 -1.6708 -1.6147
   40LER   HD13  785   7.168   8.750   3.211  0.6729 -0.7306  0.8619
   40LER    CD2  786   7.352   8.604   3.086 -1.3435  0.2242  0.4129
   40LER   HD21  787   7.366   8.533   3.168  1.7434 -0.0960 -0.3020
   40LER   HD22  788   7.408   8.571   2.999 -1.1229  0.6364  0.3952
   40LER   HD23  789   7.400   8.697   3.117 -0.1154  0.1636 -1.2499
   40LER      C  790   7.010   8.545   2.808  0.5241  0.7716 -0.2730
   40LER      O  791   6.956   8.659   2.798  0.5423 -0.3773 -0.5161
   41U      O5'  792   4.160   7.309   1.739  0.0359 -0.0437  0.3212
   41U      H5T  793   4.174   7.219   1.769  1.8042 -0.2384 -0.9265
   41U      C5'  794   4.103   7.303   1.612  0.3737 -0.2426  0.1017
   41U     H5'1  795   4.032   7.385   1.616 -0.3804 -0.8963  3.1830
   41U     H5'2  796   4.044   7.212   1.599 -0.1506 -0.1714  1.7022
   41U      C4'  797   4.205   7.319   1.493 -0.4666  0.1435  0.1256
   41U      H4'  798   4.152   7.306   1.399 -0.8090 -0.7920  0.4311
   41U      O4'  799   4.269   7.444   1.485 -0.4879  0.2316 -0.5916
   41U      C1'  800   4.406   7.435   1.435 -0.3331 -0.6959 -0.4690
   41U      H1'  801   4.416   7.485   1.339  2.0865 -0.6209 -0.2376
   41U       N1  802   4.507   7.493   1.521  0.2591 -0.5055 -0.3348
   41U       C6  803   4.479   7.498   1.655 -0.2399 -0.1281  0.5787
   41U       H6  804   4.393   7.444   1.689 -0.9465 -0.1246 -1.0775
   41U       C5  805   4.558   7.569   1.738 -0.1798 -0.1738 -0.0853
   41U       H5  806   4.532   7.579   1.843  1.3187 -1.1254  0.4222
   41U       C4  807   4.678   7.637   1.692  0.6152 -0.0176  0.1428
   41U       O4  808   4.752   7.703   1.762 -0.1152 -0.0139 -0.1065
   41U       N3  809   4.706   7.611   1.558 -0.4343 -0.5486 -0.0784
   41U       H3  810   4.804   7.620   1.535 -1.0411  0.1899 -2.8643
   41U       C2  811   4.626   7.538   1.465  0.4018  0.1731  0.7477
   41U       O2  812   4.674   7.505   1.356  0.4098  0.0064 -0.9188
   41U      C3'  813   4.321   7.218   1.491 -0.0173 -0.3604 -0.6243
   41U      H3'  814   4.351   7.217   1.596 -0.4868  0.8646 -0.4555
   41U      C2'  815   4.423   7.290   1.398  0.1159  0.4236 -0.2776
   41U     H2'1  816   4.527   7.258   1.400 -0.0437 -0.0727  0.3025
   41U      O2'  817   4.376   7.273   1.263  0.0983  0.2274 -0.6626
   41U     HO'2  818   4.362   7.179   1.247 -0.4397  0.0098  0.9554
   41U      O3'  819   4.287   7.088   1.444 -0.3887 -0.5433  0.2418
   42U        P  820   4.352   6.961   1.509  0.1903 -0.0774 -0.3775
   42U      O1P  821   4.299   6.851   1.425 -0.2692 -0.2659  0.3159
   42U      O2P  822   4.321   6.969   1.654  0.7485 -0.4776 -0.2552
   42U      O5'  823   4.503   6.973   1.474  0.2041 -0.2991  0.0764
   42U      C5'  824   4.563   6.950   1.345 -0.5181 -0.0574 -0.6593
   42U     H5'1  825   4.506   6.997   1.264  0.1468  0.9957 -0.5464
   42U     H5'2  826   4.564   6.844   1.322  0.8123 -0.1004 -0.4411
   42U      C4'  827   4.706   7.007   1.339 -0.2686 -0.1507  0.3003
   42U      H4'  828   4.747   6.995   1.239  0.3236 -0.0741  0.5320
   42U      O4'  829   4.709   7.143   1.361  0.2335  0.6444  0.2796
   42U      C1'  830   4.835   7.179   1.415 -0.0861  0.4672  0.3857
   42U      H1'  831   4.875   7.254   1.347 -3.8347  1.1648 -1.3320
   42U       N1  832   4.838   7.233   1.552  0.2576 -0.1424 -0.2510
   42U       C6  833   4.727   7.231   1.632  0.8422 -1.2482  0.1326
   42U       H6  834   4.634   7.196   1.590  0.9869  1.8865 -3.4618
   42U       C5  835   4.732   7.300   1.749  0.5581 -0.3409  0.8996
   42U       H5  836   4.640   7.292   1.806 -0.3772 -3.6735 -0.8084
   42U       C4  837   4.840   7.371   1.797 -0.2935  0.1167 -0.2713
   42U       O4  838   4.842   7.433   1.900 -0.5573  0.1075 -0.1369
   42U       N3  839   4.942   7.382   1.709 -0.5053 -0.6163  0.2727
   42U       H3  840   5.009   7.457   1.721  0.6624 -1.8176  1.5879
   42U       C2  841   4.949   7.308   1.588 -0.4653 -0.7093  0.8246
   42U       O2  842   5.047   7.311   1.518 -0.3505 -0.2969 -0.1526
   42U      C3'  843   4.808   6.944   1.436  0.0366 -0.2901 -0.1415
   42U      H3'  844   4.758   6.934   1.533 -2.3337  2.6591 -0.9290
   42U      C2'  845   4.917   7.052   1.423 -0.6720 -0.3048 -0.0386
   42U     H2'1  846   4.988   7.048   1.505 -2.0121  2.1956  1.3688
   42U      O2'  847   4.975   7.052   1.295 -0.4371  0.4996  0.7094
   42U     HO'2  848   4.988   6.961   1.267 -0.1810  0.5733  0.5874
   42U      O3'  849   4.847   6.814   1.386  0.0743 -0.0774  0.3133
   43A        P  850   4.931   6.709   1.472  0.2880 -0.4396 -0.5064
   43A      O1P  851   4.980   6.612   1.379  0.0013  0.1504 -0.3601
   43A      O2P  852   4.842   6.673   1.588 -0.5348  0.5846 -0.3593
   43A      O5'  853   5.062   6.786   1.525 -0.3091  0.3056  0.2168
   43A      C5'  854   5.186   6.799   1.444 -0.2293 -0.4455 -0.4853
   43A     H5'1  855   5.165   6.860   1.356  1.6006  0.6932 -0.1966
   43A     H5'2  856   5.224   6.705   1.404  2.0401  0.4772 -0.6573
   43A      C4'  857   5.307   6.869   1.508  0.0666  0.0560 -0.4083
   43A      H4'  858   5.400   6.859   1.453  1.9112  1.1386  2.2894
   43A      O4'  859   5.275   7.006   1.528 -0.2257 -0.5725  0.2114
   43A      C1'  860   5.352   7.065   1.636 -0.1842 -0.4147 -0.0903
   43A      H1'  861   5.428   7.131   1.593  0.7042 -0.5237  1.2272
   43A       N9  862   5.267   7.136   1.724  0.0350 -0.2905  0.9601
   43A       C8  863   5.140   7.100   1.748  0.6476 -0.1970 -0.6367
   43A       H8  864   5.084   7.024   1.695  0.1092 -1.2848  1.3882
   43A       N7  865   5.091   7.167   1.850  0.0016 -0.3924  0.6437
   43A       C5  866   5.192   7.260   1.886  0.1657 -0.0850  0.4407
   43A       C6  867   5.208   7.370   1.974 -0.8146  0.0727  0.3272
   43A       N6  868   5.118   7.418   2.059 -0.1609  0.4365  0.0502
   43A      H61  869   5.026   7.381   2.045  0.0353  0.3502 -1.0955
   43A      H62  870   5.147   7.491   2.123  0.0775 -1.2027  1.9166
   43A       N1  871   5.318   7.442   1.977 -0.6376  0.3495  0.2701
   43A       C2  872   5.418   7.415   1.891 -0.2758  0.0613 -0.0938
   43A       H2  873   5.503   7.481   1.887  0.2296 -0.6218 -1.2841
   43A       N3  874   5.426   7.313   1.801  0.2869  0.5219 -0.1840
   43A       C4  875   5.304   7.243   1.805 -0.1790  0.7165  0.4230
   43A      C3'  876   5.340   6.824   1.653  0.0003 -0.1421  0.9883
   43A      H3'  877   5.248   6.803   1.708 -0.7372  0.2251 -0.0711
   43A      C2'  878   5.428   6.948   1.695  0.3421 -0.3283 -0.3928
   43A     H2'1  879   5.425   6.951   1.804 -3.0286 -0.1653 -0.3753
   43A      O2'  880   5.563   6.960   1.646 -0.4434  0.2972  0.3911
   43A     HO'2  881   5.617   6.898   1.695 -0.0959  0.1250 -0.2141
   43A      O3'  882   5.422   6.705   1.636 -0.3130  0.1154  0.0967
   44A        P  883   5.464   6.619   1.766  0.0898  0.1066 -0.0386
   44A      O1P  884   5.548   6.509   1.713  0.4073  0.0631  0.2571
   44A      O2P  885   5.342   6.591   1.844  0.3462 -0.1140 -0.0288
   44A      O5'  886   5.558   6.719   1.847  0.1822 -0.3433 -0.3705
   44A      C5'  887   5.696   6.720   1.821 -0.3312 -0.1821 -0.4600
   44A     H5'1  888   5.715   6.746   1.717  1.9143 -0.1333 -0.0828
   44A     H5'2  889   5.727   6.618   1.846 -2.6057 -0.2379  2.7707
   44A      C4'  890   5.760   6.830   1.907  0.0745  0.1558 -0.1995
   44A      H4'  891   5.867   6.839   1.888  0.4511  0.5217  1.8593
   44A      O4'  892   5.688   6.953   1.889 -0.2333 -0.2807  0.2722
   44A      C1'  893   5.693   7.036   2.010 -0.3699  0.4803 -0.4248
   44A      H1'  894   5.749   7.128   1.988  0.7750  0.6036  2.5623
   44A       N9  895   5.567   7.085   2.069 -0.0544 -0.1078  0.0606
   44A       C8  896   5.449   7.019   2.064 -0.3344 -0.3920 -0.2120
   44A       H8  897   5.442   6.924   2.012  0.0914 -1.0230  0.8509
   44A       N7  898   5.351   7.087   2.116  0.7043  0.2598 -0.1356
   44A       C5  899   5.415   7.199   2.177 -1.1089  0.3191  0.8415
   44A       C6  900   5.382   7.304   2.266 -0.1089  0.5565  0.1610
   44A       N6  901   5.269   7.313   2.330  0.0660 -0.1575 -0.2019
   44A      H61  902   5.190   7.250   2.325  0.8531 -1.1203 -0.8013
   44A      H62  903   5.251   7.400   2.379  0.0938 -0.8914  1.1450
   44A       N1  904   5.468   7.397   2.300  0.9453  0.0842 -0.0031
   44A       C2  905   5.587   7.389   2.258 -0.6436 -0.5212 -0.5112
   44A       H2  906   5.658   7.462   2.291 -1.5604  0.2928 -0.2802
   44A       N3  907   5.643   7.294   2.191  0.4281 -0.1070  0.0226
   44A       C4  908   5.550   7.200   2.146 -0.7332 -0.0308  0.0311
   44A      C3'  909   5.755   6.812   2.063 -0.5809 -0.0731 -0.2735
   44A      H3'  910   5.653   6.774   2.070 -0.1791 -1.2489 -0.4194
   44A      C2'  911   5.771   6.950   2.114  0.0216  0.1990 -0.0699
   44A     H2'1  912   5.736   6.951   2.217 -2.3062  0.6353 -0.8128
   44A      O2'  913   5.906   6.993   2.107  0.0255 -0.1445  0.0106
   44A     HO'2  914   5.954   6.910   2.118 -1.1810 -0.7734  0.6231
   44A      O3'  915   5.852   6.719   2.126  0.2178 -0.0701 -0.2971
   45U        P  916   5.807   6.630   2.244  0.1431  0.0988  0.2401
   45U      O1P  917   5.913   6.531   2.278 -0.1152  0.2052 -0.6093
   45U      O2P  918   5.672   6.584   2.226  0.3031  0.2704 -0.3399
   45U      O5'  919   5.806   6.734   2.371 -0.3494 -0.7820  0.3865
   45U      C5'  920   5.922   6.802   2.415  0.6747 -0.2043 -0.3023
   45U     H5'1  921   5.961   6.848   2.324  0.9228 -2.4775 -1.4254
   45U     H5'2  922   6.002   6.735   2.445 -0.3561 -0.0294  3.2971
   45U      C4'  923   5.877   6.914   2.509  0.3257  0.3766  0.2138
   45U      H4'  924   5.969   6.965   2.537 -0.7843  2.6403 -0.0132
   45U      O4'  925   5.775   6.999   2.454 -0.5522  0.0919 -0.2926
   45U      C1'  926   5.715   7.065   2.561  0.0090  0.9847  0.5774
   45U      H1'  927   5.755   7.167   2.565  0.0224  0.9525  1.3115
   45U       N1  928   5.565   7.077   2.541  1.1503  0.2186  0.2989
   45U       C6  929   5.494   6.972   2.487  0.3658 -0.0766  0.5821
   45U       H6  930   5.538   6.883   2.444 -0.9864 -0.9277  0.9058
   45U       C5  931   5.357   6.977   2.500 -0.1695 -0.2542 -0.2690
   45U       H5  932   5.299   6.900   2.451  0.4741 -1.0301  0.1714
   45U       C4  933   5.287   7.083   2.563  0.0414  0.3331 -0.2123
   45U       O4  934   5.164   7.085   2.572 -0.2394 -0.1785 -0.1316
   45U       N3  935   5.362   7.188   2.610  0.6710  0.6579  0.1592
   45U       H3  936   5.317   7.255   2.671 -2.2621  1.7195 -2.8747
   45U       C2  937   5.502   7.192   2.595 -0.1951 -0.6154 -0.5188
   45U       O2  938   5.568   7.287   2.636  0.3460  0.0859  0.6601
   45U      C3'  939   5.815   6.858   2.640 -0.1043  0.2538  0.0917
   45U      H3'  940   5.735   6.786   2.627 -3.0564  3.3411 -0.2624
   45U      C2'  941   5.758   6.997   2.691 -0.0921 -0.5797  0.4285
   45U     H2'1  942   5.672   6.983   2.755  0.5770 -1.9196  1.0815
   45U      O2'  943   5.858   7.085   2.750 -0.1392  0.1381  0.2618
   45U     HO'2  944   5.894   7.043   2.828  0.8888  0.2536 -0.1346
   45U      O3'  945   5.919   6.824   2.723  0.4118 -0.6539 -0.7832
   46U        P  946   5.888   6.741   2.857 -0.2395  0.0624  0.1767
   46U      O1P  947   6.002   6.670   2.914 -0.4391  0.5137  0.1040
   46U      O2P  948   5.766   6.660   2.835 -0.0738 -0.0671 -0.3570
   46U      O5'  949   5.841   6.855   2.959 -0.3879 -0.3814  0.0497
   46U      C5'  950   5.931   6.930   3.036  0.1690 -0.8484 -0.0279
   46U     H5'1  951   5.989   6.985   2.962 -0.9860 -1.5868 -1.5519
   46U     H5'2  952   6.001   6.860   3.082  0.2377 -0.4815  0.4362
   46U      C4'  953   5.871   7.036   3.131 -0.5545  0.0767 -0.5278
   46U      H4'  954   5.943   7.106   3.174 -0.2854 -1.4016  1.5589
   46U      O4'  955   5.774   7.103   3.063  0.1482  0.5682  0.6588
   46U      C1'  956   5.672   7.135   3.146  0.9167 -0.3639 -0.1938
   46U      H1'  957   5.687   7.241   3.163  2.7003 -0.7933  1.2707
   46U       N1  958   5.536   7.104   3.084 -0.2637  0.4273  0.2974
   46U       C6  959   5.514   6.994   3.003  0.1229 -0.5057  0.1222
   46U       H6  960   5.603   6.937   2.981  1.7916  1.4297  1.4153
   46U       C5  961   5.391   6.962   2.956  0.3278 -0.6754 -0.6098
   46U       H5  962   5.381   6.874   2.894 -1.8728  0.4607 -2.0307
   46U       C4  963   5.277   7.049   2.995  0.0456 -0.2482  0.0400
   46U       O4  964   5.160   7.030   2.964  0.2863 -0.5149 -0.3595
   46U       N3  965   5.310   7.151   3.079  0.4294  0.5909  0.3286
   46U       H3  966   5.231   7.206   3.108 -1.5506 -0.9011 -1.8536
   46U       C2  967   5.430   7.174   3.134  0.6220 -0.1228  0.6735
   46U       O2  968   5.442   7.269   3.211  0.3635 -0.1020 -0.1056
   46U      C3'  969   5.802   6.955   3.244  0.2390 -0.7448  0.2225
   46U      H3'  970   5.762   6.864   3.199 -1.2798  0.2409 -0.5269
   46U      C2'  971   5.686   7.054   3.275 -0.1639  0.3022 -0.3097
   46U     H2'1  972   5.596   6.998   3.301  0.3551  0.0592  1.0550
   46U      O2'  973   5.722   7.148   3.379 -0.1145 -0.2551 -0.2858
   46U     HO'2  974   5.737   7.099   3.460  3.2265 -1.6273 -1.5437
   46U      O3'  975   5.889   6.931   3.352  0.0026 -0.0383  0.9426
   47A        P  976   5.850   6.831   3.477 -0.0833  0.6647  0.1605
   47A      O1P  977   5.972   6.834   3.557 -0.2437  0.1600  0.0665
   47A      O2P  978   5.808   6.698   3.420 -0.2956  0.8124 -0.2287
   47A      O5'  979   5.732   6.902   3.564  0.2100  0.0561  0.0185
   47A      C5'  980   5.763   6.983   3.673 -0.6233 -0.1856  0.4415
   47A     H5'1  981   5.828   7.065   3.640  0.3506 -0.6653  1.1418
   47A     H5'2  982   5.813   6.934   3.756  0.7216 -0.3394 -0.4224
   47A      C4'  983   5.639   7.056   3.730  0.2521  0.8886 -0.3055
   47A      H4'  984   5.667   7.131   3.804 -1.3394  0.5173  0.7204
   47A      O4'  985   5.565   7.129   3.630  0.5357  0.0520 -0.3776
   47A      C1'  986   5.428   7.127   3.660  0.1029 -0.2901 -0.4255
   47A      H1'  987   5.396   7.231   3.667 -1.0321 -0.6569  0.1210
   47A       N9  988   5.354   7.045   3.559  0.2410  0.0884 -0.6014
   47A       C8  989   5.390   6.936   3.480  0.1766 -0.0056  0.0494
   47A       H8  990   5.484   6.883   3.485  0.6363  0.3870 -2.5618
   47A       N7  991   5.291   6.901   3.403 -0.3054  0.4713  0.1442
   47A       C5  992   5.192   6.993   3.418 -0.0823  0.1192 -0.7059
   47A       C6  993   5.062   7.024   3.367 -0.5597  0.2341  0.1436
   47A       N6  994   5.008   6.979   3.254 -0.1301  0.4156 -0.2266
   47A      H61  995   5.046   6.898   3.208 -0.2929  0.4663 -0.4558
   47A      H62  996   4.910   6.998   3.234 -0.2762 -0.6932 -0.6556
   47A       N1  997   4.983   7.111   3.418 -0.3185 -1.2545 -0.3593
   47A       C2  998   5.026   7.181   3.520  0.7972 -0.1813 -0.1498
   47A       H2  999   4.956   7.253   3.560 -0.0509 -1.4570  0.7272
   47A       N3 1000   5.139   7.168   3.581 -0.5988  0.2528 -0.4543
   47A       C4 1001   5.221   7.075   3.525 -0.0865  0.2745  0.0076
   47A      C3' 1002   5.541   6.967   3.814 -0.4360 -0.0928  0.0381
   47A      H3' 1003   5.530   6.874   3.758  0.7259 -1.1215  1.4375
   47A      C2' 1004   5.412   7.057   3.801 -0.1112 -0.0844 -0.0705
   47A     H2'1 1005   5.318   7.004   3.787  1.1122 -1.8740 -2.1686
   47A      O2' 1006   5.400   7.152   3.910 -0.1317  0.3738 -0.0175
   47A     HO'2 1007   5.441   7.105   3.983  1.3269  3.1310  1.0835
   47A      O3' 1008   5.582   6.948   3.949  0.0674  0.2411  0.0839
   48U        P 1009   5.524   6.838   4.042 -0.0745  0.2333  0.3404
   48U      O1P 1010   5.577   6.866   4.176  0.3033  0.1564 -0.5388
   48U      O2P 1011   5.551   6.703   3.979  0.2638 -0.5007 -0.0462
   48U      O5' 1012   5.367   6.854   4.032 -0.3520 -0.1615 -0.0679
   48U      C5' 1013   5.292   6.939   4.126 -0.8230  0.5409 -0.0005
   48U     H5'1 1014   5.339   7.035   4.144 -0.0924  0.6176 -2.0826
   48U     H5'2 1015   5.299   6.884   4.220 -1.7278  2.0088  0.9722
   48U      C4' 1016   5.145   6.954   4.081  0.1197 -0.0883 -0.8559
   48U      H4' 1017   5.096   7.033   4.137 -3.2633 -1.5971 -1.4746
   48U      O4' 1018   5.137   6.980   3.946 -0.1122  0.0317 -0.0040
   48U      C1' 1019   4.999   6.957   3.907 -0.6729 -1.0463  0.6098
   48U      H1' 1020   4.954   7.056   3.911 -0.9446 -1.1750  0.8077
   48U       N1 1021   5.003   6.896   3.770  0.1835  0.6708 -0.5956
   48U       C6 1022   5.110   6.821   3.737 -0.5691 -0.3888  0.2918
   48U       H6 1023   5.192   6.809   3.806 -0.3151 -1.6807 -0.2091
   48U       C5 1024   5.109   6.749   3.623 -0.1149  0.2361  0.5894
   48U       H5 1025   5.194   6.688   3.595 -0.4516 -0.4238  0.9619
   48U       C4 1026   4.992   6.750   3.537 -0.2496 -0.5272  0.2441
   48U       O4 1027   4.989   6.683   3.431  0.1101 -0.2382  0.5965
   48U       N3 1028   4.893   6.838   3.571  0.7966 -0.3743 -0.4750
   48U       H3 1029   4.806   6.835   3.520  0.1654 -2.7889  0.6029
   48U       C2 1030   4.884   6.895   3.696 -0.2466  0.1797  0.6699
   48U       O2 1031   4.793   6.962   3.750  0.1968 -0.0858  0.2559
   48U      C3' 1032   5.067   6.833   4.107  0.6927  0.6390 -1.1198
   48U      H3' 1033   5.134   6.749   4.091  0.0679  0.1157 -0.9963
   48U      C2' 1034   4.948   6.862   4.016  0.6312 -0.2517  0.3604
   48U     H2'1 1035   4.931   6.763   3.974  1.3961 -0.2730  0.0932
   48U      O2' 1036   4.839   6.926   4.082 -0.1438  0.8413 -0.4876
   48U     HO'2 1037   4.853   6.915   4.176  0.0453  2.2776 -0.3190
   48U      O3' 1038   5.019   6.828   4.242  0.1264 -0.1357  0.7068
   49C        P 1039   4.971   6.682   4.298  0.0715  0.0286  0.1968
   49C      O1P 1040   4.987   6.674   4.445 -0.3324 -0.6462 -0.1947
   49C      O2P 1041   5.031   6.577   4.213  0.0478  0.8091 -0.6650
   49C      O5' 1042   4.814   6.665   4.267 -0.3625 -0.6176 -0.2242
   49C      C5' 1043   4.720   6.745   4.335 -0.0320 -0.1446  0.2291
   49C     H5'1 1044   4.747   6.849   4.314  0.8138 -0.8572 -2.6507
   49C     H5'2 1045   4.709   6.723   4.441 -0.4899  1.2227  0.4870
   49C      C4' 1046   4.579   6.718   4.275 -0.1122  0.1798  0.2126
   49C      H4' 1047   4.492   6.761   4.324 -1.3985 -0.9584 -0.9715
   49C      O4' 1048   4.581   6.761   4.133 -0.0931  0.6116  0.3430
   49C      C1' 1049   4.500   6.668   4.057 -0.2752 -0.0424  0.0741
   49C      H1' 1050   4.417   6.726   4.018 -0.2820  0.5144  0.8766
   49C       N1 1051   4.574   6.608   3.943 -0.4697 -0.1224  0.7516
   49C       C6 1052   4.712   6.597   3.944  0.3746  0.0252 -0.5168
   49C       H6 1053   4.763   6.622   4.036  0.8044 -0.3244 -0.6526
   49C       C5 1054   4.779   6.537   3.841 -0.0942 -0.2908  0.3577
   49C       H5 1055   4.885   6.520   3.846  0.4157  2.1782 -0.6954
   49C       C4 1056   4.695   6.512   3.725  0.1662 -0.6387 -0.1582
   49C       N4 1057   4.741   6.459   3.619  0.2279 -0.4903 -0.6311
   49C      H41 1058   4.842   6.454   3.623  0.2587  0.4445  1.8247
   49C      H42 1059   4.686   6.430   3.540 -0.1392 -0.6583 -0.3211
   49C       N3 1060   4.564   6.534   3.713  0.1933 -0.1192 -0.3417
   49C       C2 1061   4.505   6.577   3.828  0.4652  0.0016  0.1676
   49C       O2 1062   4.386   6.570   3.838  0.1818 -0.3674  0.1691
   49C      C3' 1063   4.549   6.566   4.272 -0.8176  0.5168 -1.0166
   49C      H3' 1064   4.632   6.499   4.255 -2.0055 -1.2192 -0.2894
   49C      C2' 1065   4.449   6.558   4.154 -1.4025 -0.2607 -0.8732
   49C     H2'1 1066   4.463   6.461   4.107  0.8215  0.0320 -0.9414
   49C      O2' 1067   4.321   6.598   4.188 -0.0045  0.2882 -0.4404
   49C     HO'2 1068   4.272   6.580   4.107  0.1417  0.2377 -0.5171
   49C      O3' 1069   4.489   6.526   4.397  0.0238  0.1377  0.5890
   50U        P 1070   4.506   6.378   4.434 -0.1306 -0.1058 -0.1942
   50U      O1P 1071   4.418   6.357   4.556 -0.8679 -0.2019 -0.0156
   50U      O2P 1072   4.648   6.351   4.434 -0.2794  0.1546 -0.9387
   50U      O5' 1073   4.444   6.298   4.309  0.2083 -0.1760 -0.5637
   50U      C5' 1074   4.297   6.282   4.297 -0.1183 -0.4959 -0.7963
   50U     H5'1 1075   4.258   6.384   4.295 -1.1262 -0.8528 -0.0806
   50U     H5'2 1076   4.258   6.236   4.388  2.1258 -2.1306 -0.5505
   50U      C4' 1077   4.254   6.204   4.176 -0.2912  0.5779 -0.7434
   50U      H4' 1078   4.147   6.188   4.185 -0.2499  0.8128  0.3300
   50U      O4' 1079   4.303   6.264   4.060 -0.0922  0.3696 -0.1688
   50U      C1' 1080   4.311   6.172   3.953 -0.3427  1.1000 -0.0799
   50U      H1' 1081   4.231   6.183   3.879 -0.8587 -2.9013 -0.3594
   50U       N1 1082   4.446   6.169   3.888 -0.2119 -0.5152 -0.6665
   50U       C6 1083   4.569   6.203   3.950  0.0304 -0.0504  0.3085
   50U       H6 1084   4.559   6.223   4.056 -4.3116  1.5696 -0.1761
   50U       C5 1085   4.688   6.194   3.883  0.6021 -0.3444 -1.0218
   50U       H5 1086   4.779   6.221   3.935  1.5993  0.1784 -2.9424
   50U       C4 1087   4.690   6.160   3.746 -0.0840  0.6098 -0.3843
   50U       O4 1088   4.796   6.154   3.683  0.2526 -0.2629  0.0483
   50U       N3 1089   4.566   6.132   3.686 -0.0500 -0.4820 -0.1477
   50U       H3 1090   4.572   6.095   3.592 -0.2749  0.7823 -0.6916
   50U       C2 1091   4.443   6.132   3.746  0.2767 -0.5462  0.1739
   50U       O2 1092   4.343   6.110   3.678 -0.1718 -0.0055 -0.1922
   50U      C3' 1093   4.316   6.059   4.165 -0.0108  0.3799  0.5122
   50U      H3' 1094   4.424   6.072   4.178  0.2409  0.2149 -1.1500
   50U      C2' 1095   4.288   6.030   4.019 -0.8687  0.0818 -0.0677
   50U     H2'1 1096   4.369   5.963   3.991  0.0347  1.2950 -0.4315
   50U      O2' 1097   4.160   5.977   3.993 -0.0460 -0.0602 -0.2849
   50U     HO'2 1098   4.159   5.882   4.003  1.2838 -0.0039  0.7569
   50U      O3' 1099   4.262   5.971   4.264 -0.6367 -0.2471 -0.3319
   51A        P 1100   4.336   5.842   4.316 -0.3489 -0.2609 -0.3594
   51A      O1P 1101   4.267   5.799   4.436 -1.1519 -0.0606 -0.0711
   51A      O2P 1102   4.481   5.863   4.319 -0.4186 -0.0709 -0.0375
   51A      O5' 1103   4.308   5.736   4.212  0.3237  0.1403 -0.4645
   51A      C5' 1104   4.193   5.650   4.208  0.6134  0.2797 -0.4505
   51A     H5'1 1105   4.110   5.712   4.243  0.5000  0.3956 -0.9172
   51A     H5'2 1106   4.208   5.573   4.284 -0.5874  0.9598  0.5239
   51A      C4' 1107   4.175   5.590   4.066 -0.3685 -0.6005  0.6437
   51A      H4' 1108   4.073   5.551   4.068 -0.4668 -0.4945 -0.7676
   51A      O4' 1109   4.183   5.690   3.960 -0.5126  0.6778  0.1576
   51A      C1' 1110   4.241   5.637   3.841 -0.5160 -0.3734 -0.3246
   51A      H1' 1111   4.182   5.663   3.753 -0.5031  4.1743  0.7787
   51A       N9 1112   4.379   5.692   3.831 -0.3270 -0.0500 -0.5514
   51A       C8 1113   4.473   5.731   3.926 -0.2370 -0.4697 -0.6307
   51A       H8 1114   4.450   5.733   4.031 -0.1600  3.0288 -0.5911
   51A       N7 1115   4.582   5.782   3.873 -0.1758  0.9137  0.6222
   51A       C5 1116   4.562   5.765   3.733 -0.0248 -0.0214 -0.3609
   51A       C6 1117   4.642   5.799   3.618 -0.8740  0.1764 -0.9388
   51A       N6 1118   4.759   5.871   3.617 -0.3241  0.1771  0.0988
   51A      H61 1119   4.804   5.911   3.698 -2.2286  2.1092  0.2792
   51A      H62 1120   4.810   5.885   3.531  1.1378 -0.0833  0.8843
   51A       N1 1121   4.608   5.755   3.497  0.4389  0.2864  0.6130
   51A       C2 1122   4.489   5.697   3.486  0.1762 -0.4402  0.5932
   51A       H2 1123   4.465   5.678   3.382  0.2391  0.1848  0.4570
   51A       N3 1124   4.402   5.677   3.581  0.3829  0.3788  0.2032
   51A       C4 1125   4.440   5.708   3.707  0.7030  0.0751 -0.1318
   51A      C3' 1126   4.270   5.478   4.018  0.1326 -0.1938  0.6669
   51A      H3' 1127   4.369   5.513   4.046 -0.3007 -0.0022  2.0335
   51A      C2' 1128   4.248   5.489   3.864 -0.4992  0.2227 -0.4758
   51A     H2'1 1129   4.333   5.443   3.814 -0.4173 -0.6796  0.4701
   51A      O2' 1130   4.129   5.437   3.814 -0.1795 -0.4682 -0.0515
   51A     HO'2 1131   4.134   5.352   3.768 -1.4567 -0.2089 -0.7070
   51A      O3' 1132   4.235   5.347   4.065 -0.1667 -0.0314 -0.7371
   52U        P 1133   4.352   5.239   4.081 -0.3324  0.3232 -0.2712
   52U      O1P 1134   4.290   5.109   4.112 -0.5335  0.7630  0.4625
   52U      O2P 1135   4.463   5.295   4.159 -0.4716 -0.5722 -0.2881
   52U      O5' 1136   4.422   5.226   3.938 -0.0440  0.2918  0.5267
   52U      C5' 1137   4.349   5.161   3.835  0.7472  0.4731 -0.4753
   52U     H5'1 1138   4.248   5.202   3.830  0.3393 -0.4554 -0.0925
   52U     H5'2 1139   4.330   5.057   3.862 -0.9320  0.7514 -0.4985
   52U      C4' 1140   4.412   5.164   3.696  1.0660  0.3358 -0.3985
   52U      H4' 1141   4.345   5.113   3.626 -0.0956  0.3697  0.6607
   52U      O4' 1142   4.449   5.299   3.655 -0.3938  0.2170  0.3073
   52U      C1' 1143   4.572   5.296   3.582  0.5296  0.2390  0.4552
   52U      H1' 1144   4.543   5.315   3.478  0.9812 -2.0487 -0.1364
   52U       N1 1145   4.675   5.391   3.630  0.2567  0.3684  0.6759
   52U       C6 1146   4.678   5.424   3.763  0.0051  0.0209  0.4320
   52U       H6 1147   4.600   5.382   3.825  0.3822 -0.3946  0.6257
   52U       C5 1148   4.782   5.504   3.803 -0.0097  0.3432  0.0604
   52U       H5 1149   4.788   5.530   3.907  3.5147  0.1268  0.0233
   52U       C4 1150   4.881   5.552   3.713  0.2737  0.0137  1.0395
   52U       O4 1151   4.976   5.628   3.746  0.7412  0.2667  0.4576
   52U       N3 1152   4.876   5.502   3.584  0.2319 -0.0646  0.3229
   52U       H3 1153   4.946   5.535   3.519 -1.5655  2.3208 -0.5664
   52U       C2 1154   4.771   5.438   3.537 -0.6586  0.6033  0.6410
   52U       O2 1155   4.776   5.410   3.421 -0.6134  0.4325  0.1098
   52U      C3' 1156   4.545   5.082   3.700  0.2555 -0.3400 -0.2046
   52U      H3' 1157   4.589   5.093   3.799 -0.0974  0.5118 -0.1349
   52U      C2' 1158   4.633   5.147   3.589 -0.1671 -1.4503  0.1213
   52U     H2'1 1159   4.738   5.142   3.616 -0.8117  0.1478  3.3670
   52U      O2' 1160   4.609   5.082   3.466 -1.0897 -0.2218 -0.2286
   52U     HO'2 1161   4.623   4.989   3.486 -0.1212 -0.1224 -0.3992
   52U      O3' 1162   4.510   4.942   3.672  0.1182 -0.1719  0.0245
   53U        P 1163   4.606   4.818   3.717 -0.1196  0.3819  0.3104
   53U      O1P 1164   4.530   4.699   3.674 -0.1242  0.3878 -0.2408
   53U      O2P 1165   4.648   4.832   3.857  0.2507  0.0863 -0.0254
   53U      O5' 1166   4.737   4.829   3.630 -0.2279  0.5730  0.0785
   53U      C5' 1167   4.739   4.778   3.497  0.8766 -0.1360 -0.1587
   53U     H5'1 1168   4.649   4.817   3.449  0.6438  0.7349  0.9520
   53U     H5'2 1169   4.743   4.669   3.501  0.0469 -0.1774 -0.3897
   53U      C4' 1170   4.861   4.828   3.428 -0.3372 -0.3413 -0.3376
   53U      H4' 1171   4.866   4.787   3.327 -1.1152 -1.2848 -0.0063
   53U      O4' 1172   4.876   4.975   3.425  0.2465 -1.0213 -0.0615
   53U      C1' 1173   5.017   5.003   3.421  0.8732  0.5467  0.8751
   53U      H1' 1174   5.043   5.046   3.324  0.7721  1.6787  1.3355
   53U       N1 1175   5.054   5.104   3.522 -0.4088 -0.1704  0.1566
   53U       C6 1176   5.006   5.088   3.657  0.4620 -0.0791  0.2580
   53U       H6 1177   4.939   5.007   3.680  1.5820 -1.1056  0.0026
   53U       C5 1178   5.047   5.174   3.753 -0.1426 -0.3139  0.6260
   53U       H5 1179   5.002   5.166   3.851 -1.8113 -0.2639 -0.0960
   53U       C4 1180   5.140   5.284   3.728 -0.4364 -0.2925  0.3407
   53U       O4 1181   5.171   5.373   3.807 -0.1694  0.1623 -0.0665
   53U       N3 1182   5.180   5.295   3.597  0.1501 -0.1328 -0.4583
   53U       H3 1183   5.255   5.359   3.575 -1.7617  2.1674 -0.5900
   53U       C2 1184   5.146   5.204   3.493 -0.1031 -0.1601  0.0466
   53U       O2 1185   5.204   5.214   3.387 -0.0740  0.2988  0.6934
   53U      C3' 1186   4.992   4.776   3.493 -0.2188 -0.4756  0.2150
   53U      H3' 1187   4.981   4.793   3.600 -2.7415  1.1317 -0.1967
   53U      C2' 1188   5.094   4.869   3.429 -0.2997  0.7428  0.1864
   53U     H2'1 1189   5.186   4.877   3.486 -1.0368  0.4600  1.4502
   53U      O2' 1190   5.120   4.835   3.291 -0.4303 -0.1217 -0.3212
   53U     HO'2 1191   5.208   4.797   3.280 -0.8902 -0.7500 -2.0715
   53U      O3' 1192   5.003   4.637   3.457  0.5685  0.5484  0.0799
   54C        P 1193   5.114   4.556   3.537 -0.0322  0.1214  0.2131
   54C      O1P 1194   5.094   4.413   3.506  0.1156  0.6236  0.0010
   54C      O2P 1195   5.120   4.603   3.678  0.1493  0.1398  0.6049
   54C      O5' 1196   5.254   4.592   3.470  0.0474 -0.4331 -0.8892
   54C      C5' 1197   5.300   4.556   3.332  0.0778 -1.0250 -0.0940
   54C     H5'1 1198   5.225   4.585   3.258  0.3107 -0.5805 -0.1562
   54C     H5'2 1199   5.315   4.449   3.321 -0.7885 -1.3142  1.2550
   54C      C4' 1200   5.431   4.630   3.300 -0.3791 -0.2311 -0.2942
   54C      H4' 1201   5.456   4.610   3.196 -1.1720 -1.2159 -0.3132
   54C      O4' 1202   5.406   4.769   3.321 -0.0099  0.3767  0.6122
   54C      C1' 1203   5.522   4.832   3.371  0.7209 -0.0761  0.0743
   54C      H1' 1204   5.556   4.910   3.303 -2.1404 -0.2138 -1.6946
   54C       N1 1205   5.494   4.899   3.508 -0.8867  0.1275 -0.2235
   54C       C6 1206   5.423   4.847   3.615  0.4369 -0.3028  0.5513
   54C       H6 1207   5.381   4.748   3.602 -0.2394 -0.1872  1.7391
   54C       C5 1208   5.407   4.918   3.731 -0.3523 -0.2771  0.5239
   54C       H5 1209   5.356   4.873   3.815 -1.8737  0.0971 -0.1784
   54C       C4 1210   5.476   5.042   3.741  0.5308 -0.1307  0.2796
   54C       N4 1211   5.444   5.123   3.838 -0.0481  0.1404  0.2268
   54C      H41 1212   5.372   5.094   3.903  0.4201 -0.6565  0.3971
   54C      H42 1213   5.496   5.208   3.853  1.4527 -1.0216  1.8760
   54C       N3 1214   5.557   5.090   3.648  0.7939  0.7590  0.0551
   54C       C2 1215   5.568   5.017   3.535 -0.3557  0.2144  0.4590
   54C       O2 1216   5.640   5.070   3.447  0.3657  0.0189  0.2196
   54C      C3' 1217   5.543   4.591   3.397 -0.0275  0.8105  0.2957
   54C      H3' 1218   5.509   4.576   3.500 -0.6332  1.2889  0.1698
   54C      C2' 1219   5.624   4.719   3.389  0.4406  0.0752 -0.1757
   54C     H2'1 1220   5.666   4.738   3.488 -3.8530  1.6946  1.5773
   54C      O2' 1221   5.716   4.721   3.287  0.4116  0.3464  0.4424
   54C     HO'2 1222   5.803   4.696   3.318  1.1903 -1.7087 -2.9342
   54C      O3' 1223   5.621   4.480   3.338  0.6472  0.4207 -0.1316
   55C        P 1224   5.728   4.401   3.421 -0.3504 -0.1891 -0.3782
   55C      O1P 1225   5.751   4.280   3.349 -0.4867  0.1666  0.3912
   55C      O2P 1226   5.666   4.392   3.557 -0.8889 -0.3781  0.1843
   55C      O5' 1227   5.858   4.490   3.451 -0.6714  0.1485  0.0413
   55C      C5' 1228   5.958   4.511   3.356  0.3787 -0.4253 -0.0758
   55C     H5'1 1229   5.914   4.542   3.262  0.1047  0.7816  0.4371
   55C     H5'2 1230   6.014   4.420   3.334  0.4102 -0.6867  1.0106
   55C      C4' 1231   6.055   4.625   3.395 -0.8985  0.2852 -0.1174
   55C      H4' 1232   6.123   4.643   3.312 -0.6190  1.3768  0.3461
   55C      O4' 1233   5.978   4.738   3.425 -0.2630  0.0961  0.2886
   55C      C1' 1234   6.047   4.814   3.524  0.2059 -0.5433  0.3268
   55C      H1' 1235   6.072   4.914   3.488  0.8572 -0.1527  1.7938
   55C       N1 1236   5.975   4.823   3.648  0.0048 -0.0865  0.0364
   55C       C6 1237   5.864   4.750   3.675 -0.0614 -0.3478  0.2133
   55C       H6 1238   5.838   4.667   3.611 -0.2771  0.6419 -1.0196
   55C       C5 1239   5.783   4.792   3.777  0.4366 -1.1467 -0.3486
   55C       H5 1240   5.691   4.737   3.795  0.7526 -1.4275  0.4826
   55C       C4 1241   5.818   4.907   3.853 -0.0568  0.2039 -0.1833
   55C       N4 1242   5.729   4.953   3.937 -0.4845 -0.0512 -1.4616
   55C      H41 1243   5.664   4.883   3.970  0.4370 -0.2789 -0.0082
   55C      H42 1244   5.744   5.035   3.993 -0.0761 -1.0816  0.0093
   55C       N3 1245   5.932   4.974   3.835 -0.0682 -0.1467 -0.6473
   55C       C2 1246   6.008   4.933   3.730  0.3089 -0.1729  0.3333
   55C       O2 1247   6.103   5.008   3.710 -0.1891  1.5765 -0.2369
   55C      C3' 1248   6.146   4.602   3.518 -0.1423 -0.0182  0.0950
   55C      H3' 1249   6.090   4.566   3.604 -0.8856  3.4151  1.2272
   55C      C2' 1250   6.179   4.742   3.546 -0.1200  0.5195  0.5860
   55C     H2'1 1251   6.204   4.749   3.652  0.6065 -3.7037  0.8722
   55C      O2' 1252   6.284   4.795   3.457  0.3882 -0.4112 -0.4056
   55C     HO'2 1253   6.288   4.889   3.478 -0.1982 -0.9058  2.1791
   55C      O3' 1254   6.263   4.525   3.500  0.0341 -0.1033 -0.5970
   56G        P 1255   6.322   4.441   3.625 -0.3107 -0.1229  0.0412
   56G      O1P 1256   6.444   4.363   3.577 -0.1880 -0.6687  0.5429
   56G      O2P 1257   6.217   4.368   3.695 -0.2958 -0.0617  0.0463
   56G      O5' 1258   6.376   4.547   3.729 -0.2128 -0.0180 -0.0938
   56G      C5' 1259   6.496   4.613   3.700 -0.3705 -0.4435  0.4808
   56G     H5'1 1260   6.493   4.652   3.598 -0.7539 -0.7102  0.3918
   56G     H5'2 1261   6.582   4.546   3.704  0.6203  0.6247 -1.4325
   56G      C4' 1262   6.506   4.719   3.810  0.4375  0.3841 -1.1964
   56G      H4' 1263   6.593   4.778   3.779  1.5108 -1.0471 -1.0021
   56G      O4' 1264   6.389   4.804   3.812  0.0562 -0.6248 -0.1526
   56G      C1' 1265   6.379   4.870   3.946 -0.2169 -0.2924  0.4594
   56G      H1' 1266   6.378   4.977   3.925  2.1065 -0.6698 -2.2513
   56G       N9 1267   6.255   4.828   4.005  0.4474 -0.8594 -0.1669
   56G       C8 1268   6.165   4.729   3.967  0.7967 -0.4742 -0.4793
   56G       H8 1269   6.179   4.661   3.884  3.6291  0.5290 -0.9149
   56G       N7 1270   6.055   4.722   4.043 -0.0243 -0.2969  0.8378
   56G       C5 1271   6.075   4.836   4.127 -0.8715  1.1118 -1.2149
   56G       C6 1272   5.991   4.896   4.232  0.2194 -0.3517  0.0239
   56G       O6 1273   5.872   4.867   4.257 -0.6828 -0.1596  0.1065
   56G       N1 1274   6.051   4.994   4.307  0.7458  0.8384  0.2560
   56G       H1 1275   5.994   5.039   4.377  1.1792 -1.1213  1.9678
   56G       C2 1276   6.180   5.027   4.302  0.0507  0.1704 -0.4934
   56G       N2 1277   6.228   5.112   4.392  0.1872  0.1361  0.2324
   56G      H21 1278   6.180   5.119   4.481  2.3357 -1.5943  1.6306
   56G      H22 1279   6.319   5.153   4.377 -0.0214  0.0853 -1.2648
   56G       N3 1280   6.259   4.983   4.199 -0.2641 -0.0594  0.8376
   56G       C4 1281   6.201   4.892   4.113  0.4860 -0.2498 -0.3070
   56G      C3' 1282   6.524   4.676   3.953 -0.6862 -0.1759 -0.7428
   56G      H3' 1283   6.455   4.593   3.971 -0.2842  0.2786  4.4049
   56G      C2' 1284   6.499   4.809   4.027  0.3236  0.0140 -0.0713
   56G     H2'1 1285   6.475   4.779   4.129 -0.8379 -0.1250 -0.3731
   56G      O2' 1286   6.607   4.904   4.028 -0.4947  0.5165 -0.1406
   56G     HO'2 1287   6.677   4.857   4.074 -0.7753  0.2793  0.0551
   56G      O3' 1288   6.651   4.614   3.989  0.8498 -0.3570 -0.7065
   57U        P 1289   6.666   4.525   4.120  0.0834 -0.0738 -0.1868
   57U      O1P 1290   6.806   4.486   4.136  0.4204  0.1548  0.3584
   57U      O2P 1291   6.565   4.421   4.106  0.1256  0.0413 -0.4828
   57U      O5' 1292   6.621   4.617   4.239  0.3997  0.0409 -0.5412
   57U      C5' 1293   6.710   4.717   4.292  0.5571  0.3674  0.0489
   57U     H5'1 1294   6.729   4.788   4.211  2.5405 -0.6866 -0.4783
   57U     H5'2 1295   6.806   4.680   4.326  0.0979  0.1097  1.1108
   57U      C4' 1296   6.647   4.788   4.408 -0.1729 -0.5720 -0.2956
   57U      H4' 1297   6.720   4.864   4.437  0.8025 -1.1559 -1.1400
   57U      O4' 1298   6.520   4.846   4.371 -0.1438  0.0525 -0.1800
   57U      C1' 1299   6.440   4.864   4.488 -0.0259  0.4039 -0.2140
   57U      H1' 1300   6.417   4.970   4.480 -3.3252 -0.3147 -2.5435
   57U       N1 1301   6.314   4.782   4.487  0.1820 -0.9504  0.3682
   57U       C6 1302   6.296   4.686   4.388 -0.1829  0.7677 -0.4757
   57U       H6 1303   6.379   4.649   4.330  0.8434 -0.3704  1.6204
   57U       C5 1304   6.169   4.630   4.370 -0.1495  0.5500  0.3072
   57U       H5 1305   6.153   4.551   4.298  0.5888  1.3521 -0.7581
   57U       C4 1306   6.058   4.673   4.452  0.2626  0.8366  1.2839
   57U       O4 1307   5.945   4.628   4.460  0.1156  0.0483 -0.0834
   57U       N3 1308   6.079   4.779   4.540 -0.5281  0.2645  0.5106
   57U       H3 1309   6.006   4.802   4.605 -0.5695 -3.1550  1.9033
   57U       C2 1310   6.205   4.829   4.565  0.4778  0.4045 -0.3349
   57U       O2 1311   6.216   4.911   4.657  0.3166  0.1526  0.0748
   57U      C3' 1312   6.612   4.706   4.530 -0.4769 -0.0900 -0.0134
   57U      H3' 1313   6.573   4.611   4.494  0.7751 -0.6954  0.1660
   57U      C2' 1314   6.515   4.806   4.612 -0.4248  0.6097  0.0538
   57U     H2'1 1315   6.445   4.753   4.677  2.1448 -2.0138  0.8920
   57U      O2' 1316   6.598   4.901   4.670  0.0871 -0.0268  0.8047
   57U     HO'2 1317   6.688   4.869   4.665 -0.5286 -1.9521  1.0851
   57U      O3' 1318   6.722   4.672   4.613 -0.5063  0.4019  0.3339
   58A        P 1319   6.709   4.559   4.723  0.2516  0.1809 -0.0151
   58A      O1P 1320   6.840   4.538   4.778 -0.4535  0.2458  0.1130
   58A      O2P 1321   6.636   4.444   4.665 -0.3493 -0.2898  0.0121
   58A      O5' 1322   6.607   4.621   4.838  0.0309 -0.0351 -0.5286
   58A      C5' 1323   6.651   4.711   4.940 -0.5071  0.1108  0.0168
   58A     H5'1 1324   6.662   4.814   4.907 -0.2329  0.9796  2.5684
   58A     H5'2 1325   6.744   4.678   4.987  0.7422  2.5331 -0.6054
   58A      C4' 1326   6.545   4.725   5.046  0.7526 -0.2706  0.1136
   58A      H4' 1327   6.588   4.790   5.123 -1.1003  0.1782  0.8136
   58A      O4' 1328   6.421   4.776   4.994  0.7433  0.1331  0.4731
   58A      C1' 1329   6.310   4.712   5.055 -0.1503 -0.9399 -0.2785
   58A      H1' 1330   6.252   4.791   5.103 -0.3935 -1.3777  0.1590
   58A       N9 1331   6.219   4.660   4.949 -0.4063  0.3910  0.2190
   58A       C8 1332   6.258   4.592   4.839 -0.0018 -0.0469 -0.2617
   58A       H8 1333   6.358   4.579   4.801  0.3851  1.5460  0.1554
   58A       N7 1334   6.156   4.542   4.774 -0.3878 -0.0148 -0.2501
   58A       C5 1335   6.048   4.575   4.855  0.4868 -0.7283 -0.1821
   58A       C6 1336   5.905   4.559   4.852 -0.8947 -0.1669 -0.5136
   58A       N6 1337   5.838   4.507   4.752 -0.0590  0.3636  0.1632
   58A      H61 1338   5.881   4.476   4.666 -0.7701 -0.9161  0.2403
   58A      H62 1339   5.743   4.542   4.752  0.0633  0.7695 -1.3816
   58A       N1 1340   5.828   4.605   4.948  0.3258 -0.0811  0.1535
   58A       C2 1341   5.886   4.671   5.049  0.2735 -0.0409 -0.9069
   58A       H2 1342   5.818   4.707   5.124  1.3747  2.4250 -1.0000
   58A       N3 1343   6.012   4.699   5.063 -0.4698 -0.5532  0.3201
   58A       C4 1344   6.085   4.650   4.963 -0.3565  0.7902  0.2892
   58A      C3' 1345   6.512   4.597   5.113  0.3313 -0.3199  0.0333
   58A      H3' 1346   6.516   4.515   5.042  0.5300 -0.1389 -0.1642
   58A      C2' 1347   6.363   4.616   5.156 -0.8185 -0.1142  0.4712
   58A     H2'1 1348   6.306   4.523   5.156 -1.9230  0.4795  2.7161
   58A      O2' 1349   6.350   4.680   5.282  0.0931 -0.0082 -0.4732
   58A     HO'2 1350   6.347   4.609   5.346 -0.9064  2.1999  2.1574
   58A      O3' 1351   6.605   4.586   5.217  0.5508  0.6443 -0.0301
   59C        P 1352   6.657   4.446   5.281  0.0179  0.0473 -0.1168
   59C      O1P 1353   6.755   4.479   5.382  0.2519 -0.4121  0.4135
   59C      O2P 1354   6.693   4.348   5.176 -0.4372 -0.4407 -1.1049
   59C      O5' 1355   6.513   4.398   5.353 -0.5378 -0.4853 -0.3916
   59C      C5' 1356   6.473   4.429   5.487  0.0479 -0.1382 -0.4533
   59C     H5'1 1357   6.493   4.535   5.501  2.1934 -0.4039 -1.1573
   59C     H5'2 1358   6.524   4.365   5.558  0.3204  0.2507 -0.2970
   59C      C4' 1359   6.321   4.402   5.508  0.2834 -0.2961 -0.0254
   59C      H4' 1360   6.290   4.443   5.603  0.5046  1.8070 -0.8212
   59C      O4' 1361   6.251   4.466   5.403  0.3286  0.4242 -0.3765
   59C      C1' 1362   6.130   4.387   5.373 -0.2414  0.2740 -0.2877
   59C      H1' 1363   6.038   4.431   5.410 -1.9394 -1.1279 -2.5063
   59C       N1 1364   6.118   4.345   5.230  0.6805  0.0865 -0.8074
   59C       C6 1365   6.221   4.284   5.153  0.4919  0.1949 -0.3869
   59C       H6 1366   6.317   4.268   5.201 -0.2033 -1.3766  0.5655
   59C       C5 1367   6.193   4.242   5.029  0.1970 -0.4935 -0.2029
   59C       H5 1368   6.271   4.194   4.971  1.1153  1.1514 -0.3921
   59C       C4 1369   6.064   4.261   4.986 -1.0357  0.2210  0.2690
   59C       N4 1370   6.017   4.224   4.866 -0.2292 -0.1275 -0.5329
   59C      H41 1371   6.056   4.143   4.819  0.0308 -0.9475  1.0601
   59C      H42 1372   5.919   4.230   4.844 -0.2061  0.4681 -0.5130
   59C       N3 1373   5.976   4.337   5.050  0.4271 -0.0506  0.6577
   59C       C2 1374   6.001   4.381   5.173  0.3617  0.2202 -0.4918
   59C       O2 1375   5.908   4.438   5.230  0.1339 -0.3436  0.8767
   59C      C3' 1376   6.291   4.252   5.497 -0.4265 -0.5301 -0.1971
   59C      H3' 1377   6.350   4.208   5.416  1.4460  0.5714  0.5126
   59C      C2' 1378   6.145   4.255   5.448  0.2853 -0.0627 -0.1759
   59C     H2'1 1379   6.116   4.169   5.389 -2.9779  2.0268 -1.9114
   59C      O2' 1380   6.051   4.258   5.558 -0.4314  0.0498 -0.1064
   59C     HO'2 1381   6.026   4.169   5.584  0.2574  0.0918  0.7737
   59C      O3' 1382   6.317   4.188   5.623  0.5345  0.2777  0.2369
   60U        P 1383   6.314   4.026   5.643 -0.8013 -0.1072 -0.1614
   60U      O1P 1384   6.363   3.993   5.777  0.2297  0.1855  0.2177
   60U      O2P 1385   6.383   3.973   5.521 -0.2611 -0.1363 -0.5079
   60U      O5' 1386   6.164   3.983   5.639  0.7967 -0.1934  0.8083
   60U      C5' 1387   6.087   3.970   5.752 -0.8746 -0.0204 -0.0840
   60U     H5'1 1388   6.085   4.062   5.811 -1.2276  0.1221 -0.3189
   60U     H5'2 1389   6.140   3.896   5.813  3.5564 -0.1790 -3.5700
   60U      C4' 1390   5.943   3.926   5.718  0.2426  0.0689  0.3928
   60U      H4' 1391   5.884   3.916   5.809 -0.0017  0.4723  0.2817
   60U      O4' 1392   5.894   4.022   5.628 -0.2163  0.3626  0.2389
   60U      C1' 1393   5.799   3.957   5.544  0.4334 -0.2369 -0.1864
   60U      H1' 1394   5.698   3.992   5.566  1.1672  0.5620  2.3447
   60U       N1 1395   5.821   3.974   5.402  0.1725  0.5953 -0.2463
   60U       C6 1396   5.947   3.961   5.351 -1.3264  0.0185  0.7900
   60U       H6 1397   6.035   3.939   5.411 -0.2276  0.5395 -0.5807
   60U       C5 1398   5.970   3.971   5.214 -0.0198 -0.3342  0.0645
   60U       H5 1399   6.066   3.952   5.168 -0.9075 -2.1235 -1.1865
   60U       C4 1400   5.865   3.998   5.120 -0.3988  0.1944 -0.0952
   60U       O4 1401   5.883   3.989   5.004  0.1560 -0.3704  0.9576
   60U       N3 1402   5.734   4.002   5.176 -0.8709  0.4791  0.0824
   60U       H3 1403   5.662   4.004   5.105  0.5295 -0.1978 -1.4096
   60U       C2 1404   5.709   3.989   5.313  0.5340  0.3884  0.3539
   60U       O2 1405   5.592   3.981   5.343  0.6745  0.5588 -0.4577
   60U      C3' 1406   5.942   3.791   5.652 -0.5630  0.8962 -0.5057
   60U      H3' 1407   6.027   3.786   5.584  1.5523 -1.5555  2.0555
   60U      C2' 1408   5.807   3.803   5.577 -0.2377 -0.5959  0.7484
   60U     H2'1 1409   5.803   3.744   5.485  0.5841  0.3184  0.1167
   60U      O2' 1410   5.705   3.778   5.664  0.7417  0.3510 -0.4575
   60U     HO'2 1411   5.724   3.692   5.702 -0.6361 -0.1250 -0.7714
   60U      O3' 1412   5.940   3.685   5.750 -0.0340  0.3002 -0.2929
   61U        P 1413   5.950   3.534   5.700  0.2470  0.3442  0.3105
   61U      O1P 1414   5.977   3.454   5.822 -0.0941 -1.0895  0.5813
   61U      O2P 1415   6.044   3.524   5.587 -0.1438  0.3180  0.6651
   61U      O5' 1416   5.796   3.502   5.656  0.7990  0.5791  0.1517
   61U      C5' 1417   5.704   3.459   5.758 -0.6442 -1.0056 -0.4493
   61U     H5'1 1418   5.687   3.538   5.831 -2.0078 -0.7754 -0.9788
   61U     H5'2 1419   5.748   3.373   5.810  2.2942  1.9795  2.4478
   61U      C4' 1420   5.570   3.423   5.697 -0.0678 -0.5950  0.0316
   61U      H4' 1421   5.499   3.390   5.773 -0.9841  0.5929 -0.2862
   61U      O4' 1422   5.518   3.533   5.617 -0.0378 -0.3414 -0.3461
   61U      C1' 1423   5.446   3.487   5.500  0.1606 -0.7159 -0.2963
   61U      H1' 1424   5.342   3.517   5.514  0.1294  0.0874 -2.0254
   61U       N1 1425   5.496   3.544   5.372 -0.5875  0.2722 -0.5000
   61U       C6 1426   5.630   3.534   5.341 -0.4821  0.5731  0.1783
   61U       H6 1427   5.703   3.482   5.401  0.1702  1.5529  0.2519
   61U       C5 1428   5.670   3.598   5.230  0.1070 -0.0411 -0.1695
   61U       H5 1429   5.773   3.589   5.199  0.4796  0.8044  0.7554
   61U       C4 1430   5.591   3.687   5.146  0.4531  0.4089 -0.5439
   61U       O4 1431   5.623   3.734   5.038  0.1604  0.3069  0.2474
   61U       N3 1432   5.467   3.710   5.204 -0.2429 -0.0799  0.1090
   61U       H3 1433   5.403   3.774   5.158  2.0966  0.2459 -3.0019
   61U       C2 1434   5.415   3.637   5.308 -0.2614  0.5197  0.0425
   61U       O2 1435   5.290   3.648   5.336 -0.1299 -0.2450  0.2618
   61U      C3' 1436   5.589   3.311   5.598 -0.8715 -0.5408  0.0111
   61U      H3' 1437   5.677   3.312   5.534 -0.4721  2.4157  0.4566
   61U      C2' 1438   5.466   3.338   5.505 -0.1819  0.1150 -0.7506
   61U     H2'1 1439   5.478   3.292   5.407  0.0179 -1.2648 -0.1021
   61U      O2' 1440   5.348   3.297   5.567  0.4042  0.1716  0.8371
   61U     HO'2 1441   5.353   3.202   5.548  0.7765  0.1115  1.2464
   61U      O3' 1442   5.582   3.183   5.658 -0.4123  0.2831  0.4404
   61U      H3T 1443   5.642   3.168   5.731 -0.1464 -1.7871 -0.1564
   62G      O5' 1444   4.897   4.012   4.816 -0.0300  0.6304  0.2115
   62G      H5T 1445   4.952   3.934   4.824 -1.6306 -0.6990 -1.1530
   62G      C5' 1446   4.854   4.054   4.949  0.0008  0.7326 -0.0116
   62G     H5'1 1447   4.862   3.966   5.013  2.2980  1.6321  1.0646
   62G     H5'2 1448   4.751   4.088   4.938 -1.5566 -3.2822  0.5109
   62G      C4' 1449   4.948   4.158   5.016 -0.4298 -0.1121 -0.4592
   62G      H4' 1450   4.904   4.174   5.114 -0.3230  4.7781 -0.9676
   62G      O4' 1451   5.087   4.115   5.023 -0.2228  0.1391 -0.2842
   62G      C1' 1452   5.172   4.220   5.047  0.0514 -0.1409  0.4705
   62G      H1' 1453   5.193   4.204   5.153 -1.8866 -0.6465  0.8191
   62G       N9 1454   5.292   4.218   4.957 -0.3574 -0.5130 -0.3323
   62G       C8 1455   5.301   4.171   4.830 -0.1089 -0.1940 -0.0453
   62G       H8 1456   5.216   4.140   4.771  1.7828 -1.0619 -2.4884
   62G       N7 1457   5.422   4.163   4.786 -0.4626  0.4568  0.2928
   62G       C5 1458   5.505   4.212   4.893  0.4980 -0.9462  1.1233
   62G       C6 1459   5.647   4.229   4.897  0.5378 -0.1669  0.1175
   62G       O6 1460   5.733   4.218   4.810 -0.2497  0.6024 -0.6963
   62G       N1 1461   5.677   4.298   5.014 -0.1125 -0.0718 -0.1221
   62G       H1 1462   5.772   4.334   5.013 -1.0903  2.9384  1.5885
   62G       C2 1463   5.598   4.314   5.117 -0.1027 -0.4515 -0.8508
   62G       N2 1464   5.638   4.399   5.210  0.3037 -0.2989  0.1149
   62G      H21 1465   5.734   4.430   5.203  0.6589 -0.6876  2.3017
   62G      H22 1466   5.564   4.431   5.271  0.5571 -0.6317  0.6116
   62G       N3 1467   5.470   4.302   5.114  0.8266  0.1644 -0.2706
   62G       C4 1468   5.425   4.242   5.002  0.4101  0.0416  0.7420
   62G      C3' 1469   4.968   4.298   4.959 -0.1209 -0.0693  0.0183
   62G      H3' 1470   5.003   4.286   4.856  0.9192  0.7163  0.2593
   62G      C2' 1471   5.090   4.348   5.037 -0.0685 -0.0849 -0.4016
   62G     H2'1 1472   5.144   4.428   4.986 -2.1676  2.6634  1.4221
   62G      O2' 1473   5.049   4.386   5.171 -0.0554 -0.3900  0.6951
   62G     HO'2 1474   5.017   4.475   5.153 -3.8083 -1.9586 -1.6581
   62G      O3' 1475   4.855   4.377   4.976  0.1988  0.6630  0.1427
   63U        P 1476   4.844   4.505   4.894 -0.1848  0.2103  0.2229
   63U      O1P 1477   4.704   4.548   4.898  0.3866  0.0130 -0.0238
   63U      O2P 1478   4.901   4.471   4.763  0.0439  0.3417 -0.2283
   63U      O5' 1479   4.947   4.600   4.974 -0.5546 -0.7176 -0.1250
   63U      C5' 1480   4.907   4.685   5.087 -0.4010  0.5030 -0.0919
   63U     H5'1 1481   4.858   4.613   5.153 -1.6464 -0.8899 -2.3826
   63U     H5'2 1482   4.833   4.759   5.055 -0.5116  0.6028  0.3885
   63U      C4' 1483   5.030   4.752   5.145  0.4739  0.7121  0.3812
   63U      H4' 1484   4.999   4.792   5.241 -2.6738 -0.8920  0.1591
   63U      O4' 1485   5.132   4.650   5.160  0.0947  0.5515 -0.2862
   63U      C1' 1486   5.260   4.709   5.133  0.1786  0.2169  0.8073
   63U      H1' 1487   5.320   4.708   5.223  1.1691  4.5372  0.3838
   63U       N1 1488   5.338   4.648   5.019  0.2242  0.0283 -0.2147
   63U       C6 1489   5.281   4.623   4.897 -0.7071  0.5592  0.1118
   63U       H6 1490   5.175   4.640   4.886 -0.5015  1.3038 -0.8386
   63U       C5 1491   5.353   4.579   4.793  1.0693  0.3621 -0.4991
   63U       H5 1492   5.300   4.551   4.703 -1.4821  0.5780  0.8477
   63U       C4 1493   5.495   4.553   4.801 -0.0665 -0.2900 -0.3132
   63U       O4 1494   5.562   4.501   4.712 -0.4348 -0.6176 -0.7011
   63U       N3 1495   5.545   4.599   4.920 -0.4103 -0.0698  0.0809
   63U       H3 1496   5.645   4.607   4.932 -0.4850 -1.4523  2.1698
   63U       C2 1497   5.476   4.658   5.024 -0.3232  0.1922  0.3157
   63U       O2 1498   5.532   4.708   5.119  0.1886  0.3051 -0.2502
   63U      C3' 1499   5.080   4.858   5.055  0.3587  0.2220  0.4689
   63U      H3' 1500   5.078   4.813   4.956  2.0183 -0.5326  0.7443
   63U      C2' 1501   5.228   4.861   5.104 -0.0679 -0.2407  0.2010
   63U     H2'1 1502   5.288   4.911   5.028  0.3028 -0.0626  0.6067
   63U      O2' 1503   5.234   4.937   5.227 -0.9259  0.4815  0.2544
   63U     HO'2 1504   5.285   5.013   5.200 -1.2978  0.2564 -1.2041
   63U      O3' 1505   5.018   4.989   5.060  0.4439 -0.5056  0.2553
   64A        P 1506   5.057   5.097   4.947  0.3301  0.1787  0.0091
   64A      O1P 1507   4.975   5.217   4.966 -0.2825 -0.3491  0.6114
   64A      O2P 1508   5.050   5.035   4.813  0.1586 -0.2579 -0.0714
   64A      O5' 1509   5.203   5.148   4.975 -0.6718 -0.2338  0.7979
   64A      C5' 1510   5.232   5.224   5.083  0.1453 -0.0558  0.2048
   64A     H5'1 1511   5.184   5.190   5.175  0.8173  1.8807  1.3275
   64A     H5'2 1512   5.201   5.325   5.056  0.1725 -0.6418 -2.2509
   64A      C4' 1513   5.383   5.229   5.116  0.2767  0.0824 -0.1718
   64A      H4' 1514   5.404   5.277   5.211 -1.8706 -1.1803  1.0159
   64A      O4' 1515   5.445   5.096   5.111  0.2104  0.4129  0.8075
   64A      C1' 1516   5.568   5.101   5.042  0.0201 -0.4018 -0.2262
   64A      H1' 1517   5.639   5.059   5.112  0.8052  3.3851  1.5117
   64A       N9 1518   5.563   5.041   4.908  1.0418 -0.3870 -0.3677
   64A       C8 1519   5.458   5.023   4.823  0.1365 -0.2250  0.0968
   64A       H8 1520   5.362   5.071   4.837  1.1173  1.7635  0.3571
   64A       N7 1521   5.487   4.948   4.720  0.8888 -0.0293  0.1252
   64A       C5 1522   5.622   4.925   4.732 -0.2694  0.1072  0.7795
   64A       C6 1523   5.720   4.843   4.663  0.0547 -0.0782  0.0103
   64A       N6 1524   5.714   4.776   4.550 -0.0945 -0.1593  0.2115
   64A      H61 1525   5.630   4.783   4.494 -0.8495 -1.1203  1.1931
   64A      H62 1526   5.793   4.733   4.505 -0.8861 -1.0301 -0.3985
   64A       N1 1527   5.843   4.837   4.708  0.3106  0.7323 -0.1190
   64A       C2 1528   5.879   4.902   4.814 -0.1271 -0.4581  0.5855
   64A       H2 1529   5.986   4.901   4.831  0.0767  2.8723  0.0305
   64A       N3 1530   5.802   4.983   4.890 -0.2485 -0.1458 -0.3115
   64A       C4 1531   5.673   4.986   4.843  0.4713 -0.3041 -0.0309
   64A      C3' 1532   5.467   5.316   5.023 -0.1908  0.5151 -0.1985
   64A      H3' 1533   5.427   5.301   4.923 -1.2049  0.2681  0.2426
   64A      C2' 1534   5.601   5.252   5.040 -0.2136 -0.4935  0.4015
   64A     H2'1 1535   5.664   5.281   4.956  1.1815  0.0420  1.5909
   64A      O2' 1536   5.656   5.267   5.171  0.1971  0.3521 -0.4479
   64A     HO'2 1537   5.652   5.357   5.204  3.3665  1.3966 -2.4171
   64A      O3' 1538   5.472   5.452   5.063 -0.4162 -0.1427  0.2305
   65C        P 1539   5.505   5.574   4.961  0.5290 -0.0715  0.0043
   65C      O1P 1540   5.502   5.696   5.046  0.5799 -0.3522 -0.5103
   65C      O2P 1541   5.420   5.563   4.845  0.1956  0.3727  0.1469
   65C      O5' 1542   5.652   5.544   4.908  0.3672 -0.5792 -0.0391
   65C      C5' 1543   5.769   5.585   4.976  0.3315 -0.1690 -0.1764
   65C     H5'1 1544   5.772   5.529   5.070 -0.6980  2.2671  1.3952
   65C     H5'2 1545   5.767   5.690   5.005 -0.2343 -0.0250 -0.7290
   65C      C4' 1546   5.906   5.565   4.908 -0.3116  0.1541 -0.3311
   65C      H4' 1547   5.987   5.590   4.976 -1.2085 -2.4989  1.8478
   65C      O4' 1548   5.906   5.423   4.877 -0.3357  0.3557 -0.3949
   65C      C1' 1549   5.990   5.397   4.762 -0.7100  0.2792 -0.1265
   65C      H1' 1550   6.080   5.345   4.795 -0.6746  1.4913  1.8403
   65C       N1 1551   5.914   5.325   4.667 -0.1777  0.3891  0.0965
   65C       C6 1552   5.775   5.344   4.650 -0.0465  0.6072 -0.2217
   65C       H6 1553   5.724   5.418   4.711  0.5109 -0.0148  1.0306
   65C       C5 1554   5.706   5.265   4.570  0.9653  0.1230  0.7227
   65C       H5 1555   5.598   5.271   4.564  0.6680 -3.7737 -0.6601
   65C       C4 1556   5.775   5.168   4.495 -0.1167  0.6024 -0.4524
   65C       N4 1557   5.714   5.084   4.421  0.0674  0.5092  0.0625
   65C      H41 1558   5.613   5.081   4.423  0.0434  0.8536 -0.3497
   65C      H42 1559   5.769   5.010   4.379 -0.5138 -1.5138  2.6024
   65C       N3 1560   5.908   5.145   4.510  0.2167 -0.1490  0.7331
   65C       C2 1561   5.975   5.217   4.600  0.5071 -1.4585  0.0776
   65C       O2 1562   6.094   5.196   4.618  0.3094 -0.2424  0.7027
   65C      C3' 1563   5.939   5.633   4.773 -0.4579  0.0225  0.4092
   65C      H3' 1564   5.856   5.634   4.702  1.0029  1.7926 -1.4253
   65C      C2' 1565   6.043   5.539   4.711  0.0197 -0.6105 -0.3627
   65C     H2'1 1566   6.048   5.550   4.603  0.7631  2.0528 -0.1247
   65C      O2' 1567   6.176   5.551   4.771  0.1318 -0.0498 -0.0011
   65C     HO'2 1568   6.194   5.639   4.807  0.9410 -0.0057 -0.4670
   65C      O3' 1569   6.004   5.756   4.778  0.5100 -0.3688 -0.4958
   66G        P 1570   5.992   5.866   4.668  0.2872 -0.0091 -0.0650
   66G      O1P 1571   6.070   5.980   4.718  0.2498 -0.0273  0.1677
   66G      O2P 1572   5.847   5.877   4.639  0.5903 -0.4781  0.2138
   66G      O5' 1573   6.059   5.800   4.539 -0.0968  0.2901  0.5251
   66G      C5' 1574   6.196   5.810   4.527 -0.6600  0.8857  0.1319
   66G     H5'1 1575   6.237   5.756   4.613 -1.3135  0.0777 -0.0466
   66G     H5'2 1576   6.237   5.910   4.542  0.2816  0.4780  0.3618
   66G      C4' 1577   6.258   5.734   4.410 -0.0924 -0.8723  0.2300
   66G      H4' 1578   6.363   5.766   4.413 -0.2255 -0.5166  1.5704
   66G      O4' 1579   6.251   5.593   4.418  0.4464 -0.2774 -0.1563
   66G      C1' 1580   6.258   5.536   4.285 -0.3809 -0.2350 -0.7784
   66G      H1' 1581   6.333   5.460   4.268  1.7333  1.5358  0.1367
   66G       N9 1582   6.126   5.475   4.262 -0.6389  0.4680  0.0587
   66G       C8 1583   6.004   5.495   4.326 -0.0068  0.2516 -0.6921
   66G       H8 1584   5.984   5.580   4.390 -1.2849 -0.6438  0.1384
   66G       N7 1585   5.907   5.420   4.280  0.4743  0.5048 -0.9287
   66G       C5 1586   5.966   5.337   4.187  0.3353  0.1233 -0.3690
   66G       C6 1587   5.915   5.239   4.093  0.1561  0.4603 -0.0300
   66G       O6 1588   5.804   5.185   4.078  0.3667 -0.0450  0.6743
   66G       N1 1589   6.009   5.195   4.006 -0.4420  0.4203  1.3535
   66G       H1 1590   5.974   5.143   3.927  0.7233  1.3014  0.2308
   66G       C2 1591   6.136   5.235   4.004 -0.3474  0.3498 -0.4499
   66G       N2 1592   6.212   5.182   3.910  0.6747  0.2343 -0.7814
   66G      H21 1593   6.168   5.110   3.853 -1.3489  0.8131 -0.0421
   66G      H22 1594   6.303   5.219   3.887 -0.2638  2.4148 -1.2026
   66G       N3 1595   6.183   5.330   4.077  0.4210 -0.2874  0.5026
   66G       C4 1596   6.098   5.376   4.175 -0.3660 -0.2232 -0.8098
   66G      C3' 1597   6.204   5.765   4.269 -0.3648  0.2945  0.4260
   66G      H3' 1598   6.096   5.756   4.272 -0.2199 -1.9120  2.0774
   66G      C2' 1599   6.273   5.655   4.189  0.4086  0.1122 -0.9431
   66G     H2'1 1600   6.217   5.638   4.097 -0.5030 -1.0155 -0.1942
   66G      O2' 1601   6.414   5.669   4.162  0.4661  0.1161  0.3481
   66G     HO'2 1602   6.428   5.762   4.181  0.2468  0.5906 -1.6021
   66G      O3' 1603   6.239   5.898   4.231  0.3780 -0.0882 -0.1122
   67G        P 1604   6.158   5.968   4.115  0.3611  0.1514 -0.2394
   67G      O1P 1605   6.228   6.096   4.080 -0.1267 -0.2852 -0.2571
   67G      O2P 1606   6.019   5.969   4.162  0.0949  0.1892 -0.7046
   67G      O5' 1607   6.166   5.876   3.983 -0.0676 -0.5658 -0.1258
   67G      C5' 1608   6.276   5.875   3.894 -0.6302  0.6291 -0.3645
   67G     H5'1 1609   6.364   5.853   3.954  0.5038  1.0173 -1.8430
   67G     H5'2 1610   6.296   5.976   3.857  3.2161  0.9157  1.9157
   67G      C4' 1611   6.274   5.762   3.793 -0.4643 -0.0070 -0.3571
   67G      H4' 1612   6.372   5.747   3.746 -0.0217  0.2802  0.4662
   67G      O4' 1613   6.240   5.639   3.845 -0.0479 -0.0456 -0.4739
   67G      C1' 1614   6.158   5.559   3.759 -0.7278 -0.2680  0.4410
   67G      H1' 1615   6.202   5.461   3.742  0.9089  0.6795 -1.1171
   67G       N9 1616   6.031   5.546   3.817  0.2404 -0.1692  0.4195
   67G       C8 1617   5.974   5.611   3.924  0.1971  0.2939  0.2608
   67G       H8 1618   6.027   5.689   3.978  0.0858 -1.5497  3.2564
   67G       N7 1619   5.855   5.571   3.954 -0.2709 -0.1873 -0.6491
   67G       C5 1620   5.827   5.470   3.863  0.1344 -0.1082  0.4794
   67G       C6 1621   5.717   5.379   3.845  1.0535 -0.8335  0.9543
   67G       O6 1622   5.606   5.371   3.898 -0.0637 -0.3786  0.7447
   67G       N1 1623   5.739   5.290   3.744 -0.1805  0.3794  0.0469
   67G       H1 1624   5.667   5.222   3.729  0.9172 -1.0197  0.8422
   67G       C2 1625   5.849   5.280   3.672  0.5569 -0.4689  1.0635
   67G       N2 1626   5.845   5.202   3.569 -0.0453  0.1027 -0.3893
   67G      H21 1627   5.754   5.159   3.557  1.3245 -2.9088 -0.8154
   67G      H22 1628   5.931   5.191   3.518 -0.2879  0.6799 -0.9375
   67G       N3 1629   5.960   5.351   3.692 -1.0326  0.2039  0.2785
   67G       C4 1630   5.943   5.446   3.788 -0.0158 -0.2807 -0.2960
   67G      C3' 1631   6.162   5.784   3.693  0.4880  0.5572  0.4650
   67G      H3' 1632   6.082   5.817   3.760 -0.7164  1.2744 -1.2657
   67G      C2' 1633   6.140   5.643   3.635 -0.3186 -0.1172 -0.0493
   67G     H2'1 1634   6.042   5.650   3.588 -0.5734 -0.5293  0.4097
   67G      O2' 1635   6.244   5.610   3.544 -0.0380 -0.8590 -0.0732
   67G     HO'2 1636   6.229   5.669   3.470  0.9169  1.0222  1.1512
   67G      O3' 1637   6.212   5.876   3.594 -0.1342 -0.6386 -0.0072
   68A        P 1638   6.114   5.978   3.517  0.1727  0.6485 -0.2253
   68A      O1P 1639   6.187   6.073   3.437 -0.0056  0.0696  0.6876
   68A      O2P 1640   6.023   6.032   3.617  0.3930  0.0188 -0.5027
   68A      O5' 1641   6.029   5.886   3.417 -0.7328 -0.6412 -0.4123
   68A      C5' 1642   6.093   5.848   3.301 -0.3003 -0.0925  0.2496
   68A     H5'1 1643   6.190   5.808   3.331 -0.8383 -0.5403  1.4198
   68A     H5'2 1644   6.098   5.931   3.230  0.6254 -0.2994  0.0572
   68A      C4' 1645   6.007   5.738   3.240  0.6453  0.8265  0.4070
   68A      H4' 1646   6.067   5.690   3.163  2.9960  1.0583  1.9749
   68A      O4' 1647   5.982   5.643   3.342  0.0652  0.1834 -0.4056
   68A      C1' 1648   5.847   5.595   3.323 -0.3922  0.3305  0.1172
   68A      H1' 1649   5.855   5.488   3.302  1.0438  0.3530  0.4436
   68A       N9 1650   5.760   5.619   3.437  0.6266  0.1025  0.0146
   68A       C8 1651   5.770   5.708   3.542  0.2155 -0.0306  0.0255
   68A       H8 1652   5.843   5.783   3.570 -0.9671  1.0430  0.3276
   68A       N7 1653   5.669   5.699   3.622 -0.0648 -0.6920 -0.1094
   68A       C5 1654   5.588   5.592   3.579  0.3786 -0.5095 -0.0750
   68A       C6 1655   5.470   5.526   3.624  0.0927 -0.1867 -0.1096
   68A       N6 1656   5.390   5.564   3.721  0.6341  0.1812  0.5131
   68A      H61 1657   5.431   5.619   3.795  0.9062 -1.6030  1.7364
   68A      H62 1658   5.312   5.503   3.739  0.6268  0.1186  0.2665
   68A       N1 1659   5.424   5.416   3.559 -0.3433  0.4999 -0.3644
   68A       C2 1660   5.499   5.367   3.464 -0.2311 -0.1200  0.0700
   68A       H2 1661   5.457   5.276   3.423  2.5095 -1.7465  0.6233
   68A       N3 1662   5.608   5.418   3.411  0.3166 -0.0053  0.5995
   68A       C4 1663   5.649   5.539   3.468  0.5348  0.1431 -0.0926
   68A      C3' 1664   5.873   5.782   3.180 -0.4488 -0.0131 -0.1269
   68A      H3' 1665   5.841   5.863   3.245  0.5604  0.0484  0.3137
   68A      C2' 1666   5.786   5.661   3.197 -0.2396 -0.2587 -0.9122
   68A     H2'1 1667   5.683   5.680   3.229  0.2582 -0.0311  0.6670
   68A      O2' 1668   5.797   5.578   3.087  0.7932  0.3768 -0.4264
   68A     HO'2 1669   5.740   5.606   3.015  0.6716  0.5552 -0.2629
   68A      O3' 1670   5.889   5.824   3.043 -0.1726 -0.3286  0.7780
   69A        P 1671   5.783   5.924   2.981  0.2733 -0.4910  0.5953
   69A      O1P 1672   5.837   5.970   2.848  0.1451  0.0463 -0.0120
   69A      O2P 1673   5.742   6.030   3.080  0.2143  0.0116  0.4046
   69A      O5' 1674   5.663   5.829   2.957 -0.0459 -0.2597 -0.3059
   69A      C5' 1675   5.645   5.760   2.833 -0.0961 -0.4138  0.0535
   69A     H5'1 1676   5.736   5.714   2.796  0.7591  0.9611  0.3684
   69A     H5'2 1677   5.634   5.833   2.752 -1.3651 -0.4149  0.1964
   69A      C4' 1678   5.538   5.648   2.840 -0.1713  0.2879 -0.5569
   69A      H4' 1679   5.541   5.569   2.765 -1.0690  1.3500 -1.7689
   69A      O4' 1680   5.537   5.577   2.957  0.6145  0.3531  0.0109
   69A      C1' 1681   5.405   5.561   3.000 -0.0907  1.3052  0.5934
   69A      H1' 1682   5.393   5.454   3.016 -1.1924  1.2287 -0.5971
   69A       N9 1683   5.369   5.640   3.120 -0.3531 -0.2804 -0.1576
   69A       C8 1684   5.440   5.741   3.193  0.3017 -0.0506 -0.0706
   69A       H8 1685   5.519   5.799   3.148  1.0846  0.1826  1.5211
   69A       N7 1686   5.382   5.772   3.305  0.2207  0.2661  0.3567
   69A       C5 1687   5.286   5.672   3.321 -0.2935  0.4858  0.8791
   69A       C6 1688   5.192   5.632   3.427 -0.0048  0.0477  0.2030
   69A       N6 1689   5.189   5.690   3.543 -0.0818  0.2824  0.1937
   69A      H61 1690   5.261   5.752   3.576  0.7902 -1.9167  2.7829
   69A      H62 1691   5.125   5.663   3.617 -0.5100  0.0261 -0.2619
   69A       N1 1692   5.112   5.528   3.408  0.6019 -0.3892  0.1755
   69A       C2 1693   5.112   5.465   3.293  0.1571  0.0147 -0.3312
   69A       H2 1694   5.040   5.384   3.292 -0.5472  0.4731  2.7585
   69A       N3 1695   5.184   5.498   3.186  0.2164  0.6506  0.1359
   69A       C4 1696   5.273   5.598   3.207 -0.2689 -0.6478 -0.2872
   69A      C3' 1697   5.397   5.716   2.825  0.4220  0.0113  0.0341
   69A      H3' 1698   5.403   5.812   2.877 -2.7040  0.5678 -0.4779
   69A      C2' 1699   5.303   5.619   2.897  0.3085  0.0316  0.3576
   69A     H2'1 1700   5.223   5.675   2.944  0.0527  0.4185 -0.5211
   69A      O2' 1701   5.267   5.510   2.811 -0.0530 -0.3941  0.7093
   69A     HO'2 1702   5.247   5.554   2.728  1.2351 -2.1811 -0.6239
   69A      O3' 1703   5.342   5.737   2.692  0.2524  0.2731  0.0838
   70U        P 1704   5.220   5.825   2.674  0.2811 -0.6358  0.1825
   70U      O1P 1705   5.198   5.842   2.536 -0.0372 -0.0890  0.0342
   70U      O2P 1706   5.251   5.935   2.759  0.7916 -0.5839  0.4534
   70U      O5' 1707   5.099   5.743   2.726 -0.9703  0.2447 -0.0198
   70U      C5' 1708   5.028   5.648   2.649 -0.2243  0.9109 -0.0171
   70U     H5'1 1709   5.087   5.556   2.647 -1.5004  0.0903 -2.2047
   70U     H5'2 1710   5.010   5.684   2.548 -0.1883 -1.5964 -0.9850
   70U      C4' 1711   4.897   5.607   2.727 -0.7236  0.4675  0.8565
   70U      H4' 1712   4.852   5.529   2.664  0.9638 -1.7310  2.2345
   70U      O4' 1713   4.917   5.551   2.854  0.5811  0.4685 -0.5740
   70U      C1' 1714   4.799   5.578   2.934 -0.3110 -0.2641  0.2750
   70U      H1' 1715   4.769   5.479   2.966  1.4497 -0.2615  2.1011
   70U       N1 1716   4.836   5.670   3.045 -0.2737  0.2214 -0.3826
   70U       C6 1717   4.961   5.736   3.055  0.3819 -0.1954  0.4448
   70U       H6 1718   5.035   5.735   2.976 -0.9557 -0.2483 -0.8427
   70U       C5 1719   4.986   5.809   3.165 -0.4425  0.3270  0.1388
   70U       H5 1720   5.073   5.871   3.182 -1.3493  1.4368  0.9009
   70U       C4 1721   4.895   5.806   3.280 -0.8337  0.8604  0.0703
   70U       O4 1722   4.922   5.863   3.387  0.0212  0.0570  0.1711
   70U       N3 1723   4.785   5.735   3.261  1.0812  0.0367  0.1397
   70U       H3 1724   4.722   5.735   3.340 -0.9349 -3.5869 -1.2230
   70U       C2 1725   4.743   5.670   3.150  0.0626  0.2889  0.1844
   70U       O2 1726   4.634   5.616   3.157 -0.3411  0.1391  0.0607
   70U      C3' 1727   4.798   5.716   2.743  0.5141  0.4750  0.7904
   70U      H3' 1728   4.844   5.811   2.772  0.3715  0.6488  0.4589
   70U      C2' 1729   4.700   5.659   2.849 -0.4879  0.5961  0.0426
   70U     H2'1 1730   4.658   5.740   2.908 -0.1686  2.4110 -2.1012
   70U      O2' 1731   4.594   5.577   2.795  0.2037  0.0746 -0.1073
   70U     HO'2 1732   4.541   5.646   2.755 -0.6542  1.6232  3.3521
   70U      O3' 1733   4.732   5.726   2.618 -0.1225 -0.1101  0.4539
   71A        P 1734   4.677   5.860   2.559  0.0556  0.1656  0.5078
   71A      O1P 1735   4.623   5.827   2.422  1.0278  0.6381 -0.5056
   71A      O2P 1736   4.780   5.967   2.571 -0.1640  0.1398 -0.0859
   71A      O5' 1737   4.555   5.891   2.650 -0.0476 -0.3126 -0.4398
   71A      C5' 1738   4.426   5.840   2.623  0.1787  0.8614  0.6455
   71A     H5'1 1739   4.435   5.735   2.594 -3.0723  0.4809  0.6541
   71A     H5'2 1740   4.384   5.894   2.538 -2.7197 -0.5458  1.0638
   71A      C4' 1741   4.328   5.861   2.737  0.1149 -0.0669  0.7493
   71A      H4' 1742   4.238   5.804   2.716  0.7732 -0.1202 -2.4104
   71A      O4' 1743   4.384   5.810   2.854 -0.3298  0.5030 -0.4397
   71A      C1' 1744   4.359   5.902   2.966  0.6821 -0.5936  0.1106
   71A      H1' 1745   4.304   5.850   3.045  0.5406  1.7025  1.6351
   71A       N9 1746   4.479   5.951   3.031  0.2132 -0.1696 -0.1622
   71A       C8 1747   4.602   5.972   2.982  0.2067 -0.6033  0.2350
   71A       H8 1748   4.627   5.946   2.880 -2.4913 -0.9481 -0.3946
   71A       N7 1749   4.688   6.019   3.063 -0.0006 -0.2505 -0.0210
   71A       C5 1750   4.613   6.025   3.183  0.7103 -0.1253  0.2572
   71A       C6 1751   4.644   6.057   3.315 -0.1027  0.1028 -0.1086
   71A       N6 1752   4.757   6.108   3.368  0.0259 -0.3766 -0.8017
   71A      H61 1753   4.836   6.141   3.315  2.0106 -2.3599  0.7041
   71A      H62 1754   4.758   6.115   3.469  0.0932 -0.7287 -0.7776
   71A       N1 1755   4.552   6.048   3.412  0.1707 -0.0100 -0.4268
   71A       C2 1756   4.431   6.004   3.377  0.2409 -0.4724  0.3325
   71A       H2 1757   4.354   6.012   3.453  0.2639 -0.7882  0.3887
   71A       N3 1758   4.381   5.976   3.256  0.0308 -0.2729 -0.4075
   71A       C4 1759   4.486   5.980   3.164  0.4454 -0.0949  0.3945
   71A      C3' 1760   4.310   6.011   2.760 -0.2655 -0.6341 -0.1287
   71A      H3' 1761   4.403   6.067   2.756 -1.2167  1.0271  0.1229
   71A      C2' 1762   4.275   6.015   2.910 -0.1764  0.0579 -0.1191
   71A     H2'1 1763   4.307   6.103   2.967 -0.8396 -0.8705  1.7571
   71A      O2' 1764   4.136   5.983   2.935 -0.0110  0.0217  0.0288
   71A     HO'2 1765   4.094   6.055   2.886 -0.7697  0.1787  0.8752
   71A      O3' 1766   4.209   6.065   2.672  0.4824 -0.1210  0.1086
   72G        P 1767   4.170   6.213   2.664 -0.2491  0.0530  0.1402
   72G      O1P 1768   4.057   6.219   2.569 -0.1921 -0.6276  0.3126
   72G      O2P 1769   4.297   6.282   2.637 -0.1910  0.0174  0.6340
   72G      O5' 1770   4.112   6.256   2.804 -0.4424 -0.2295 -0.1243
   72G      C5' 1771   3.974   6.262   2.829  0.2652  0.6800  0.3943
   72G     H5'1 1772   3.928   6.167   2.802  0.9654  0.3789  0.2465
   72G     H5'2 1773   3.943   6.339   2.759  2.3959  1.6537  0.4361
   72G      C4' 1774   3.935   6.298   2.974  0.4853  0.1630 -0.5130
   72G      H4' 1775   3.830   6.279   2.996  0.1143  2.0556 -0.4977
   72G      O4' 1776   4.012   6.220   3.060 -0.6302  0.4709 -0.4376
   72G      C1' 1777   4.037   6.295   3.179 -1.0702  0.0038  0.3569
   72G      H1' 1778   3.995   6.255   3.271 -0.6360 -2.6979 -0.5290
   72G       N9 1779   4.187   6.313   3.199  0.1602 -0.4274  0.1449
   72G       C8 1780   4.281   6.310   3.104  0.0845 -0.3017 -0.2112
   72G       H8 1781   4.255   6.307   2.999  0.9449 -0.8706 -0.4216
   72G       N7 1782   4.402   6.320   3.156  0.2299 -0.2576 -0.0483
   72G       C5 1783   4.376   6.355   3.290  0.6797  0.1849 -0.0902
   72G       C6 1784   4.463   6.385   3.396 -0.2719  0.7734 -0.4731
   72G       O6 1785   4.583   6.388   3.397  0.2247 -0.5191 -0.8059
   72G       N1 1786   4.393   6.429   3.509 -0.2504  0.0801 -0.4024
   72G       H1 1787   4.446   6.460   3.589 -1.8823 -1.5907  1.4433
   72G       C2 1788   4.262   6.420   3.524 -0.1432  0.0530 -1.1067
   72G       N2 1789   4.214   6.463   3.639 -0.0391  0.1851  0.2460
   72G      H21 1790   4.281   6.490   3.710 -1.9291  1.5554  1.6147
   72G      H22 1791   4.122   6.435   3.668  0.9500 -0.8848  2.6831
   72G       N3 1792   4.176   6.384   3.429  0.0420  0.0600  0.1225
   72G       C4 1793   4.242   6.353   3.314  0.3997 -0.6552 -0.4968
   72G      C3' 1794   3.968   6.443   3.019  0.2003  0.4327  0.9133
   72G      H3' 1795   4.068   6.472   2.985  0.2994  0.0669  0.8959
   72G      C2' 1796   3.974   6.431   3.168  0.2364 -0.0068 -0.6086
   72G     H2'1 1797   4.032   6.516   3.206 -0.1374  1.0751 -2.3311
   72G      O2' 1798   3.844   6.424   3.230 -0.5550 -0.3876  0.2448
   72G     HO'2 1799   3.816   6.509   3.197  2.0854 -0.1218 -1.6628
   72G      O3' 1800   3.867   6.532   2.981  0.4997 -0.0283  0.2571
   73A        P 1801   3.882   6.688   2.975  0.1743  0.1971  0.2667
   73A      O1P 1802   3.745   6.744   2.939 -0.7183  0.5571 -0.4131
   73A      O2P 1803   4.006   6.721   2.895  0.2850  0.5670 -0.3985
   73A      O5' 1804   3.921   6.739   3.119 -0.1737  0.5667  0.4242
   73A      C5' 1805   3.827   6.763   3.217 -0.0528  0.1131 -0.5341
   73A     H5'1 1806   3.761   6.679   3.238  2.0100 -0.7250  3.7996
   73A     H5'2 1807   3.765   6.850   3.194 -0.7774  0.4579  2.3242
   73A      C4' 1808   3.901   6.795   3.346 -0.7258 -0.2554 -0.2347
   73A      H4' 1809   3.824   6.806   3.422 -0.6068  3.0725 -0.4492
   73A      O4' 1810   3.999   6.696   3.386  0.1835  0.1827  0.6422
   73A      C1' 1811   4.109   6.751   3.456  0.1394 -0.2816 -0.7986
   73A      H1' 1812   4.117   6.703   3.553  2.4025 -3.7522 -2.4861
   73A       N9 1813   4.241   6.740   3.383  0.1930  0.3362  0.0946
   73A       C8 1814   4.262   6.700   3.253 -0.0194  0.0052  0.0226
   73A       H8 1815   4.180   6.689   3.183 -0.0841  0.4815  0.0194
   73A       N7 1816   4.391   6.688   3.223 -0.2986  0.1460  0.1728
   73A       C5 1817   4.458   6.735   3.341  0.8379  0.2161  0.1510
   73A       C6 1818   4.590   6.738   3.386 -0.3227  0.2195 -0.4566
   73A       N6 1819   4.696   6.731   3.317  0.9786 -0.3982 -0.0020
   73A      H61 1820   4.687   6.732   3.216  1.3782  0.4942 -0.0474
   73A      H62 1821   4.782   6.709   3.366  1.1473 -0.2248 -0.2154
   73A       N1 1822   4.617   6.776   3.511 -0.4160 -0.1255 -0.0778
   73A       C2 1823   4.517   6.813   3.589  0.6359  0.0475  0.1253
   73A       H2 1824   4.546   6.851   3.686 -0.7557 -1.7334  1.2988
   73A       N3 1825   4.389   6.798   3.564 -0.6143 -0.1156  0.8343
   73A       C4 1826   4.359   6.763   3.434 -1.3102 -0.4850  0.3352
   73A      C3' 1827   3.970   6.927   3.351  0.1067  1.0431 -0.4214
   73A      H3' 1828   4.046   6.937   3.273  2.7521 -0.5551  1.7375
   73A      C2' 1829   4.074   6.902   3.461  0.2549  0.4095 -0.1383
   73A     H2'1 1830   4.169   6.952   3.444  0.2457  0.8128  0.9184
   73A      O2' 1831   4.023   6.932   3.589  0.4492 -0.3699  0.3910
   73A     HO'2 1832   3.944   6.986   3.577  0.0484 -0.4801  2.2417
   73A      O3' 1833   3.888   7.042   3.355 -0.2865  0.2059 -0.0939
   74U        P 1834   3.933   7.184   3.302 -0.2457  0.0584  0.0031
   74U      O1P 1835   3.831   7.286   3.340  0.3695  0.2615 -0.3504
   74U      O2P 1836   3.957   7.164   3.152 -0.0185 -0.2763  0.3302
   74U      O5' 1837   4.064   7.230   3.376 -0.1137 -0.5941  0.5898
   74U      C5' 1838   4.059   7.288   3.503  0.0465  0.1970 -0.0438
   74U     H5'1 1839   4.001   7.217   3.562  0.1624 -0.9559 -1.2640
   74U     H5'2 1840   4.018   7.388   3.487  1.7052  0.7041 -1.4205
   74U      C4' 1841   4.201   7.300   3.561  0.0874  0.6079  0.2442
   74U      H4' 1842   4.201   7.334   3.665 -0.4597 -0.8373  0.7423
   74U      O4' 1843   4.279   7.183   3.556  0.5746  0.2965  0.2070
   74U      C1' 1844   4.413   7.223   3.558 -0.2709  1.3386  0.6420
   74U      H1' 1845   4.450   7.212   3.660 -3.6108 -0.4571  1.8012
   74U       N1 1846   4.492   7.161   3.451 -0.2477 -0.3894 -0.4327
   74U       C6 1847   4.435   7.101   3.338  1.0307 -0.4142 -0.4606
   74U       H6 1848   4.327   7.095   3.339  1.0133 -0.2191  0.5577
   74U       C5 1849   4.511   7.051   3.236  0.6732  0.5523 -0.0421
   74U       H5 1850   4.463   7.003   3.152 -0.1341 -1.2773  1.3833
   74U       C4 1851   4.653   7.053   3.237 -0.0316 -0.3693 -0.2817
   74U       O4 1852   4.735   7.014   3.158 -0.0508 -0.0427  0.3562
   74U       N3 1853   4.701   7.109   3.354  0.1223 -0.1103  0.1051
   74U       H3 1854   4.801   7.101   3.369  0.2730  1.5814  0.1733
   74U       C2 1855   4.630   7.159   3.465  0.3015 -0.4503  0.4702
   74U       O2 1856   4.683   7.205   3.564  0.4076  0.1478  0.1286
   74U      C3' 1857   4.276   7.400   3.476  0.0578 -0.5597  0.4384
   74U      H3' 1858   4.271   7.364   3.373  1.3369 -0.6021  0.3771
   74U      C2' 1859   4.419   7.376   3.523  0.3737  0.5402 -0.0972
   74U     H2'1 1860   4.498   7.395   3.450  0.2152  0.4020 -0.3071
   74U      O2' 1861   4.443   7.449   3.642 -0.2452  0.4306  0.0042
   74U     HO'2 1862   4.469   7.540   3.622  1.7120 -0.0242  0.2187
   74U      O3' 1863   4.228   7.537   3.491  0.2392 -0.6415  0.8852
   75A        P 1864   4.294   7.660   3.401  0.2776  0.4841  0.3670
   75A      O1P 1865   4.230   7.783   3.441  0.2001  0.1575 -0.3395
   75A      O2P 1866   4.288   7.625   3.260 -0.5648 -0.0623 -0.4362
   75A      O5' 1867   4.450   7.669   3.432  0.9958 -0.3502 -0.1071
   75A      C5' 1868   4.501   7.737   3.549 -0.2836  0.6320 -0.2406
   75A     H5'1 1869   4.451   7.706   3.640 -3.6864  2.4153 -1.3415
   75A     H5'2 1870   4.463   7.839   3.551 -0.0741  0.7376  3.0151
   75A      C4' 1871   4.652   7.751   3.556  0.2443  0.2732  0.4128
   75A      H4' 1872   4.681   7.806   3.646  0.9018 -2.4130  1.9780
   75A      O4' 1873   4.712   7.625   3.569 -0.3176 -0.1607  0.1619
   75A      C1' 1874   4.840   7.610   3.501 -0.5833 -0.0219 -0.3034
   75A      H1' 1875   4.924   7.564   3.552  0.7548  0.6413 -1.8023
   75A       N9 1876   4.809   7.539   3.374 -0.0752  0.2072  0.0603
   75A       C8 1877   4.690   7.498   3.315 -0.1515 -1.2526 -0.1274
   75A       H8 1878   4.597   7.541   3.346 -0.7284 -2.1687 -0.5336
   75A       N7 1879   4.711   7.403   3.218 -0.4470 -0.1511  0.3258
   75A       C5 1880   4.851   7.386   3.214 -0.3056 -0.1716 -0.0804
   75A       C6 1881   4.948   7.314   3.145  0.0170 -0.1159 -0.4489
   75A       N6 1882   4.929   7.234   3.043  0.1912  0.2372  0.3044
   75A      H61 1883   4.829   7.230   3.029 -0.0117  1.8276  1.0569
   75A      H62 1884   5.001   7.170   3.014 -0.4255 -1.0906  1.5616
   75A       N1 1885   5.077   7.319   3.167 -0.4288 -0.7019 -0.2001
   75A       C2 1886   5.117   7.399   3.265 -0.9805 -0.4779  0.8666
   75A       H2 1887   5.224   7.399   3.275 -0.8588  0.0148 -0.3235
   75A       N3 1888   5.048   7.484   3.331  0.0689  0.7283 -0.0823
   75A       C4 1889   4.915   7.473   3.303  0.4472  0.1416 -0.1428
   75A      C3' 1890   4.729   7.822   3.448 -0.3792  0.1953  0.1008
   75A      H3' 1891   4.694   7.782   3.352  0.7847  0.9334 -0.6505
   75A      C2' 1892   4.868   7.764   3.473  0.7840 -0.0794 -0.2004
   75A     H2'1 1893   4.925   7.776   3.381  2.9954  2.4572  1.3612
   75A      O2' 1894   4.950   7.806   3.575  0.1284  0.4192  0.1435
   75A     HO'2 1895   4.972   7.897   3.558  0.2554  0.6020  1.2054
   75A      O3' 1896   4.726   7.965   3.450  0.1510  0.4117  0.3272
   76A        P 1897   4.767   8.053   3.319 -0.3025 -0.7025  0.0005
   76A      O1P 1898   4.789   8.196   3.366 -0.5334 -0.1886 -0.0177
   76A      O2P 1899   4.671   8.038   3.212 -0.5190  0.1991 -0.0113
   76A      O5' 1900   4.904   8.007   3.247 -0.4393 -0.5260 -0.2673
   76A      C5' 1901   5.029   8.031   3.307 -0.9781 -0.4199  0.2193
   76A     H5'1 1902   5.044   8.003   3.411  3.0482  1.3913  0.2869
   76A     H5'2 1903   5.043   8.138   3.293 -2.8420 -0.4524 -2.7544
   76A      C4' 1904   5.146   7.963   3.225 -0.7016  0.1882 -0.7733
   76A      H4' 1905   5.229   7.958   3.296 -1.7740  1.5574  0.6490
   76A      O4' 1906   5.110   7.826   3.198 -0.7537 -0.9743  0.3909
   76A      C1' 1907   5.196   7.770   3.096  0.2492 -0.4658 -0.2040
   76A      H1' 1908   5.290   7.726   3.129  0.5326  1.0935  1.2001
   76A       N9 1909   5.122   7.672   3.020  0.4851 -0.0553  0.9090
   76A       C8 1910   4.989   7.666   2.999 -0.6536 -0.1269 -0.0636
   76A       H8 1911   4.921   7.735   3.045 -0.3307  0.2772 -0.1858
   76A       N7 1912   4.954   7.566   2.920 -0.1954  0.4719 -0.0408
   76A       C5 1913   5.080   7.499   2.894 -0.1023 -0.1701 -0.2299
   76A       C6 1914   5.126   7.387   2.822  0.5038 -0.3247  0.7108
   76A       N6 1915   5.042   7.309   2.750  0.3407 -0.2623 -0.3716
   76A      H61 1916   4.945   7.332   2.735  0.9026  0.6992 -3.1365
   76A      H62 1917   5.088   7.232   2.704  3.5429 -0.7314  3.0770
   76A       N1 1918   5.253   7.353   2.812 -0.3844 -0.2160  0.4026
   76A       C2 1919   5.342   7.433   2.870  0.5995 -0.1011  0.1064
   76A       H2 1920   5.444   7.398   2.870 -0.4417 -3.6121 -0.6837
   76A       N3 1921   5.316   7.545   2.941 -0.0066  0.2197  0.4645
   76A       C4 1922   5.181   7.568   2.950 -0.5050 -0.0862 -0.3408
   76A      C3' 1923   5.172   8.022   3.086  0.1098  0.5702  0.3830
   76A      H3' 1924   5.075   8.050   3.044 -0.1926  0.3865  0.9510
   76A      C2' 1925   5.228   7.889   3.010  0.7721 -0.1162 -0.1453
   76A     H2'1 1926   5.195   7.882   2.906  0.7550  0.3166 -0.1685
   76A      O2' 1927   5.368   7.896   2.996  0.8110 -0.0172  0.0625
   76A     HO'2 1928   5.391   7.963   2.932  1.3360  0.7443  1.0127
   76A      O3' 1929   5.262   8.131   3.093  0.5437  0.2134  0.3118
   77U        P 1930   5.273   8.234   2.977 -0.3571 -0.1462 -0.3330
   77U      O1P 1931   5.354   8.338   3.037  0.1595  0.3107  0.1453
   77U      O2P 1932   5.138   8.265   2.920 -0.2402  0.3307 -0.3790
   77U      O5' 1933   5.367   8.169   2.870  0.2391 -0.2392  0.3594
   77U      C5' 1934   5.514   8.179   2.880  0.1601 -0.3998  0.1664
   77U     H5'1 1935   5.553   8.152   2.978 -0.0342 -1.2084  0.0256
   77U     H5'2 1936   5.532   8.284   2.856  0.1859 -0.1567  1.2096
   77U      C4' 1937   5.584   8.099   2.773 -0.4418 -0.1856 -0.3950
   77U      H4' 1938   5.692   8.101   2.788 -0.5820  0.9555  0.5770
   77U      O4' 1939   5.555   7.965   2.783  0.4660 -0.1012  0.0472
   77U      C1' 1940   5.577   7.904   2.660 -0.0853  0.2785 -0.1833
   77U      H1' 1941   5.668   7.843   2.657 -1.1843 -1.3848 -2.3600
   77U       N1 1942   5.467   7.817   2.614 -0.5265 -0.1850 -0.1993
   77U       C6 1943   5.342   7.820   2.671  0.4968  0.6010  0.1840
   77U       H6 1944   5.321   7.903   2.736 -0.1574 -0.7850  1.8140
   77U       C5 1945   5.253   7.721   2.646 -0.4228  0.3330 -0.1594
   77U       H5 1946   5.157   7.726   2.694  1.5524  0.7860  4.2093
   77U       C4 1947   5.283   7.614   2.553 -0.3741 -0.6928 -0.6390
   77U       O4 1948   5.205   7.528   2.521 -0.4643  0.0804 -0.5711
   77U       N3 1949   5.411   7.620   2.499  0.3920 -0.0199 -0.5317
   77U       H3 1950   5.424   7.557   2.422 -3.1298 -1.1480 -0.3502
   77U       C2 1951   5.509   7.714   2.522  0.2152 -0.5512  0.4727
   77U       O2 1952   5.608   7.714   2.445  0.3618  0.4574 -0.1754
   77U      C3' 1953   5.546   8.139   2.637 -0.4552  0.0161  1.0220
   77U      H3' 1954   5.437   8.142   2.636 -0.4749  0.0961  1.9026
   77U      C2' 1955   5.600   8.016   2.559  0.2786  0.1644 -0.2678
   77U     H2'1 1956   5.532   7.997   2.475 -0.1930 -1.3139  0.3987
   77U      O2' 1957   5.738   8.025   2.522  0.4416 -0.4177 -0.3655
   77U     HO'2 1958   5.749   8.106   2.471 -1.0144 -1.0323 -1.7060
   77U      O3' 1959   5.612   8.261   2.602  0.9740  0.5503 -0.1004
   78U        P 1960   5.571   8.338   2.472 -0.2240  0.2454 -0.4518
   78U      O1P 1961   5.655   8.459   2.455 -0.4009 -0.6975  0.2230
   78U      O2P 1962   5.430   8.359   2.477  0.3326  0.1712 -0.0286
   78U      O5' 1963   5.610   8.237   2.359 -0.2831 -0.4285 -0.1856
   78U      C5' 1964   5.727   8.253   2.281 -0.0787  0.4712  0.0152
   78U     H5'1 1965   5.811   8.229   2.346 -0.0472 -0.4418 -0.3479
   78U     H5'2 1966   5.731   8.354   2.241  2.1232 -0.2734 -1.8205
   78U      C4' 1967   5.724   8.153   2.166  0.1075 -0.5601  0.8992
   78U      H4' 1968   5.820   8.162   2.117 -0.1885 -1.1380  0.1993
   78U      O4' 1969   5.700   8.020   2.209 -0.0778  0.2405  0.0688
   78U      C1' 1970   5.640   7.956   2.095  0.5386  0.3479 -0.3176
   78U      H1' 1971   5.716   7.886   2.062 -0.2351 -1.1322  0.9092
   78U       N1 1972   5.519   7.888   2.136  0.0254 -0.1827  0.1652
   78U       C6 1973   5.425   7.938   2.227  0.3995 -0.1407  0.1293
   78U       H6 1974   5.443   8.032   2.277  0.5337 -1.4700  2.7484
   78U       C5 1975   5.310   7.867   2.258  0.4648  0.0928  0.6427
   78U       H5 1976   5.233   7.902   2.325 -0.0948  0.6670 -0.2819
   78U       C4 1977   5.280   7.741   2.194 -0.0945 -0.1355 -0.4365
   78U       O4 1978   5.178   7.677   2.215  0.6737 -0.2806 -0.7082
   78U       N3 1979   5.378   7.698   2.103  0.1357 -0.2245 -0.0345
   78U       H3 1980   5.349   7.627   2.037 -0.5040  0.2287 -0.2480
   78U       C2 1981   5.489   7.773   2.065  0.9399  0.4484  0.6526
   78U       O2 1982   5.551   7.724   1.972 -0.3812 -0.0546 -0.1344
   78U      C3' 1983   5.629   8.189   2.054  0.1664  0.3122 -0.5524
   78U      H3' 1984   5.533   8.218   2.098  0.3301  0.0064  0.0031
   78U      C2' 1985   5.611   8.054   1.983  0.5830 -0.1652 -0.2623
   78U     H2'1 1986   5.510   8.037   1.945  0.7883 -1.2985 -0.3288
   78U      O2' 1987   5.714   8.037   1.891 -0.2751 -0.3454 -0.0213
   78U     HO'2 1988   5.687   8.075   1.807 -0.3590  1.4129  0.7527
   78U      O3' 1989   5.675   8.296   1.971 -0.0786 -0.0102  0.0581
   79A        P 1990   5.594   8.342   1.843  0.0841  0.2261  0.6407
   79A      O1P 1991   5.659   8.471   1.803 -0.3259  0.8522 -0.1926
   79A      O2P 1992   5.452   8.348   1.881  0.1973 -0.4657 -0.7370
   79A      O5' 1993   5.598   8.231   1.727  0.2629  0.6488  0.0113
   79A      C5' 1994   5.701   8.220   1.634  0.6129 -0.2940  0.1459
   79A     H5'1 1995   5.796   8.208   1.685  0.2295  0.8023  1.1407
   79A     H5'2 1996   5.714   8.307   1.569 -1.1689 -1.0153 -1.2586
   79A      C4' 1997   5.687   8.099   1.542 -0.4571  0.1483 -0.0626
   79A      H4' 1998   5.780   8.071   1.493  0.4009  1.8866  0.4744
   79A      O4' 1999   5.640   7.980   1.606  0.1914  0.4185 -0.1619
   79A      C1' 2000   5.552   7.906   1.525 -0.0110  0.3831 -0.1996
   79A      H1' 2001   5.595   7.806   1.524 -0.4807  0.1606  0.6170
   79A       N9 2002   5.428   7.898   1.603  0.5861 -0.2514 -0.0083
   79A       C8 2003   5.371   7.989   1.692 -0.2348  0.4729  0.1000
   79A       H8 2004   5.416   8.086   1.709 -1.1807  1.2160 -1.3729
   79A       N7 2005   5.268   7.948   1.759 -0.1591  0.2743  0.5200
   79A       C5 2006   5.257   7.813   1.719  0.2097  0.1704 -0.3216
   79A       C6 2007   5.179   7.706   1.769 -0.3049 -0.0903 -0.2003
   79A       N6 2008   5.095   7.709   1.872 -0.0043  0.0817 -0.1903
   79A      H61 2009   5.080   7.791   1.929 -1.0423  0.0735 -0.4266
   79A      H62 2010   5.047   7.624   1.896  0.2494 -0.1497 -0.4891
   79A       N1 2011   5.182   7.591   1.705 -0.3396  0.3875 -0.4020
   79A       C2 2012   5.256   7.580   1.596 -0.1424 -0.2902  0.1875
   79A       H2 2013   5.256   7.485   1.546 -1.5225 -0.5565  0.6494
   79A       N3 2014   5.346   7.667   1.550 -0.7726 -0.0399 -0.9187
   79A       C4 2015   5.347   7.787   1.616  0.1640  0.8143 -0.5020
   79A      C3' 2016   5.570   8.119   1.439 -0.5236  0.3138  0.3083
   79A      H3' 2017   5.487   8.164   1.493 -0.2732  0.6674  0.3971
   79A      C2' 2018   5.546   7.972   1.396 -0.3274 -0.2872 -0.0843
   79A     H2'1 2019   5.450   7.968   1.344  0.0338  0.4212 -0.8283
   79A      O2' 2020   5.646   7.918   1.312  0.2667  0.1278  0.2801
   79A     HO'2 2021   5.670   7.992   1.257 -0.7172  0.0015 -0.3340
   79A      O3' 2022   5.605   8.207   1.332 -0.5083 -0.2082  0.2018
   80A        P 2023   5.499   8.283   1.242 -0.0429  0.6333 -0.1998
   80A      O1P 2024   5.581   8.378   1.162 -0.3271  0.3435 -0.5718
   80A      O2P 2025   5.388   8.328   1.333 -0.4495 -0.2555 -0.4480
   80A      O5' 2026   5.436   8.171   1.136  0.1914 -0.3329 -0.0878
   80A      C5' 2027   5.520   8.104   1.037 -0.2739  1.6548  0.5044
   80A     H5'1 2028   5.608   8.056   1.080 -0.7211  0.6056  0.2830
   80A     H5'2 2029   5.555   8.165   0.954  3.6471 -2.3733 -1.2570
   80A      C4' 2030   5.442   7.980   0.986 -1.2625  0.7321 -0.0153
   80A      H4' 2031   5.500   7.928   0.910 -1.5973  0.2757  0.0378
   80A      O4' 2032   5.423   7.885   1.090  0.4680 -0.2670  0.0008
   80A      C1' 2033   5.297   7.825   1.086  0.6155  0.8917  0.2135
   80A      H1' 2034   5.302   7.717   1.090 -0.8391  0.7079 -1.4511
   80A       N9 2035   5.207   7.880   1.185  0.2035  0.1052 -0.1856
   80A       C8 2036   5.183   8.010   1.227  0.6161  0.2520 -0.4883
   80A       H8 2037   5.226   8.096   1.179  1.6042  0.6157  0.9855
   80A       N7 2038   5.111   8.022   1.333  0.7053  0.5085  0.3296
   80A       C5 2039   5.081   7.887   1.360  0.4129  0.5264 -0.4498
   80A       C6 2040   5.002   7.817   1.458  0.0383 -0.7677  0.0753
   80A       N6 2041   4.956   7.864   1.572 -0.6324  0.3164 -0.2715
   80A      H61 2042   4.976   7.959   1.600 -1.8264  0.0153  1.7589
   80A      H62 2043   4.894   7.805   1.626  1.3693 -0.7657  0.9672
   80A       N1 2044   4.969   7.691   1.448 -0.8534  0.1165 -0.1630
   80A       C2 2045   5.022   7.624   1.351 -0.0379  0.4170  0.3852
   80A       H2 2046   4.990   7.521   1.341 -0.4446  0.6547 -1.0546
   80A       N3 2047   5.103   7.666   1.255  0.7517 -0.0572  0.3488
   80A       C4 2048   5.133   7.799   1.268  0.7150  0.4102  0.7908
   80A      C3' 2049   5.304   8.002   0.918 -0.7673 -0.9966 -0.6035
   80A      H3' 2050   5.259   8.094   0.956 -0.3934 -0.3830 -1.6306
   80A      C2' 2051   5.237   7.867   0.955  0.2475  0.5035 -0.0816
   80A     H2'1 2052   5.129   7.874   0.969  0.1848 -1.2561  0.5416
   80A      O2' 2053   5.268   7.766   0.857  0.5074  0.4015  0.3622
   80A     HO'2 2054   5.206   7.786   0.786 -1.1781 -0.7306  1.4377
   80A      O3' 2055   5.324   8.023   0.782  0.3326 -0.3577  0.2904
   81U        P 2056   5.205   8.064   0.691 -0.0931  0.2617  0.0189
   81U      O1P 2057   5.268   8.079   0.559  0.1219 -0.5411  0.3269
   81U      O2P 2058   5.134   8.177   0.754  0.1301  0.0161 -0.2044
   81U      O5' 2059   5.102   7.929   0.692 -0.1675 -0.9651 -0.3257
   81U      C5' 2060   5.082   7.847   0.579 -0.4879  0.4062  0.1097
   81U     H5'1 2061   5.178   7.806   0.549  0.1383  2.0374 -0.2740
   81U     H5'2 2062   5.037   7.906   0.498  1.2431  0.2949 -0.9781
   81U      C4' 2063   4.987   7.735   0.615 -0.1882  0.0167  0.2481
   81U      H4' 2064   4.996   7.662   0.534 -0.1512  1.4137 -1.0561
   81U      O4' 2065   5.010   7.684   0.746 -0.0273 -0.4842  0.6375
   81U      C1' 2066   4.888   7.623   0.794 -0.0462  0.4715 -0.0119
   81U      H1' 2067   4.908   7.516   0.801 -0.4871  0.4687  1.8173
   81U       N1 2068   4.864   7.687   0.926 -0.0262  0.3735  0.4308
   81U       C6 2069   4.877   7.822   0.956  0.4842 -0.3913 -0.0962
   81U       H6 2070   4.899   7.898   0.883 -0.7167 -0.8543 -0.9948
   81U       C5 2071   4.828   7.875   1.075 -0.2615 -0.0001  0.7194
   81U       H5 2072   4.825   7.981   1.093 -0.8869  0.2100 -0.5411
   81U       C4 2073   4.778   7.789   1.177 -0.0135  0.0446 -0.2224
   81U       O4 2074   4.730   7.822   1.286 -0.1094  0.2079  0.3469
   81U       N3 2075   4.768   7.656   1.143 -0.4187  0.1751  0.3658
   81U       H3 2076   4.722   7.591   1.205 -1.5010  0.1456 -0.4305
   81U       C2 2077   4.806   7.600   1.025 -0.0750 -0.1325  0.0708
   81U       O2 2078   4.796   7.480   1.008  0.2540 -0.1735 -0.8726
   81U      C3' 2079   4.843   7.777   0.606 -0.5651 -0.0859 -0.3698
   81U      H3' 2080   4.830   7.875   0.651 -0.3857  0.8837 -2.2955
   81U      C2' 2081   4.777   7.667   0.691 -0.5035  0.1195 -0.0909
   81U     H2'1 2082   4.684   7.710   0.730 -0.3442  0.8017 -0.4496
   81U      O2' 2083   4.766   7.552   0.605 -0.0088 -0.1027 -0.2072
   81U     HO'2 2084   4.737   7.587   0.520 -0.1565  0.1552 -0.0537
   81U      O3' 2085   4.805   7.793   0.469 -0.2723  0.0965  0.1543
   82U        P 2086   4.660   7.847   0.427 -0.0166  0.0619 -0.3101
   82U      O1P 2087   4.653   7.868   0.283 -0.4751  0.6761 -0.5894
   82U      O2P 2088   4.623   7.962   0.517 -0.0616  0.2692 -0.6221
   82U      O5' 2089   4.560   7.725   0.456  0.1026  0.5595  0.2101
   82U      C5' 2090   4.550   7.613   0.380 -0.4765 -0.0182  0.4242
   82U     H5'1 2091   4.639   7.552   0.369  0.7349  1.3465  2.2307
   82U     H5'2 2092   4.531   7.660   0.283  0.1675 -1.3993 -0.3928
   82U      C4' 2093   4.444   7.515   0.437  0.7414  0.3495 -0.3390
   82U      H4' 2094   4.430   7.436   0.363  0.2153 -0.3816  0.5102
   82U      O4' 2095   4.483   7.453   0.565 -0.2440  0.4056  0.7129
   82U      C1' 2096   4.364   7.443   0.645 -0.2817 -0.4300  1.2737
   82U      H1' 2097   4.352   7.335   0.657  2.6360 -0.9024  0.7010
   82U       N1 2098   4.384   7.502   0.781  0.2500 -0.0903 -1.1461
   82U       C6 2099   4.442   7.626   0.793  0.2779 -0.0303  0.0911
   82U       H6 2100   4.475   7.675   0.702 -0.7388  1.9589  0.7269
   82U       C5 2101   4.482   7.673   0.911  0.3348 -0.0716  0.1923
   82U       H5 2102   4.543   7.762   0.917 -0.2999  0.5005 -1.3572
   82U       C4 2103   4.464   7.593   1.036 -1.1847 -1.2778 -0.1402
   82U       O4 2104   4.480   7.630   1.157 -0.0032 -0.2956  0.5230
   82U       N3 2105   4.407   7.465   1.019  0.4594  0.3528 -1.0607
   82U       H3 2106   4.385   7.408   1.099 -0.2771  1.4483 -0.4644
   82U       C2 2107   4.360   7.423   0.899 -0.1747  0.5168  0.2059
   82U       O2 2108   4.313   7.306   0.884  0.0283  0.2716  0.1546
   82U      C3' 2109   4.302   7.580   0.447 -0.9301 -0.3291 -0.1636
   82U      H3' 2110   4.301   7.687   0.468 -1.0201 -0.4968  0.7309
   82U      C2' 2111   4.241   7.496   0.561  0.3552 -0.8176 -0.1072
   82U     H2'1 2112   4.167   7.555   0.615  0.5568 -1.4893  0.9314
   82U      O2' 2113   4.170   7.389   0.512  0.1335 -0.3187  0.3240
   82U     HO'2 2114   4.137   7.419   0.427  1.6890 -2.0787 -1.0035
   82U      O3' 2115   4.240   7.559   0.324  0.6637  0.4714 -0.4904
   82U      H3T 2116   4.251   7.637   0.269 -1.2827  3.1466  2.5752
   8.62736   8.62736   6.10046   0.00000   0.00000   0.00000   0.00000   4.31369   4.31369
