# Supplementary material for: Constant-pH Molecular Dynamics of Cationic Peptide Dendrimers Binding to siRNA
Source: J Chem Inf Model. 2026 Feb 5;66(8):4734–43. doi: 10.1021/acs.jcim.5c02636 (PMC13126635; doi:10.1021/acs.jcim.5c02636)
Supplement: Supplementary file 2 [file ci5c02636_si_002.zip › zip/MH47_07_in_7.gro]

Protein t=   0.00000
 2116
    1LY0      N    1   5.212   5.313   3.974 -0.2687  0.0352  0.3876
    1LY0     H1    2   5.258   5.397   4.005  2.2899 -0.7033 -1.0515
    1LY0     H2    3   5.125   5.303   4.024 -0.3973 -1.2595 -0.0523
    1LY0     H3    4   5.261   5.230   4.004 -1.3695 -0.1588  1.7671
    1LY0     CA    5   5.180   5.309   3.825 -0.9354  0.9397  0.0411
    1LY0     HA    6   5.113   5.393   3.807 -0.9328  0.6653 -1.4196
    1LY0     CB    7   5.311   5.316   3.726 -0.2128  0.3360 -0.2185
    1LY0    HB1    8   5.268   5.276   3.634 -1.8462  0.9181  0.2443
    1LY0    HB2    9   5.388   5.247   3.760 -0.3086 -0.4150 -1.4542
    1LY0     CG   10   5.365   5.458   3.703 -0.2243 -0.0741 -0.2483
    1LY0    HG1   11   5.362   5.522   3.791  0.4904  0.2141 -0.4262
    1LY0    HG2   12   5.303   5.502   3.625  1.9729  0.6522 -1.6864
    1LY0     CD   13   5.507   5.450   3.649  0.6003  0.2401  0.1345
    1LY0    HD1   14   5.509   5.362   3.584 -1.1852 -0.2211  0.6613
    1LY0    HD2   15   5.576   5.433   3.733 -1.8658 -1.3890  1.9720
    1LY0     CE   16   5.553   5.577   3.573 -0.7447  0.4699 -0.4613
    1LY0    HE1   17   5.482   5.602   3.494 -2.0413  2.4273  1.2200
    1LY0    HE2   18   5.658   5.574   3.543 -0.6952 -0.6987 -0.2246
    1LY0     NZ   19   5.549   5.695   3.669 -0.4313 -0.0838  0.4267
    1LY0    HZ1   20   5.584   5.673   3.761 -0.3852  1.7253  0.8734
    1LY0    HZ2   21   5.586   5.774   3.617  2.2079 -1.6894 -0.3423
    1LY0    HZ3   22   5.451   5.717   3.680 -0.4773 -0.1006  0.0746
    1LY0      C   23   5.100   5.183   3.795  0.0461  0.0522  0.2674
    1LY0      O   24   5.111   5.091   3.875 -0.2809 -0.2852 -0.7611
    2LER      N   25   5.012   5.178   3.692  0.3478 -0.1929 -0.4124
    2LER      H   26   4.987   5.260   3.639 -1.1123  0.0405  0.5814
    2LER     CA   27   4.923   5.066   3.684  0.7834 -0.1224 -0.3107
    2LER     HA   28   4.882   5.040   3.782 -1.0982  2.1764 -0.4263
    2LER     CB   29   4.807   5.106   3.600  0.0615 -0.5265 -0.0527
    2LER    HB1   30   4.747   5.022   3.565 -0.9197  0.0967  0.0890
    2LER    HB2   31   4.854   5.159   3.517  1.8487 -0.9563  0.6287
    2LER     CG   32   4.710   5.214   3.649 -0.2701 -0.5484 -1.1884
    2LER     HG   33   4.779   5.291   3.683 -0.2565 -1.3036  0.5966
    2LER    CD1   34   4.617   5.274   3.542 -0.2988 -0.1048  0.4923
    2LER   HD11   35   4.553   5.206   3.486 -0.7608 -0.5151  1.4882
    2LER   HD12   36   4.558   5.357   3.582 -1.5101 -0.8402  0.2672
    2LER   HD13   37   4.686   5.313   3.467 -0.8924 -0.1949 -0.1045
    2LER    CD2   38   4.630   5.184   3.772  0.7445  0.6005 -0.0719
    2LER   HD21   39   4.611   5.274   3.830 -0.0987  1.1748 -1.2036
    2LER   HD22   40   4.537   5.137   3.740  0.8132 -0.7654  1.5974
    2LER   HD23   41   4.688   5.107   3.823 -0.7985 -2.2588 -2.3118
    2LER      C   42   4.990   4.935   3.629  0.9952 -0.0365  0.1919
    2LER      O   43   5.037   4.936   3.515 -0.4489 -0.4111 -0.1166
    3LYR      N   44   4.979   4.834   3.716 -0.8395  0.1420  0.1357
    3LYR      H   45   4.932   4.861   3.801  1.5001  0.4973  1.3954
    3LYR     CA   46   5.035   4.706   3.696 -0.2801 -0.4752  0.3170
    3LYR     HA   47   5.131   4.734   3.655 -1.6179  1.6126 -1.6506
    3LYR     CB   48   5.044   4.633   3.829  0.6881  0.0364 -0.2081
    3LYR    HB1   49   4.943   4.619   3.866  0.7369  0.8870  0.2686
    3LYR    HB2   50   5.087   4.696   3.907  0.8864 -1.1464  0.6712
    3LYR     CG   51   5.116   4.494   3.837  0.5132 -1.2120  0.1921
    3LYR    HG1   52   5.068   4.428   3.763 -1.3608 -1.1978  1.3298
    3LYR    HG2   53   5.099   4.446   3.933  1.2323 -0.4273  0.7254
    3LYR     CD   54   5.267   4.504   3.823 -1.1636  0.0255 -0.1884
    3LYR    HD1   55   5.292   4.558   3.914 -1.2652  1.2087 -0.8458
    3LYR    HD2   56   5.297   4.562   3.736  2.0156 -1.3040 -0.1202
    3LYR     CE   57   5.336   4.363   3.823  0.1612  0.4093  0.4550
    3LYR    HE1   58   5.322   4.320   3.922  2.9323 -0.3898  0.5782
    3LYR    HE2   59   5.443   4.372   3.802 -0.0611  0.1063 -0.8615
    3LYR     NZ   60   5.279   4.277   3.716  0.1807  0.5267 -0.0023
    3LYR    HZ1   61   5.275   4.314   3.622 -1.4785 -3.9250 -1.9726
    3LYR      C   62   4.956   4.621   3.591  0.2992  1.0777 -0.0648
    3LYR      O   63   5.027   4.547   3.515 -0.1122  0.0239  0.5668
    4LER      N   64   4.826   4.637   3.588  0.7728  0.0018  0.0195
    4LER      H   65   4.771   4.678   3.662 -2.6478 -0.9646 -1.7384
    4LER     CA   66   4.749   4.583   3.471  0.5197 -0.3326  0.6694
    4LER     HA   67   4.772   4.477   3.463 -0.2097 -0.4536  0.0937
    4LER     CB   68   4.602   4.617   3.503  0.0057  0.2470 -0.5208
    4LER    HB1   69   4.586   4.724   3.502 -1.5609  0.0339 -0.6882
    4LER    HB2   70   4.590   4.574   3.603 -1.0102 -2.7006 -1.7815
    4LER     CG   71   4.503   4.553   3.403 -0.3536  0.0017  0.4553
    4LER     HG   72   4.524   4.594   3.303  1.8630  0.3104  0.9927
    4LER    CD1   73   4.512   4.399   3.401 -0.4061 -0.0167 -0.0074
    4LER   HD11   74   4.542   4.356   3.497  0.0764 -0.8007 -0.4990
    4LER   HD12   75   4.420   4.355   3.362  0.8629 -1.3022 -1.6990
    4LER   HD13   76   4.591   4.386   3.328 -0.2818  1.9014 -0.2457
    4LER    CD2   77   4.365   4.596   3.439  0.3549  0.9003 -0.3377
    4LER   HD21   78   4.289   4.537   3.388 -0.7596  2.4643 -0.5661
    4LER   HD22   79   4.347   4.571   3.544  0.8822  0.9487 -0.2364
    4LER   HD23   80   4.353   4.702   3.414 -1.3245  0.9875  0.5930
    4LER      C   81   4.793   4.642   3.334 -0.0568  0.2569  0.5056
    4LER      O   82   4.788   4.566   3.239  0.3105  0.0098  0.5248
    5LER      N   83   4.850   4.765   3.327  0.1972  0.3339 -0.3929
    5LER      H   84   4.856   4.812   3.417 -0.9715 -3.7363  2.1004
    5LER     CA   85   4.875   4.838   3.202 -0.6419  0.1662 -0.0004
    5LER     HA   86   4.825   4.789   3.118  0.8532  1.2515 -1.6279
    5LER     CB   87   4.820   4.983   3.207 -0.1081  0.5089  0.8261
    5LER    HB1   88   4.856   5.018   3.111 -0.0369 -1.4460  0.0936
    5LER    HB2   89   4.865   5.037   3.290  1.4227  0.0758  0.3089
    5LER     CG   90   4.671   4.986   3.211 -0.1845  0.6600  0.0232
    5LER     HG   91   4.642   4.949   3.310  4.0842 -0.1536  1.1953
    5LER    CD1   92   4.621   5.131   3.191 -0.3349  0.6603 -0.0863
    5LER   HD11   93   4.514   5.143   3.207 -0.3853 -1.4603  1.5786
    5LER   HD12   94   4.677   5.195   3.260 -0.7740  1.0101 -0.0503
    5LER   HD13   95   4.646   5.153   3.087 -2.3698  0.9618 -0.5527
    5LER    CD2   96   4.605   4.897   3.102  1.1561  0.4767  0.0130
    5LER   HD21   97   4.498   4.911   3.092  1.2068 -0.3946 -3.0118
    5LER   HD22   98   4.648   4.905   3.002  0.9913  1.2854 -0.0001
    5LER   HD23   99   4.614   4.791   3.124 -0.0872 -0.0620 -1.7917
    5LER      C  100   5.031   4.820   3.170  0.5149  0.6788  0.3223
    5LER      O  101   5.089   4.895   3.087 -0.1746 -0.2418 -0.1880
    6LYR      N  102   5.104   4.719   3.227  0.1126 -0.4256  0.3085
    6LYR      H  103   5.057   4.654   3.288  0.2588 -0.4397  0.4061
    6LYR     CA  104   5.251   4.702   3.212  0.3358  0.0565 -0.0510
    6LYR     HA  105   5.295   4.785   3.156  0.0614  1.3597  1.5468
    6LYR     CB  106   5.318   4.706   3.346 -0.4150  0.8219  0.0412
    6LYR    HB1  107   5.407   4.644   3.343 -2.2917 -2.0390 -1.1887
    6LYR    HB2  108   5.247   4.656   3.413 -0.1406 -1.2971 -1.1613
    6LYR     CG  109   5.340   4.847   3.397 -0.0812 -0.9874  0.2686
    6LYR    HG1  110   5.247   4.902   3.409  1.2476  1.1958  1.0415
    6LYR    HG2  111   5.406   4.891   3.322  2.6865 -5.1243 -0.0821
    6LYR     CD  112   5.409   4.845   3.531  0.1576 -0.2060 -0.0478
    6LYR    HD1  113   5.472   4.755   3.532  1.8910  0.9397 -1.3344
    6LYR    HD2  114   5.335   4.831   3.610  2.7678 -1.2822  2.3661
    6LYR     CE  115   5.500   4.956   3.575  0.1296  0.5250 -1.1716
    6LYR    HE1  116   5.529   4.933   3.677  1.3199  1.3300 -1.3096
    6LYR    HE2  117   5.456   5.055   3.569 -1.5959 -0.0647  0.5947
    6LYR     NZ  118   5.620   4.954   3.493  0.4740 -0.4266  0.0841
    6LYR    HZ1  119   5.632   4.880   3.426  0.7248  1.0187 -1.5533
    6LYR      C  120   5.287   4.573   3.145  0.0259  0.6890  0.8282
    6LYR      O  121   5.267   4.463   3.200 -0.5769  0.2521  0.9947
    7LER      N  122   5.332   4.577   3.015  0.0184  0.2547 -1.0953
    7LER      H  123   5.352   4.671   2.984  0.0628  0.4862 -0.3773
    7LER     CA  124   5.332   4.468   2.916  0.4556  0.0035 -0.2795
    7LER     HA  125   5.234   4.421   2.917 -0.3823  1.6042  2.1808
    7LER     CB  126   5.340   4.525   2.772 -0.3002  0.0018  0.0512
    7LER    HB1  127   5.333   4.441   2.703  1.1027  0.7564 -1.0585
    7LER    HB2  128   5.440   4.562   2.749  0.4327 -0.9583  1.5413
    7LER     CG  129   5.233   4.625   2.726 -0.3850  0.0587  0.2012
    7LER     HG  130   5.227   4.703   2.802 -0.9986  0.7499 -0.5403
    7LER    CD1  131   5.265   4.681   2.591 -0.8952  0.9209 -0.2824
    7LER   HD11  132   5.354   4.744   2.588 -1.0686  1.1567 -2.9999
    7LER   HD12  133   5.282   4.600   2.519 -1.2636  1.5404 -1.0865
    7LER   HD13  134   5.184   4.739   2.548 -1.4167 -0.1943 -0.8566
    7LER    CD2  135   5.098   4.566   2.719 -0.5467 -0.0257 -0.5412
    7LER   HD21  136   5.072   4.527   2.818  0.9018 -1.1052 -0.5371
    7LER   HD22  137   5.028   4.641   2.682 -1.4795 -1.0932 -1.0085
    7LER   HD23  138   5.106   4.481   2.651  1.4471  0.7308 -1.3385
    7LER      C  139   5.446   4.365   2.949 -0.3214 -0.7941  0.5114
    7LER      O  140   5.557   4.408   2.990 -0.8203  0.0311 -0.5599
    8LER      N  141   5.412   4.234   2.947 -0.1780  0.2650 -0.9751
    8LER      H  142   5.320   4.201   2.923 -0.0091 -1.5114  0.6400
    8LER     CA  143   5.485   4.132   3.011  0.2657 -0.5269  0.5658
    8LER     HA  144   5.528   4.167   3.105  1.9931  3.0708 -1.3533
    8LER     CB  145   5.405   4.006   3.026  0.3861 -0.0671 -0.0644
    8LER    HB1  146   5.478   3.934   3.062 -0.7795 -1.0926  0.2931
    8LER    HB2  147   5.346   3.976   2.939 -0.1092 -4.3667  1.5042
    8LER     CG  148   5.321   4.013   3.148 -0.0125 -0.2681 -0.7824
    8LER     HG  149   5.378   4.055   3.231 -3.2582 -0.0475  1.5139
    8LER    CD1  150   5.203   4.109   3.146  0.1802  0.0717  0.0132
    8LER   HD11  151   5.142   4.095   3.056  0.4728  2.1938 -0.5677
    8LER   HD12  152   5.152   4.122   3.241 -0.5795  0.3267 -0.4153
    8LER   HD13  153   5.243   4.210   3.137  0.9049 -0.0604  1.4913
    8LER    CD2  154   5.256   3.884   3.187 -0.1928 -0.2722  0.3829
    8LER   HD21  155   5.204   3.882   3.283  0.2247 -2.5751  0.6142
    8LER   HD22  156   5.197   3.836   3.109  2.2694 -1.9936 -0.5278
    8LER   HD23  157   5.340   3.815   3.194 -0.8876 -1.4888 -2.1594
    8LER      C  158   5.610   4.093   2.930 -0.5657 -0.1689 -0.5539
    8LER      O  159   5.603   4.090   2.805  0.0780  0.3382 -0.7105
    9LYR      N  160   5.724   4.059   2.995 -0.1108 -0.7682 -0.0703
    9LYR      H  161   5.725   4.060   3.096  1.1688 -1.2483 -0.0611
    9LYR     CA  162   5.852   4.025   2.930 -0.3261 -0.2337 -0.2203
    9LYR     HA  163   5.874   4.102   2.857 -1.1485  0.1948 -0.0273
    9LYR     CB  164   5.967   4.022   3.034  0.8621  0.5676  1.2023
    9LYR    HB1  165   6.061   4.020   2.977  0.8285  1.3209  1.0996
    9LYR    HB2  166   5.961   3.940   3.105 -1.0989  0.9321  1.4976
    9LYR     CG  167   5.989   4.153   3.117 -0.0289 -0.6709 -0.3497
    9LYR    HG1  168   6.070   4.128   3.185  0.1029 -1.4264 -0.7785
    9LYR    HG2  169   5.899   4.176   3.173 -1.7953 -1.1830 -2.7790
    9LYR     CD  170   6.025   4.275   3.032 -0.2638  0.6055  0.2500
    9LYR    HD1  171   5.951   4.281   2.952  0.2234  0.3176 -0.2310
    9LYR    HD2  172   6.122   4.255   2.987 -0.4959 -1.3207  0.5001
    9LYR     CE  173   6.048   4.399   3.112 -0.6793 -0.4991 -0.1468
    9LYR    HE1  174   6.116   4.475   3.073 -1.6121  1.0844  1.1976
    9LYR    HE2  175   6.097   4.359   3.201 -0.2388 -1.4854 -0.8087
    9LYR     NZ  176   5.923   4.456   3.160 -0.0116 -0.4195  0.0043
    9LYR    HZ1  177   5.856   4.485   3.090 -1.4485  0.1427  1.5465
    9LYR      C  178   5.828   3.899   2.852  0.5304 -0.3740  0.2994
    9LYR      O  179   5.883   3.883   2.742 -0.8310  0.2805  0.3294
   10LER      N  180   5.735   3.811   2.899 -0.4884  0.6716 -0.0042
   10LER      H  181   5.694   3.820   2.991 -0.1468 -1.1373  0.3569
   10LER     CA  182   5.705   3.683   2.830 -0.0096 -0.4832 -0.2136
   10LER     HA  183   5.794   3.619   2.831  1.3200  1.2938 -0.5418
   10LER     CB  184   5.595   3.622   2.924 -0.2221 -0.3220 -0.0646
   10LER    HB1  185   5.513   3.692   2.942 -1.0682 -1.4376  0.4784
   10LER    HB2  186   5.641   3.609   3.022 -0.8429 -1.0469  0.1365
   10LER     CG  187   5.546   3.483   2.900  0.5918  0.1021 -0.1577
   10LER     HG  188   5.487   3.481   2.808 -1.3566 -1.4025  1.0342
   10LER    CD1  189   5.665   3.381   2.891  0.0920  0.6946 -0.2500
   10LER   HD11  190   5.718   3.378   2.986  0.6379  4.7417 -0.2428
   10LER   HD12  191   5.628   3.280   2.874 -0.6780  0.5803  1.8125
   10LER   HD13  192   5.728   3.412   2.808  0.4983  0.5029 -0.0119
   10LER    CD2  193   5.445   3.449   3.019 -0.3989 -0.7402 -0.8786
   10LER   HD21  194   5.371   3.373   2.995 -0.7351 -1.1401  1.2006
   10LER   HD22  195   5.505   3.406   3.099  0.8935  0.2189 -1.2831
   10LER   HD23  196   5.388   3.531   3.061  0.9915 -0.9796  1.7082
   10LER      C  197   5.639   3.696   2.693 -0.5380  0.3933  0.3881
   10LER      O  198   5.652   3.605   2.614  0.1375 -0.6243  0.3858
   11LER      N  199   5.580   3.809   2.663 -0.1361 -0.0641  0.5031
   11LER      H  200   5.572   3.875   2.739 -1.5445  0.2743  0.0981
   11LER     CA  201   5.506   3.839   2.545  0.0843  0.4689  0.5998
   11LER     HA  202   5.495   3.749   2.485 -2.1470  0.7287  0.5317
   11LER     CB  203   5.366   3.883   2.596  0.0861 -0.1273 -0.5233
   11LER    HB1  204   5.309   3.906   2.507 -0.1260 -1.5268 -0.7743
   11LER    HB2  205   5.379   3.975   2.653  1.0762 -1.2497  1.1596
   11LER     CG  206   5.277   3.781   2.683 -0.0554  0.1433 -0.2810
   11LER     HG  207   5.333   3.747   2.770 -0.5965  0.4844  0.2004
   11LER    CD1  208   5.156   3.862   2.723  0.3739  0.1004 -0.2273
   11LER   HD11  209   5.183   3.963   2.752 -0.9244  0.3475  0.2105
   11LER   HD12  210   5.087   3.876   2.640 -0.6403  0.2076  0.6001
   11LER   HD13  211   5.100   3.819   2.807  0.1993 -0.0063 -0.3967
   11LER    CD2  212   5.238   3.655   2.610 -0.3560 -0.0350 -0.1446
   11LER   HD21  213   5.175   3.593   2.675  0.6700  0.2591  1.1674
   11LER   HD22  214   5.185   3.682   2.518  0.6121 -1.0196 -1.0141
   11LER   HD23  215   5.323   3.591   2.587  0.7377  0.3887  2.3646
   11LER      C  216   5.579   3.939   2.456 -0.0935  0.4364 -0.3103
   11LER      O  217   5.568   3.925   2.340 -0.1746 -0.4108 -0.4797
   12LER      N  218   5.651   4.036   2.512  0.8624  0.4436 -0.6879
   12LER      H  219   5.647   4.043   2.612 -0.4379 -0.9597 -0.6153
   12LER     CA  220   5.742   4.133   2.441  0.8643  0.2049 -0.0154
   12LER     HA  221   5.680   4.182   2.366 -0.4623 -3.9744 -1.9453
   12LER     CB  222   5.794   4.235   2.547  0.0718  1.0134  0.7840
   12LER    HB1  223   5.870   4.300   2.505  0.3785 -0.9692 -1.9993
   12LER    HB2  224   5.849   4.180   2.624  2.2407  1.7048 -0.2091
   12LER     CG  225   5.685   4.325   2.600 -0.0901 -0.5571  0.0306
   12LER     HG  226   5.596   4.266   2.618  1.3272 -2.4188  1.3098
   12LER    CD1  227   5.725   4.401   2.719 -0.0483  0.1394 -0.0296
   12LER   HD11  228   5.648   4.461   2.767  1.0412  1.5393  0.0359
   12LER   HD12  229   5.782   4.337   2.787  2.2035  3.7446  1.8021
   12LER   HD13  230   5.796   4.479   2.694 -1.6503  1.7586  0.3163
   12LER    CD2  231   5.652   4.434   2.499 -1.0579 -0.1561  0.3617
   12LER   HD21  232   5.631   4.395   2.400  1.0986  1.1827 -0.6946
   12LER   HD22  233   5.561   4.482   2.536 -2.0629  0.3138 -2.4692
   12LER   HD23  234   5.742   4.495   2.496  1.4501 -3.2169  3.7021
   12LER      C  235   5.863   4.069   2.368  0.3434  0.3947  0.0821
   12LER      O  236   5.901   3.953   2.404 -0.1777  0.4483  0.0610
   13LER      N  237   5.919   4.146   2.268  0.1902  0.3357 -0.5943
   13LER      H  238   5.880   4.235   2.240 -1.1703 -0.9396 -3.0040
   13LER     CA  239   6.027   4.090   2.184 -0.4061 -0.3182  0.7975
   13LER     HA  240   6.036   4.165   2.106  0.2541 -1.2852 -0.0911
   13LER     CB  241   6.161   4.083   2.257 -0.6541 -0.1682 -0.0849
   13LER    HB1  242   6.235   4.051   2.183 -0.3142  0.9116 -0.2357
   13LER    HB2  243   6.161   4.007   2.335 -4.7848 -1.0326 -0.7299
   13LER     CG  244   6.216   4.205   2.323 -0.2840 -0.5303 -1.0060
   13LER     HG  245   6.156   4.231   2.410  0.7745 -1.2188 -0.0378
   13LER    CD1  246   6.358   4.190   2.372 -0.2090  0.2185  0.3161
   13LER   HD11  247   6.378   4.275   2.437 -2.3389  1.2918 -0.3219
   13LER   HD12  248   6.370   4.105   2.439 -2.0815  1.1683  1.9959
   13LER   HD13  249   6.425   4.191   2.286 -1.5041 -1.4386 -0.7694
   13LER    CD2  250   6.216   4.319   2.228  1.0095 -0.3320  0.6923
   13LER   HD21  251   6.232   4.405   2.293  1.1400 -0.8953  1.4215
   13LER   HD22  252   6.290   4.308   2.149 -1.2382 -1.0802 -1.4274
   13LER   HD23  253   6.114   4.329   2.192  1.1441 -0.1497  0.3614
   13LER      C  254   5.986   3.970   2.104  0.5041  0.5076  0.0797
   13LER      O  255   6.053   3.865   2.074  0.2497  0.0414 -0.2929
   14NH2      N  256   5.862   3.968   2.052 -0.4222  0.2195 -0.1423
   14NH2     H1  257   5.810   4.055   2.050 -1.0083 -0.0442  1.6550
   14NH2     H2  258   5.845   3.888   1.994  1.4891 -0.3007 -0.0409
   15LY0      N  259   5.259   3.639   3.470  0.3294 -0.7813 -0.9767
   15LY0     H1  260   5.268   3.540   3.491 -0.7417 -0.6319  0.3072
   15LY0     H2  261   5.188   3.667   3.404 -0.1150 -0.5760 -0.4200
   15LY0     H3  262   5.342   3.685   3.437 -0.8345 -0.0076 -3.0167
   15LY0     CA  263   5.228   3.702   3.602 -0.0489 -0.4676  0.4869
   15LY0     HA  264   5.122   3.692   3.622  0.3977 -0.3588  3.4694
   15LY0     CB  265   5.312   3.644   3.710  0.0593 -0.0320 -0.7374
   15LY0    HB1  266   5.419   3.643   3.689  0.2895  1.4085  0.2386
   15LY0    HB2  267   5.294   3.537   3.715  0.8641 -0.1164  0.9187
   15LY0     CG  268   5.276   3.699   3.849  0.1260  0.0008  0.1666
   15LY0    HG1  269   5.173   3.703   3.885  0.4049  0.6287  0.9197
   15LY0    HG2  270   5.301   3.805   3.853  0.3620 -0.0129 -0.7326
   15LY0     CD  271   5.364   3.636   3.966  0.1019 -0.3428  0.0385
   15LY0    HD1  272   5.344   3.693   4.057  0.9558 -1.3566  0.9025
   15LY0    HD2  273   5.470   3.646   3.942 -0.3812  0.9916 -1.7682
   15LY0     CE  274   5.343   3.484   3.978 -0.0936 -1.2054  0.1834
   15LY0    HE1  275   5.393   3.446   3.889  0.3443 -0.5508  0.1399
   15LY0    HE2  276   5.237   3.462   3.965 -0.3611  0.4784 -0.8101
   15LY0     NZ  277   5.385   3.418   4.100 -0.0847 -0.1251 -0.0684
   15LY0    HZ1  278   5.484   3.428   4.111  0.0099 -1.1363  0.0637
   15LY0    HZ2  279   5.340   3.465   4.177 -0.1413 -0.7534  0.2913
   15LY0    HZ3  280   5.358   3.321   4.087  0.5182 -0.1720 -1.0155
   15LY0      C  281   5.250   3.855   3.588 -0.2540  0.0582  0.3099
   15LY0      O  282   5.354   3.884   3.526 -0.2545  0.4414 -0.0850
   16LER      N  283   5.156   3.942   3.627 -0.4466  0.4897 -0.5519
   16LER      H  284   5.071   3.912   3.672 -0.7149  0.5851 -0.9944
   16LER     CA  285   5.158   4.081   3.616 -0.7206 -1.4227 -0.4316
   16LER     HA  286   5.206   4.115   3.524  0.0342 -1.6392 -0.1242
   16LER     CB  287   5.016   4.135   3.621  0.1881 -0.8033 -0.7465
   16LER    HB1  288   5.015   4.241   3.647 -2.6438 -0.8665 -0.2827
   16LER    HB2  289   4.966   4.073   3.696  0.7420  0.0671  0.3760
   16LER     CG  290   4.935   4.118   3.493  0.4751  0.2774 -0.4834
   16LER     HG  291   4.983   4.165   3.408  1.8067  0.6540  0.4343
   16LER    CD1  292   4.905   3.973   3.458 -0.0739 -0.4211  0.1783
   16LER   HD11  293   4.862   3.917   3.541 -1.2073 -0.8987 -0.6829
   16LER   HD12  294   4.827   3.973   3.381 -0.9748  0.6717  1.0643
   16LER   HD13  295   4.998   3.936   3.415  0.9929  0.1741  1.8840
   16LER    CD2  296   4.808   4.191   3.517 -0.0458 -0.4153  0.3253
   16LER   HD21  297   4.749   4.135   3.590 -3.1564  1.1953 -0.7872
   16LER   HD22  298   4.829   4.291   3.557  0.6802 -0.1886 -0.5945
   16LER   HD23  299   4.753   4.197   3.424 -0.0425  0.1106  0.3511
   16LER      C  300   5.238   4.152   3.731 -0.5685 -0.5797 -0.0127
   16LER      O  301   5.257   4.091   3.839 -0.3830  0.3778  0.1751
   17LY0      N  302   5.351   5.158   2.341 -0.5711 -0.7998  0.5232
   17LY0     H1  303   5.262   5.113   2.321 -0.6170  0.0867 -1.4120
   17LY0     H2  304   5.357   5.257   2.326  1.7077 -0.6666  1.9275
   17LY0     H3  305   5.408   5.112   2.272 -0.8867 -1.3878  0.6421
   17LY0     CA  306   5.396   5.133   2.481 -0.1502 -1.2941  0.5827
   17LY0     HA  307   5.327   5.168   2.558  1.1959 -0.9344  1.6640
   17LY0     CB  308   5.437   4.987   2.503 -0.0419 -0.9193 -0.4131
   17LY0    HB1  309   5.358   4.920   2.468 -0.0674 -0.4789 -1.2181
   17LY0    HB2  310   5.453   4.983   2.611  3.4768  0.7883 -0.7333
   17LY0     CG  311   5.566   4.943   2.434 -0.3429 -0.0531 -0.0957
   17LY0    HG1  312   5.647   4.977   2.499 -1.5781 -0.4252  1.7191
   17LY0    HG2  313   5.571   4.981   2.332  0.6345 -1.2551 -0.5211
   17LY0     CD  314   5.578   4.795   2.423 -0.7344 -0.6216 -0.1578
   17LY0    HD1  315   5.500   4.761   2.355 -2.0469  0.0309  0.9774
   17LY0    HD2  316   5.549   4.749   2.517 -0.6226 -0.2109  0.0780
   17LY0     CE  317   5.714   4.748   2.370  0.0377  0.5005 -0.4974
   17LY0    HE1  318   5.710   4.639   2.362 -0.4031  0.3892  0.9161
   17LY0    HE2  319   5.799   4.764   2.435  1.0904  1.1535 -1.9739
   17LY0     NZ  320   5.740   4.803   2.236 -0.2695 -0.2133  0.4662
   17LY0    HZ1  321   5.731   4.904   2.241 -1.0320 -0.2748  0.5426
   17LY0    HZ2  322   5.829   4.773   2.200 -0.4227 -0.2486  0.1064
   17LY0    HZ3  323   5.674   4.755   2.176 -0.5148 -0.5997  1.0435
   17LY0      C  324   5.519   5.228   2.506  0.5449  0.7538  0.2156
   17LY0      O  325   5.604   5.241   2.421 -0.1093 -1.2368 -0.4263
   18LER      N  326   5.522   5.281   2.628 -1.1067 -0.1204  0.3743
   18LER      H  327   5.450   5.259   2.696 -1.9180  0.5657 -0.2429
   18LER     CA  328   5.629   5.370   2.677 -0.5581  0.0034  0.3464
   18LER     HA  329   5.649   5.446   2.601  4.5307 -0.7222  0.6507
   18LER     CB  330   5.585   5.452   2.807 -1.1804  0.5901 -0.0985
   18LER    HB1  331   5.677   5.506   2.826  0.1002 -1.4241 -0.3477
   18LER    HB2  332   5.563   5.374   2.879 -0.5482  0.5176  0.0196
   18LER     CG  333   5.460   5.540   2.786  0.3679 -0.3177 -0.0575
   18LER     HG  334   5.374   5.476   2.766 -0.0282  0.7432 -1.9319
   18LER    CD1  335   5.439   5.622   2.918  0.0693 -0.7430 -0.5733
   18LER   HD11  336   5.525   5.678   2.956 -0.6080  0.4784 -0.8045
   18LER   HD12  337   5.371   5.705   2.902  1.4445  0.5271 -0.0415
   18LER   HD13  338   5.406   5.552   2.994  0.2348 -1.4362 -1.1239
   18LER    CD2  339   5.476   5.637   2.674 -0.5080 -1.1767 -0.3386
   18LER   HD21  340   5.488   5.582   2.582  0.1475 -0.2544 -0.8224
   18LER   HD22  341   5.384   5.695   2.664 -0.0320 -0.3938 -0.2688
   18LER   HD23  342   5.565   5.700   2.680 -1.4117  0.0932  0.3881
   18LER      C  343   5.762   5.292   2.694  0.0823 -0.1117  0.2040
   18LER      O  344   5.766   5.173   2.717 -0.2704  0.0574 -0.6863
   19LYR      N  345   5.872   5.362   2.704 -0.0461  0.3786 -0.5504
   19LYR      H  346   5.862   5.457   2.672 -0.3531  0.0668 -1.3961
   19LYR     CA  347   6.000   5.314   2.765 -0.3998 -0.1503 -0.2088
   19LYR     HA  348   6.003   5.210   2.733 -2.5584 -0.3035 -0.0569
   19LYR     CB  349   6.118   5.383   2.702  0.5077 -0.8155 -0.2471
   19LYR    HB1  350   6.211   5.371   2.759  0.6009  2.5272  0.4942
   19LYR    HB2  351   6.102   5.490   2.717  0.5832 -0.7073 -0.9156
   19LYR     CG  352   6.136   5.352   2.550  0.9122 -0.1372  0.1208
   19LYR    HG1  353   6.201   5.428   2.507 -0.7742  1.7407  0.6947
   19LYR    HG2  354   6.038   5.347   2.501  0.6752  0.9209  0.4560
   19LYR     CD  355   6.208   5.221   2.520 -0.6178 -0.8565 -0.1792
   19LYR    HD1  356   6.143   5.142   2.559 -0.3938 -1.2455 -0.5936
   19LYR    HD2  357   6.304   5.210   2.571 -1.0524 -1.4460  0.5484
   19LYR     CE  358   6.228   5.212   2.362 -0.0431 -0.5693  0.0505
   19LYR    HE1  359   6.279   5.306   2.340 -1.8686  0.8335  1.4387
   19LYR    HE2  360   6.135   5.194   2.308 -1.0827  1.7620  0.9173
   19LYR     NZ  361   6.305   5.094   2.324  0.1563  0.0328  0.5347
   19LYR    HZ1  362   6.245   5.014   2.308  0.3836  0.2761 -2.1065
   19LYR      C  363   6.002   5.293   2.919 -0.2762 -0.2441  0.0303
   19LYR      O  364   6.109   5.263   2.973  0.1640  0.4643  0.2474
   20LER      N  365   5.896   5.322   2.986  0.0950 -0.0589  0.1741
   20LER      H  366   5.812   5.347   2.935  1.2276  1.8115 -0.8566
   20LER     CA  367   5.883   5.323   3.134  0.0181  0.2435 -0.2181
   20LER     HA  368   5.974   5.346   3.189 -1.2025  3.2969  0.7254
   20LER     CB  369   5.792   5.439   3.174 -0.2631 -0.6768  0.7708
   20LER    HB1  370   5.747   5.425   3.272  0.2135 -2.4461  0.7778
   20LER    HB2  371   5.714   5.448   3.099  0.8769 -0.0907 -0.3792
   20LER     CG  372   5.871   5.575   3.193 -0.1455  0.8897 -0.4928
   20LER     HG  373   5.953   5.546   3.258 -1.2030 -0.0600  0.4498
   20LER    CD1  374   5.921   5.632   3.057  0.9828 -0.0725  0.5900
   20LER   HD11  375   5.843   5.662   2.988  2.9286 -1.0650 -2.2372
   20LER   HD12  376   5.985   5.720   3.063 -0.8558  1.4315 -0.6191
   20LER   HD13  377   5.991   5.568   3.002  0.6196 -0.5076  0.6289
   20LER    CD2  378   5.778   5.681   3.257 -0.7167  0.1660 -0.0021
   20LER   HD21  379   5.679   5.680   3.213 -1.2937  0.4497  1.2372
   20LER   HD22  380   5.765   5.649   3.361  0.4966  1.6257  0.6376
   20LER   HD23  381   5.817   5.783   3.264  1.0015 -0.4282 -0.4628
   20LER      C  382   5.830   5.188   3.197 -0.0147  0.3576  0.3814
   20LER      O  383   5.741   5.121   3.140 -0.5099  0.2634 -0.1573
   21LER      N  384   5.877   5.136   3.312  0.2041 -0.2693  0.4568
   21LER      H  385   5.964   5.169   3.352  0.4107  0.4398 -0.5141
   21LER     CA  386   5.824   5.017   3.381 -0.8821  0.2164  0.1447
   21LER     HA  387   5.782   4.949   3.306 -0.2907 -1.0678  0.9436
   21LER     CB  388   5.936   4.947   3.450 -0.8966  1.0526  0.4158
   21LER    HB1  389   5.892   4.872   3.517  0.5584 -1.5185 -1.3366
   21LER    HB2  390   5.993   5.019   3.508  1.2385 -0.5320  0.4048
   21LER     CG  391   6.025   4.863   3.356  0.4615  0.0130 -1.3107
   21LER     HG  392   5.952   4.819   3.289  1.3489  2.1457 -3.8517
   21LER    CD1  393   6.121   4.950   3.270  0.8161 -0.2958  0.2964
   21LER   HD11  394   6.142   4.892   3.180 -0.9141  0.7983 -0.8682
   21LER   HD12  395   6.070   5.039   3.232  1.9623  0.0303 -0.5273
   21LER   HD13  396   6.211   4.991   3.316  1.4473  0.1380 -1.2641
   21LER    CD2  397   6.112   4.770   3.440 -0.0472  0.0019  0.6087
   21LER   HD21  398   6.046   4.694   3.482 -2.7268  1.6047 -0.4618
   21LER   HD22  399   6.195   4.739   3.376  0.0623  2.2479 -0.4084
   21LER   HD23  400   6.160   4.822   3.523 -0.1062  0.8347  0.1269
   21LER      C  401   5.712   5.057   3.477  0.7208  0.6888  0.2901
   21LER      O  402   5.701   5.171   3.529  0.2385  0.0656 -0.9683
   22LY0      N  403   6.856   5.116   2.087 -0.2438 -0.0179 -0.0393
   22LY0     H1  404   6.818   5.206   2.112 -0.8688 -0.2564 -0.0981
   22LY0     H2  405   6.934   5.148   2.031 -1.5358 -0.3860 -2.1666
   22LY0     H3  406   6.886   5.074   2.174 -0.5253  1.7253  0.9348
   22LY0     CA  407   6.762   5.048   1.995  0.0965  0.0391 -0.1413
   22LY0     HA  408   6.740   5.114   1.911 -2.8639 -0.4651  0.1393
   22LY0     CB  409   6.822   4.918   1.933  0.7065  0.0888 -0.6088
   22LY0    HB1  410   6.828   4.840   2.008  1.9533  1.4085  0.7486
   22LY0    HB2  411   6.922   4.930   1.891 -0.2217  1.1254 -2.6901
   22LY0     CG  412   6.736   4.874   1.816  0.8041 -0.2354 -0.5255
   22LY0    HG1  413   6.733   4.948   1.736 -1.1511 -0.5576 -0.7893
   22LY0    HG2  414   6.630   4.868   1.841  0.6437 -0.6149 -1.2526
   22LY0     CD  415   6.786   4.737   1.764  0.1285  0.0830 -0.1983
   22LY0    HD1  416   6.893   4.737   1.741  0.0241 -1.3550 -0.8084
   22LY0    HD2  417   6.731   4.723   1.671 -1.0534 -0.5382  0.5614
   22LY0     CE  418   6.748   4.618   1.859  0.6467 -0.3151  0.5913
   22LY0    HE1  419   6.648   4.633   1.899  0.4064  0.9083 -0.4225
   22LY0    HE2  420   6.814   4.617   1.946  0.2023  2.8632  1.0864
   22LY0     NZ  421   6.758   4.491   1.792 -0.0426  0.1027 -0.1650
   22LY0    HZ1  422   6.852   4.488   1.755  0.6267 -0.7920  1.5108
   22LY0    HZ2  423   6.743   4.421   1.863 -0.5330 -0.7678 -1.1029
   22LY0    HZ3  424   6.692   4.478   1.717  0.9524  0.2927 -1.1035
   22LY0      C  425   6.621   5.040   2.058  0.3737  0.0245 -0.6417
   22LY0      O  426   6.525   5.099   2.009 -0.4842 -0.2297  0.0262
   23LER      N  427   6.601   4.954   2.166 -0.0041  0.0900  1.0253
   23LER      H  428   6.685   4.910   2.199  0.2812 -1.6449 -1.6682
   23LER     CA  429   6.477   4.941   2.243 -0.0019  0.0933  0.2323
   23LER     HA  430   6.395   4.907   2.179  0.1614 -0.3741  0.2731
   23LER     CB  431   6.496   4.824   2.349 -0.1992  0.4554  0.2641
   23LER    HB1  432   6.408   4.827   2.413  0.4168 -0.7771  1.2306
   23LER    HB2  433   6.582   4.841   2.414  1.0228 -0.1547 -1.1207
   23LER     CG  434   6.506   4.682   2.294 -1.0040  0.0183  0.3774
   23LER     HG  435   6.602   4.674   2.243 -0.7129 -0.3939  0.9731
   23LER    CD1  436   6.509   4.579   2.399 -0.1245  0.5078  0.2061
   23LER   HD11  437   6.557   4.491   2.356 -0.6189 -0.9352  2.4476
   23LER   HD12  438   6.553   4.612   2.493  1.1476  0.6458 -0.4201
   23LER   HD13  439   6.410   4.550   2.433  0.8066 -0.7436  2.0698
   23LER    CD2  440   6.396   4.641   2.192 -0.8624  0.5871  0.0424
   23LER   HD21  441   6.407   4.698   2.099 -0.9217  0.0743 -0.2844
   23LER   HD22  442   6.412   4.536   2.168  4.0319  1.2375 -0.5666
   23LER   HD23  443   6.303   4.665   2.243 -0.6894 -0.4415  0.8724
   23LER      C  444   6.434   5.076   2.303  0.1688 -0.0528  0.9454
   23LER      O  445   6.521   5.170   2.308  0.5736  0.6325  0.4060
   24LY0      N  446   3.842   5.558   2.667  0.4695 -0.4578 -0.4067
   24LY0     H1  447   3.752   5.579   2.709  1.3057 -2.2721  2.6031
   24LY0     H2  448   3.859   5.458   2.671  0.8146 -0.5255 -2.6416
   24LY0     H3  449   3.852   5.582   2.570 -0.5528 -0.5031 -0.5297
   24LY0     CA  450   3.944   5.628   2.750  0.7864  0.7107  0.0719
   24LY0     HA  451   3.926   5.735   2.748 -0.9007  0.4968  1.1738
   24LY0     CB  452   3.931   5.573   2.895 -0.5419 -0.3584 -0.0749
   24LY0    HB1  453   3.949   5.466   2.897 -2.2881 -0.7695 -2.1809
   24LY0    HB2  454   3.826   5.583   2.923 -0.9553 -0.9104 -1.3309
   24LY0     CG  455   4.023   5.644   2.999  0.4945  0.6549  0.4899
   24LY0    HG1  456   4.124   5.623   2.963  0.2464  0.6768 -0.2368
   24LY0    HG2  457   4.023   5.585   3.090 -0.9674  0.2262  0.2359
   24LY0     CD  458   4.024   5.793   3.022 -0.4447 -0.4522 -0.4350
   24LY0    HD1  459   4.109   5.810   3.088  1.0082 -0.5591 -2.1936
   24LY0    HD2  460   3.931   5.812   3.076  0.3838 -1.3857  1.4407
   24LY0     CE  461   4.037   5.899   2.911 -0.7446 -0.0227 -0.4045
   24LY0    HE1  462   3.992   5.994   2.940 -0.6580  0.1859 -0.9420
   24LY0    HE2  463   3.980   5.862   2.826  0.7224  0.9136 -1.8495
   24LY0     NZ  464   4.172   5.920   2.861  0.1876 -1.3860  0.1652
   24LY0    HZ1  465   4.161   5.997   2.797 -2.2173 -1.4850  0.3678
   24LY0    HZ2  466   4.236   5.946   2.935 -0.3568  0.5308  0.0234
   24LY0    HZ3  467   4.209   5.838   2.815 -1.6646 -1.9909 -0.3129
   24LY0      C  468   4.076   5.597   2.691 -0.1209 -1.3690 -0.4284
   24LY0      O  469   4.124   5.485   2.683  0.5902  0.1177  0.5755
   25LER      N  470   4.152   5.699   2.658  0.2079  0.2973 -0.2481
   25LER      H  471   4.112   5.792   2.660 -0.4164  0.0577  2.3145
   25LER     CA  472   4.296   5.676   2.621  0.2929  0.5818  0.0130
   25LER     HA  473   4.302   5.592   2.551 -1.6596  1.1917 -0.9482
   25LER     CB  474   4.347   5.803   2.562 -0.8309  0.0030 -0.3288
   25LER    HB1  475   4.451   5.785   2.535 -1.3357 -2.2751 -0.9116
   25LER    HB2  476   4.347   5.884   2.635  1.8007 -0.5520  0.3808
   25LER     CG  477   4.274   5.852   2.434 -0.1110 -0.9038 -0.1768
   25LER     HG  478   4.190   5.915   2.463 -0.0272 -0.4591 -0.8714
   25LER    CD1  479   4.368   5.948   2.365 -0.0336 -0.3149  0.6690
   25LER   HD11  480   4.391   6.027   2.436 -1.4564  0.1163  0.6766
   25LER   HD12  481   4.464   5.906   2.336  0.6340  0.7087  1.3475
   25LER   HD13  482   4.333   5.991   2.271  2.3029  0.2151 -0.0364
   25LER    CD2  483   4.232   5.759   2.319 -0.1334  0.1287 -0.7302
   25LER   HD21  484   4.179   5.807   2.237 -2.1515  0.8240  0.8958
   25LER   HD22  485   4.314   5.695   2.285  0.0235  0.4842 -1.0245
   25LER   HD23  486   4.157   5.693   2.362  0.6537 -1.8829 -2.2415
   25LER      C  487   4.383   5.635   2.738 -0.4991 -0.4862 -0.3017
   25LER      O  488   4.346   5.656   2.850  0.0507  0.1162 -0.6506
   26LYR      N  489   4.495   5.566   2.705 -0.8567 -0.4038 -0.1963
   26LYR      H  490   4.513   5.532   2.611 -0.9293 -3.0023  0.6426
   26LYR     CA  491   4.591   5.515   2.804 -0.0537 -0.0699  0.0197
   26LYR     HA  492   4.581   5.572   2.897 -2.7815 -2.0657  1.0711
   26LYR     CB  493   4.562   5.367   2.863  0.7215 -0.5150 -0.0554
   26LYR    HB1  494   4.487   5.390   2.938 -0.6853 -2.1046 -0.8984
   26LYR    HB2  495   4.642   5.310   2.909 -1.6192 -2.7074  1.5685
   26LYR     CG  496   4.501   5.272   2.756 -0.1108  0.0061 -0.0764
   26LYR    HG1  497   4.575   5.264   2.676 -0.3723 -1.3384 -0.2153
   26LYR    HG2  498   4.408   5.314   2.719 -0.7697 -1.6263 -0.3892
   26LYR     CD  499   4.481   5.127   2.809 -0.1215 -0.1312 -0.2342
   26LYR    HD1  500   4.408   5.117   2.889 -0.1059 -1.1367 -0.3318
   26LYR    HD2  501   4.579   5.087   2.834 -0.2585  0.9903  2.3167
   26LYR     CE  502   4.433   5.044   2.696 -0.2593  0.4965 -0.0975
   26LYR    HE1  503   4.523   5.025   2.637  0.9068  0.2389  1.6586
   26LYR    HE2  504   4.362   5.094   2.631 -0.5449  0.1784 -0.0351
   26LYR     NZ  505   4.376   4.916   2.741 -0.2630  0.3145  0.3626
   26LYR    HZ1  506   4.297   4.916   2.805 -2.2304 -2.0842 -1.8049
   26LYR      C  507   4.736   5.509   2.741  0.0885  0.0935 -0.6321
   26LYR      O  508   4.746   5.470   2.625  0.2997 -0.2417 -0.0659
   27LER      N  509   4.846   5.517   2.816  0.3162  0.4576  0.5155
   27LER      H  510   4.828   5.536   2.914  0.5469  1.3397  0.3949
   27LER     CA  511   4.985   5.501   2.784 -0.6455 -0.0056 -0.2492
   27LER     HA  512   4.994   5.487   2.676 -1.7404  0.1722 -0.3728
   27LER     CB  513   5.068   5.632   2.815  0.1612  0.2917 -0.3804
   27LER    HB1  514   5.165   5.604   2.773 -0.8716 -1.7702 -1.5475
   27LER    HB2  515   5.082   5.631   2.923  0.1318 -2.4410 -0.3140
   27LER     CG  516   5.010   5.769   2.764  0.1620  0.6769 -0.5597
   27LER     HG  517   4.915   5.786   2.813  0.5158 -0.6146  0.6678
   27LER    CD1  518   5.107   5.882   2.790  0.2953  0.8954 -0.0255
   27LER   HD11  519   5.113   5.910   2.895  2.9090  0.0430  0.1160
   27LER   HD12  520   5.204   5.863   2.744 -0.9729  0.1948 -2.6081
   27LER   HD13  521   5.081   5.975   2.739  1.4827  1.2813  0.0520
   27LER    CD2  522   4.985   5.768   2.609  0.6202  0.5571 -0.4184
   27LER   HD21  523   4.962   5.868   2.573  0.2720  1.4550  2.0703
   27LER   HD22  524   5.074   5.723   2.566  0.7059 -2.1163  2.1997
   27LER   HD23  525   4.893   5.711   2.593 -0.6977  2.1877  1.0046
   27LER      C  526   5.035   5.375   2.854 -0.0791 -0.0461  0.1383
   27LER      O  527   5.071   5.375   2.977  0.4385 -0.1657  0.1170
   28LER      N  528   5.039   5.263   2.782 -0.3205 -0.1234 -0.2633
   28LER      H  529   5.030   5.269   2.681 -1.6277  0.2064 -0.1457
   28LER     CA  530   5.076   5.131   2.830  0.2451  0.0705 -0.3803
   28LER     HA  531   5.017   5.102   2.917  0.7079 -1.5457 -0.5837
   28LER     CB  532   5.064   5.018   2.719 -0.1795 -0.2457  0.5978
   28LER    HB1  533   5.136   4.940   2.745  0.8451  0.9790  1.5501
   28LER    HB2  534   5.107   5.053   2.625 -0.5691 -0.4789  0.3298
   28LER     CG  535   4.924   4.968   2.692  0.2953  0.6498 -0.1857
   28LER     HG  536   4.942   4.888   2.620 -0.1963 -0.1334  0.5329
   28LER    CD1  537   4.867   4.900   2.819 -0.6566  0.6890  1.0183
   28LER   HD11  538   4.783   4.838   2.788  2.3410 -3.1908 -0.1302
   28LER   HD12  539   4.946   4.842   2.866 -1.9112 -1.3932  0.6679
   28LER   HD13  540   4.832   4.981   2.884 -0.9914  0.8757  0.6068
   28LER    CD2  541   4.837   5.072   2.629  0.3537 -0.0588 -0.5740
   28LER   HD21  542   4.740   5.029   2.604  0.3409 -0.2834 -0.1414
   28LER   HD22  543   4.824   5.150   2.705 -0.6947 -1.0680  0.3211
   28LER   HD23  544   4.881   5.119   2.541  0.2496  1.7690  0.2821
   28LER      C  545   5.234   5.136   2.864  0.0754  0.0455 -0.1711
   28LER      O  546   5.312   5.199   2.799 -0.0018  0.3228  0.0221
   29LYR      N  547   5.273   5.064   2.974  0.7945 -0.0235  0.2194
   29LYR      H  548   5.203   5.004   3.014 -2.5178  2.2360 -1.7173
   29LYR     CA  549   5.409   5.067   3.024  0.6824  0.4195 -0.3069
   29LYR     HA  550   5.481   5.123   2.964  0.8762 -0.2710 -0.7193
   29LYR     CB  551   5.400   5.128   3.165 -0.2285  0.9022 -0.0663
   29LYR    HB1  552   5.490   5.106   3.221 -1.6018  0.1333  1.9391
   29LYR    HB2  553   5.329   5.066   3.219  1.7348 -2.0825 -0.6531
   29LYR     CG  554   5.361   5.276   3.180  0.7491 -0.4873 -0.3341
   29LYR    HG1  555   5.274   5.296   3.119 -0.0515  2.1153  1.4734
   29LYR    HG2  556   5.440   5.343   3.145  0.6682 -0.9154 -1.3649
   29LYR     CD  557   5.330   5.320   3.324 -0.2013 -0.7217  0.5920
   29LYR    HD1  558   5.354   5.425   3.342  1.4167 -0.4875 -2.3206
   29LYR    HD2  559   5.403   5.271   3.388  2.6201  2.6330  0.2192
   29LYR     CE  560   5.186   5.294   3.358  0.3673 -0.0500  0.2758
   29LYR    HE1  561   5.166   5.312   3.464 -1.7784  2.5861 -0.4646
   29LYR    HE2  562   5.163   5.189   3.342  0.4263 -0.5918  3.1993
   29LYR     NZ  563   5.095   5.389   3.287  0.0529  0.7849 -0.2895
   29LYR    HZ1  564   5.128   5.428   3.200  1.4597  0.8954  0.2797
   29LYR      C  565   5.468   4.927   3.012  0.0740 -0.2026 -0.1603
   29LYR      O  566   5.416   4.845   2.936  0.0050  0.4695  0.0687
   30LER      N  567   5.577   4.890   3.082 -0.0669 -0.1447  0.1553
   30LER      H  568   5.627   4.965   3.128  0.6180 -0.5134  0.0216
   30LER     CA  569   5.649   4.764   3.064 -0.1718  0.6955  0.4100
   30LER     HA  570   5.601   4.691   2.998  1.1529 -0.1488  0.3372
   30LER     CB  571   5.791   4.796   3.025  0.3847  0.2157  0.4844
   30LER    HB1  572   5.855   4.710   3.004 -0.7634 -0.0690 -2.4106
   30LER    HB2  573   5.834   4.852   3.108  1.8307 -1.4647  0.9267
   30LER     CG  574   5.810   4.889   2.895  1.1343  0.4170  0.5840
   30LER     HG  575   5.765   4.988   2.908 -2.5035 -0.8885 -0.7959
   30LER    CD1  576   5.957   4.914   2.876 -0.0111 -0.2828 -0.2980
   30LER   HD11  577   5.970   4.962   2.778  0.9449 -1.2626 -0.6662
   30LER   HD12  578   6.001   4.969   2.959  1.6091 -1.3955 -0.3706
   30LER   HD13  579   6.006   4.817   2.884  0.8589  0.1961  0.3238
   30LER    CD2  580   5.759   4.829   2.762 -0.2435  0.0330 -0.9545
   30LER   HD21  581   5.778   4.899   2.681 -0.8513 -1.2353 -2.2286
   30LER   HD22  582   5.817   4.738   2.749 -0.7085 -0.1197 -2.0514
   30LER   HD23  583   5.653   4.805   2.769 -0.6243  1.2486 -2.2493
   30LER      C  584   5.658   4.690   3.197 -0.0804  0.0286 -0.3776
   30LER      O  585   5.656   4.758   3.303 -0.6384  0.2045  0.1207
   31LER      N  586   5.669   4.556   3.202  0.0084  0.0017 -0.0555
   31LER      H  587   5.640   4.502   3.122 -3.9561  0.8711  0.5803
   31LER     CA  588   5.726   4.480   3.309  0.3304  0.2884  0.4058
   31LER     HA  589   5.724   4.538   3.402  1.0792  2.5679 -0.9230
   31LER     CB  590   5.636   4.355   3.321  0.7030  0.5519  0.1079
   31LER    HB1  591   5.662   4.281   3.246 -0.9674  1.2563 -1.2272
   31LER    HB2  592   5.535   4.389   3.301  0.1434 -0.7536  0.6333
   31LER     CG  593   5.645   4.270   3.454 -0.1284  0.3433 -0.1168
   31LER     HG  594   5.747   4.243   3.481 -0.1779  0.7589  0.5069
   31LER    CD1  595   5.603   4.370   3.563  0.0297  0.4032 -0.0442
   31LER   HD11  596   5.507   4.419   3.543  0.4999  1.9543  1.2577
   31LER   HD12  597   5.588   4.329   3.663 -2.1157  0.2567 -0.3752
   31LER   HD13  598   5.675   4.451   3.573  2.6545 -1.7647 -0.4022
   31LER    CD2  599   5.538   4.157   3.467  0.4672  0.5783 -0.1836
   31LER   HD21  600   5.524   4.134   3.573  0.0900 -1.0721 -0.5637
   31LER   HD22  601   5.446   4.205   3.434  1.0719  1.8192 -0.1374
   31LER   HD23  602   5.552   4.073   3.399 -0.7611 -0.4436  0.7644
   31LER      C  603   5.873   4.441   3.280  0.2266  0.3467 -0.2073
   31LER      O  604   5.946   4.406   3.371 -0.3278  0.2594 -0.4176
   32LY0      N  605   4.041   4.457   2.495 -0.4500  0.6813 -0.0580
   32LY0     H1  606   3.983   4.531   2.459  2.2014  2.2308 -1.3633
   32LY0     H2  607   4.010   4.376   2.443  0.1521 -0.2790  1.0386
   32LY0     H3  608   4.016   4.446   2.592  1.6692 -1.8649  0.3183
   32LY0     CA  609   4.184   4.489   2.481  0.3021 -0.0260  0.5638
   32LY0     HA  610   4.240   4.402   2.516 -0.0972 -0.4451  0.1681
   32LY0     CB  611   4.223   4.528   2.336 -0.2322 -0.3163 -0.6086
   32LY0    HB1  612   4.189   4.629   2.314  2.4586  1.5978  3.0096
   32LY0    HB2  613   4.176   4.469   2.258 -1.0924  1.1306 -1.2178
   32LY0     CG  614   4.372   4.520   2.322 -0.5955 -0.0083  0.3323
   32LY0    HG1  615   4.409   4.417   2.323 -0.6628 -0.0396 -0.4391
   32LY0    HG2  616   4.417   4.580   2.401  0.3064  0.3138 -0.4125
   32LY0     CD  617   4.401   4.589   2.182 -0.2442 -0.6469  0.1951
   32LY0    HD1  618   4.397   4.696   2.202 -4.0376 -0.8217  1.1897
   32LY0    HD2  619   4.333   4.564   2.100 -1.5544  0.1004  1.0116
   32LY0     CE  620   4.544   4.556   2.136  0.1149 -0.1023  0.2528
   32LY0    HE1  621   4.558   4.592   2.034 -0.0645 -0.5019  0.0834
   32LY0    HE2  622   4.570   4.450   2.132 -1.6163 -0.5606  0.2485
   32LY0     NZ  623   4.632   4.606   2.242 -1.1901  0.1944  0.1869
   32LY0    HZ1  624   4.610   4.702   2.263  0.9418  0.9963 -0.9808
   32LY0    HZ2  625   4.618   4.556   2.329 -0.6700  1.5314  1.0643
   32LY0    HZ3  626   4.729   4.605   2.213 -0.6595  1.6063  1.7719
   32LY0      C  627   4.215   4.602   2.577 -0.1891  0.6484  0.8099
   32LY0      O  628   4.165   4.714   2.575  0.7348 -0.2236  0.3353
   33LER      N  629   4.297   4.569   2.680 -0.1056 -0.5996 -0.2220
   33LER      H  630   4.338   4.478   2.695  0.7897 -0.0756  0.6592
   33LER     CA  631   4.352   4.675   2.767 -0.2594 -0.3145  0.4449
   33LER     HA  632   4.273   4.712   2.833  1.3812 -0.4944  2.6368
   33LER     CB  633   4.467   4.606   2.846  0.0451 -0.0792 -0.0858
   33LER    HB1  634   4.534   4.679   2.893  0.7416  0.3616 -1.6952
   33LER    HB2  635   4.528   4.562   2.768 -2.1017 -2.0887 -0.7303
   33LER     CG  636   4.423   4.504   2.950 -0.5746 -0.5330 -0.1776
   33LER     HG  637   4.374   4.424   2.895 -3.1543  0.1005  1.0627
   33LER    CD1  638   4.549   4.439   3.014 -0.9139  0.1275 -0.1716
   33LER   HD11  639   4.612   4.412   2.929  1.3029  1.9648  0.7818
   33LER   HD12  640   4.599   4.520   3.068  2.4633 -0.5800 -1.9406
   33LER   HD13  641   4.527   4.352   3.076  1.3353 -0.3979 -0.0114
   33LER    CD2  642   4.336   4.565   3.061  0.5657 -0.4628  0.1713
   33LER   HD21  643   4.334   4.496   3.146 -1.8888 -0.5537  0.0939
   33LER   HD22  644   4.366   4.665   3.093 -2.4952  0.8639 -0.7265
   33LER   HD23  645   4.232   4.578   3.030  0.8204  0.7249 -0.2301
   33LER      C  646   4.411   4.797   2.693 -0.5403  0.0786 -0.0905
   33LER      O  647   4.498   4.781   2.607  0.5341 -0.9312  0.6311
   34LY0      N  648   4.605   6.585   2.880 -0.2747  0.2362 -0.5372
   34LY0     H1  649   4.696   6.543   2.894 -1.2227 -1.7814 -0.1148
   34LY0     H2  650   4.609   6.657   2.810 -0.7770  0.0240 -0.7909
   34LY0     H3  651   4.579   6.626   2.969 -0.6613 -0.4143 -0.3399
   34LY0     CA  652   4.505   6.481   2.851  0.3784 -0.2219 -0.4448
   34LY0     HA  653   4.404   6.518   2.830 -0.0682 -0.2863  1.4483
   34LY0     CB  654   4.562   6.402   2.732  0.7375  0.8324 -0.3243
   34LY0    HB1  655   4.506   6.309   2.725  1.5998  0.1874  1.0815
   34LY0    HB2  656   4.662   6.369   2.760  0.8926  2.5438  1.3362
   34LY0     CG  657   4.569   6.470   2.587  0.0681  0.2245 -0.3969
   34LY0    HG1  658   4.607   6.386   2.527  1.3729  0.5724 -0.0968
   34LY0    HG2  659   4.642   6.551   2.592 -1.1064  1.4703 -2.1060
   34LY0     CD  660   4.434   6.516   2.530  1.4592 -0.2944  0.5855
   34LY0    HD1  661   4.453   6.582   2.446 -0.8787 -2.2528 -1.6698
   34LY0    HD2  662   4.390   6.582   2.605  2.1653  0.2991  0.4887
   34LY0     CE  663   4.328   6.409   2.489 -0.4363  0.6348  0.1300
   34LY0    HE1  664   4.322   6.333   2.568  1.4689 -0.7674 -0.9886
   34LY0    HE2  665   4.369   6.347   2.409  2.5997 -1.7818  3.2433
   34LY0     NZ  666   4.201   6.461   2.455 -0.0421 -0.4730  0.0408
   34LY0    HZ1  667   4.212   6.539   2.392 -3.2873 -0.8888 -1.2506
   34LY0    HZ2  668   4.147   6.386   2.414  0.9482 -0.4925 -1.3035
   34LY0    HZ3  669   4.145   6.490   2.534  0.0654 -1.3010  0.4295
   34LY0      C  670   4.486   6.387   2.977 -0.5505  0.5869  0.3855
   34LY0      O  671   4.578   6.360   3.052 -0.1350  0.5069 -0.2498
   35LER      N  672   4.363   6.349   2.999  0.3088  0.0334 -0.8331
   35LER      H  673   4.294   6.391   2.938  0.1264  2.0244  0.6492
   35LER     CA  674   4.312   6.251   3.101  0.3837 -0.0653  0.1977
   35LER     HA  675   4.342   6.285   3.200  0.0628 -0.0407  0.2863
   35LER     CB  676   4.154   6.257   3.097  0.1191  0.4806 -0.0811
   35LER    HB1  677   4.111   6.175   3.155 -0.4224  0.6423 -0.2481
   35LER    HB2  678   4.129   6.244   2.992  0.6230 -1.0735 -0.0359
   35LER     CG  679   4.105   6.394   3.145 -0.0515  0.0538  0.6464
   35LER     HG  680   4.158   6.475   3.094  2.4807 -0.6452  2.0232
   35LER    CD1  681   3.958   6.416   3.105  0.1572 -0.3179  0.3841
   35LER   HD11  682   3.880   6.370   3.165 -0.9716 -0.6933 -1.3026
   35LER   HD12  683   3.941   6.524   3.095  1.9043 -0.1412 -1.3896
   35LER   HD13  684   3.932   6.380   3.005 -1.9333  0.1618  0.7012
   35LER    CD2  685   4.114   6.411   3.298  0.0983  0.6718  0.0129
   35LER   HD21  686   4.216   6.426   3.330  0.3238 -1.2875  0.3488
   35LER   HD22  687   4.046   6.490   3.331 -1.1560 -0.2999 -0.1527
   35LER   HD23  688   4.090   6.313   3.341 -1.9549  0.7528 -0.7918
   35LER      C  689   4.353   6.105   3.086 -0.5398 -0.0470 -0.5999
   35LER      O  690   4.294   6.012   3.143  0.6127  0.2855  0.2647
   36LYR      N  691   4.464   6.078   3.012  0.4652  0.0739 -0.3847
   36LYR      H  692   4.525   6.153   2.984  3.4408 -1.5723  1.1844
   36LYR     CA  693   4.512   5.943   2.980  0.8005 -0.3999 -0.3214
   36LYR     HA  694   4.427   5.893   2.934  0.1327  0.2893  0.1367
   36LYR     CB  695   4.623   5.945   2.886  0.1339 -0.1267  0.2219
   36LYR    HB1  696   4.648   5.845   2.851  0.5386 -0.5194  1.5387
   36LYR    HB2  697   4.709   5.975   2.947  0.9310  0.4146 -1.1269
   36LYR     CG  698   4.606   6.036   2.763  0.7150  0.0015 -0.2646
   36LYR    HG1  699   4.609   6.136   2.805 -1.3029  1.1129 -2.5117
   36LYR    HG2  700   4.508   6.012   2.721  0.4939  0.8144 -0.2190
   36LYR     CD  701   4.717   6.020   2.669 -0.4218  0.1498  0.3539
   36LYR    HD1  702   4.735   5.925   2.619  1.1612  1.5079 -1.8859
   36LYR    HD2  703   4.806   6.042   2.729 -1.6483  0.3381  2.1664
   36LYR     CE  704   4.714   6.107   2.548  0.0528  0.1923  0.2199
   36LYR    HE1  705   4.685   6.208   2.575  0.1574  0.0517  0.8851
   36LYR    HE2  706   4.636   6.062   2.488 -0.5225 -0.5885  1.4970
   36LYR     NZ  707   4.837   6.118   2.473 -0.3447 -0.6839  0.0801
   36LYR    HZ1  708   4.843   6.063   2.389 -0.0828 -2.2041  1.0517
   36LYR      C  709   4.542   5.870   3.106 -0.3525  0.4413 -0.0852
   36LYR      O  710   4.590   5.919   3.208  0.4542 -0.9305  0.4154
   37LER      N  711   4.525   5.735   3.099  0.5111  0.0551  0.0103
   37LER      H  712   4.488   5.689   3.017 -0.6273 -1.3468  1.2676
   37LER     CA  713   4.580   5.648   3.204  0.2514  0.5412  0.3917
   37LER     HA  714   4.563   5.696   3.301 -3.4301 -1.2536  0.7893
   37LER     CB  715   4.509   5.517   3.210 -0.6413  0.6995 -0.2506
   37LER    HB1  716   4.542   5.469   3.302 -1.3164 -0.5702 -0.6518
   37LER    HB2  717   4.549   5.451   3.133  0.6853  1.9998 -0.7459
   37LER     CG  718   4.354   5.518   3.207  0.3642 -0.4769 -0.1889
   37LER     HG  719   4.326   5.557   3.109  3.1918  0.6873 -0.6058
   37LER    CD1  720   4.284   5.381   3.226  0.1393 -0.3514  0.1110
   37LER   HD11  721   4.175   5.383   3.215  0.3058 -0.6080 -2.2373
   37LER   HD12  722   4.323   5.319   3.145  0.0120 -0.6978  0.3129
   37LER   HD13  723   4.325   5.332   3.314 -0.1506 -0.7304  0.0344
   37LER    CD2  724   4.297   5.608   3.314 -1.1175  0.6346 -0.7758
   37LER   HD21  725   4.327   5.571   3.412 -1.3232  1.7928 -0.2631
   37LER   HD22  726   4.338   5.707   3.297  2.2106 -0.3480  0.6665
   37LER   HD23  727   4.189   5.614   3.317 -1.2578 -1.3856  1.6771
   37LER      C  728   4.731   5.637   3.188 -0.9287 -0.2115 -0.0809
   37LER      O  729   4.781   5.624   3.072  0.4385 -0.1677 -0.0378
   38LER      N  730   4.804   5.611   3.301  0.2276 -0.6861 -1.5533
   38LER      H  731   4.773   5.621   3.396  3.2096 -1.8463 -0.3380
   38LER     CA  732   4.948   5.582   3.286 -0.0382  0.1953  0.2707
   38LER     HA  733   4.982   5.569   3.184  0.4738 -1.3199  0.5994
   38LER     CB  734   5.022   5.705   3.341  0.7149  0.2494 -0.2880
   38LER    HB1  735   4.963   5.724   3.430 -1.6019 -0.6775 -1.5602
   38LER    HB2  736   5.007   5.787   3.270  0.9557  0.8247  0.3106
   38LER     CG  737   5.169   5.691   3.382  0.2779  0.4150  0.4942
   38LER     HG  738   5.184   5.596   3.434  2.7665  1.1433  1.2618
   38LER    CD1  739   5.259   5.701   3.257 -0.2215 -0.6564 -0.1067
   38LER   HD11  740   5.360   5.675   3.287 -0.5737 -1.8286  0.1327
   38LER   HD12  741   5.224   5.630   3.183  0.7658  0.4314 -1.6648
   38LER   HD13  742   5.258   5.802   3.215 -0.8362 -1.3523 -1.8224
   38LER    CD2  743   5.208   5.808   3.474 -0.4418 -0.2510 -0.6359
   38LER   HD21  744   5.172   5.781   3.573 -1.4622 -1.7924 -1.3907
   38LER   HD22  745   5.317   5.811   3.479 -0.4687 -0.5634  0.1564
   38LER   HD23  746   5.172   5.905   3.439 -0.7676 -0.1631 -0.0562
   38LER      C  747   4.991   5.451   3.350  0.8035 -0.2551 -0.0054
   38LER      O  748   4.963   5.434   3.467  0.5389 -0.1416  0.2977
   39LY0      N  749   5.078   6.684   2.271  0.6857  0.4010 -0.4554
   39LY0     H1  750   4.978   6.685   2.283  0.8481  2.8236  1.7585
   39LY0     H2  751   5.109   6.780   2.272 -0.4334  0.7991 -1.4655
   39LY0     H3  752   5.100   6.640   2.183  0.0630  1.9905 -1.4565
   39LY0     CA  753   5.138   6.583   2.361 -0.4469 -0.4312  0.7312
   39LY0     HA  754   5.242   6.578   2.329 -0.1208  2.0680  1.2143
   39LY0     CB  755   5.136   6.631   2.508 -0.3154 -0.1920 -0.6189
   39LY0    HB1  756   5.202   6.718   2.509 -0.3428 -0.1594 -1.2025
   39LY0    HB2  757   5.186   6.559   2.573 -1.3949  1.6504  2.4580
   39LY0     CG  758   5.005   6.666   2.576 -0.0917 -0.0954 -0.2259
   39LY0    HG1  759   4.966   6.566   2.593  2.9567 -1.2917  0.5240
   39LY0    HG2  760   4.946   6.722   2.505 -0.7504  0.0541  0.4290
   39LY0     CD  761   5.035   6.739   2.707  0.3235 -0.3939  0.1232
   39LY0    HD1  762   5.114   6.675   2.747  0.5869 -1.0446 -1.3674
   39LY0    HD2  763   4.943   6.729   2.765 -1.1740  2.5372 -1.5062
   39LY0     CE  764   5.071   6.883   2.701  0.5537  0.2367  0.2374
   39LY0    HE1  765   4.993   6.949   2.664 -0.4383 -0.5743  0.8150
   39LY0    HE2  766   5.156   6.894   2.635  0.0330  1.3925 -0.2641
   39LY0     NZ  767   5.098   6.938   2.831  0.3697 -0.3191  0.2527
   39LY0    HZ1  768   5.026   6.920   2.900  1.9672 -0.2897  2.0159
   39LY0    HZ2  769   5.193   6.914   2.858  0.3664  0.8851  1.4394
   39LY0    HZ3  770   5.113   7.037   2.817 -1.5546  0.3334  2.1942
   39LY0      C  771   5.066   6.450   2.335  0.2125  0.5644  0.0835
   39LY0      O  772   4.957   6.455   2.270 -0.1250  0.2052  0.4204
   40LER      N  773   5.122   6.338   2.384  0.5015  0.0315 -0.2115
   40LER      H  774   5.216   6.346   2.419  0.4728 -0.1539 -0.0918
   40LER     CA  775   5.059   6.200   2.408  0.4187  0.2252 -0.0193
   40LER     HA  776   5.021   6.158   2.315 -0.1115 -1.3477  0.8680
   40LER     CB  777   5.158   6.108   2.469  0.9484 -0.4287 -0.7957
   40LER    HB1  778   5.101   6.020   2.500 -0.4875  0.1707 -1.6108
   40LER    HB2  779   5.190   6.153   2.563 -1.9947  0.3077 -0.0223
   40LER     CG  780   5.276   6.063   2.380 -0.3725  0.2873  0.2917
   40LER     HG  781   5.351   6.142   2.378  2.8104 -2.4669  1.4974
   40LER    CD1  782   5.368   5.945   2.433  0.1595  0.6095 -0.4627
   40LER   HD11  783   5.363   5.937   2.541 -0.6550  0.6928 -0.4889
   40LER   HD12  784   5.327   5.851   2.395  2.1712 -0.0223 -1.2277
   40LER   HD13  785   5.473   5.946   2.403 -0.4345  0.2485 -2.7714
   40LER    CD2  786   5.232   6.024   2.243  0.6478  0.0961 -0.3212
   40LER   HD21  787   5.186   6.110   2.195 -2.1365 -0.3317  1.3219
   40LER   HD22  788   5.311   5.993   2.174  0.0027 -0.8235 -0.6793
   40LER   HD23  789   5.154   5.949   2.260 -1.5019  2.4003  0.5580
   40LER      C  790   4.931   6.209   2.500 -0.1668  0.5763 -0.4165
   40LER      O  791   4.920   6.300   2.586 -0.2854 -0.6792  0.0307
   41U      O5'  792   5.893   7.256   1.307  0.0977 -0.2960 -0.2298
   41U      H5T  793   5.860   7.228   1.393  1.1149 -0.3082  0.1628
   41U      C5'  794   5.862   7.151   1.216 -0.4950 -0.5029  0.0215
   41U     H5'1  795   5.758   7.163   1.188  0.4366  1.6680 -2.9734
   41U     H5'2  796   5.887   7.056   1.263  0.1255  0.1108  0.9710
   41U      C4'  797   5.937   7.157   1.083  0.1153  0.7227 -0.6327
   41U      H4'  798   5.888   7.089   1.013 -0.3696  0.6939 -0.2729
   41U      O4'  799   5.939   7.291   1.043  0.4677 -0.3986 -0.1017
   41U      C1'  800   6.055   7.322   0.965 -0.8229 -0.0280  0.2824
   41U      H1'  801   6.027   7.337   0.861  2.9077 -0.4378 -0.9388
   41U       N1  802   6.134   7.435   1.026 -0.1682 -0.9475 -0.0176
   41U       C6  803   6.155   7.456   1.161 -0.1019 -0.5771  0.7234
   41U       H6  804   6.098   7.409   1.239 -0.7754  3.6462  3.0596
   41U       C5  805   6.227   7.568   1.199  0.1271 -0.6147  0.4955
   41U       H5  806   6.227   7.597   1.303  0.8646 -1.0737  0.6259
   41U       C4  807   6.286   7.659   1.105  0.1234 -0.0530  1.5374
   41U       O4  808   6.349   7.759   1.133 -0.4636 -0.1553  0.3017
   41U       N3  809   6.270   7.627   0.977 -0.3732  0.5730  0.7542
   41U       H3  810   6.304   7.692   0.907  1.0612 -1.4811 -0.6058
   41U       C2  811   6.198   7.518   0.930 -0.2519 -0.3340  0.6280
   41U       O2  812   6.197   7.490   0.812 -0.2051 -0.5033  0.4866
   41U      C3'  813   6.090   7.126   1.099  0.6700 -0.6982 -0.0275
   41U      H3'  814   6.125   7.178   1.188  0.0539  1.5368 -0.9990
   41U      C2'  815   6.143   7.198   0.973  0.6608  0.5209 -0.3857
   41U     H2'1  816   6.250   7.219   0.977  0.4180  2.3970 -2.1976
   41U      O2'  817   6.109   7.116   0.855  0.1277 -0.6646 -0.1717
   41U     HO'2  818   6.112   7.027   0.892  1.6489 -0.0144  1.4251
   41U      O3'  819   6.114   6.992   1.112  0.1632  0.6153 -0.1834
   42U        P  820   6.251   6.934   1.171 -0.0357  0.3457 -0.1038
   42U      O1P  821   6.240   6.789   1.153  0.1541 -0.4980  0.0411
   42U      O2P  822   6.277   6.982   1.310  0.0241  0.3014  0.2263
   42U      O5'  823   6.368   6.992   1.072 -0.5733 -0.4770 -0.4131
   42U      C5'  824   6.400   6.933   0.948 -0.6756 -0.3410 -0.0796
   42U     H5'1  825   6.315   6.926   0.880 -0.0323 -0.5355 -0.8937
   42U     H5'2  826   6.431   6.829   0.964  0.8881  0.1464  0.2492
   42U      C4'  827   6.520   7.004   0.877  0.1581  0.6005 -0.4351
   42U      H4'  828   6.543   6.964   0.778 -0.9717 -0.6564 -0.2150
   42U      O4'  829   6.492   7.142   0.872 -0.4570  0.5145  0.0709
   42U      C1'  830   6.609   7.221   0.862 -0.8608  0.0827 -0.7315
   42U      H1'  831   6.630   7.258   0.762  0.4736 -1.1731 -0.9361
   42U       N1  832   6.592   7.344   0.948  0.3722  0.4891  0.1425
   42U       C6  833   6.525   7.339   1.064 -0.1150 -0.1292 -0.3190
   42U       H6  834   6.462   7.254   1.087 -1.0000  0.5050 -0.3537
   42U       C5  835   6.539   7.435   1.156 -0.1316  0.3252  0.0145
   42U       H5  836   6.481   7.420   1.247 -2.8982 -0.2293 -1.7072
   42U       C4  837   6.623   7.556   1.134  0.3778  0.3644  0.2252
   42U       O4  838   6.639   7.653   1.209  0.1894 -0.2828  0.0442
   42U       N3  839   6.688   7.550   1.017  0.0350 -0.8373 -0.7431
   42U       H3  840   6.748   7.630   1.000  0.9349 -0.9404  1.5678
   42U       C2  841   6.686   7.444   0.926  0.5519  0.5852 -0.9987
   42U       O2  842   6.744   7.455   0.822 -0.2918  0.0293  0.2130
   42U      C3'  843   6.650   6.999   0.947  0.0773 -0.0432 -1.0764
   42U      H3'  844   6.630   7.016   1.052 -0.7047 -1.5234 -0.9565
   42U      C2'  845   6.723   7.124   0.900 -0.4589  0.8624  0.0853
   42U     H2'1  846   6.787   7.157   0.981 -1.0184  0.7160  0.5929
   42U      O2'  847   6.798   7.088   0.785  0.2987 -0.0195  0.9965
   42U     HO'2  848   6.840   7.004   0.804  1.7365  0.7440  1.3425
   42U      O3'  849   6.720   6.871   0.928  0.1887 -1.0414 -0.4251
   43A        P  850   6.820   6.815   1.034 -0.2980 -0.1503 -0.3140
   43A      O1P  851   6.871   6.688   0.975  0.0473  0.0023  0.1928
   43A      O2P  852   6.759   6.813   1.169  0.2763  0.4220 -0.1194
   43A      O5'  853   6.939   6.917   1.039  0.1928 -0.2425 -0.0471
   43A      C5'  854   7.041   6.921   0.943  0.1454  0.6810 -0.4608
   43A     H5'1  855   6.999   6.917   0.843  1.5169 -0.4103 -1.0274
   43A     H5'2  856   7.104   6.832   0.939  0.3410  0.8193 -0.4961
   43A      C4'  857   7.132   7.045   0.950  0.0961 -0.6453  0.3242
   43A      H4'  858   7.202   7.047   0.866 -0.6607 -0.5265 -0.3088
   43A      O4'  859   7.060   7.172   0.947  0.5057  0.0966  0.8696
   43A      C1'  860   7.130   7.280   1.011  0.2220 -0.2434  0.4048
   43A      H1'  861   7.163   7.352   0.937 -0.4230 -0.2267  0.1310
   43A       N9  862   7.040   7.351   1.112  0.0185 -0.7589  0.2075
   43A       C8  863   6.935   7.303   1.182  0.4111  0.4388 -0.1288
   43A       H8  864   6.905   7.200   1.178  0.2937  0.2680  2.8048
   43A       N7  865   6.867   7.389   1.257  0.0747  0.3637  0.0158
   43A       C5  866   6.956   7.500   1.253  1.1449  0.5726  0.5554
   43A       C6  867   6.958   7.622   1.324  0.6632 -0.4584 -0.6547
   43A       N6  868   6.868   7.662   1.411  0.5826 -0.4496  0.1641
   43A      H61  869   6.789   7.607   1.439  0.8687 -0.1700  1.6067
   43A      H62  870   6.864   7.758   1.443 -1.8706 -0.8741  1.3623
   43A       N1  871   7.053   7.717   1.306 -0.3253 -0.1875  0.1644
   43A       C2  872   7.146   7.683   1.215  0.1812  0.2397 -0.4771
   43A       H2  873   7.219   7.757   1.184  0.1168  0.4721 -0.0815
   43A       N3  874   7.157   7.571   1.138 -0.7074  0.2911  0.2230
   43A       C4  875   7.058   7.478   1.164 -0.0762 -0.3414  0.1253
   43A      C3'  876   7.203   7.058   1.086  0.3782  0.1745  0.0236
   43A      H3'  877   7.123   7.044   1.159 -0.2760 -0.1052 -0.7330
   43A      C2'  878   7.246   7.207   1.076 -0.0383  1.0964  0.9893
   43A     H2'1  879   7.263   7.255   1.172  0.8977  1.2931  0.7341
   43A      O2'  880   7.364   7.228   1.005 -0.1303 -0.0059 -0.0774
   43A     HO'2  881   7.415   7.280   1.068  1.0133 -2.2981  1.0456
   43A      O3'  882   7.312   6.968   1.093  0.2134 -0.3005 -0.2050
   44A        P  883   7.374   6.929   1.227 -0.3404  0.4305 -0.0676
   44A      O1P  884   7.471   6.817   1.199 -0.1327 -0.7778  0.0230
   44A      O2P  885   7.278   6.906   1.335  0.6131 -0.0496 -0.5024
   44A      O5'  886   7.452   7.054   1.277  0.3192 -0.5823  0.8153
   44A      C5'  887   7.575   7.097   1.218  0.1428  0.0041  0.0048
   44A     H5'1  888   7.570   7.091   1.109 -1.8493  1.5762 -0.0428
   44A     H5'2  889   7.657   7.032   1.250 -0.5014 -1.7298 -1.6664
   44A      C4'  890   7.602   7.237   1.260 -0.0898  0.1945 -0.3251
   44A      H4'  891   7.690   7.277   1.210 -0.3376  1.2212  0.0320
   44A      O4'  892   7.502   7.328   1.231  0.8621 -0.5612  0.6309
   44A      C1'  893   7.510   7.433   1.327  0.2967 -0.3054 -0.2062
   44A      H1'  894   7.523   7.527   1.273 -2.1217  0.9369  1.2281
   44A       N9  895   7.391   7.435   1.415 -0.5078  0.0350 -0.5610
   44A       C8  896   7.290   7.347   1.430  0.0673 -0.0484 -0.0730
   44A       H8  897   7.285   7.249   1.385  0.8283  0.5896 -1.6265
   44A       N7  898   7.188   7.390   1.496  0.1793 -0.6342 -0.2880
   44A       C5  899   7.225   7.526   1.521 -0.0321 -0.8517 -0.1410
   44A       C6  900   7.173   7.634   1.596 -0.1264 -0.1635  0.4937
   44A       N6  901   7.055   7.633   1.663  0.1434  0.6309  0.2532
   44A      H61  902   6.999   7.550   1.648 -0.5536  1.1359  0.0464
   44A      H62  903   7.021   7.703   1.727 -0.0026  0.6465  0.1590
   44A       N1  904   7.239   7.744   1.619  0.3755 -0.6340 -0.3658
   44A       C2  905   7.359   7.753   1.562 -0.2381 -0.9160 -0.0865
   44A       H2  906   7.415   7.846   1.570  2.1328 -2.2897  0.3328
   44A       N3  907   7.424   7.660   1.492 -0.1443 -0.3621 -0.2824
   44A       C4  908   7.349   7.546   1.474  0.0779 -0.3027 -0.7053
   44A      C3'  909   7.627   7.247   1.408  0.5384 -0.5187 -0.3214
   44A      H3'  910   7.551   7.201   1.471  0.5676 -0.0117  0.0962
   44A      C2'  911   7.622   7.399   1.431 -0.1977 -0.3695 -0.3822
   44A     H2'1  912   7.603   7.419   1.536 -1.2346 -2.9360 -0.0174
   44A      O2'  913   7.739   7.468   1.384  0.0146  0.3641  0.4745
   44A     HO'2  914   7.720   7.562   1.377  0.7989  0.3849 -2.6699
   44A      O3'  915   7.747   7.192   1.438 -0.2146  0.8035  0.0747
   45U        P  916   7.778   7.147   1.584  0.0093  0.1326 -0.2299
   45U      O1P  917   7.918   7.117   1.580 -0.3596  0.0580 -0.5456
   45U      O2P  918   7.685   7.041   1.627  0.2182  0.2742  0.8875
   45U      O5'  919   7.770   7.271   1.688 -0.4652 -0.0972 -0.1419
   45U      C5'  920   7.866   7.378   1.692 -0.8346 -0.3411 -0.1610
   45U     H5'1  921   7.876   7.425   1.595 -3.9410  0.3529 -0.2653
   45U     H5'2  922   7.960   7.346   1.737 -0.6609 -0.8960 -0.9046
   45U      C4'  923   7.813   7.501   1.773  0.6802 -0.2777  0.8463
   45U      H4'  924   7.885   7.582   1.758 -1.2802  1.3021 -0.6836
   45U      O4'  925   7.696   7.557   1.717 -0.3624 -0.3027  0.0288
   45U      C1'  926   7.624   7.619   1.822  0.3119  0.1719  0.2742
   45U      H1'  927   7.603   7.724   1.807 -1.8797  0.1791  2.7023
   45U       N1  928   7.479   7.576   1.844  0.3249  0.2853 -0.1344
   45U       C6  929   7.435   7.456   1.795  0.4299  0.0547  0.4518
   45U       H6  930   7.500   7.389   1.742 -1.1444 -0.5813 -0.7492
   45U       C5  931   7.308   7.417   1.818  0.4076 -0.4493 -0.6507
   45U       H5  932   7.272   7.325   1.775 -0.3287 -0.6777  0.4238
   45U       C4  933   7.216   7.499   1.894 -0.0472  0.3180  0.5294
   45U       O4  934   7.100   7.471   1.909  0.0199  0.1829  0.3925
   45U       N3  935   7.268   7.614   1.942  0.5283 -0.2611  0.2295
   45U       H3  936   7.207   7.672   1.998  0.5028  0.6052 -0.6673
   45U       C2  937   7.395   7.651   1.931 -0.9949 -0.0345 -0.4457
   45U       O2  938   7.438   7.746   2.000 -0.4532 -0.3281 -0.1173
   45U      C3'  939   7.785   7.461   1.916  0.5950 -0.5195 -0.3253
   45U      H3'  940   7.721   7.374   1.927 -0.0032 -0.3573 -2.2673
   45U      C2'  941   7.706   7.590   1.947  1.1966 -0.5700  0.8004
   45U     H2'1  942   7.644   7.586   2.037  1.5195  3.6261  1.4234
   45U      O2'  943   7.768   7.714   1.971  0.0469 -0.2874  0.4146
   45U     HO'2  944   7.772   7.725   2.066 -0.8207  0.6311  0.3593
   45U      O3'  945   7.904   7.472   1.992  0.4124 -0.1853 -0.2644
   46U        P  946   7.929   7.394   2.122 -0.1564  0.2101 -0.1179
   46U      O1P  947   8.079   7.379   2.147 -0.0379 -0.3610  0.2536
   46U      O2P  948   7.851   7.271   2.123  0.6300  0.0010  0.2940
   46U      O5'  949   7.862   7.490   2.228 -0.3226 -0.2376 -0.0312
   46U      C5'  950   7.921   7.614   2.268 -0.2064  0.7334  0.6232
   46U     H5'1  951   7.956   7.663   2.177  0.9625 -1.4153 -0.1484
   46U     H5'2  952   8.010   7.587   2.324  0.3775  0.2954 -0.5015
   46U      C4'  953   7.817   7.711   2.333 -0.3651  0.2866  0.2487
   46U      H4'  954   7.871   7.805   2.343 -1.3907  1.0526 -1.0440
   46U      O4'  955   7.702   7.745   2.255 -0.3333  0.1596  0.1043
   46U      C1'  956   7.595   7.774   2.335  0.1748  0.1870  0.0276
   46U      H1'  957   7.557   7.873   2.310  0.7903  0.5330  0.4295
   46U       N1  958   7.483   7.677   2.311 -0.2059  0.2140 -0.5153
   46U       C6  959   7.501   7.549   2.263  0.3058  0.1523 -0.8439
   46U       H6  960   7.602   7.513   2.253  1.1203  1.7140  0.9794
   46U       C5  961   7.392   7.470   2.252  0.3002  0.1554  0.0615
   46U       H5  962   7.402   7.364   2.236  0.0380  0.5531 -3.5311
   46U       C4  963   7.254   7.522   2.272  0.1421  0.0345 -0.2967
   46U       O4  964   7.150   7.462   2.263 -0.2200  0.5449  0.0264
   46U       N3  965   7.249   7.650   2.322  0.2691 -0.1827 -0.0106
   46U       H3  966   7.158   7.689   2.342 -0.5734 -0.5539 -2.6784
   46U       C2  967   7.352   7.729   2.347 -0.4860  0.2817  0.1739
   46U       O2  968   7.340   7.841   2.403  0.2443  0.8212  0.2932
   46U      C3'  969   7.760   7.660   2.469 -1.3818 -0.7197  0.5652
   46U      H3'  970   7.721   7.558   2.466 -0.8314 -0.9614  1.5042
   46U      C2'  971   7.642   7.766   2.479 -0.1175 -0.1292 -0.5674
   46U     H2'1  972   7.560   7.719   2.533 -1.5049  0.3704 -2.1624
   46U      O2'  973   7.674   7.897   2.514 -0.2716  0.2179 -0.3183
   46U     HO'2  974   7.599   7.950   2.541 -0.0496  1.0740 -1.2888
   46U      O3'  975   7.850   7.682   2.579  0.1397 -0.0567  0.5973
   47A        P  976   7.827   7.606   2.712 -0.2216 -0.0478  0.5402
   47A      O1P  977   7.945   7.646   2.795 -0.4498  0.1997 -0.0378
   47A      O2P  978   7.816   7.465   2.686 -0.0603 -0.6241  0.1218
   47A      O5'  979   7.690   7.667   2.773  0.0296  0.3928  0.5271
   47A      C5'  980   7.696   7.794   2.829 -0.0303  0.0691  0.3651
   47A     H5'1  981   7.750   7.859   2.760 -1.2335  0.1688 -0.5140
   47A     H5'2  982   7.748   7.794   2.925  2.0650 -2.5882 -0.6589
   47A      C4'  983   7.556   7.855   2.852  0.3886 -0.0902  0.3147
   47A      H4'  984   7.575   7.960   2.878 -1.2341 -0.0232  1.3964
   47A      O4'  985   7.470   7.834   2.737 -0.2983 -0.1011  0.2136
   47A      C1'  986   7.337   7.833   2.790 -0.4171 -0.4893  0.4081
   47A      H1'  987   7.277   7.914   2.747  0.9309  1.0104  1.2588
   47A       N9  988   7.281   7.695   2.749 -0.0255 -0.2513  0.1334
   47A       C8  989   7.337   7.589   2.690  0.4744  0.1713 -0.0316
   47A       H8  990   7.440   7.578   2.658  0.0390 -0.4081 -1.3337
   47A       N7  991   7.251   7.509   2.633  0.7228 -0.0416 -0.3001
   47A       C5  992   7.128   7.556   2.687  0.1410  0.1799  0.6381
   47A       C6  993   6.993   7.519   2.671 -0.0050  0.5944  0.1508
   47A       N6  994   6.959   7.402   2.621 -0.0500  0.6167 -0.2627
   47A      H61  995   7.026   7.357   2.559 -2.2329 -0.1692 -2.1658
   47A      H62  996   6.862   7.399   2.596  0.2189 -2.0396 -1.3005
   47A       N1  997   6.896   7.585   2.733 -0.4970  0.0470 -0.4661
   47A       C2  998   6.932   7.693   2.805 -0.0749  0.3013  0.1355
   47A       H2  999   6.848   7.737   2.856  0.7770  2.2457 -0.0061
   47A       N3 1000   7.050   7.756   2.815 -0.0802  0.2175 -0.1580
   47A       C4 1001   7.146   7.675   2.756 -0.0302 -0.2169  0.7160
   47A      C3' 1002   7.480   7.790   2.970 -0.3215 -0.5524  0.4494
   47A      H3' 1003   7.492   7.682   2.975 -1.6933 -0.7194  0.5000
   47A      C2' 1004   7.345   7.847   2.937  0.2324 -0.1065  0.0536
   47A     H2'1 1005   7.274   7.783   2.990  1.0632 -0.5911  0.6161
   47A      O2' 1006   7.328   7.986   2.972 -0.3980 -0.2557 -0.8084
   47A     HO'2 1007   7.238   7.995   3.006 -0.2091 -0.6742 -0.1871
   47A      O3' 1008   7.536   7.843   3.087 -0.1787 -0.5846  0.3047
   48U        P 1009   7.513   7.770   3.231  0.0399 -0.3050  0.2743
   48U      O1P 1010   7.551   7.863   3.343 -0.0899 -0.0274  0.1008
   48U      O2P 1011   7.574   7.633   3.229 -0.5185 -0.2794 -0.7032
   48U      O5' 1012   7.364   7.751   3.240  1.4840 -0.5234 -0.3030
   48U      C5' 1013   7.274   7.853   3.289  0.2996 -0.1298 -0.0764
   48U     H5'1 1014   7.284   7.943   3.229  1.5592 -0.1970  0.0247
   48U     H5'2 1015   7.306   7.875   3.391  2.2549 -1.5449 -0.3353
   48U      C4' 1016   7.123   7.806   3.289 -0.0567 -0.7422 -0.4316
   48U      H4' 1017   7.061   7.890   3.321 -0.4549  0.3841 -3.7607
   48U      O4' 1018   7.091   7.766   3.158 -0.0192 -0.3387  0.1166
   48U      C1' 1019   7.002   7.652   3.164 -0.0569 -0.2674  0.3277
   48U      H1' 1020   6.904   7.689   3.134  1.0469  3.2860  0.6485
   48U       N1 1021   7.044   7.538   3.090 -0.6213 -0.0739  0.0100
   48U       C6 1022   7.175   7.516   3.056  0.6178 -0.2985 -0.4386
   48U       H6 1023   7.244   7.592   3.088 -1.1408  1.9655 -1.6963
   48U       C5 1024   7.210   7.421   2.964 -0.1134 -0.6234 -0.8139
   48U       H5 1025   7.313   7.416   2.934  0.7929 -0.7189  2.0102
   48U       C4 1026   7.111   7.328   2.920 -0.3178 -0.1601  0.3899
   48U       O4 1027   7.147   7.228   2.850  0.3018 -0.5169  0.4527
   48U       N3 1028   6.978   7.355   2.961  0.2645  0.2306  0.2464
   48U       H3 1029   6.918   7.280   2.930  1.3507  0.8641 -3.9209
   48U       C2 1030   6.943   7.448   3.052  0.5805  0.1585  0.7119
   48U       O2 1031   6.830   7.439   3.091  0.0762 -0.3435  0.4189
   48U      C3' 1032   7.111   7.681   3.366  0.2347 -0.2250 -0.2729
   48U      H3' 1033   7.183   7.606   3.334 -1.9641 -2.6781  0.2381
   48U      C2' 1034   6.982   7.623   3.311 -0.1466  0.7359  1.0509
   48U     H2'1 1035   6.991   7.517   3.336  0.0683 -0.0194 -1.8826
   48U      O2' 1036   6.856   7.677   3.361 -0.8002 -0.1890 -0.6569
   48U     HO'2 1037   6.780   7.635   3.321 -0.8203 -1.7005  0.8596
   48U      O3' 1038   7.117   7.698   3.504 -0.4711  0.1830  0.0179
   49C        P 1039   7.144   7.576   3.602  0.1169  0.6707 -0.0226
   49C      O1P 1040   7.170   7.641   3.734 -0.6527  0.2763 -0.0877
   49C      O2P 1041   7.254   7.494   3.546 -0.4117 -0.3381 -0.3123
   49C      O5' 1042   7.012   7.489   3.607  0.6060 -0.6224  0.6172
   49C      C5' 1043   6.884   7.528   3.664 -0.5720 -0.3300 -0.4171
   49C     H5'1 1044   6.866   7.633   3.642  1.5490  1.2376  4.0224
   49C     H5'2 1045   6.894   7.504   3.770  0.3011 -0.8064 -0.5920
   49C      C4' 1046   6.768   7.442   3.605  0.1932  0.4676 -0.2677
   49C      H4' 1047   6.670   7.488   3.614  0.2876  0.6052  0.0664
   49C      O4' 1048   6.786   7.414   3.468 -0.2786 -0.8110 -0.0189
   49C      C1' 1049   6.742   7.284   3.430 -0.5254  0.1299 -0.3303
   49C      H1' 1050   6.640   7.291   3.393 -0.3880 -0.7492 -0.9045
   49C       N1 1051   6.831   7.212   3.334 -0.1083  0.5329  0.0403
   49C       C6 1052   6.968   7.234   3.335 -0.3626  0.0012  0.3357
   49C       H6 1053   7.013   7.309   3.398  0.0132 -0.1967  0.3042
   49C       C5 1054   7.047   7.157   3.253  0.0721  0.4029  0.2658
   49C       H5 1055   7.154   7.173   3.249 -0.0149  0.9355 -0.1890
   49C       C4 1056   6.984   7.057   3.175 -0.0728  0.3371  0.5528
   49C       N4 1057   7.055   6.982   3.091 -0.0741 -0.3921  0.0340
   49C      H41 1058   7.155   6.995   3.085  0.0847 -1.5344 -0.0556
   49C      H42 1059   7.016   6.901   3.046 -0.3975  0.7143 -1.7503
   49C       N3 1060   6.850   7.045   3.174  0.8163 -0.5060 -0.3377
   49C       C2 1061   6.776   7.114   3.262 -1.0324 -0.0399 -0.1903
   49C       O2 1062   6.657   7.082   3.279  0.2474  0.2522  0.8650
   49C      C3' 1063   6.774   7.310   3.677  0.7929  0.4157 -0.3618
   49C      H3' 1064   6.874   7.278   3.704  0.0868 -1.4555  0.2175
   49C      C2' 1065   6.727   7.215   3.564  0.1489  0.0217  0.3226
   49C     H2'1 1066   6.792   7.128   3.572  0.5895  0.4944  2.6177
   49C      O2' 1067   6.593   7.177   3.572  0.7221 -0.3133  0.3670
   49C     HO'2 1068   6.595   7.108   3.639 -2.7366  0.6157  1.6338
   49C      O3' 1069   6.699   7.323   3.793 -0.3504 -0.0460 -0.2456
   50U        P 1070   6.698   7.220   3.911 -0.1505 -0.0676 -0.1669
   50U      O1P 1071   6.592   7.265   4.005  0.2122 -0.7749  0.0595
   50U      O2P 1072   6.840   7.216   3.955  0.4057  0.2558  0.3634
   50U      O5' 1073   6.667   7.082   3.845 -0.6106  0.2084  0.1114
   50U      C5' 1074   6.543   7.014   3.849 -0.3516 -0.4817 -0.0456
   50U     H5'1 1075   6.465   7.080   3.812  1.8210  1.5722 -1.3004
   50U     H5'2 1076   6.516   7.000   3.953 -2.8110  3.3058  0.0119
   50U      C4' 1077   6.547   6.885   3.770 -0.5628  0.1586 -0.1641
   50U      H4' 1078   6.441   6.861   3.759 -1.5830  2.0807  3.7786
   50U      O4' 1079   6.600   6.910   3.641 -0.1631  0.7701  0.1116
   50U      C1' 1080   6.641   6.788   3.584  1.5350 -0.4307  0.3420
   50U      H1' 1081   6.548   6.746   3.547  0.1528  0.8198  2.2338
   50U       N1 1082   6.742   6.788   3.484  0.1536  0.5102  0.1639
   50U       C6 1083   6.860   6.846   3.513 -0.4399  0.2884 -0.2214
   50U       H6 1084   6.862   6.905   3.603  0.3459  0.8164 -0.5792
   50U       C5 1085   6.970   6.818   3.436  0.5412 -0.2006 -0.0950
   50U       H5 1086   7.062   6.869   3.459  0.1044 -0.0240  1.3200
   50U       C4 1087   6.959   6.741   3.316  1.0128  0.1905 -0.3487
   50U       O4 1088   7.052   6.713   3.238  0.0168 -0.3819  0.1436
   50U       N3 1089   6.828   6.695   3.289  0.0170 -0.1220 -0.0082
   50U       H3 1090   6.832   6.641   3.204  1.4170  0.5992 -0.4216
   50U       C2 1091   6.723   6.705   3.374  0.5354  0.5220 -0.2994
   50U       O2 1092   6.619   6.635   3.354  0.7330 -1.1475  0.2776
   50U      C3' 1093   6.643   6.768   3.826  0.2502  0.1780  0.0784
   50U      H3' 1094   6.736   6.803   3.871  0.9966 -1.9727  0.2893
   50U      C2' 1095   6.670   6.688   3.694  0.3223 -0.1208 -0.1307
   50U     H2'1 1096   6.772   6.649   3.700 -0.4014 -1.8974  1.5003
   50U      O2' 1097   6.578   6.580   3.678 -0.4494  0.1116  0.1573
   50U     HO'2 1098   6.591   6.520   3.752 -1.0219  2.3882  2.2312
   50U      O3' 1099   6.594   6.678   3.921  0.6416 -0.0871 -0.0564
   51A        P 1100   6.685   6.569   3.993  0.1696  0.3290  0.3204
   51A      O1P 1101   6.622   6.540   4.121 -0.4926  0.5566  0.5306
   51A      O2P 1102   6.828   6.601   3.996  0.4727  0.3725 -0.3018
   51A      O5' 1103   6.672   6.441   3.902 -0.0396  0.7215  0.3586
   51A      C5' 1104   6.558   6.350   3.904 -0.5258  0.2774 -0.5421
   51A     H5'1 1105   6.464   6.406   3.898 -1.3028 -0.7851  1.0285
   51A     H5'2 1106   6.541   6.305   4.002 -0.7282 -1.9955 -1.5582
   51A      C4' 1107   6.570   6.237   3.795 -0.2460 -0.3538 -0.7375
   51A      H4' 1108   6.473   6.187   3.789 -1.2504  1.6244 -1.9187
   51A      O4' 1109   6.597   6.290   3.664 -0.5415 -0.0237 -0.1886
   51A      C1' 1110   6.683   6.203   3.593 -0.3599 -1.0335 -0.1789
   51A      H1' 1111   6.630   6.161   3.508 -1.6368  1.1642 -0.5462
   51A       N9 1112   6.798   6.279   3.549 -0.1732  0.7468 -0.1768
   51A       C8 1113   6.836   6.402   3.595 -0.1067 -0.5482  0.4223
   51A       H8 1114   6.790   6.453   3.679 -0.0400  0.2912 -0.0339
   51A       N7 1115   6.941   6.445   3.540 -0.1926  0.0255  0.8014
   51A       C5 1116   6.975   6.353   3.439  0.4796  0.4318  0.0931
   51A       C6 1117   7.075   6.339   3.344 -0.1084  0.0583  1.0113
   51A       N6 1118   7.165   6.435   3.306  0.9963  0.6550  0.1104
   51A      H61 1119   7.170   6.519   3.362 -0.5544  1.1378 -0.4163
   51A      H62 1120   7.242   6.406   3.246 -1.9605 -2.5025 -2.5797
   51A       N1 1121   7.077   6.232   3.264 -0.2498 -0.4804 -0.7498
   51A       C2 1122   6.987   6.132   3.283 -0.0972 -0.8828 -0.1640
   51A       H2 1123   7.010   6.046   3.222 -0.6235 -1.2289  0.1182
   51A       N3 1124   6.886   6.126   3.371  0.1741 -0.5222  0.0244
   51A       C4 1125   6.890   6.243   3.446 -0.2809 -0.2783  0.0490
   51A      C3' 1126   6.687   6.141   3.820 -0.9798 -0.0335  0.0495
   51A      H3' 1127   6.773   6.203   3.849 -1.3680  1.4368 -1.7309
   51A      C2' 1128   6.716   6.083   3.683 -0.3528  0.0621 -0.1416
   51A     H2'1 1129   6.822   6.055   3.684 -0.5661 -0.8844  2.1029
   51A      O2' 1130   6.629   5.979   3.650  0.2854  0.3248 -0.5218
   51A     HO'2 1131   6.607   5.942   3.736  0.5819  1.8567  0.2545
   51A      O3' 1132   6.659   6.031   3.898  0.2610 -0.0587  0.4753
   52U        P 1133   6.769   5.962   3.992 -0.3632 -0.3991  0.1621
   52U      O1P 1134   6.703   5.855   4.063  0.5130  0.1036 -0.7092
   52U      O2P 1135   6.832   6.067   4.073  0.3356 -0.4299  0.6920
   52U      O5' 1136   6.871   5.888   3.892 -0.2954  0.2809 -0.0787
   52U      C5' 1137   6.843   5.773   3.826 -0.2460  0.6141  0.4268
   52U     H5'1 1138   6.750   5.775   3.769 -0.0852 -1.9630 -0.0244
   52U     H5'2 1139   6.832   5.696   3.901 -1.9238  1.3072  0.9441
   52U      C4' 1140   6.951   5.739   3.718 -0.5572 -0.4011  0.0677
   52U      H4' 1141   6.917   5.644   3.677  1.7130 -0.5931 -1.5611
   52U      O4' 1142   6.953   5.845   3.623 -0.6030 -0.1764 -0.1079
   52U      C1' 1143   7.081   5.850   3.559 -0.0999  0.5078  0.5438
   52U      H1' 1144   7.069   5.833   3.452 -0.9238 -1.9718  0.9640
   52U       N1 1145   7.153   5.977   3.580 -0.2322  0.3908 -0.7989
   52U       C6 1146   7.129   6.059   3.691  0.5369 -0.5634  0.1178
   52U       H6 1147   7.070   6.024   3.774  1.6246  2.0991  2.1398
   52U       C5 1148   7.205   6.177   3.705 -0.1619  0.0648  0.4830
   52U       H5 1149   7.198   6.239   3.793 -1.0153 -0.1092  0.5451
   52U       C4 1150   7.292   6.231   3.602 -0.0428 -0.2384 -0.1547
   52U       O4 1151   7.342   6.341   3.603  0.1354  0.6516 -0.5346
   52U       N3 1152   7.307   6.144   3.495 -0.0871 -0.0509 -0.4189
   52U       H3 1153   7.382   6.163   3.429 -0.4648  0.0189 -0.8358
   52U       C2 1154   7.251   6.016   3.487  0.3689  0.2938  0.5197
   52U       O2 1155   7.280   5.945   3.392 -0.1020 -0.1959  0.0851
   52U      C3' 1156   7.099   5.720   3.755 -0.0943 -0.3012  0.3141
   52U      H3' 1157   7.131   5.804   3.817  1.3606 -2.0257  2.0374
   52U      C2' 1158   7.165   5.734   3.612  0.3982 -0.3438 -0.3941
   52U     H2'1 1159   7.270   5.761   3.623  0.1521 -0.2166  2.6805
   52U      O2' 1160   7.139   5.631   3.527  0.2147  0.1266  0.4522
   52U     HO'2 1161   7.113   5.558   3.584  2.4365 -0.8479  0.3206
   52U      O3' 1162   7.134   5.597   3.819  0.3075 -0.1062 -0.2236
   53U        P 1163   7.268   5.583   3.903  0.1693 -0.0954  0.1546
   53U      O1P 1164   7.262   5.453   3.972 -0.0333 -0.3170 -0.0420
   53U      O2P 1165   7.270   5.699   3.996  0.2933 -0.1040 -0.2332
   53U      O5' 1166   7.397   5.591   3.807  0.3813 -0.6874 -0.4621
   53U      C5' 1167   7.413   5.510   3.698  0.1384  0.3043 -0.1673
   53U     H5'1 1168   7.328   5.507   3.629 -0.2693  0.3706  0.3293
   53U     H5'2 1169   7.435   5.407   3.726  0.5147  0.1595 -0.9669
   53U      C4' 1170   7.528   5.552   3.616 -0.4679  0.2960  0.1097
   53U      H4' 1171   7.537   5.475   3.539 -1.9545  0.9976 -0.8081
   53U      O4' 1172   7.483   5.667   3.536 -0.1163  0.3434 -0.4227
   53U      C1' 1173   7.599   5.731   3.485 -0.2138  0.4429 -0.2644
   53U      H1' 1174   7.580   5.724   3.378 -0.2542 -0.3000 -0.2098
   53U       N1 1175   7.604   5.874   3.533  0.1084  0.1408 -0.3502
   53U       C6 1176   7.541   5.910   3.657  0.0907 -0.0141  0.0541
   53U       H6 1177   7.481   5.834   3.706  0.8859 -0.3501  0.5173
   53U       C5 1178   7.542   6.039   3.703  0.7658 -0.2884 -0.0070
   53U       H5 1179   7.483   6.077   3.786  0.3052 -1.5187  0.2566
   53U       C4 1180   7.621   6.139   3.634  0.4799  0.3804 -0.2210
   53U       O4 1181   7.632   6.255   3.672 -0.7592  0.4075  0.2593
   53U       N3 1182   7.690   6.095   3.531  0.1731 -0.4540  0.2637
   53U       H3 1183   7.744   6.168   3.487  0.9723  0.7399  3.0392
   53U       C2 1184   7.686   5.968   3.473  0.1085 -0.7369  0.4185
   53U       O2 1185   7.741   5.950   3.366  0.0250  0.6084  0.4081
   53U      C3' 1186   7.670   5.571   3.662 -0.2281  0.5310 -0.1031
   53U      H3' 1187   7.676   5.623   3.758 -2.1021  0.8243 -0.1107
   53U      C2' 1188   7.725   5.661   3.545 -0.3249 -0.1918  0.1961
   53U     H2'1 1189   7.789   5.739   3.588 -1.0233 -0.1235  1.1587
   53U      O2' 1190   7.797   5.586   3.443 -0.1369  0.0182 -0.3283
   53U     HO'2 1191   7.890   5.595   3.466 -0.1379 -1.1106  0.1970
   53U      O3' 1192   7.736   5.447   3.677 -0.1113 -0.1576  0.4490
   54C        P 1193   7.876   5.426   3.756  0.4279  0.2406  0.4509
   54C      O1P 1194   7.896   5.279   3.770  0.6590 -0.4374  0.7771
   54C      O2P 1195   7.868   5.503   3.883 -0.4191  0.6338 -0.5941
   54C      O5' 1196   7.992   5.485   3.663  0.0301 -0.5858 -0.0371
   54C      C5' 1197   8.056   5.419   3.556  0.3863 -0.6543  0.1168
   54C     H5'1 1198   7.968   5.389   3.498  0.8862  0.1365 -1.0940
   54C     H5'2 1199   8.112   5.327   3.571  1.4241 -0.1479 -0.5633
   54C      C4' 1200   8.134   5.523   3.470  0.0859  0.1803 -0.3670
   54C      H4' 1201   8.175   5.480   3.378  1.9325  2.0664 -0.4960
   54C      O4' 1202   8.068   5.639   3.435 -0.3573  0.2599  0.1643
   54C      C1' 1203   8.162   5.751   3.421 -0.1223  0.6461 -0.3454
   54C      H1' 1204   8.159   5.796   3.322  0.3818  1.2013 -0.1102
   54C       N1 1205   8.141   5.865   3.518  0.4067  0.0101  0.0651
   54C       C6 1206   8.050   5.850   3.625 -0.0592  0.1701  0.0903
   54C       H6 1207   8.003   5.755   3.648  0.6917 -0.2172  0.0495
   54C       C5 1208   8.017   5.956   3.702  0.6527 -0.0093 -0.2137
   54C       H5 1209   7.939   5.956   3.777 -0.5567  2.1998 -1.3678
   54C       C4 1210   8.068   6.081   3.660 -0.4341 -0.0156  0.0836
   54C       N4 1211   8.006   6.184   3.709  0.5533  0.3480 -0.2141
   54C      H41 1212   7.934   6.167   3.778 -0.5181 -1.3350 -1.6433
   54C      H42 1213   8.036   6.278   3.687  0.0343  1.0785  1.9495
   54C       N3 1214   8.156   6.098   3.567  0.3938 -0.7656 -0.0171
   54C       C2 1215   8.198   5.990   3.493  0.1446  0.3538 -0.2449
   54C       O2 1216   8.281   6.013   3.406 -0.6851  0.2892 -0.0962
   54C      C3' 1217   8.260   5.567   3.535 -0.6977  0.2605 -0.8905
   54C      H3' 1218   8.228   5.591   3.635  0.6429 -2.3008  0.2705
   54C      C2' 1219   8.300   5.686   3.454  0.1753 -0.0094 -0.7072
   54C     H2'1 1220   8.364   5.757   3.506 -0.6735  2.4703 -2.7975
   54C      O2' 1221   8.371   5.660   3.333  0.0018  0.0278 -0.5482
   54C     HO'2 1222   8.437   5.592   3.342 -0.7438 -0.5546  0.8371
   54C      O3' 1223   8.373   5.470   3.540 -0.4458 -0.5622  0.3819
   55C        P 1224   8.490   5.465   3.644  0.4635 -0.1690 -0.6889
   55C      O1P 1225   8.590   5.368   3.601  0.2796 -0.4020  0.1179
   55C      O2P 1226   8.427   5.444   3.780 -0.2703  0.0398  0.3773
   55C      O5' 1227   8.564   5.605   3.649  0.1989 -0.5273  0.3803
   55C      C5' 1228   8.658   5.638   3.552 -0.1240  0.0991 -0.2438
   55C     H5'1 1229   8.616   5.613   3.455  0.0812 -1.7617  0.1058
   55C     H5'2 1230   8.746   5.576   3.570 -1.7220 -2.3654 -0.3476
   55C      C4' 1231   8.689   5.787   3.554  0.2702  0.2268 -0.4250
   55C      H4' 1232   8.762   5.807   3.476  0.9592  0.9234  0.3820
   55C      O4' 1233   8.572   5.875   3.544 -0.6444 -0.0081 -0.0404
   55C      C1' 1234   8.606   5.997   3.604  0.8415  0.1990  0.1778
   55C      H1' 1235   8.630   6.065   3.522  2.0222 -0.7481 -0.2997
   55C       N1 1236   8.504   6.067   3.687  0.1376  0.1155  0.1344
   55C       C6 1237   8.413   5.997   3.762  0.4859 -0.5786  0.6864
   55C       H6 1238   8.406   5.890   3.753 -1.4495 -0.4076 -0.4321
   55C       C5 1239   8.336   6.053   3.850 -0.0288  0.1676 -0.4611
   55C       H5 1240   8.266   5.988   3.902 -0.5733  1.0926 -0.0045
   55C       C4 1241   8.339   6.198   3.863 -0.1938  0.6340 -0.2739
   55C       N4 1242   8.272   6.260   3.955  0.8182  0.2842 -0.1377
   55C      H41 1243   8.208   6.204   4.010  1.0583 -1.2583 -1.3824
   55C      H42 1244   8.257   6.358   3.935 -0.6234  0.0956 -0.0730
   55C       N3 1245   8.427   6.267   3.791 -0.4064 -0.7866  0.4832
   55C       C2 1246   8.522   6.204   3.714  0.2481  0.2376  0.6653
   55C       O2 1247   8.606   6.276   3.659 -0.2851  0.2424  0.3601
   55C      C3' 1248   8.749   5.828   3.690 -0.4209 -0.1371 -0.0604
   55C      H3' 1249   8.676   5.796   3.764 -0.6426  2.8305  1.1279
   55C      C2' 1250   8.744   5.981   3.683 -0.2524 -0.0192  0.6833
   55C     H2'1 1251   8.733   6.028   3.781 -1.2911  2.1485 -0.3915
   55C      O2' 1252   8.850   6.034   3.607  0.0762 -0.0570  0.2894
   55C     HO'2 1253   8.913   5.963   3.592  0.1677 -0.6953  3.1900
   55C      O3' 1254   8.886   5.777   3.708  0.5846 -0.3500  0.8270
   56G        P 1255   8.948   5.782   3.858 -0.5818  0.2352  0.3021
   56G      O1P 1256   9.073   5.705   3.875 -0.0496  0.2014  0.1651
   56G      O2P 1257   8.841   5.752   3.955  0.7828  0.3550  0.4655
   56G      O5' 1258   8.987   5.936   3.881  0.1711 -0.2741 -0.3938
   56G      C5' 1259   9.111   5.997   3.841 -0.2013  0.2038  0.5669
   56G     H5'1 1260   9.105   5.986   3.733  0.0660  0.3128  0.5417
   56G     H5'2 1261   9.192   5.933   3.875 -0.3061  0.3976  1.1977
   56G      C4' 1262   9.131   6.143   3.868  0.1331 -1.1776  0.3963
   56G      H4' 1263   9.228   6.178   3.830  1.2101 -0.6014  3.3718
   56G      O4' 1264   9.027   6.227   3.818  0.1200 -0.0325 -0.3209
   56G      C1' 1265   9.001   6.335   3.911 -0.1674  0.7474  0.0490
   56G      H1' 1266   8.996   6.431   3.862 -3.4188  0.3739 -0.5736
   56G       N9 1267   8.870   6.321   3.972 -0.1575 -0.2326  0.2390
   56G       C8 1268   8.790   6.209   3.979  0.0699  0.6520  0.1529
   56G       H8 1269   8.817   6.109   3.948 -1.2830  1.2915 -3.6309
   56G       N7 1270   8.676   6.230   4.039 -0.4120  0.6395 -0.2723
   56G       C5 1271   8.677   6.363   4.066 -0.0074  0.1694 -0.7067
   56G       C6 1272   8.574   6.444   4.120 -0.1618 -0.1329  0.3533
   56G       O6 1273   8.459   6.414   4.151  0.3070  0.1694  0.2669
   56G       N1 1274   8.618   6.571   4.137 -0.7569 -0.0730 -0.0674
   56G       H1 1275   8.548   6.630   4.180 -0.5591  0.1741 -0.0813
   56G       C2 1276   8.740   6.626   4.102 -0.5367  0.0068 -0.6167
   56G       N2 1277   8.775   6.741   4.135 -0.2689 -1.0829 -0.3711
   56G      H21 1278   8.708   6.803   4.177  0.7842 -0.0910 -0.0831
   56G      H22 1279   8.855   6.781   4.089 -0.5865  0.6706  0.5284
   56G       N3 1280   8.837   6.553   4.055 -0.1852  0.0771 -0.0651
   56G       C4 1281   8.801   6.423   4.030 -0.5404 -0.5170 -0.1284
   56G      C3' 1282   9.143   6.183   4.015 -0.7563  0.5424 -0.2133
   56G      H3' 1283   9.062   6.144   4.076  0.2221 -0.5625  0.4105
   56G      C2' 1284   9.115   6.334   4.018 -0.5311 -0.7099  0.6079
   56G     H2'1 1285   9.086   6.374   4.115 -0.1548  0.8703  0.0936
   56G      O2' 1286   9.224   6.419   3.971 -0.1992 -0.0043  0.2082
   56G     HO'2 1287   9.288   6.444   4.038  3.3248 -0.7732 -2.5598
   56G      O3' 1288   9.268   6.129   4.068  0.6563  0.3106  0.0569
   57U        P 1289   9.293   6.098   4.224  0.2352 -0.5415  0.1290
   57U      O1P 1290   9.438   6.074   4.243 -0.1060 -0.5119 -0.6633
   57U      O2P 1291   9.194   5.998   4.264 -0.4280 -0.1009  0.4189
   57U      O5' 1292   9.258   6.238   4.312  0.9176 -0.5813 -0.3963
   57U      C5' 1293   9.344   6.351   4.314 -0.7467 -0.1794  0.0836
   57U     H5'1 1294   9.376   6.377   4.213  1.3493 -0.3823  0.6347
   57U     H5'2 1295   9.426   6.329   4.383  0.3288  2.6847 -0.1306
   57U      C4' 1296   9.271   6.470   4.366 -0.1894 -0.3200  0.1160
   57U      H4' 1297   9.335   6.555   4.341 -0.3728 -0.3469 -0.4630
   57U      O4' 1298   9.145   6.499   4.301 -0.0277 -0.7687 -0.2131
   57U      C1' 1299   9.054   6.555   4.401  0.0961 -0.1293  0.6113
   57U      H1' 1300   9.012   6.647   4.360  0.4530 -1.5951 -3.4969
   57U       N1 1301   8.937   6.454   4.411 -0.0902 -0.3493  0.1039
   57U       C6 1302   8.943   6.334   4.360 -0.4882  0.1098  0.1367
   57U       H6 1303   9.040   6.295   4.331  0.3500  1.2929  1.2194
   57U       C5 1304   8.836   6.253   4.354  0.0205 -0.1647 -0.2522
   57U       H5 1305   8.847   6.153   4.315  0.0080 -0.1386 -0.3230
   57U       C4 1306   8.706   6.299   4.398  0.3224  0.5661 -0.4324
   57U       O4 1307   8.601   6.234   4.398  0.1996 -0.2248 -0.4611
   57U       N3 1308   8.706   6.424   4.447 -0.2829 -0.2641 -0.1529
   57U       H3 1309   8.619   6.465   4.477  0.1541  0.3705  0.2733
   57U       C2 1310   8.817   6.507   4.453  0.1377  0.1253 -0.4867
   57U       O2 1311   8.803   6.629   4.482 -0.0356 -0.2652  0.2622
   57U      C3' 1312   9.238   6.457   4.510 -0.3925 -0.2325  0.2024
   57U      H3' 1313   9.191   6.363   4.537  1.3199 -1.1130  0.2222
   57U      C2' 1314   9.136   6.574   4.528 -0.2390  0.4548 -0.5250
   57U     H2'1 1315   9.071   6.560   4.614  1.0062 -0.4373  0.3209
   57U      O2' 1316   9.188   6.704   4.523 -0.0769  0.9556 -0.6363
   57U     HO'2 1317   9.284   6.697   4.523 -0.1264  0.2635 -0.4322
   57U      O3' 1318   9.352   6.469   4.597 -0.0061 -0.3006 -0.0973
   58A        P 1319   9.350   6.410   4.740  0.3342 -0.1543  0.7435
   58A      O1P 1320   9.483   6.421   4.798 -0.5417 -0.1990 -0.0069
   58A      O2P 1321   9.293   6.275   4.729  0.0584 -0.1373  0.8303
   58A      O5' 1322   9.258   6.500   4.830  0.8407 -0.5124  0.4855
   58A      C5' 1323   9.294   6.635   4.865 -0.7432 -0.1197  1.1432
   58A     H5'1 1324   9.323   6.689   4.775  1.9923 -1.1041  1.3290
   58A     H5'2 1325   9.381   6.657   4.928  0.1164 -2.2600  0.8070
   58A      C4' 1326   9.174   6.701   4.923  0.0283  0.2657 -0.4440
   58A      H4' 1327   9.192   6.805   4.950 -0.8375  0.2505  0.2137
   58A      O4' 1328   9.065   6.704   4.839 -0.1572  0.3035 -0.0936
   58A      C1' 1329   8.940   6.697   4.912 -0.2596  0.1954  0.0616
   58A      H1' 1330   8.874   6.778   4.881 -0.4998 -0.3129 -0.7725
   58A       N9 1331   8.876   6.571   4.864  0.4513 -0.5707 -0.5945
   58A       C8 1332   8.927   6.462   4.798  0.8221  0.5196 -0.7764
   58A       H8 1333   9.031   6.448   4.774  0.9183 -0.0326 -0.0795
   58A       N7 1334   8.837   6.380   4.750 -0.0039 -0.5749  0.2461
   58A       C5 1335   8.718   6.436   4.797 -0.0424  0.2628 -0.3516
   58A       C6 1336   8.582   6.401   4.776  0.3124  0.2350 -0.0615
   58A       N6 1337   8.540   6.296   4.704 -0.1320  0.3790 -0.5686
   58A      H61 1338   8.600   6.222   4.671 -1.7564 -1.5853  0.6679
   58A      H62 1339   8.440   6.281   4.695  0.0956 -0.4443 -2.1716
   58A       N1 1340   8.491   6.472   4.838  0.5928 -0.3404 -0.2371
   58A       C2 1341   8.526   6.577   4.917  0.4833 -0.5272 -0.6359
   58A       H2 1342   8.443   6.617   4.975 -0.1574  0.1605 -1.9834
   58A       N3 1343   8.645   6.629   4.935 -0.2294  0.0950  0.4562
   58A       C4 1344   8.737   6.554   4.865  0.2065 -0.0146  0.3475
   58A      C3' 1345   9.127   6.634   5.051  0.0512 -0.1428  0.6779
   58A      H3' 1346   9.133   6.527   5.028 -2.6988  0.0156 -1.2690
   58A      C2' 1347   8.978   6.683   5.058 -0.2892 -0.2389  0.0720
   58A     H2'1 1348   8.907   6.621   5.113  0.1731 -0.0072  0.9446
   58A      O2' 1349   8.970   6.818   5.106 -0.0613  0.1196  0.3373
   58A     HO'2 1350   9.049   6.832   5.159 -0.1303  0.2392  0.4106
   58A      O3' 1351   9.212   6.668   5.160 -0.4885 -0.6976  0.5027
   59C        P 1352   9.222   6.583   5.292  0.8340 -0.1767  0.3734
   59C      O1P 1353   9.283   6.668   5.394 -0.6201 -0.4739 -0.4854
   59C      O2P 1354   9.275   6.453   5.255  0.0596 -0.8089  1.2407
   59C      O5' 1355   9.072   6.564   5.334 -0.3068  0.0825 -0.1685
   59C      C5' 1356   9.005   6.662   5.408  0.1263 -0.3952  0.3413
   59C     H5'1 1357   8.999   6.750   5.343 -0.4302 -0.3942  0.3888
   59C     H5'2 1358   9.055   6.673   5.505  0.7611  1.3228 -0.1368
   59C      C4' 1359   8.857   6.641   5.443  0.6948 -0.1593 -0.1938
   59C      H4' 1360   8.830   6.731   5.499  0.6853  0.3383 -0.9944
   59C      O4' 1361   8.783   6.630   5.323  0.3540  0.0780 -0.2712
   59C      C1' 1362   8.677   6.541   5.342 -0.5472 -0.3904  0.1049
   59C      H1' 1363   8.590   6.603   5.323  0.4176  0.2365 -2.6910
   59C       N1 1364   8.680   6.423   5.248 -0.2774  0.3009  0.7206
   59C       C6 1365   8.803   6.370   5.203  0.7690 -0.4092 -0.3002
   59C       H6 1366   8.902   6.401   5.236  1.4768 -1.1918 -1.6128
   59C       C5 1367   8.795   6.265   5.116  0.0553 -0.2015 -0.4230
   59C       H5 1368   8.886   6.226   5.072 -0.0420  0.7603 -1.5311
   59C       C4 1369   8.661   6.227   5.069 -0.4192  0.6464 -0.7084
   59C       N4 1370   8.647   6.143   4.976 -0.8763  0.0069 -0.8025
   59C      H41 1371   8.722   6.140   4.909  1.7386 -1.5895  1.9319
   59C      H42 1372   8.548   6.127   4.966 -0.9932 -0.6465  1.0323
   59C       N3 1373   8.552   6.265   5.126  0.0505 -0.7597 -0.0295
   59C       C2 1374   8.554   6.370   5.213 -0.8483  0.3556 -0.0086
   59C       O2 1375   8.448   6.424   5.251 -0.1755 -0.2022 -0.4283
   59C      C3' 1376   8.828   6.511   5.524 -0.0116 -0.4383  0.3648
   59C      H3' 1377   8.886   6.436   5.470 -2.6319 -1.5844 -1.0527
   59C      C2' 1378   8.677   6.494   5.485 -1.3589  0.1014  0.5896
   59C     H2'1 1379   8.653   6.389   5.501  2.4591 -0.7077  2.0157
   59C      O2' 1380   8.589   6.578   5.560 -1.1210  0.2692  0.0835
   59C     HO'2 1381   8.649   6.608   5.628 -0.0404 -0.5663 -0.4688
   59C      O3' 1382   8.845   6.514   5.666 -0.3056  0.4295  0.1293
   60U        P 1383   8.862   6.380   5.736 -0.3557  0.3068 -0.3312
   60U      O1P 1384   8.868   6.402   5.881 -0.4895  0.4177  0.3622
   60U      O2P 1385   8.977   6.310   5.676 -0.3995  0.0021 -0.1042
   60U      O5' 1386   8.736   6.286   5.703  0.2063 -0.7854  0.0280
   60U      C5' 1387   8.617   6.304   5.779  0.5236 -0.6417  0.2476
   60U     H5'1 1388   8.573   6.395   5.739 -2.0980 -1.7588  0.3839
   60U     H5'2 1389   8.628   6.316   5.886  1.0273 -0.5372  0.1879
   60U      C4' 1390   8.522   6.193   5.739  0.2978  0.3116  0.2680
   60U      H4' 1391   8.431   6.189   5.799  0.2557  0.9005  0.2540
   60U      O4' 1392   8.488   6.206   5.602  0.3733  0.0249  0.1303
   60U      C1' 1393   8.474   6.072   5.553 -0.4382 -0.2727  0.8567
   60U      H1' 1394   8.372   6.058   5.518 -0.0971 -2.9983  0.7251
   60U       N1 1395   8.565   6.035   5.439 -0.1067 -0.1186 -0.1075
   60U       C6 1396   8.700   6.064   5.437  0.1877  0.2085  0.4161
   60U       H6 1397   8.742   6.129   5.513 -0.8953  1.3414  0.0847
   60U       C5 1398   8.772   6.020   5.333  0.2694  0.8569 -0.0468
   60U       H5 1399   8.879   6.034   5.326  0.6247 -0.1782  2.4111
   60U       C4 1400   8.712   5.932   5.227 -0.5754 -0.5928 -0.3787
   60U       O4 1401   8.766   5.872   5.134 -0.3893  0.6975  0.6745
   60U       N3 1402   8.580   5.908   5.238  0.5630  0.0041 -0.0541
   60U       H3 1403   8.534   5.836   5.184 -2.5165  0.3868  1.8101
   60U       C2 1404   8.504   5.955   5.342 -0.5833  0.5172 -0.2236
   60U       O2 1405   8.380   5.939   5.322  0.3027  0.6164 -0.5415
   60U      C3' 1406   8.572   6.052   5.764  0.1715  0.6868  0.3838
   60U      H3' 1407   8.673   6.036   5.727 -0.2162 -0.5298 -0.1980
   60U      C2' 1408   8.487   5.967   5.666  0.4243  0.2624 -0.5920
   60U     H2'1 1409   8.538   5.877   5.632 -2.9049 -1.8667 -0.4402
   60U      O2' 1410   8.356   5.935   5.722  0.2661  0.0337 -0.2913
   60U     HO'2 1411   8.358   5.850   5.767  0.3416 -0.2505 -0.8276
   60U      O3' 1412   8.559   6.017   5.901 -0.0685 -0.5827  0.1621
   61U        P 1413   8.601   5.870   5.954  0.2522  0.5123  0.0569
   61U      O1P 1414   8.620   5.867   6.104  0.4844  0.2226  0.4268
   61U      O2P 1415   8.726   5.838   5.871  0.3409 -0.2104  0.7806
   61U      O5' 1416   8.486   5.775   5.908 -0.7392  0.6774  0.3009
   61U      C5' 1417   8.378   5.732   5.994 -0.2764 -0.0268  0.1492
   61U     H5'1 1418   8.317   5.822   6.002  0.2641  0.4309 -0.7297
   61U     H5'2 1419   8.422   5.698   6.088 -1.3958  3.4601  2.1581
   61U      C4' 1420   8.289   5.618   5.933 -0.5830 -0.5509 -0.6205
   61U      H4' 1421   8.200   5.608   5.995  0.0580  1.7619  0.7715
   61U      O4' 1422   8.231   5.655   5.811 -0.5934  0.6049 -0.1892
   61U      C1' 1423   8.239   5.547   5.713 -0.1854  0.1723 -0.7879
   61U      H1' 1424   8.135   5.533   5.682 -0.0134  0.2571 -1.4235
   61U       N1 1425   8.322   5.590   5.597  0.6706  0.4699 -0.3690
   61U       C6 1426   8.458   5.622   5.600  0.4521  0.1541  0.5314
   61U       H6 1427   8.514   5.642   5.690  1.6496  1.6293 -0.4826
   61U       C5 1428   8.524   5.643   5.484  0.8259  0.3544  0.5879
   61U       H5 1429   8.628   5.669   5.488  1.0306  0.0350 -1.5203
   61U       C4 1430   8.462   5.625   5.352  0.6038  0.0609 -0.7085
   61U       O4 1431   8.522   5.629   5.246 -0.2000 -0.1815  0.0633
   61U       N3 1432   8.329   5.605   5.352 -0.2336  0.2347  0.2552
   61U       H3 1433   8.283   5.610   5.262  0.8945  1.6993 -0.2984
   61U       C2 1434   8.257   5.580   5.472  0.4164  0.4092 -0.0756
   61U       O2 1435   8.141   5.550   5.452 -0.4003 -0.3387 -0.4328
   61U      C3' 1436   8.361   5.484   5.907  0.1285  0.3438 -0.1362
   61U      H3' 1437   8.466   5.496   5.879  0.3595  1.0729  0.9880
   61U      C2' 1438   8.288   5.421   5.789  0.1932 -0.3645 -0.6137
   61U     H2'1 1439   8.359   5.369   5.724  2.3828 -1.4874  2.4623
   61U      O2' 1440   8.185   5.336   5.820  0.3096 -0.2636 -0.3852
   61U     HO'2 1441   8.212   5.245   5.805 -0.1200  0.0267 -3.4438
   61U      O3' 1442   8.355   5.400   6.013 -0.3622  0.0808  0.0628
   61U      H3T 1443   8.268   5.361   6.020 -1.4874  2.3743 -0.2728
   62G      O5' 1444   7.734   5.992   4.746 -0.2147 -0.0897  0.7137
   62G      H5T 1445   7.722   6.085   4.723  3.3197  0.3032 -0.1112
   62G      C5' 1446   7.613   5.941   4.802 -0.2680 -0.3060 -0.0917
   62G     H5'1 1447   7.616   5.832   4.791  1.0418 -0.0861 -2.9012
   62G     H5'2 1448   7.529   5.990   4.754  1.6968  3.1254 -0.3448
   62G      C4' 1449   7.615   5.971   4.954 -0.0750 -0.4409  0.2585
   62G      H4' 1450   7.521   5.930   4.990  1.7646 -4.0926  1.3874
   62G      O4' 1451   7.705   5.882   5.021 -0.7854 -0.3283  0.2995
   62G      C1' 1452   7.801   5.957   5.096  0.3528  0.9245  0.0258
   62G      H1' 1453   7.813   5.903   5.189 -0.5671 -1.4408 -1.1401
   62G       N9 1454   7.929   5.975   5.020 -0.3892  0.3766  0.3152
   62G       C8 1455   7.975   5.881   4.928 -0.0074  0.6739 -0.1560
   62G       H8 1456   7.904   5.807   4.892  1.5878 -2.1967  2.1197
   62G       N7 1457   8.102   5.880   4.892  0.0845 -0.0516 -0.2553
   62G       C5 1458   8.148   5.983   4.973 -0.8986  0.1940  0.2128
   62G       C6 1459   8.280   6.047   4.980 -0.4569  0.0056 -0.5270
   62G       O6 1460   8.378   6.018   4.917 -0.1446 -0.2913  0.0643
   62G       N1 1461   8.287   6.154   5.071 -0.0868 -0.0170 -0.3849
   62G       H1 1462   8.377   6.198   5.086 -0.0731 -0.4402  0.9595
   62G       C2 1463   8.182   6.194   5.144 -0.5281  0.3769 -0.4704
   62G       N2 1464   8.202   6.280   5.241  0.0506  0.2810 -0.0126
   62G      H21 1465   8.293   6.318   5.262  0.9875 -1.3459 -0.9629
   62G      H22 1466   8.129   6.327   5.293  1.4482  1.4956  0.9617
   62G       N3 1467   8.061   6.149   5.141 -0.1553  0.8302 -0.0700
   62G       C4 1468   8.046   6.041   5.054 -0.5043  0.0290  0.4375
   62G      C3' 1469   7.634   6.110   5.006 -0.1504  0.4732 -0.5314
   62G      H3' 1470   7.673   6.176   4.927 -0.2629  0.9252 -0.2154
   62G      C2' 1471   7.741   6.097   5.112 -0.0559  0.0471 -0.0633
   62G     H2'1 1472   7.812   6.178   5.092 -0.4691  0.5081  0.3139
   62G      O2' 1473   7.677   6.106   5.243 -0.4858  0.0859  0.1763
   62G     HO'2 1474   7.589   6.067   5.238 -0.1384 -0.9978  1.6471
   62G      O3' 1475   7.503   6.148   5.051  0.4078  0.2801  0.3109
   63U        P 1476   7.442   6.272   4.972 -0.7507 -0.0283 -0.1475
   63U      O1P 1477   7.321   6.314   5.045 -0.0223  0.1874  0.2579
   63U      O2P 1478   7.431   6.232   4.829  0.0826  0.2015  0.2786
   63U      O5' 1479   7.554   6.383   4.974 -0.1095  0.2730  0.1896
   63U      C5' 1480   7.575   6.450   5.092  0.2826 -0.0250 -0.4560
   63U     H5'1 1481   7.595   6.375   5.168 -0.9157  1.9953  1.9887
   63U     H5'2 1482   7.488   6.512   5.112 -2.3849 -2.6058 -2.9298
   63U      C4' 1483   7.702   6.539   5.090  0.7285  0.1576  0.2249
   63U      H4' 1484   7.703   6.584   5.189  1.5237  1.1374 -0.2006
   63U      O4' 1485   7.808   6.449   5.067 -0.0017 -0.7378 -0.0319
   63U      C1' 1486   7.922   6.521   5.032  0.5888  0.1519 -0.5033
   63U      H1' 1487   7.984   6.552   5.116  0.5093  0.8121 -0.6793
   63U       N1 1488   8.002   6.447   4.932  0.6385  0.2401  0.8324
   63U       C6 1489   7.952   6.340   4.860  0.5756 -0.3081  0.6788
   63U       H6 1490   7.852   6.307   4.881 -0.0286 -0.9135 -2.6234
   63U       C5 1491   8.032   6.260   4.783  0.2768  0.3021 -0.1045
   63U       H5 1492   8.002   6.170   4.732  0.0302  1.4199 -2.0522
   63U       C4 1493   8.165   6.298   4.755  0.3548 -0.4320  0.7208
   63U       O4 1494   8.244   6.242   4.677  0.0786 -1.0899 -0.2064
   63U       N3 1495   8.208   6.406   4.828  0.4955  0.0087  0.1224
   63U       H3 1496   8.308   6.418   4.815  0.5789 -1.5735 -0.8877
   63U       C2 1497   8.138   6.479   4.914 -0.3794  0.3499 -0.5422
   63U       O2 1498   8.187   6.578   4.966  0.5376  0.1383  0.9774
   63U      C3' 1499   7.714   6.644   4.982  0.3519  0.3245  1.0382
   63U      H3' 1500   7.668   6.611   4.889 -0.5995  0.9224  1.2794
   63U      C2' 1501   7.867   6.655   4.975 -0.0427 -1.5025 -0.1253
   63U     H2'1 1502   7.902   6.655   4.871  2.2617  0.5504  0.5639
   63U      O2' 1503   7.928   6.768   5.049 -0.5918  0.1226  0.0244
   63U     HO'2 1504   7.958   6.827   4.979 -0.1455 -0.1464 -0.0138
   63U      O3' 1505   7.657   6.772   5.020 -0.6697  0.2351 -0.1256
   64A        P 1506   7.641   6.885   4.907 -0.3345  0.4424 -0.0605
   64A      O1P 1507   7.581   7.001   4.975 -0.3283  0.1501 -0.4064
   64A      O2P 1508   7.559   6.830   4.799 -0.1276  0.3009 -0.0207
   64A      O5' 1509   7.774   6.926   4.834 -0.0055 -0.1816 -0.2810
   64A      C5' 1510   7.839   7.037   4.878 -0.6818 -0.9763 -0.1368
   64A     H5'1 1511   7.832   7.062   4.984 -2.0007  2.2765 -0.8559
   64A     H5'2 1512   7.798   7.127   4.833 -0.0373 -1.6771 -2.2463
   64A      C4' 1513   7.988   7.036   4.831  0.2496 -0.1736 -0.2828
   64A      H4' 1514   8.051   7.119   4.865  0.5558 -0.3256 -0.4681
   64A      O4' 1515   8.052   6.910   4.835 -0.5533  0.6218  0.1906
   64A      C1' 1516   8.155   6.910   4.738  0.1928  0.9292 -0.0316
   64A      H1' 1517   8.251   6.921   4.790  0.0440  0.7992  0.2721
   64A       N9 1518   8.164   6.779   4.671 -0.2080  0.0459  0.2130
   64A       C8 1519   8.062   6.694   4.632 -0.5293  0.0300  0.0892
   64A       H8 1520   7.960   6.718   4.660  0.5250  2.3205  2.3949
   64A       N7 1521   8.094   6.586   4.570 -0.6130 -0.1578 -0.0147
   64A       C5 1522   8.236   6.600   4.564  0.4342  0.2650  0.2736
   64A       C6 1523   8.344   6.530   4.505 -0.3831  0.2226  0.1830
   64A       N6 1524   8.324   6.428   4.423 -0.7860 -0.0023 -0.4723
   64A      H61 1525   8.226   6.408   4.407 -0.7457 -0.1690 -0.5241
   64A      H62 1526   8.398   6.404   4.358 -0.6767 -2.6049  0.4572
   64A       N1 1527   8.470   6.581   4.508  0.1299  0.3542 -0.0301
   64A       C2 1528   8.498   6.692   4.576  0.1451 -0.2645  0.1549
   64A       H2 1529   8.599   6.729   4.581 -0.8048  3.2374 -2.6603
   64A       N3 1530   8.404   6.770   4.634  0.3521  0.5550 -0.2448
   64A       C4 1531   8.276   6.712   4.629 -0.2667 -0.0712  0.3580
   64A      C3' 1532   7.995   7.077   4.681 -0.7032  1.0660  0.2763
   64A      H3' 1533   7.926   7.024   4.616  1.0792  0.3620 -1.1271
   64A      C2' 1534   8.133   7.027   4.645 -0.6131  0.0640  0.3121
   64A     H2'1 1535   8.144   6.996   4.541 -0.8174  1.1883 -0.0556
   64A      O2' 1536   8.235   7.121   4.683  0.5584 -0.5540  0.3938
   64A     HO'2 1537   8.272   7.170   4.609 -0.7048 -1.2716 -0.7584
   64A      O3' 1538   7.973   7.215   4.652 -0.4342 -0.3026 -0.5417
   65C        P 1539   7.953   7.266   4.507  0.1587  0.3792  0.5676
   65C      O1P 1540   7.896   7.402   4.521 -0.0062 -0.0493 -0.1015
   65C      O2P 1541   7.864   7.167   4.438 -0.4332  0.2464 -0.4100
   65C      O5' 1542   8.090   7.281   4.428  0.3779  0.5719  0.3247
   65C      C5' 1543   8.189   7.372   4.473 -0.2225 -1.0103  0.4306
   65C     H5'1 1544   8.197   7.380   4.581 -0.7708  2.0811  0.3299
   65C     H5'2 1545   8.159   7.472   4.441 -0.4550 -0.6660  1.6776
   65C      C4' 1546   8.329   7.330   4.412  0.0521 -0.1204 -0.0105
   65C      H4' 1547   8.402   7.408   4.435  0.7821 -0.5983 -0.6634
   65C      O4' 1548   8.381   7.199   4.443 -0.4041  0.0419 -0.1339
   65C      C1' 1549   8.459   7.149   4.334 -0.5434 -0.4991 -0.0107
   65C      H1' 1550   8.564   7.132   4.355 -0.5451  0.0883  0.5274
   65C       N1 1551   8.406   7.017   4.289  0.4478  0.2953  0.6221
   65C       C6 1552   8.273   6.981   4.306  0.2647 -0.4700  0.2976
   65C       H6 1553   8.211   7.057   4.352  0.5943  0.1188 -0.2146
   65C       C5 1554   8.225   6.862   4.276  0.2083  0.5029 -0.1663
   65C       H5 1555   8.121   6.835   4.293 -0.9646  4.0097 -0.7639
   65C       C4 1556   8.311   6.773   4.218 -0.5280 -1.1767 -0.0422
   65C       N4 1557   8.282   6.649   4.191  0.1972  0.1243 -0.2958
   65C      H41 1558   8.189   6.615   4.209  1.4972 -2.3819  2.4760
   65C      H42 1559   8.356   6.590   4.155 -0.2225  0.4749 -1.7774
   65C       N3 1560   8.441   6.802   4.196  0.3080  0.3067  0.5424
   65C       C2 1561   8.493   6.921   4.232  0.4388 -0.8060 -0.2908
   65C       O2 1562   8.607   6.943   4.222 -0.0707 -0.0402 -0.3443
   65C      C3' 1563   8.328   7.325   4.260  0.0987  0.0357 -0.6485
   65C      H3' 1564   8.240   7.272   4.223  1.1844 -2.4794  0.2060
   65C      C2' 1565   8.457   7.250   4.216  0.1968 -0.0618 -0.2626
   65C     H2'1 1566   8.447   7.196   4.121  3.4292  1.0025 -1.3341
   65C      O2' 1567   8.579   7.328   4.219 -0.0400  0.1747  0.0219
   65C     HO'2 1568   8.551   7.418   4.235  2.0510  0.6412  1.4852
   65C      O3' 1569   8.342   7.448   4.194  0.4461  0.5038  0.0238
   66G        P 1570   8.284   7.476   4.052  0.1160 -0.1672  0.4652
   66G      O1P 1571   8.343   7.605   4.009 -0.0486 -0.0485 -0.1452
   66G      O2P 1572   8.137   7.460   4.047 -0.7094  0.3490  0.6791
   66G      O5' 1573   8.351   7.365   3.956 -0.3515 -0.2835 -0.5203
   66G      C5' 1574   8.479   7.400   3.901 -0.1026 -0.1838 -0.7678
   66G     H5'1 1575   8.536   7.441   3.985 -1.3271 -0.4072  0.1959
   66G     H5'2 1576   8.470   7.487   3.835 -0.9470 -0.1613 -0.6363
   66G      C4' 1577   8.559   7.288   3.838  0.0369 -0.0770  0.0332
   66G      H4' 1578   8.657   7.325   3.811  0.1908 -0.8573 -0.5072
   66G      O4' 1579   8.578   7.173   3.920  0.6774  0.1272  0.0706
   66G      C1' 1580   8.581   7.055   3.834 -0.1017  0.0564  0.1103
   66G      H1' 1581   8.678   7.008   3.846 -1.1316 -1.6386  2.6387
   66G       N9 1582   8.470   6.967   3.865  0.1246  0.7681 -0.2015
   66G       C8 1583   8.339   6.996   3.906 -0.9053  0.0269 -0.0357
   66G       H8 1584   8.293   7.092   3.922  0.3247  0.3936  1.6234
   66G       N7 1585   8.261   6.896   3.915 -0.0823 -1.0080 -0.6286
   66G       C5 1586   8.346   6.791   3.884 -0.2224  0.0508 -0.3919
   66G       C6 1587   8.316   6.651   3.869 -0.3406 -0.2669  0.3641
   66G       O6 1588   8.208   6.593   3.878  0.1562  0.4401 -0.2883
   66G       N1 1589   8.431   6.575   3.840  0.4055 -0.4747  0.2352
   66G       H1 1590   8.415   6.477   3.820  2.3439 -0.7545 -0.1681
   66G       C2 1591   8.553   6.626   3.810 -1.1114  0.4875  0.1311
   66G       N2 1592   8.651   6.552   3.774 -0.1824 -0.6077 -0.0704
   66G      H21 1593   8.639   6.455   3.750  0.5519 -0.9247  0.7847
   66G      H22 1594   8.741   6.590   3.749 -0.0772 -2.1597 -2.2918
   66G       N3 1595   8.578   6.755   3.809 -0.0751 -0.4868  0.5805
   66G       C4 1596   8.473   6.834   3.846  0.4953  0.0840 -0.0247
   66G      C3' 1597   8.494   7.244   3.707 -0.0678 -0.1448  0.3289
   66G      H3' 1598   8.385   7.240   3.714 -0.0773 -0.4720 -0.0107
   66G      C2' 1599   8.565   7.110   3.695  0.3786  0.4283 -0.2143
   66G     H2'1 1600   8.502   7.048   3.631  0.3439  0.6014 -0.3497
   66G      O2' 1601   8.694   7.125   3.633 -0.3753  0.2169  0.7149
   66G     HO'2 1602   8.711   7.051   3.573 -0.0588  0.3961  0.5818
   66G      O3' 1603   8.536   7.327   3.602 -0.1541  0.0763 -0.0545
   67G        P 1604   8.467   7.322   3.465 -0.0908 -0.2602  0.1040
   67G      O1P 1605   8.537   7.420   3.379 -0.2441 -0.0640 -0.6015
   67G      O2P 1606   8.328   7.340   3.490  0.2481  0.0761 -0.2559
   67G      O5' 1607   8.480   7.183   3.404 -0.1591 -1.0644 -0.1269
   67G      C5' 1608   8.593   7.139   3.335  0.7913  0.1010 -0.0866
   67G     H5'1 1609   8.685   7.169   3.386  1.0657 -0.7892 -0.0379
   67G     H5'2 1610   8.597   7.193   3.241  1.6440  2.0722  1.0321
   67G      C4' 1611   8.599   6.987   3.311 -0.0353 -0.0163  0.0652
   67G      H4' 1612   8.696   6.961   3.269 -0.3177 -0.8057 -0.1024
   67G      O4' 1613   8.569   6.905   3.423 -0.1719  0.2743  0.0957
   67G      C1' 1614   8.524   6.775   3.382  0.0220  0.3622 -0.3839
   67G      H1' 1615   8.607   6.705   3.393 -0.9317 -1.2962 -2.9507
   67G       N9 1616   8.402   6.732   3.455  0.1113 -0.4191  0.0711
   67G       C8 1617   8.298   6.804   3.504 -0.8987  0.2813 -0.1309
   67G       H8 1618   8.306   6.911   3.496  3.8304  0.1542  0.4087
   67G       N7 1619   8.199   6.727   3.552  0.1681 -0.5633  0.1691
   67G       C5 1620   8.241   6.602   3.534  0.6860 -0.0092  0.5053
   67G       C6 1621   8.190   6.473   3.572 -0.8098  0.0232  0.7342
   67G       O6 1622   8.094   6.444   3.640 -0.5331  0.2624  0.0161
   67G       N1 1623   8.254   6.367   3.504 -0.2548  0.1796 -0.1307
   67G       H1 1624   8.205   6.280   3.507 -0.5963  0.3192 -1.3109
   67G       C2 1625   8.369   6.379   3.439  0.8178 -0.4065  0.5821
   67G       N2 1626   8.417   6.261   3.392  0.0231  0.3819  0.1481
   67G      H21 1627   8.369   6.173   3.391  1.4709 -0.4771 -2.4018
   67G      H22 1628   8.517   6.262   3.378 -0.2159  1.2427 -1.8334
   67G       N3 1629   8.433   6.498   3.423 -0.1164  0.0172 -0.0690
   67G       C4 1630   8.360   6.606   3.463  0.3827  0.0190 -0.0579
   67G      C3' 1631   8.493   6.943   3.209  0.5747 -0.0981 -0.0550
   67G      H3' 1632   8.397   6.984   3.242  0.3115 -1.0226  0.3666
   67G      C2' 1633   8.502   6.787   3.231  0.1278 -0.3472 -0.0021
   67G     H2'1 1634   8.409   6.734   3.212 -0.1739 -0.6031  1.9857
   67G      O2' 1635   8.616   6.734   3.169 -0.2239 -0.1361 -0.4127
   67G     HO'2 1636   8.628   6.771   3.081  0.2355  0.9073  0.0742
   67G      O3' 1637   8.529   6.967   3.074 -0.1367 -0.3894 -0.6929
   68A        P 1638   8.419   6.942   2.955  0.2469  0.5511  0.2688
   68A      O1P 1639   8.482   6.971   2.825 -0.1630 -0.0488  0.0472
   68A      O2P 1640   8.294   7.011   2.993 -0.0805 -0.3777 -0.0103
   68A      O5' 1641   8.372   6.791   2.965 -0.1749 -0.0811  0.5520
   68A      C5' 1642   8.449   6.688   2.906 -0.0669 -0.0172 -0.2373
   68A     H5'1 1643   8.552   6.681   2.941  0.1242 -0.4007 -0.8709
   68A     H5'2 1644   8.467   6.701   2.800 -1.2120  0.7649 -0.3522
   68A      C4' 1645   8.385   6.555   2.939 -0.2242 -0.4163  0.3730
   68A      H4' 1646   8.451   6.470   2.924  1.5884  1.0313 -0.2842
   68A      O4' 1647   8.344   6.557   3.069 -0.4578 -0.2615 -0.4485
   68A      C1' 1648   8.252   6.457   3.089 -0.1030 -0.9516 -0.1646
   68A      H1' 1649   8.295   6.362   3.120 -1.0428 -1.7020 -1.0742
   68A       N9 1650   8.141   6.505   3.180  0.8966 -0.0028 -0.1157
   68A       C8 1651   8.104   6.634   3.221 -0.4522  0.3743  0.2628
   68A       H8 1652   8.163   6.716   3.182  1.0012 -0.2152  1.1358
   68A       N7 1653   7.998   6.638   3.297  0.2782  0.6261  0.5584
   68A       C5 1654   7.962   6.501   3.308  0.8758  0.0675 -0.7509
   68A       C6 1655   7.869   6.431   3.392 -0.3442  0.4600  0.6105
   68A       N6 1656   7.784   6.490   3.467 -0.0782 -0.2512 -0.0383
   68A      H61 1657   7.769   6.590   3.466  3.1847  0.3400 -0.9437
   68A      H62 1658   7.738   6.428   3.533 -2.0229  0.0879 -1.0022
   68A       N1 1659   7.865   6.301   3.391  0.7762  0.3569 -0.1440
   68A       C2 1660   7.959   6.238   3.324  0.2695 -0.1648 -0.5649
   68A       H2 1661   7.968   6.131   3.336  2.5523 -0.3258 -2.8773
   68A       N3 1662   8.060   6.285   3.254 -0.1331 -0.1551  0.0387
   68A       C4 1663   8.049   6.424   3.245 -0.4717  0.2485 -0.2416
   68A      C3' 1664   8.254   6.539   2.863  0.0919 -0.0503  0.1763
   68A      H3' 1665   8.195   6.630   2.873  1.9452  1.1002  1.3192
   68A      C2' 1666   8.189   6.433   2.946 -0.8973  0.2792 -0.4299
   68A     H2'1 1667   8.081   6.443   2.955 -0.8340 -0.6395  2.2525
   68A      O2' 1668   8.224   6.300   2.912 -0.0329 -0.3712 -0.0979
   68A     HO'2 1669   8.140   6.263   2.883  0.6320 -1.1235 -1.1437
   68A      O3' 1670   8.283   6.501   2.731  0.3657 -0.0027  0.1684
   69A        P 1671   8.176   6.508   2.611 -0.0986  0.0826  0.2477
   69A      O1P 1672   8.235   6.464   2.483 -0.3376  0.6510  0.5034
   69A      O2P 1673   8.114   6.643   2.615  0.1886  0.1766 -0.3287
   69A      O5' 1674   8.057   6.408   2.644  0.2308  0.0856 -0.2687
   69A      C5' 1675   8.076   6.266   2.625  0.3684  0.2911  0.1394
   69A     H5'1 1676   8.164   6.215   2.664  1.0010  1.6668  0.5795
   69A     H5'2 1677   8.084   6.255   2.517  0.5327  1.0796  0.0631
   69A      C4' 1678   7.959   6.190   2.689 -0.2615 -0.3942 -0.7005
   69A      H4' 1679   7.967   6.082   2.674 -0.4420 -0.5918  0.5639
   69A      O4' 1680   7.952   6.225   2.829 -0.3548 -0.0618  0.4540
   69A      C1' 1681   7.826   6.187   2.878  0.5871 -0.6559  0.4899
   69A      H1' 1682   7.832   6.086   2.917 -0.2094 -0.2444  1.7388
   69A       N9 1683   7.766   6.288   2.976  0.1605  0.1096  0.0767
   69A       C8 1684   7.795   6.421   3.005 -0.8750 -1.1836  0.7681
   69A       H8 1685   7.850   6.484   2.936 -1.5160  0.9837  2.1124
   69A       N7 1686   7.726   6.468   3.104 -0.5465 -0.3279  0.4998
   69A       C5 1687   7.651   6.361   3.153 -0.9409 -0.2932 -0.6145
   69A       C6 1688   7.559   6.338   3.259 -0.0990 -0.3591 -0.2047
   69A       N6 1689   7.512   6.432   3.343  0.3923  0.3642 -0.6501
   69A      H61 1690   7.556   6.523   3.337  0.7623  0.1478 -1.3350
   69A      H62 1691   7.449   6.408   3.419 -0.2602  1.9055 -0.6687
   69A       N1 1692   7.499   6.224   3.277  0.3357 -0.0650  0.1539
   69A       C2 1693   7.538   6.127   3.193  0.7946 -0.5428 -0.4377
   69A       H2 1694   7.483   6.035   3.208  0.2744  0.0015  1.1245
   69A       N3 1695   7.620   6.129   3.092 -0.4035  0.0253  0.3511
   69A       C4 1696   7.678   6.248   3.075  0.3319 -0.2288  0.6024
   69A      C3' 1697   7.825   6.227   2.627 -0.3020  1.3274 -0.4957
   69A      H3' 1698   7.813   6.333   2.606 -3.0892  1.0234 -0.7340
   69A      C2' 1699   7.733   6.189   2.746 -1.1984 -0.5540  0.9263
   69A     H2'1 1700   7.660   6.267   2.768  1.3126  1.8412  1.3405
   69A      O2' 1701   7.673   6.062   2.742 -0.1758 -0.1218 -0.1901
   69A     HO'2 1702   7.617   6.064   2.663  1.3426 -0.8076 -1.3286
   69A      O3' 1703   7.795   6.148   2.509  0.5697 -0.0457 -0.0414
   70U        P 1704   7.671   6.170   2.420  0.0712  0.4763 -0.3548
   70U      O1P 1705   7.697   6.091   2.296  0.1254  0.1697 -0.1259
   70U      O2P 1706   7.658   6.317   2.399 -0.0977 -0.2848 -0.4705
   70U      O5' 1707   7.537   6.108   2.495 -0.1612 -0.4352  0.4968
   70U      C5' 1708   7.504   5.978   2.463 -0.5238  0.4198  0.1870
   70U     H5'1 1709   7.595   5.920   2.475 -0.5805 -0.0894 -1.5777
   70U     H5'2 1710   7.463   5.971   2.362 -0.0902  2.2205 -0.1547
   70U      C4' 1711   7.397   5.920   2.550  0.1612 -0.4654 -0.7077
   70U      H4' 1712   7.400   5.811   2.552  1.7467 -0.4431 -0.3242
   70U      O4' 1713   7.414   5.966   2.692  0.2819  0.3849  0.2958
   70U      C1' 1714   7.295   5.988   2.760  0.5602 -0.3285 -0.5954
   70U      H1' 1715   7.280   5.906   2.829  1.9762 -2.0403 -2.2067
   70U       N1 1716   7.299   6.123   2.832 -0.1799 -0.5143  0.2563
   70U       C6 1717   7.358   6.229   2.783 -0.6152 -0.3665 -0.6217
   70U       H6 1718   7.398   6.217   2.683 -0.6802 -0.8403 -0.5928
   70U       C5 1719   7.375   6.345   2.856 -0.2577  0.5665  0.5017
   70U       H5 1720   7.431   6.429   2.817 -0.2260  0.6335  0.6931
   70U       C4 1721   7.327   6.357   2.992  0.2998  0.5345  0.1042
   70U       O4 1722   7.346   6.450   3.070  0.0774  0.4339  0.8026
   70U       N3 1723   7.248   6.249   3.028 -0.1445 -0.6489  0.2058
   70U       H3 1724   7.206   6.239   3.119 -1.0563 -1.3463 -0.2787
   70U       C2 1725   7.236   6.129   2.955 -0.0714  0.0546  0.2307
   70U       O2 1726   7.181   6.038   3.007 -0.0643 -0.1347 -0.3980
   70U      C3' 1727   7.258   5.991   2.522 -0.3104 -0.2018 -0.0808
   70U      H3' 1728   7.273   6.097   2.501  1.5324 -0.5179 -0.5544
   70U      C2' 1729   7.183   5.980   2.657 -0.3872 -0.0319  0.0087
   70U     H2'1 1730   7.122   6.065   2.686  0.4784  0.6360 -0.0704
   70U      O2' 1731   7.122   5.849   2.685  0.5553 -0.5443  0.4551
   70U     HO'2 1732   7.027   5.859   2.699  0.7591  1.0288  0.9434
   70U      O3' 1733   7.171   5.944   2.432  0.0431  0.0472  0.3460
   71A        P 1734   7.065   6.027   2.354  0.4493  0.2468  0.3957
   71A      O1P 1735   7.017   5.944   2.241  0.1225  0.2802  0.2271
   71A      O2P 1736   7.111   6.161   2.323 -0.2929 -0.7267 -0.0421
   71A      O5' 1737   6.936   6.042   2.448  0.1898 -0.0442 -0.4624
   71A      C5' 1738   6.856   5.923   2.478 -0.2401 -0.4832  0.2073
   71A     H5'1 1739   6.931   5.846   2.501  1.3154  0.1370 -2.3456
   71A     H5'2 1740   6.800   5.889   2.391 -0.9531  1.3320 -0.0752
   71A      C4' 1741   6.755   5.947   2.591 -0.4545  0.3272 -0.2641
   71A      H4' 1742   6.690   5.861   2.602 -0.4385  0.5626  2.2217
   71A      O4' 1743   6.809   5.962   2.727 -0.1341  0.4674  0.0505
   71A      C1' 1744   6.745   6.067   2.795  0.0860 -0.3307 -0.6897
   71A      H1' 1745   6.706   6.032   2.891 -0.3074 -0.5087 -0.9095
   71A       N9 1746   6.839   6.182   2.806 -0.0051 -0.1921  0.0316
   71A       C8 1747   6.935   6.233   2.719 -0.2771  0.5794  0.1447
   71A       H8 1748   6.963   6.180   2.629 -0.5509  0.5567  0.0715
   71A       N7 1749   7.019   6.316   2.782  0.2817 -0.5770 -0.3188
   71A       C5 1750   6.950   6.345   2.899  0.2211 -0.6366  0.3459
   71A       C6 1751   6.966   6.439   3.008 -0.4918  1.3569 -0.3276
   71A       N6 1752   7.058   6.534   3.015 -0.7014  1.0377 -0.2337
   71A      H61 1753   7.119   6.547   2.935  0.6020 -3.8450 -0.3779
   71A      H62 1754   7.064   6.593   3.096 -1.7223  0.5591  0.2071
   71A       N1 1755   6.880   6.445   3.108 -0.3439 -0.3387  0.0826
   71A       C2 1756   6.777   6.365   3.100 -0.0682  0.2408 -0.0561
   71A       H2 1757   6.707   6.374   3.182 -2.9584 -1.4454 -2.1827
   71A       N3 1758   6.752   6.268   3.014  0.3992  0.0326 -0.4635
   71A       C4 1759   6.842   6.267   2.915 -0.7112  0.3179  0.1921
   71A      C3' 1760   6.667   6.074   2.575 -0.4715 -0.0277  0.1151
   71A      H3' 1761   6.724   6.155   2.530  0.2099 -0.7737 -0.4071
   71A      C2' 1762   6.617   6.106   2.722 -0.5140  0.4825 -0.9354
   71A     H2'1 1763   6.601   6.214   2.730  1.8582  0.8175  0.1446
   71A      O2' 1764   6.510   6.025   2.756  0.3217  0.0114  0.1154
   71A     HO'2 1765   6.503   5.958   2.687 -1.0696 -0.3521  0.5853
   71A      O3' 1766   6.559   6.045   2.485  0.4146  0.3093 -0.1249
   72G        P 1767   6.512   6.150   2.370 -0.2558 -0.6083 -0.1558
   72G      O1P 1768   6.397   6.089   2.298  0.1126 -0.3906  0.7679
   72G      O2P 1769   6.634   6.200   2.293 -0.4537  0.2522 -0.5848
   72G      O5' 1770   6.466   6.282   2.458 -0.1899  0.2674 -0.5565
   72G      C5' 1771   6.345   6.268   2.537 -0.4564 -0.0844  0.4699
   72G     H5'1 1772   6.336   6.166   2.576 -0.0909  0.0321  0.8545
   72G     H5'2 1773   6.266   6.278   2.461 -0.1096  1.4670  0.2924
   72G      C4' 1774   6.324   6.368   2.648  0.1071 -0.2061 -0.1023
   72G      H4' 1775   6.232   6.343   2.701  1.2150 -1.8447  1.1523
   72G      O4' 1776   6.431   6.381   2.738  0.4151 -0.6111 -0.5428
   72G      C1' 1777   6.434   6.509   2.798  0.3942  0.5289  0.3623
   72G      H1' 1778   6.408   6.505   2.904 -0.7241  1.9874  0.1688
   72G       N9 1779   6.570   6.566   2.791 -0.0503 -0.1690  0.4101
   72G       C8 1780   6.678   6.505   2.726  0.6448 -0.2666 -0.1384
   72G       H8 1781   6.668   6.417   2.664 -0.3927 -0.8774  0.8539
   72G       N7 1782   6.786   6.572   2.744 -0.8356 -0.3151 -0.6723
   72G       C5 1783   6.756   6.675   2.838  0.1455  0.5984  0.5867
   72G       C6 1784   6.830   6.769   2.914 -0.4777  0.5163  0.2015
   72G       O6 1785   6.952   6.799   2.908  1.0046  0.9498 -0.4000
   72G       N1 1786   6.758   6.834   3.009  0.0009  0.2102  0.6306
   72G       H1 1787   6.813   6.906   3.053  1.8883 -1.8933  1.9049
   72G       C2 1788   6.624   6.811   3.030  0.1076  0.1747  0.5525
   72G       N2 1789   6.573   6.882   3.127  0.0439  0.6701  0.0195
   72G      H21 1790   6.627   6.952   3.175  2.0925  0.3541 -1.6760
   72G      H22 1791   6.476   6.862   3.150  0.5154 -0.8197  0.7938
   72G       N3 1792   6.548   6.733   2.962 -1.0514  0.4280 -0.4410
   72G       C4 1793   6.618   6.667   2.868  0.8167  0.2205 -0.1883
   72G      C3' 1794   6.305   6.510   2.598  0.6743 -0.7325  0.1770
   72G      H3' 1795   6.376   6.546   2.524  0.7393 -0.0215  0.5777
   72G      C2' 1796   6.325   6.588   2.730  1.0876 -0.2153 -0.1936
   72G     H2'1 1797   6.350   6.693   2.715 -3.1310  0.7224 -2.0924
   72G      O2' 1798   6.206   6.574   2.809 -0.2397 -0.0973 -0.0244
   72G     HO'2 1799   6.202   6.645   2.873 -3.2365  0.6626 -0.9112
   72G      O3' 1800   6.167   6.521   2.549  0.1111  0.2463  1.1488
   73A        P 1801   6.119   6.652   2.475 -0.1195  0.3282 -0.1919
   73A      O1P 1802   5.978   6.634   2.441  0.4082 -0.5746  1.0228
   73A      O2P 1803   6.210   6.654   2.356  0.1787  0.1820 -0.0330
   73A      O5' 1804   6.139   6.774   2.571  0.2261 -0.1220  0.2349
   73A      C5' 1805   6.043   6.808   2.674 -0.5085  0.2861  0.2533
   73A     H5'1 1806   6.015   6.720   2.732 -1.0263 -0.7934 -1.5668
   73A     H5'2 1807   5.948   6.837   2.630 -1.0135 -0.2812  0.9364
   73A      C4' 1808   6.081   6.909   2.776  0.0255  0.0829  0.6512
   73A      H4' 1809   6.011   6.917   2.859 -1.6762  4.0387 -0.9000
   73A      O4' 1810   6.207   6.882   2.824  0.1670 -0.0610  0.1729
   73A      C1' 1811   6.276   7.000   2.857  0.2917  0.5587 -0.0686
   73A      H1' 1812   6.263   7.003   2.966 -2.9439  0.7830 -0.3611
   73A       N9 1813   6.411   6.999   2.789  0.1061 -1.2962  0.1976
   73A       C8 1814   6.454   6.933   2.678 -1.2237 -0.7939 -0.4767
   73A       H8 1815   6.382   6.883   2.615 -1.2978 -1.1572 -0.1153
   73A       N7 1816   6.587   6.934   2.662  1.2766 -0.1774  0.6886
   73A       C5 1817   6.629   7.033   2.754 -0.4304  1.0574 -0.7438
   73A       C6 1818   6.748   7.103   2.785  0.0399  0.6063  0.0760
   73A       N6 1819   6.866   7.091   2.722  0.1573 -0.0950 -0.2541
   73A      H61 1820   6.863   7.029   2.642 -1.1273 -0.2983 -0.0710
   73A      H62 1821   6.944   7.152   2.741  0.6938 -0.5132 -1.0859
   73A       N1 1822   6.754   7.189   2.884 -1.1222  0.5848  0.4731
   73A       C2 1823   6.644   7.229   2.952 -0.6632  0.9156  0.6413
   73A       H2 1824   6.648   7.309   3.025 -1.9717  0.8377  0.8206
   73A       N3 1825   6.527   7.174   2.931 -0.2152 -0.7254  0.5846
   73A       C4 1826   6.520   7.079   2.832 -0.1463  0.8724 -0.6243
   73A      C3' 1827   6.096   7.054   2.711 -0.3234  0.0286 -0.6597
   73A      H3' 1828   6.136   7.045   2.610 -0.6569 -1.0853 -0.6977
   73A      C2' 1829   6.199   7.115   2.805 -0.7330  0.0912 -0.2699
   73A     H2'1 1830   6.262   7.179   2.742 -0.9293 -0.7897 -1.3891
   73A      O2' 1831   6.138   7.187   2.918  0.2657 -0.2281  0.0260
   73A     HO'2 1832   6.140   7.281   2.901 -0.6315  0.3421  2.6629
   73A      O3' 1833   5.978   7.119   2.695  1.1782 -0.0250 -0.3935
   74U        P 1834   5.971   7.253   2.606 -0.4376  0.2600 -0.5256
   74U      O1P 1835   5.829   7.289   2.593  0.0179 -0.4657 -0.1866
   74U      O2P 1836   6.049   7.227   2.481 -0.4821  0.3750 -0.8309
   74U      O5' 1837   6.053   7.363   2.692  0.0543 -0.5848 -0.2096
   74U      C5' 1838   5.979   7.445   2.786 -0.1139 -0.1588  0.7645
   74U     H5'1 1839   5.928   7.391   2.866 -0.3658  0.0353  0.7353
   74U     H5'2 1840   5.897   7.495   2.734 -0.5212 -1.4453  0.1032
   74U      C4' 1841   6.069   7.551   2.844 -0.3056 -0.2439 -0.4266
   74U      H4' 1842   6.012   7.606   2.919  2.8856  1.9428  0.6205
   74U      O4' 1843   6.195   7.496   2.895  0.1514 -0.3863 -0.4005
   74U      C1' 1844   6.302   7.587   2.870  0.4371 -0.3647 -0.2313
   74U      H1' 1845   6.354   7.624   2.959  1.6253  2.2456 -1.8913
   74U       N1 1846   6.403   7.528   2.786 -0.0311  0.0028  0.0313
   74U       C6 1847   6.371   7.442   2.683  0.3055 -0.8598  0.5408
   74U       H6 1848   6.268   7.424   2.656 -0.8727 -1.2612  4.5769
   74U       C5 1849   6.466   7.372   2.615  0.3427  0.6272  0.0382
   74U       H5 1850   6.437   7.304   2.536  0.5652  1.9758 -1.2477
   74U       C4 1851   6.599   7.402   2.646 -0.3551  0.1232 -0.4980
   74U       O4 1852   6.688   7.354   2.580  0.4140 -0.8805 -0.3961
   74U       N3 1853   6.632   7.483   2.747  0.0948  0.1820  0.8382
   74U       H3 1854   6.731   7.486   2.764  0.2178 -2.3484  0.9609
   74U       C2 1855   6.540   7.552   2.816  0.7389 -0.8260 -0.1084
   74U       O2 1856   6.579   7.629   2.905 -0.3344  0.1194  0.3226
   74U      C3' 1857   6.118   7.657   2.752  0.2927  0.3870  0.4281
   74U      H3' 1858   6.153   7.613   2.658  1.3942  2.8370 -0.4028
   74U      C2' 1859   6.241   7.716   2.812 -0.5899  0.2700 -0.4887
   74U     H2'1 1860   6.312   7.752   2.738  2.5563 -0.8220  1.7932
   74U      O2' 1861   6.211   7.815   2.913 -0.5444 -0.5967 -0.1121
   74U     HO'2 1862   6.295   7.857   2.933 -1.1779  0.7901 -0.2867
   74U      O3' 1863   6.025   7.760   2.726  0.3701 -0.3184  0.2927
   75A        P 1864   6.017   7.813   2.571  0.0357 -0.1367 -0.0382
   75A      O1P 1865   5.910   7.923   2.570  0.2099  0.1038 -0.1149
   75A      O2P 1866   6.006   7.694   2.481 -0.6799  0.0840  0.1466
   75A      O5' 1867   6.158   7.893   2.555  0.1180  0.3695 -0.0575
   75A      C5' 1868   6.187   8.011   2.628 -0.1387 -0.0570  0.3657
   75A     H5'1 1869   6.155   8.013   2.732  1.1448  0.5444  0.7790
   75A     H5'2 1870   6.129   8.093   2.584  0.3488  1.8918  3.0992
   75A      C4' 1871   6.340   8.042   2.633  0.8779  0.2941 -0.4625
   75A      H4' 1872   6.349   8.120   2.709 -5.3108  0.5764  0.4537
   75A      O4' 1873   6.427   7.937   2.664 -0.1725 -0.3370  0.5522
   75A      C1' 1874   6.552   7.962   2.599  0.3789 -0.0293  0.0419
   75A      H1' 1875   6.629   7.986   2.673 -0.6348 -0.7567  1.3846
   75A       N9 1876   6.600   7.844   2.526 -0.3895 -0.0775 -0.3027
   75A       C8 1877   6.529   7.742   2.478 -0.2917  0.3446  0.3901
   75A       H8 1878   6.422   7.739   2.493 -0.4699  1.7454 -0.3497
   75A       N7 1879   6.593   7.657   2.405  0.3676  0.5284 -0.1145
   75A       C5 1880   6.727   7.698   2.426  0.3796  0.3047  0.3929
   75A       C6 1881   6.853   7.653   2.379  0.4150  0.8206 -0.2196
   75A       N6 1882   6.878   7.539   2.321 -0.5402 -0.0018  0.1209
   75A      H61 1883   6.799   7.484   2.293 -1.6292  1.1222  0.8560
   75A      H62 1884   6.974   7.512   2.308 -0.1511 -0.1082  2.6424
   75A       N1 1885   6.963   7.722   2.407  0.1715 -0.2909 -0.7574
   75A       C2 1886   6.955   7.836   2.473  0.2179  0.7827  0.1256
   75A       H2 1887   7.054   7.879   2.477  0.8426 -0.3808 -1.7023
   75A       N3 1888   6.846   7.893   2.526 -0.6184 -0.0961 -0.1868
   75A       C4 1889   6.733   7.819   2.491 -0.6150 -0.2189  0.3718
   75A      C3' 1890   6.379   8.094   2.495 -0.3037  0.1318 -0.5043
   75A      H3' 1891   6.357   8.021   2.417 -1.4016 -0.3125  0.1926
   75A      C2' 1892   6.537   8.087   2.511  1.1011 -0.3899  0.0890
   75A     H2'1 1893   6.578   8.077   2.411  0.5195 -0.7487 -0.1180
   75A      O2' 1894   6.578   8.199   2.587  0.3329 -0.2185 -0.5706
   75A     HO'2 1895   6.647   8.246   2.540 -0.3064  0.3522 -0.9564
   75A      O3' 1896   6.326   8.221   2.450  0.2171 -0.5372 -0.1713
   76A        P 1897   6.338   8.264   2.295  0.0307  0.1610 -0.0337
   76A      O1P 1898   6.267   8.391   2.271  0.2202  0.0406  0.1326
   76A      O2P 1899   6.296   8.143   2.225 -0.4248  0.0528  0.6945
   76A      O5' 1900   6.490   8.292   2.265 -0.1571  0.0750 -0.2175
   76A      C5' 1901   6.555   8.391   2.334 -0.3716  0.5087  0.0720
   76A     H5'1 1902   6.540   8.382   2.442  0.5677 -0.9045  0.1224
   76A     H5'2 1903   6.517   8.489   2.306 -2.5636 -0.1681  0.4869
   76A      C4' 1904   6.702   8.370   2.309 -0.1834 -0.4755 -0.7918
   76A      H4' 1905   6.762   8.438   2.370  2.2908 -2.0426 -1.2987
   76A      O4' 1906   6.742   8.234   2.335  0.3918 -0.7660  0.4335
   76A      C1' 1907   6.858   8.202   2.272  0.8709 -0.4712  0.4909
   76A      H1' 1908   6.945   8.210   2.338  0.4789  1.7366  0.8198
   76A       N9 1909   6.830   8.071   2.212 -0.0638  0.4549 -0.7815
   76A       C8 1910   6.712   8.012   2.169 -0.1920 -0.2597  0.2595
   76A       H8 1911   6.613   8.049   2.192 -0.7968  1.4818 -4.1865
   76A       N7 1912   6.726   7.899   2.107 -0.7405  0.4313  0.1781
   76A       C5 1913   6.870   7.879   2.113  0.4594  0.0797  0.7222
   76A       C6 1914   6.963   7.780   2.079  0.2234 -0.0408  1.3781
   76A       N6 1915   6.930   7.660   2.031 -0.0302  0.0418  0.3088
   76A      H61 1916   6.831   7.651   2.016 -0.0526  0.5616  0.1158
   76A      H62 1917   6.993   7.592   1.992 -0.1005 -0.4252  0.9954
   76A       N1 1918   7.089   7.797   2.096 -0.2453  0.1197  0.1033
   76A       C2 1919   7.133   7.910   2.157  0.5029 -0.4742 -0.1727
   76A       H2 1920   7.239   7.924   2.172  0.2912  2.1696 -0.6359
   76A       N3 1921   7.063   8.013   2.196 -0.5473  0.6067  0.8120
   76A       C4 1922   6.930   7.984   2.179 -0.3786 -0.4373  0.7435
   76A      C3' 1923   6.748   8.389   2.169  0.4367  0.4895 -0.1747
   76A      H3' 1924   6.676   8.338   2.105  1.4413 -1.7823  0.4035
   76A      C2' 1925   6.878   8.307   2.165 -0.1336 -0.7691  0.1979
   76A     H2'1 1926   6.895   8.254   2.071  1.7594 -1.1113  0.6873
   76A      O2' 1927   6.992   8.384   2.199  0.2853  0.3526  0.1786
   76A     HO'2 1928   7.004   8.453   2.134 -2.2958  0.3186 -0.4275
   76A      O3' 1929   6.766   8.522   2.142 -0.2664  0.3197 -0.0137
   77U        P 1930   6.785   8.582   1.996  0.5468  0.0079 -0.1021
   77U      O1P 1931   6.782   8.729   2.009 -0.1720  0.0576  0.3467
   77U      O2P 1932   6.686   8.520   1.909  0.1993  0.2570 -0.3638
   77U      O5' 1933   6.928   8.534   1.947 -0.2227  0.2218  0.7388
   77U      C5' 1934   7.039   8.616   1.972  0.4688 -0.5159 -0.7446
   77U     H5'1 1935   7.054   8.632   2.079  1.8203  0.5437 -1.0742
   77U     H5'2 1936   7.027   8.717   1.933  1.9021  1.7341  3.8306
   77U      C4' 1937   7.171   8.560   1.914  0.0945 -0.5579 -0.2274
   77U      H4' 1938   7.258   8.621   1.937  0.2712 -0.2516 -1.6593
   77U      O4' 1939   7.189   8.426   1.961  0.3672  0.1232  0.0044
   77U      C1' 1940   7.241   8.341   1.857 -0.1208 -0.1884 -0.1962
   77U      H1' 1941   7.340   8.301   1.882 -1.1073 -2.2476  0.6511
   77U       N1 1942   7.155   8.227   1.823  0.3713  0.0109  0.5571
   77U       C6 1943   7.023   8.228   1.849 -0.3792 -0.0596 -0.3610
   77U       H6 1944   6.981   8.325   1.875  0.9980  0.8991 -1.5653
   77U       C5 1945   6.947   8.117   1.841 -0.3681  0.0682  0.1266
   77U       H5 1946   6.840   8.117   1.857 -0.8993 -0.4833 -2.8436
   77U       C4 1947   7.000   7.994   1.792 -0.1285 -0.3273  0.7891
   77U       O4 1948   6.937   7.890   1.789 -0.0713 -0.5974  0.2121
   77U       N3 1949   7.132   7.998   1.753  0.9523 -0.2529 -0.2563
   77U       H3 1950   7.160   7.915   1.702  0.7016  0.3569 -1.4153
   77U       C2 1951   7.216   8.104   1.778 -0.1936 -0.3073  0.0706
   77U       O2 1952   7.338   8.093   1.763  0.1048 -0.4572 -0.1278
   77U      C3' 1953   7.162   8.545   1.765  0.0715  0.3285  0.3143
   77U      H3' 1954   7.064   8.508   1.736  0.2289  1.4603 -1.9012
   77U      C2' 1955   7.265   8.426   1.740  0.6224 -0.3777  0.7708
   77U     H2'1 1956   7.246   8.389   1.640  0.5247  3.6221 -0.8732
   77U      O2' 1957   7.401   8.479   1.744  0.4644  0.0311 -0.1809
   77U     HO'2 1958   7.457   8.424   1.689 -0.0360 -0.4465 -0.2140
   77U      O3' 1959   7.196   8.671   1.710 -0.7759  0.0027 -0.4320
   78U        P 1960   7.144   8.704   1.569 -0.0004  0.1109 -0.0806
   78U      O1P 1961   7.207   8.835   1.532  0.5834 -0.1805  0.8421
   78U      O2P 1962   6.999   8.690   1.570 -0.2785  0.8039 -0.0610
   78U      O5' 1963   7.207   8.605   1.462  0.1154  0.2966 -0.4030
   78U      C5' 1964   7.341   8.611   1.408  0.5020  0.3637 -0.7741
   78U     H5'1 1965   7.409   8.608   1.493  0.4211 -0.1839 -0.7278
   78U     H5'2 1966   7.359   8.701   1.350 -1.0221  0.5717 -0.9585
   78U      C4' 1967   7.395   8.490   1.328  0.4310 -0.2142  0.1065
   78U      H4' 1968   7.498   8.509   1.298  0.3257 -1.5580 -1.2266
   78U      O4' 1969   7.390   8.376   1.409  0.0197 -0.2828 -0.0756
   78U      C1' 1970   7.353   8.265   1.324 -0.6088  0.3685 -0.3162
   78U      H1' 1971   7.436   8.197   1.344 -0.6754  1.1790  3.1707
   78U       N1 1972   7.229   8.187   1.365 -0.5869  0.7879 -0.2576
   78U       C6 1973   7.117   8.250   1.411 -0.3720  0.3737  0.1717
   78U       H6 1974   7.118   8.358   1.414 -1.5381  0.5079 -2.0048
   78U       C5 1975   7.006   8.182   1.438  0.3759 -0.4364 -0.3885
   78U       H5 1976   6.913   8.229   1.467  0.2280  0.6697 -2.5120
   78U       C4 1977   7.001   8.035   1.431  0.0173 -0.2757 -0.0650
   78U       O4 1978   6.904   7.961   1.447 -0.4205  0.2606  0.5368
   78U       N3 1979   7.111   7.980   1.374 -0.4607 -0.0881 -0.6058
   78U       H3 1980   7.112   7.881   1.355  0.5867 -0.1357 -0.3491
   78U       C2 1981   7.230   8.049   1.343 -0.0089 -0.2637  0.1445
   78U       O2 1982   7.327   7.995   1.287 -0.1409  0.2515  0.2171
   78U      C3' 1983   7.316   8.465   1.202  0.1583  0.0906 -0.2414
   78U      H3' 1984   7.210   8.481   1.220  0.2459  2.0619 -1.2195
   78U      C2' 1985   7.339   8.309   1.180  0.2413  0.2939 -0.0867
   78U     H2'1 1986   7.249   8.261   1.140 -1.5553  1.7890  1.8769
   78U      O2' 1987   7.458   8.277   1.108 -0.0029  1.0526 -0.2575
   78U     HO'2 1988   7.432   8.225   1.032  1.3286 -0.4682  0.2758
   78U      O3' 1989   7.369   8.542   1.091 -0.1539  0.5849 -0.1355
   79A        P 1990   7.284   8.556   0.954 -0.1611  0.1588 -0.0440
   79A      O1P 1991   7.341   8.662   0.867  0.2729  0.7095 -0.0893
   79A      O2P 1992   7.141   8.574   0.991  0.2626 -0.2181  1.3314
   79A      O5' 1993   7.291   8.421   0.869  0.2724 -0.3153 -0.6498
   79A      C5' 1994   7.400   8.392   0.784  0.1478  0.0687 -0.8693
   79A     H5'1 1995   7.494   8.390   0.840  0.0954 -0.2747 -0.7911
   79A     H5'2 1996   7.407   8.463   0.701 -0.4712  1.6097  0.3348
   79A      C4' 1997   7.370   8.255   0.726  0.7765 -0.3207 -0.5391
   79A      H4' 1998   7.455   8.225   0.664  0.5044 -0.1626 -0.9929
   79A      O4' 1999   7.354   8.157   0.836  0.1123 -0.1264  0.4953
   79A      C1' 2000   7.275   8.051   0.782  0.0298 -0.5839 -0.0231
   79A      H1' 2001   7.326   7.954   0.781 -0.3855 -0.8408  1.7439
   79A       N9 2002   7.168   8.039   0.877  0.2890 -0.6213 -0.0177
   79A       C8 2003   7.105   8.139   0.948 -0.1101  0.2878 -0.1658
   79A       H8 2004   7.127   8.244   0.935 -0.4376  0.1732 -1.9220
   79A       N7 2005   7.017   8.095   1.034  0.4508 -0.3400 -0.1885
   79A       C5 2006   7.009   7.962   1.011 -0.4294 -0.5781  0.3232
   79A       C6 2007   6.926   7.855   1.055  0.3379 -0.1393  0.4537
   79A       N6 2008   6.830   7.874   1.141  0.4791  0.7191 -0.6911
   79A      H61 2009   6.828   7.945   1.212  0.0567 -1.3937  1.5725
   79A      H62 2010   6.769   7.796   1.161  0.4280  1.0818  0.6726
   79A       N1 2011   6.936   7.728   1.004 -0.0077  0.3463  0.1142
   79A       C2 2012   7.013   7.708   0.899  0.5602 -0.4735 -0.4751
   79A       H2 2013   7.022   7.609   0.857 -1.8651 -0.7085 -0.6035
   79A       N3 2014   7.097   7.799   0.846 -0.1545  0.0611 -0.5030
   79A       C4 2015   7.090   7.926   0.904  0.3239  0.0113 -0.3343
   79A      C3' 2016   7.244   8.248   0.640 -0.0975  0.9020 -0.2004
   79A      H3' 2017   7.165   8.295   0.698 -0.5829  0.9146 -0.8596
   79A      C2' 2018   7.233   8.091   0.640 -0.8160  0.5938  0.6020
   79A     H2'1 2019   7.134   8.049   0.626 -0.8895  0.6103  1.0642
   79A      O2' 2020   7.327   8.038   0.550 -0.3641  0.0132 -0.0686
   79A     HO'2 2021   7.339   7.945   0.573  0.0478 -0.2678 -1.3564
   79A      O3' 2022   7.249   8.300   0.512 -0.3333 -0.1055 -0.6639
   80A        P 2023   7.123   8.369   0.457 -0.3103  0.4102 -0.1551
   80A      O1P 2024   7.158   8.432   0.332 -0.2642  0.2292 -0.1345
   80A      O2P 2025   7.059   8.448   0.561  0.1319 -0.4637 -0.1180
   80A      O5' 2026   7.029   8.245   0.420 -0.2119  0.2590  0.1537
   80A      C5' 2027   7.063   8.148   0.315  0.6677 -0.1592  0.2049
   80A     H5'1 2028   7.171   8.129   0.322  1.0986  2.2312  0.8670
   80A     H5'2 2029   7.036   8.197   0.222  2.7314 -0.1262 -0.4354
   80A      C4' 2030   6.995   8.015   0.315  0.4926  0.0811 -0.1302
   80A      H4' 2031   7.038   7.946   0.242  0.3850 -0.6771  0.5107
   80A      O4' 2032   6.995   7.958   0.446  0.5718 -0.5787 -0.5354
   80A      C1' 2033   6.879   7.882   0.475 -0.0592 -0.6590  0.2762
   80A      H1' 2034   6.906   7.777   0.473 -1.1302 -0.9673 -2.1855
   80A       N9 2035   6.822   7.921   0.605 -0.2057  0.5097 -0.3660
   80A       C8 2036   6.845   8.036   0.683  0.7018  0.1375 -0.2617
   80A       H8 2037   6.915   8.114   0.657 -1.7215  2.0677 -1.4251
   80A       N7 2038   6.769   8.040   0.789 -0.8066  0.0311  0.1261
   80A       C5 2039   6.694   7.924   0.789 -0.1531  0.5185 -0.4620
   80A       C6 2040   6.589   7.859   0.865  0.3683  0.2196 -0.2123
   80A       N6 2041   6.534   7.912   0.972 -0.4119 -0.2269 -0.4420
   80A      H61 2042   6.595   7.971   1.026 -0.1539 -0.3610 -0.5829
   80A      H62 2043   6.470   7.848   1.017  0.4185  0.0984  1.2834
   80A       N1 2044   6.520   7.759   0.824  0.2024 -0.5408 -0.1477
   80A       C2 2045   6.566   7.702   0.712 -0.1216  0.1596 -0.9811
   80A       H2 2046   6.514   7.610   0.693 -1.3466  0.7198 -0.4889
   80A       N3 2047   6.663   7.739   0.631 -0.4441 -0.0335  0.1694
   80A       C4 2048   6.720   7.857   0.669  0.3414  0.6180  0.9210
   80A      C3' 2049   6.842   8.030   0.303  0.1920  0.1006  0.3529
   80A      H3' 2050   6.808   8.114   0.363 -2.8221  0.9431 -2.2613
   80A      C2' 2051   6.790   7.900   0.360 -0.4942 -0.4234  0.5378
   80A     H2'1 2052   6.688   7.914   0.396  0.3026  0.3282  2.6731
   80A      O2' 2053   6.809   7.789   0.280  0.1710 -0.1691  0.3389
   80A     HO'2 2054   6.827   7.819   0.191  1.5584 -2.6512 -0.3280
   80A      O3' 2055   6.803   8.061   0.176 -0.6231  1.0281  0.0360
   81U        P 2056   6.664   8.150   0.169 -0.3076  0.0047 -0.5277
   81U      O1P 2057   6.622   8.166   0.027  0.4304 -0.3194 -0.7703
   81U      O2P 2058   6.681   8.272   0.253  0.1399  0.1111 -0.1991
   81U      O5' 2059   6.554   8.053   0.244 -0.2192 -0.1263  0.0028
   81U      C5' 2060   6.477   7.953   0.177 -0.3171 -0.1860  0.0305
   81U     H5'1 2061   6.550   7.888   0.129 -0.2774 -0.7767  0.8724
   81U     H5'2 2062   6.424   7.998   0.093  1.2006  0.5449 -0.5868
   81U      C4' 2063   6.383   7.866   0.265 -0.0905 -0.1372 -0.2627
   81U      H4' 2064   6.379   7.769   0.215 -0.9017 -0.8138  1.0586
   81U      O4' 2065   6.428   7.818   0.392 -0.0746 -0.2309 -0.4340
   81U      C1' 2066   6.323   7.835   0.485  0.0319  0.2569  0.2823
   81U      H1' 2067   6.328   7.743   0.543  2.5252 -2.2975 -3.5458
   81U       N1 2068   6.346   7.945   0.586 -0.3860  0.5760 -0.2532
   81U       C6 2069   6.436   8.045   0.562 -0.0662  0.6382 -0.2754
   81U       H6 2070   6.481   8.056   0.464 -2.2225  0.3609 -1.3607
   81U       C5 2071   6.462   8.130   0.662 -0.0230 -0.3062  0.7174
   81U       H5 2072   6.529   8.212   0.643 -0.5635 -0.1737 -0.6758
   81U       C4 2073   6.392   8.129   0.786  0.0557  0.5673  0.7527
   81U       O4 2074   6.418   8.197   0.885 -0.1456  0.1855  0.1465
   81U       N3 2075   6.289   8.042   0.797  0.0530  0.4381  0.2915
   81U       H3 2076   6.238   8.032   0.884  1.0000 -0.6553  0.7380
   81U       C2 2077   6.271   7.944   0.706  0.0903  0.5743  0.0009
   81U       O2 2078   6.195   7.848   0.737  0.0407 -0.0482  0.7525
   81U      C3' 2079   6.243   7.929   0.276  0.6205  0.2221  0.2976
   81U      H3' 2080   6.254   8.035   0.297  0.7978  0.2856 -0.1079
   81U      C2' 2081   6.193   7.847   0.405 -0.0696 -0.6990 -0.7143
   81U     H2'1 2082   6.120   7.904   0.462 -1.0579 -3.4329  0.9858
   81U      O2' 2083   6.146   7.717   0.362  0.8093 -0.5088  0.2531
   81U     HO'2 2084   6.118   7.734   0.272  1.1693 -0.2530  0.1888
   81U      O3' 2085   6.155   7.892   0.158 -0.6292  0.4435 -0.1104
   82U        P 2086   6.062   7.997   0.097  0.0843 -0.0887 -0.1628
   82U      O1P 2087   5.980   7.916  -0.003  0.5232 -0.3206 -0.0663
   82U      O2P 2088   6.156   8.105   0.055  0.3645  0.4357  0.2743
   82U      O5' 2089   5.977   8.039   0.228 -0.2971 -0.1835  0.3249
   82U      C5' 2090   5.862   7.962   0.265  0.3050  0.0918  0.1776
   82U     H5'1 2091   5.875   7.854   0.256 -1.2386  0.0223 -2.1162
   82U     H5'2 2092   5.783   7.991   0.197 -0.6921  1.8246  1.9568
   82U      C4' 2093   5.809   7.985   0.407  0.1962 -0.0625  0.0677
   82U      H4' 2094   5.737   7.904   0.419 -1.6447  1.5449  0.4474
   82U      O4' 2095   5.900   7.994   0.510  0.1789  0.1815  0.1110
   82U      C1' 2096   5.874   8.096   0.603 -0.1429 -0.5906  0.3795
   82U      H1' 2097   5.867   8.047   0.700 -0.6697 -0.3753  0.4557
   82U       N1 2098   5.994   8.199   0.607 -0.1500  0.4245  0.4019
   82U       C6 2099   6.075   8.214   0.499 -0.7492  0.1097 -0.0542
   82U       H6 2100   6.068   8.149   0.413  4.7531 -0.8859 -0.1133
   82U       C5 2101   6.174   8.308   0.511  0.3637  0.0774  0.6190
   82U       H5 2102   6.242   8.316   0.427  2.4661  0.1070  2.2476
   82U       C4 2103   6.192   8.398   0.623 -0.1064  0.5583 -0.2492
   82U       O4 2104   6.282   8.483   0.626  0.2666 -0.1752  0.1350
   82U       N3 2105   6.102   8.375   0.726 -0.2374  0.1478 -0.2149
   82U       H3 2106   6.101   8.434   0.808 -2.8508 -0.8104  0.5292
   82U       C2 2107   6.006   8.277   0.722 -0.5091  0.8648  0.4418
   82U       O2 2108   5.948   8.258   0.830  0.3073 -0.5446 -0.6807
   82U      C3' 2109   5.741   8.118   0.397 -0.6813 -0.0114  0.1311
   82U      H3' 2110   5.805   8.193   0.350 -1.7601  0.6603 -0.2919
   82U      C2' 2111   5.745   8.161   0.547  0.3995  0.3749 -0.2000
   82U     H2'1 2112   5.745   8.270   0.550  0.1346  0.3486  1.5972
   82U      O2' 2113   5.639   8.104   0.618 -0.0063 -0.0961 -0.0753
   82U     HO'2 2114   5.552   8.128   0.586 -0.1072  0.3212  0.4945
   82U      O3' 2115   5.613   8.116   0.332  0.2629  0.2230  0.5415
   82U      H3T 2116   5.617   8.117   0.236 -0.0795 -2.3691  0.4345
   8.62774   8.62774   6.10074   0.00000   0.00000   0.00000   0.00000   4.31388   4.31388
