# Supplementary material for: Constant-pH Molecular Dynamics of Cationic Peptide Dendrimers Binding to siRNA
Source: J Chem Inf Model. 2026 Feb 5;66(8):4734–43. doi: 10.1021/acs.jcim.5c02636 (PMC13126635; doi:10.1021/acs.jcim.5c02636)
Supplement: Supplementary file 2 [file ci5c02636_si_002.zip › zip/MH47_07_in_8.gro]

Protein t=   0.00000
 2116
    1LY0      N    1   4.617   5.881   3.281 -0.7458 -0.3530 -0.6106
    1LY0     H1    2   4.658   5.926   3.361 -0.3314 -2.3091  0.3324
    1LY0     H2    3   4.518   5.867   3.289 -1.0003  0.1213 -2.4337
    1LY0     H3    4   4.635   5.945   3.205  0.8935  0.5440  0.4808
    1LY0     CA    5   4.690   5.754   3.256  0.8538  0.5059  0.0938
    1LY0     HA    6   4.797   5.768   3.243  0.9572  1.4481  1.6432
    1LY0     CB    7   4.664   5.650   3.368 -0.2736  0.0949  0.3227
    1LY0    HB1    8   4.655   5.552   3.321 -1.0063  0.8129 -1.0743
    1LY0    HB2    9   4.570   5.667   3.420 -0.7612 -1.6137  0.0856
    1LY0     CG   10   4.777   5.666   3.474 -0.9490 -0.1727  0.4116
    1LY0    HG1   11   4.761   5.766   3.516 -2.1110 -0.3141  0.3522
    1LY0    HG2   12   4.871   5.660   3.420 -0.9582 -0.6580  0.4496
    1LY0     CD   13   4.781   5.560   3.583 -0.1119  0.0782 -0.7732
    1LY0    HD1   14   4.849   5.600   3.659 -0.2046 -0.8158 -0.2102
    1LY0    HD2   15   4.816   5.461   3.553  1.2250  0.4705 -0.5931
    1LY0     CE   16   4.639   5.560   3.634 -0.2393 -0.1287  0.1335
    1LY0    HE1   17   4.574   5.495   3.575 -2.0457  1.5990  0.1239
    1LY0    HE2   18   4.593   5.658   3.624  1.0704  0.3292 -2.1202
    1LY0     NZ   19   4.638   5.521   3.774 -0.3319 -0.1515  0.0121
    1LY0    HZ1   20   4.551   5.541   3.820 -0.5773  0.2079 -0.6016
    1LY0    HZ2   21   4.675   5.427   3.780 -0.8764 -0.3853 -0.2584
    1LY0    HZ3   22   4.720   5.570   3.809 -0.2597  1.2266 -1.9261
    1LY0      C   23   4.637   5.706   3.114 -0.2994 -0.1326 -0.5644
    1LY0      O   24   4.518   5.680   3.096  0.8736 -0.5941 -0.5524
    2LER      N   25   4.732   5.682   3.025 -0.4443  0.0822 -0.1559
    2LER      H   26   4.825   5.683   3.062 -0.7882 -0.0585  0.7257
    2LER     CA   27   4.715   5.645   2.883  0.7201  0.5234  0.8132
    2LER     HA   28   4.644   5.719   2.845  1.3480  1.4542  1.3910
    2LER     CB   29   4.854   5.670   2.816 -0.1634 -0.7035  0.1798
    2LER    HB1   30   4.868   5.627   2.717 -0.0898  0.9179 -0.5272
    2LER    HB2   31   4.928   5.622   2.880 -0.7214 -0.2479  1.2053
    2LER     CG   32   4.884   5.822   2.791  0.0570  0.3619 -0.0268
    2LER     HG   33   4.843   5.878   2.875 -0.7047  0.4645 -0.4611
    2LER    CD1   34   5.036   5.841   2.791  0.7918  0.4122  0.5289
    2LER   HD11   35   5.095   5.791   2.868  0.0862  0.4704  1.1186
    2LER   HD12   36   5.078   5.813   2.694 -0.9427 -0.0654 -0.1229
    2LER   HD13   37   5.051   5.949   2.789 -1.5364  0.7978 -0.8904
    2LER    CD2   38   4.815   5.869   2.666 -0.5201 -0.4830  0.1853
    2LER   HD21   39   4.860   5.964   2.637 -1.2650  0.1622  1.0916
    2LER   HD22   40   4.829   5.802   2.581  2.6895  1.0366 -0.6459
    2LER   HD23   41   4.710   5.883   2.689 -1.0985 -3.0933 -0.5287
    2LER      C   42   4.652   5.504   2.868 -0.5769 -0.4299  0.5566
    2LER      O   43   4.680   5.413   2.947 -0.2968 -0.4422  0.8655
    3LYR      N   44   4.575   5.478   2.762  0.0464 -0.7042 -0.6564
    3LYR      H   45   4.563   5.559   2.703  1.4628  1.8529  2.2682
    3LYR     CA   46   4.552   5.341   2.723 -1.2097  0.7456  0.3723
    3LYR     HA   47   4.560   5.274   2.808 -1.3707 -0.3248 -0.4406
    3LYR     CB   48   4.414   5.340   2.656 -0.1987  0.0668 -0.5068
    3LYR    HB1   49   4.392   5.251   2.596 -0.3197 -1.7116  2.0394
    3LYR    HB2   50   4.405   5.429   2.594  0.7081  0.8204  0.4089
    3LYR     CG   51   4.300   5.341   2.762  0.7265 -0.6138 -0.1038
    3LYR    HG1   52   4.287   5.434   2.817  1.5359  0.0489 -0.9993
    3LYR    HG2   53   4.317   5.268   2.841 -5.1375 -0.3054  1.8921
    3LYR     CD   54   4.157   5.286   2.719  0.0549 -0.8191 -0.0930
    3LYR    HD1   55   4.081   5.279   2.797 -1.4433  1.9895 -1.1444
    3LYR    HD2   56   4.158   5.187   2.674 -0.6817  0.1662 -2.4187
    3LYR     CE   57   4.108   5.386   2.611  0.5530 -0.3582 -0.3323
    3LYR    HE1   58   4.179   5.405   2.531  1.0547  0.5890  0.3260
    3LYR    HE2   59   4.099   5.483   2.659  0.4551 -0.5067 -0.0440
    3LYR     NZ   60   3.989   5.339   2.545  0.4350  0.2614  0.0871
    3LYR    HZ1   61   3.895   5.354   2.577 -0.4213 -1.1887 -1.5572
    3LYR      C   62   4.648   5.281   2.623 -0.0565  0.7417 -0.4872
    3LYR      O   63   4.672   5.160   2.622  0.0880  0.0287 -0.3135
    4LER      N   64   4.708   5.359   2.535 -0.0032  0.0925 -0.0390
    4LER      H   65   4.685   5.457   2.537  0.0261  0.1333 -1.0573
    4LER     CA   66   4.798   5.309   2.427 -0.4149 -0.4693  0.0917
    4LER     HA   67   4.750   5.226   2.375 -1.0076  0.5761 -1.0882
    4LER     CB   68   4.830   5.428   2.329  0.1839  0.7352  1.0534
    4LER    HB1   69   4.872   5.516   2.379  3.2563 -0.4643  0.8107
    4LER    HB2   70   4.737   5.462   2.284  1.1444  0.3365 -1.3580
    4LER     CG   71   4.917   5.410   2.209 -0.8135 -0.0467  0.1245
    4LER     HG   72   5.014   5.372   2.242 -0.8742  0.8452  1.4053
    4LER    CD1   73   4.864   5.300   2.113 -0.3550  0.1450  0.2331
    4LER   HD11   74   4.859   5.206   2.168  4.3033 -0.2839  0.3496
    4LER   HD12   75   4.771   5.329   2.065  0.1336  1.0628 -0.1751
    4LER   HD13   76   4.941   5.273   2.041 -0.1744 -0.7041  0.7255
    4LER    CD2   77   4.947   5.544   2.141  0.6465 -0.0893 -0.2018
    4LER   HD21   78   5.022   5.518   2.067  3.9980  2.4742  1.9771
    4LER   HD22   79   4.867   5.577   2.074 -0.2290 -2.6420 -0.5296
    4LER   HD23   80   5.000   5.614   2.205 -1.0452  1.0222  0.0422
    4LER      C   81   4.935   5.253   2.472 -0.1340 -0.6756  0.7302
    4LER      O   82   4.997   5.176   2.403  0.2047  0.0816  0.8531
    5LER      N   83   4.979   5.293   2.591  0.1268 -0.1556 -0.1885
    5LER      H   84   4.931   5.366   2.642 -0.2078 -0.5761  0.0966
    5LER     CA   85   5.101   5.239   2.658 -0.5861 -0.2809 -0.4955
    5LER     HA   86   5.167   5.199   2.582  0.2535  1.7291 -0.8822
    5LER     CB   87   5.178   5.362   2.712 -0.3261 -0.0192 -0.5161
    5LER    HB1   88   5.270   5.315   2.750  1.0494  0.6920 -2.8031
    5LER    HB2   89   5.122   5.411   2.792 -1.0578  1.2522 -1.7868
    5LER     CG   90   5.219   5.459   2.593 -1.1171  0.3605 -0.3310
    5LER     HG   91   5.129   5.502   2.547 -0.1135  2.5569 -0.3807
    5LER    CD1   92   5.296   5.578   2.649  0.2945  0.3523 -0.1071
    5LER   HD11   93   5.297   5.658   2.575 -1.9856  1.6838  1.2016
    5LER   HD12   94   5.239   5.619   2.733  1.0091  0.4607  0.3313
    5LER   HD13   95   5.392   5.540   2.685  0.7590  1.4242 -0.1783
    5LER    CD2   96   5.307   5.396   2.484  0.2481  0.3270 -0.7887
    5LER   HD21   97   5.393   5.345   2.526 -0.3865  0.0220  0.1892
    5LER   HD22   98   5.242   5.328   2.428  0.3400  0.2546 -0.8070
    5LER   HD23   99   5.341   5.472   2.414  0.5044  0.6251 -0.3460
    5LER      C  100   5.064   5.126   2.762 -0.4925 -0.7197  0.1987
    5LER      O  101   5.157   5.082   2.821 -0.4661  0.5468 -0.1440
    6LYR      N  102   4.940   5.079   2.773  0.5215 -0.2527 -0.5983
    6LYR      H  103   4.868   5.136   2.732  1.0153  0.1305 -0.9365
    6LYR     CA  104   4.912   4.949   2.835  0.0218 -0.4144  0.3468
    6LYR     HA  105   4.971   4.954   2.927  0.9226  3.2032 -0.2534
    6LYR     CB  106   4.767   4.939   2.887  1.0476 -0.4635 -0.1029
    6LYR    HB1  107   4.731   4.838   2.903  1.4467 -0.3479  1.7413
    6LYR    HB2  108   4.703   4.982   2.810 -1.0229 -0.4412  1.5475
    6LYR     CG  109   4.756   5.016   3.019 -0.1046  0.2585 -0.3336
    6LYR    HG1  110   4.785   5.120   3.003  0.9426 -0.0957 -0.8562
    6LYR    HG2  111   4.823   4.967   3.089  0.6460  0.7166 -0.7230
    6LYR     CD  112   4.621   5.015   3.090 -0.2123 -0.1251  0.2201
    6LYR    HD1  113   4.583   4.915   3.106 -1.4883  0.4133  0.7272
    6LYR    HD2  114   4.549   5.076   3.035 -0.5645 -0.9418 -0.2313
    6LYR     CE  115   4.621   5.075   3.230  0.2110 -0.0910  1.0665
    6LYR    HE1  116   4.514   5.090   3.246  0.1912  0.8774  0.1599
    6LYR    HE2  117   4.658   5.177   3.220 -1.1463  0.2012 -2.5061
    6LYR     NZ  118   4.697   4.998   3.328  0.6139  0.4972 -0.4424
    6LYR    HZ1  119   4.705   4.898   3.313 -1.1137  0.4418 -1.3189
    6LYR      C  120   4.939   4.829   2.744 -0.0178  0.8648  0.1234
    6LYR      O  121   4.891   4.825   2.632  0.4799  0.6094 -0.2919
    7LER      N  122   5.007   4.731   2.799 -0.3584  0.1822  0.4257
    7LER      H  123   5.037   4.758   2.891  1.0205  3.7987 -0.8823
    7LER     CA  124   5.030   4.603   2.738  0.3889  0.5475  0.0405
    7LER     HA  125   5.028   4.610   2.629 -1.4920  0.4859  0.0502
    7LER     CB  126   5.155   4.542   2.801  0.3463 -0.2792 -0.7467
    7LER    HB1  127   5.169   4.437   2.780 -0.9222 -1.1850  2.3500
    7LER    HB2  128   5.144   4.549   2.909 -4.3535 -0.9943 -0.9923
    7LER     CG  129   5.286   4.617   2.764 -0.2793 -0.2130  0.5080
    7LER     HG  130   5.278   4.724   2.786 -0.1077  0.0595 -0.6716
    7LER    CD1  131   5.419   4.568   2.835 -0.2819 -0.0784  0.1395
    7LER   HD11  132   5.411   4.589   2.941  0.1505  0.8176  0.0021
    7LER   HD12  133   5.422   4.460   2.819  0.5757  0.2453 -2.4748
    7LER   HD13  134   5.504   4.623   2.796 -1.1932  0.4259 -1.2236
    7LER    CD2  135   5.313   4.598   2.614  0.0402  0.7858  0.2506
    7LER   HD21  136   5.321   4.492   2.590  2.2867  0.6686  1.3106
    7LER   HD22  137   5.230   4.624   2.548  0.6339  1.5281 -0.2176
    7LER   HD23  138   5.404   4.648   2.582  1.6143 -1.2057  1.4035
    7LER      C  139   4.900   4.522   2.766 -0.0404 -0.7341  0.7205
    7LER      O  140   4.877   4.468   2.875  0.1668  0.9228 -0.1857
    8LER      N  141   4.812   4.518   2.664 -0.5694  0.0360  0.2985
    8LER      H  142   4.829   4.575   2.582 -0.9924  0.0750  0.2345
    8LER     CA  143   4.678   4.461   2.677 -0.2133  0.4104  0.0741
    8LER     HA  144   4.632   4.515   2.760 -1.5747 -1.1332  0.3791
    8LER     CB  145   4.613   4.496   2.536  0.4649 -0.2070 -0.0293
    8LER    HB1  146   4.524   4.436   2.522 -0.9087  1.9760 -1.0822
    8LER    HB2  147   4.682   4.463   2.458 -0.0137 -1.6170  0.1019
    8LER     CG  148   4.576   4.648   2.524 -0.5141 -0.0186  0.2399
    8LER     HG  149   4.667   4.707   2.518 -1.9719  2.1862 -2.8783
    8LER    CD1  150   4.505   4.660   2.385 -0.2073 -0.2079  0.4349
    8LER   HD11  151   4.557   4.598   2.312  1.6355  0.8504  0.7767
    8LER   HD12  152   4.400   4.631   2.385 -0.9172  2.1827 -0.4003
    8LER   HD13  153   4.503   4.762   2.348 -1.1371 -0.4853 -0.2904
    8LER    CD2  154   4.491   4.715   2.630  0.9304 -0.5116 -0.0162
    8LER   HD21  155   4.552   4.760   2.709 -0.5134  2.3875 -0.4193
    8LER   HD22  156   4.440   4.796   2.578  2.5064 -0.7699 -2.0573
    8LER   HD23  157   4.410   4.651   2.665 -0.5953  1.4557  0.2536
    8LER      C  158   4.674   4.308   2.696 -0.7775 -0.0906  0.0472
    8LER      O  159   4.755   4.234   2.640 -0.2874  0.2914  0.5006
    9LYR      N  160   4.570   4.259   2.760 -0.5214  0.0639 -0.0465
    9LYR      H  161   4.496   4.321   2.790 -1.1096 -0.1083 -1.1116
    9LYR     CA  162   4.567   4.117   2.799 -0.4617 -0.3619 -0.3731
    9LYR     HA  163   4.666   4.083   2.830 -0.9091  0.0621  1.7064
    9LYR     CB  164   4.460   4.081   2.912 -0.6376 -0.5954  0.0644
    9LYR    HB1  165   4.452   3.973   2.913 -1.3965 -0.5663 -1.1729
    9LYR    HB2  166   4.366   4.126   2.879  0.0663  1.1531  0.3500
    9LYR     CG  167   4.488   4.140   3.052  0.5967 -0.0371 -0.1473
    9LYR    HG1  168   4.407   4.107   3.118  0.0126 -0.5000 -1.0780
    9LYR    HG2  169   4.491   4.248   3.044  1.2416  0.3025  3.0829
    9LYR     CD  170   4.625   4.100   3.116  1.1832  0.5636 -0.0370
    9LYR    HD1  171   4.713   4.121   3.057  1.0340  0.9730 -0.1147
    9LYR    HD2  172   4.625   3.992   3.135 -0.1772  0.5678  0.1195
    9LYR     CE  173   4.649   4.164   3.253 -0.1195  0.9652 -0.3463
    9LYR    HE1  174   4.745   4.118   3.275  0.4763  1.6978 -1.2933
    9LYR    HE2  175   4.569   4.158   3.327 -1.0595 -0.6785 -1.4261
    9LYR     NZ  176   4.684   4.305   3.246 -0.7253  0.0264  0.0379
    9LYR    HZ1  177   4.756   4.322   3.178 -2.5566 -1.2441 -2.4029
    9LYR      C  178   4.532   4.027   2.679  0.5298  0.9263  0.2417
    9LYR      O  179   4.547   3.904   2.682 -0.2459 -0.3869 -0.4220
   10LER      N  180   4.498   4.078   2.562  0.1405  0.0376 -0.1113
   10LER      H  181   4.476   4.177   2.557  0.0804 -0.0419 -2.3567
   10LER     CA  182   4.472   4.008   2.442  0.4233  0.3718  0.5534
   10LER     HA  183   4.389   3.941   2.465  0.3089  0.1125 -0.5586
   10LER     CB  184   4.419   4.120   2.346  0.2550 -0.3400  0.3095
   10LER    HB1  185   4.501   4.191   2.330  1.6754 -1.3527  2.5400
   10LER    HB2  186   4.330   4.176   2.376 -0.6271  0.7972 -3.7958
   10LER     CG  187   4.376   4.065   2.210  0.0951 -0.4003 -0.1254
   10LER     HG  188   4.462   4.024   2.157 -0.8380  0.2421 -2.2803
   10LER    CD1  189   4.261   3.964   2.201 -0.1341  0.9668 -0.5043
   10LER   HD11  190   4.278   3.893   2.282  0.2423 -0.4330 -1.7751
   10LER   HD12  191   4.162   4.008   2.208 -0.3127  0.4679  0.1288
   10LER   HD13  192   4.272   3.912   2.106  1.8758  1.1081 -0.3972
   10LER    CD2  193   4.331   4.173   2.111 -0.0870 -0.1960  0.6353
   10LER   HD21  194   4.332   4.139   2.008 -0.6196 -0.8828  0.8505
   10LER   HD22  195   4.231   4.214   2.130 -1.7582 -3.5662 -0.2158
   10LER   HD23  196   4.399   4.258   2.117 -1.4397  0.8216  2.7771
   10LER      C  197   4.593   3.934   2.385 -0.5889  0.0918 -0.6831
   10LER      O  198   4.578   3.827   2.325 -0.0672  0.0638 -0.6227
   11LER      N  199   4.711   3.988   2.405 -0.3244  0.5150 -0.6748
   11LER      H  200   4.720   4.067   2.467 -0.2455  0.2174 -0.3009
   11LER     CA  201   4.838   3.947   2.347  0.0904  0.1499 -0.6211
   11LER     HA  202   4.813   3.926   2.243 -3.6471 -2.7448  0.6184
   11LER     CB  203   4.923   4.073   2.357 -0.4365  0.2613  0.0710
   11LER    HB1  204   5.013   4.065   2.296 -0.9927  0.2832 -0.7635
   11LER    HB2  205   4.953   4.080   2.462  1.6251  0.1635 -0.4678
   11LER     CG  206   4.854   4.198   2.312  0.6861  0.1182 -0.2070
   11LER     HG  207   4.765   4.223   2.370  0.4230  0.7889 -0.8935
   11LER    CD1  208   4.951   4.309   2.330 -0.5798 -0.4134  0.2218
   11LER   HD11  209   4.972   4.319   2.437  0.8519 -0.5210 -0.0316
   11LER   HD12  210   5.036   4.295   2.263  0.4811  1.2039  1.1726
   11LER   HD13  211   4.903   4.400   2.295  0.6235  0.6854  1.3809
   11LER    CD2  212   4.815   4.202   2.163 -0.1526 -0.1550 -0.0037
   11LER   HD21  213   4.744   4.282   2.143 -0.1812 -0.2615 -0.3305
   11LER   HD22  214   4.908   4.204   2.105  1.7834  0.5674  2.9158
   11LER   HD23  215   4.767   4.107   2.139 -0.7309  0.6288 -2.1158
   11LER      C  216   4.896   3.822   2.417 -0.6196 -0.1113  0.3491
   11LER      O  217   5.007   3.776   2.375  0.2625 -0.3038 -0.0604
   12LER      N  218   4.841   3.782   2.530 -0.0931  0.3127  0.2182
   12LER      H  219   4.767   3.844   2.561 -1.9215 -0.5190 -2.1415
   12LER     CA  220   4.878   3.660   2.617  0.3037 -0.0141  0.5131
   12LER     HA  221   4.987   3.657   2.609  0.3117  1.2800 -0.3812
   12LER     CB  222   4.833   3.686   2.757 -0.0248 -0.7277  0.0979
   12LER    HB1  223   4.876   3.607   2.818  0.2891 -0.5028  0.1691
   12LER    HB2  224   4.724   3.678   2.765  0.0672 -3.2812 -0.4376
   12LER     CG  225   4.889   3.826   2.808 -0.0097  0.1461  0.4213
   12LER     HG  226   4.834   3.901   2.750  0.2508 -1.1131 -1.5663
   12LER    CD1  227   4.866   3.844   2.959 -0.0446  0.3360  0.3169
   12LER   HD11  228   4.762   3.877   2.965  0.2540  1.4810 -0.4021
   12LER   HD12  229   4.882   3.750   3.010 -0.9377 -1.2118 -2.0605
   12LER   HD13  230   4.939   3.920   2.987 -1.0354  2.1771 -1.7548
   12LER    CD2  231   5.037   3.865   2.788 -0.3051 -0.5168  1.0130
   12LER   HD21  232   5.051   3.973   2.797  0.7479 -0.4842 -0.5997
   12LER   HD22  233   5.098   3.811   2.859  2.0275  2.6864  1.6687
   12LER   HD23  234   5.063   3.853   2.683 -1.5030  2.5161  0.2748
   12LER      C  235   4.830   3.528   2.561 -0.4419  0.2003  0.4671
   12LER      O  236   4.876   3.422   2.599  0.1782 -0.3712 -0.7481
   13LER      N  237   4.739   3.537   2.465  1.1156  0.9274 -0.0579
   13LER      H  238   4.708   3.632   2.452 -0.2638  0.5777  0.5864
   13LER     CA  239   4.666   3.432   2.391  0.7523  0.1976 -0.1615
   13LER     HA  240   4.604   3.480   2.315 -0.2068  1.3020  1.2557
   13LER     CB  241   4.777   3.353   2.309  0.7977  0.4148 -0.2777
   13LER    HB1  242   4.727   3.292   2.234  1.8419 -1.4869  0.5028
   13LER    HB2  243   4.840   3.289   2.369 -1.7207  0.0871  2.1860
   13LER     CG  244   4.871   3.455   2.230  0.6969  0.4755  0.5472
   13LER     HG  245   4.940   3.506   2.296  2.7808  2.0364 -2.5934
   13LER    CD1  246   4.951   3.380   2.126  0.1352  0.5448 -0.1750
   13LER   HD11  247   5.017   3.455   2.081 -0.5485  0.7504 -0.8483
   13LER   HD12  248   5.003   3.293   2.166 -2.7406 -1.1139  0.2405
   13LER   HD13  249   4.887   3.338   2.048  0.5790 -0.2471 -0.1263
   13LER    CD2  250   4.786   3.570   2.161 -0.3627  0.2381 -0.7459
   13LER   HD21  251   4.773   3.650   2.234  2.3465  1.2523 -1.2661
   13LER   HD22  252   4.845   3.609   2.078  2.0058  0.4777  0.9385
   13LER   HD23  253   4.692   3.529   2.125 -0.8770  1.6907 -1.1548
   13LER      C  254   4.562   3.354   2.480 -0.4926  0.0422 -0.2687
   13LER      O  255   4.543   3.380   2.595  0.0466  0.4598  0.3790
   14NH2      N  256   4.485   3.270   2.412  0.0515 -0.7211  0.2934
   14NH2     H1  257   4.490   3.275   2.311  0.3414 -1.4365  0.2707
   14NH2     H2  258   4.403   3.234   2.459  1.0641  1.1989  3.8596
   15LY0      N  259   3.805   5.398   1.946  0.1367 -0.3034  0.3150
   15LY0     H1  260   3.805   5.485   1.997 -2.1578  0.3974 -0.7560
   15LY0     H2  261   3.848   5.420   1.857 -0.3652  1.6784  0.5069
   15LY0     H3  262   3.709   5.367   1.943  0.1620 -0.7025  2.3096
   15LY0     CA  263   3.883   5.300   2.018 -0.1147 -0.2648 -0.2261
   15LY0     HA  264   3.851   5.199   1.992  1.6564 -0.8339 -0.3210
   15LY0     CB  265   4.033   5.310   1.991  0.1397 -0.4361  0.3681
   15LY0    HB1  266   4.049   5.307   1.884  0.2119 -0.1020  0.3685
   15LY0    HB2  267   4.081   5.224   2.038 -1.7824 -1.8895 -0.2062
   15LY0     CG  268   4.086   5.439   2.051 -0.2252 -0.7623 -0.4970
   15LY0    HG1  269   4.078   5.456   2.158  0.3176  1.7345 -0.7741
   15LY0    HG2  270   4.033   5.528   2.016 -1.3736  0.0549  2.8950
   15LY0     CD  271   4.237   5.466   2.017  1.2074 -0.4971 -0.5390
   15LY0    HD1  272   4.262   5.564   2.058 -1.1907  0.5486 -1.4289
   15LY0    HD2  273   4.250   5.475   1.909 -0.1456 -0.0492 -0.6838
   15LY0     CE  274   4.335   5.356   2.071 -0.3154 -0.2960  0.0059
   15LY0    HE1  275   4.415   5.369   1.998 -1.5504 -1.1102 -1.5524
   15LY0    HE2  276   4.291   5.256   2.065 -0.2455 -0.3370  0.1644
   15LY0     NZ  277   4.382   5.370   2.210 -0.6339 -0.6146  0.3289
   15LY0    HZ1  278   4.462   5.433   2.210  0.0733 -1.4430 -1.8748
   15LY0    HZ2  279   4.314   5.404   2.276  0.6224 -1.3220  2.0845
   15LY0    HZ3  280   4.407   5.277   2.239  1.1508  0.1565  1.5498
   15LY0      C  281   3.846   5.303   2.167 -1.8260 -0.0601  0.0927
   15LY0      O  282   3.796   5.402   2.221  0.3446 -0.0817  1.0278
   16LER      N  283   3.887   5.195   2.239 -0.8218 -0.5293  0.8074
   16LER      H  284   3.932   5.118   2.192  0.3465  0.1296  0.8107
   16LER     CA  285   3.874   5.188   2.381 -0.9178 -0.2248 -0.5618
   16LER     HA  286   3.788   5.245   2.417  0.1354  0.5404  0.8373
   16LER     CB  287   3.844   5.044   2.428 -0.3909  0.4244 -0.1250
   16LER    HB1  288   3.853   5.031   2.536 -1.4841 -0.4537 -0.1149
   16LER    HB2  289   3.921   4.979   2.388 -0.9635  0.0919 -0.7166
   16LER     CG  290   3.700   4.994   2.383 -0.0849  0.7963  0.2334
   16LER     HG  291   3.713   4.964   2.279  2.3977 -0.2818  0.7916
   16LER    CD1  292   3.663   4.863   2.468 -0.1934  0.4132  0.5058
   16LER   HD11  293   3.617   4.885   2.564 -2.6041  2.7890 -1.0470
   16LER   HD12  294   3.590   4.803   2.412 -1.6609 -0.3414  3.0809
   16LER   HD13  295   3.756   4.811   2.488 -1.0412 -1.0590  0.7728
   16LER    CD2  296   3.580   5.081   2.403  0.5394 -0.7201  0.0534
   16LER   HD21  297   3.488   5.023   2.389  1.0423 -1.1426 -1.9240
   16LER   HD22  298   3.575   5.124   2.503 -2.4338 -0.2059 -0.2245
   16LER   HD23  299   3.574   5.171   2.342 -1.9308  0.4835  1.8753
   16LER      C  300   3.995   5.249   2.443 -0.5115 -0.2367  0.3675
   16LER      O  301   4.103   5.236   2.382 -0.2581  0.0826  0.0522
   17LY0      N  302   5.893   4.508   3.685 -0.0394 -0.1642  0.1448
   17LY0     H1  303   5.846   4.423   3.657 -0.9386  0.4712 -0.3366
   17LY0     H2  304   5.936   4.494   3.775 -0.3153  0.9042  0.4588
   17LY0     H3  305   5.955   4.530   3.608 -1.9692  0.0786 -1.4566
   17LY0     CA  306   5.797   4.613   3.691 -0.4217  0.7755  0.3746
   17LY0     HA  307   5.850   4.707   3.703 -0.0061  0.4833  0.8877
   17LY0     CB  308   5.714   4.612   3.566  0.6897  0.1274 -0.6457
   17LY0    HB1  309   5.619   4.663   3.574  0.1821 -0.6658 -1.4119
   17LY0    HB2  310   5.682   4.511   3.540  1.3919  0.0311 -1.1942
   17LY0     CG  311   5.799   4.669   3.445 -0.6854 -0.2108  0.4726
   17LY0    HG1  312   5.894   4.618   3.435  0.3919  2.0261 -1.4942
   17LY0    HG2  313   5.815   4.775   3.465 -1.8176  0.0207  0.2483
   17LY0     CD  314   5.713   4.652   3.314  0.5564  0.3601 -0.7071
   17LY0    HD1  315   5.607   4.667   3.331  0.3552 -2.0515  0.5584
   17LY0    HD2  316   5.726   4.547   3.286  0.8737  0.6842 -1.8183
   17LY0     CE  317   5.762   4.732   3.193  0.1440  0.1435 -0.7231
   17LY0    HE1  318   5.858   4.687   3.167 -1.3846 -3.7035 -0.3012
   17LY0    HE2  319   5.769   4.840   3.208 -2.1119  0.1085  1.0632
   17LY0     NZ  320   5.683   4.711   3.071  0.2287  0.5946 -0.0449
   17LY0    HZ1  321   5.662   4.615   3.046 -0.0879  1.0523 -1.6817
   17LY0    HZ2  322   5.601   4.770   3.076 -1.2687 -1.3952  0.3661
   17LY0    HZ3  323   5.730   4.745   2.989 -0.6102  0.6311 -0.5262
   17LY0      C  324   5.706   4.607   3.810 -0.8666 -0.8546 -0.4657
   17LY0      O  325   5.677   4.499   3.848  0.5071 -0.0558  0.3792
   18LER      N  326   5.658   4.717   3.854 -0.3567 -0.3410  0.4229
   18LER      H  327   5.685   4.804   3.811 -1.1691  0.9985  2.4707
   18LER     CA  328   5.548   4.730   3.955 -0.3088 -0.2508  0.2315
   18LER     HA  329   5.576   4.657   4.031  0.7625 -0.6510 -0.5286
   18LER     CB  330   5.543   4.871   4.019  0.3798  0.0222  0.6485
   18LER    HB1  331   5.456   4.873   4.086  0.4661  0.7413  0.7548
   18LER    HB2  332   5.526   4.953   3.949 -1.2636  1.0586  2.1609
   18LER     CG  333   5.674   4.907   4.097  0.2279  0.4004 -0.0924
   18LER     HG  334   5.707   4.817   4.148  2.7656  1.8950  1.0809
   18LER    CD1  335   5.800   4.953   4.023 -0.5631  0.0482 -1.0084
   18LER   HD11  336   5.780   5.050   3.978 -1.5640 -0.2516 -1.2434
   18LER   HD12  337   5.891   4.973   4.079  0.1210 -1.9540 -1.3088
   18LER   HD13  338   5.821   4.881   3.943 -0.3399 -1.1482  0.0942
   18LER    CD2  339   5.637   5.016   4.198  0.0062 -0.5667  0.4890
   18LER   HD21  340   5.628   5.113   4.149  0.8827  0.1825  1.7289
   18LER   HD22  341   5.543   4.989   4.247 -1.1877  2.1731 -0.1348
   18LER   HD23  342   5.712   5.025   4.278  0.1970  2.0809  0.0958
   18LER      C  343   5.413   4.683   3.898  0.5401  0.0415  0.1397
   18LER      O  344   5.399   4.693   3.777 -0.3207 -0.1074 -0.2449
   19LYR      N  345   5.303   4.672   3.980 -0.6669  0.4926  0.4204
   19LYR      H  346   5.320   4.672   4.079 -0.8178  2.3515  0.4775
   19LYR     CA  347   5.165   4.644   3.934 -0.3571  0.0160  0.1091
   19LYR     HA  348   5.171   4.568   3.856 -1.6322  1.5837 -1.5843
   19LYR     CB  349   5.091   4.584   4.055 -0.3918 -0.2957  0.3635
   19LYR    HB1  350   4.982   4.585   4.043 -0.3210 -0.7735 -0.3582
   19LYR    HB2  351   5.112   4.645   4.143  0.3585 -2.4523  1.7422
   19LYR     CG  352   5.132   4.441   4.087  0.1385 -0.7104 -0.0767
   19LYR    HG1  353   5.096   4.426   4.188 -1.2449  2.8012  0.0988
   19LYR    HG2  354   5.240   4.443   4.099  0.5317 -2.8725 -2.2171
   19LYR     CD  355   5.092   4.332   3.984 -0.1923 -0.1132 -0.0124
   19LYR    HD1  356   5.129   4.353   3.884 -1.2679  2.1939  0.0038
   19LYR    HD2  357   4.983   4.333   3.983 -0.2043  0.0714  0.9139
   19LYR     CE  358   5.139   4.193   4.037 -0.1826  0.7574  0.5688
   19LYR    HE1  359   5.087   4.162   4.127  0.1106 -2.4076 -0.2470
   19LYR    HE2  360   5.247   4.204   4.051  0.7966 -2.1443 -2.9179
   19LYR     NZ  361   5.115   4.085   3.937  0.4195  0.0290  0.5010
   19LYR    HZ1  362   5.184   4.089   3.864 -0.0385  0.5096  0.0871
   19LYR      C  363   5.095   4.762   3.870  0.1761 -0.5746 -0.1689
   19LYR      O  364   4.970   4.777   3.881 -0.1698 -0.3086  0.0097
   20LER      N  365   5.156   4.855   3.800  0.1468 -0.3692  0.6527
   20LER      H  366   5.250   4.837   3.769 -0.8010 -2.0454 -1.4910
   20LER     CA  367   5.100   4.980   3.742  0.2902  0.6199 -0.3495
   20LER     HA  368   5.037   5.026   3.819 -0.8647 -1.1509 -0.1799
   20LER     CB  369   5.195   5.093   3.707 -0.3661  0.1951 -0.4383
   20LER    HB1  370   5.140   5.185   3.686  0.3464  1.0147  1.0367
   20LER    HB2  371   5.251   5.067   3.618 -2.5025 -1.3834 -1.3900
   20LER     CG  372   5.299   5.125   3.814  0.6809  0.2083 -0.5026
   20LER     HG  373   5.346   5.030   3.842  0.2652  0.2002  0.1997
   20LER    CD1  374   5.405   5.234   3.782  0.2700  0.9128  0.1206
   20LER   HD11  375   5.478   5.219   3.861  0.7839  0.5348 -0.4083
   20LER   HD12  376   5.443   5.201   3.685 -4.0289  0.2194 -1.5375
   20LER   HD13  377   5.364   5.334   3.766 -0.3889  0.4479 -1.3088
   20LER    CD2  378   5.223   5.170   3.941  0.1420 -0.2107 -0.2255
   20LER   HD21  379   5.163   5.259   3.920  0.2921  0.4470  1.9741
   20LER   HD22  380   5.146   5.104   3.982 -0.0605  1.5044  2.3967
   20LER   HD23  381   5.291   5.194   4.022 -0.6244  0.6980  0.1751
   20LER      C  382   5.003   4.955   3.621  0.1037 -0.5703  0.5838
   20LER      O  383   5.043   4.926   3.507 -0.1697  0.2060  0.2787
   21LER      N  384   4.871   4.970   3.647 -0.3117 -0.4384 -0.0547
   21LER      H  385   4.846   4.988   3.743 -1.9099 -0.0468 -0.5255
   21LER     CA  386   4.772   4.923   3.550 -0.2093  0.3222  0.5796
   21LER     HA  387   4.808   4.835   3.495  1.9992  0.3879  1.7773
   21LER     CB  388   4.639   4.880   3.617 -0.4405  0.1153 -0.3781
   21LER    HB1  389   4.568   4.848   3.541 -0.5985  1.1874 -0.6952
   21LER    HB2  390   4.592   4.967   3.665  1.3024  1.2231 -0.6045
   21LER     CG  391   4.663   4.776   3.726  0.7023  0.2776  0.5109
   21LER     HG  392   4.736   4.821   3.794 -0.1904  0.3778  1.4357
   21LER    CD1  393   4.532   4.736   3.800  0.5176 -0.2976  0.8110
   21LER   HD11  394   4.456   4.712   3.726 -0.0834  1.5125  0.8140
   21LER   HD12  395   4.551   4.642   3.853 -0.1157  0.1359  1.8273
   21LER   HD13  396   4.492   4.809   3.869 -0.0732  0.3131 -0.1549
   21LER    CD2  397   4.717   4.640   3.664 -0.2473  0.7155 -0.8091
   21LER   HD21  398   4.737   4.557   3.732 -0.2604  0.3100 -1.2920
   21LER   HD22  399   4.644   4.611   3.589 -2.0079  1.6773  0.4590
   21LER   HD23  400   4.812   4.653   3.612  1.2382 -3.9108  0.2879
   21LER      C  401   4.736   5.040   3.449  0.2573  0.7063  0.1919
   21LER      O  402   4.731   5.160   3.487  0.3469  0.7901 -0.1810
   22LY0      N  403   5.221   3.498   3.981  0.0386 -0.0634 -0.2458
   22LY0     H1  404   5.299   3.529   4.036  1.1649 -0.9474 -1.2965
   22LY0     H2  405   5.209   3.404   4.015  1.4013 -0.3572 -0.5482
   22LY0     H3  406   5.245   3.496   3.883 -2.6046  0.8064 -1.0030
   22LY0     CA  407   5.099   3.578   3.994  0.3970 -0.4358  0.3942
   22LY0     HA  408   5.013   3.530   3.948 -0.6830  1.1832  0.6363
   22LY0     CB  409   5.073   3.619   4.147  0.3124  0.3047  1.1382
   22LY0    HB1  410   5.007   3.705   4.151 -1.5773 -1.1125  2.1189
   22LY0    HB2  411   5.168   3.646   4.194  1.4915 -0.7310 -0.5113
   22LY0     CG  412   5.003   3.508   4.219 -0.0910  0.3401  0.0613
   22LY0    HG1  413   5.053   3.414   4.193 -0.0276  1.1431 -3.2014
   22LY0    HG2  414   4.901   3.494   4.184 -0.7083  1.1815  1.4698
   22LY0     CD  415   4.993   3.529   4.363  0.0091  1.1201 -0.7073
   22LY0    HD1  416   4.938   3.617   4.395  0.5716  0.3813  2.6918
   22LY0    HD2  417   5.096   3.530   4.398 -0.2621 -1.0499  0.3402
   22LY0     CE  418   4.923   3.421   4.453 -0.4723 -0.1397  0.5491
   22LY0    HE1  419   4.817   3.422   4.430 -0.2041  2.3464 -0.9075
   22LY0    HE2  420   4.924   3.447   4.559  0.4752  0.0965  0.4876
   22LY0     NZ  421   4.971   3.286   4.418 -0.1094 -0.1643  0.1624
   22LY0    HZ1  422   5.071   3.284   4.429 -0.0179  0.6370 -0.4784
   22LY0    HZ2  423   4.915   3.222   4.474 -0.9142 -0.9486 -1.4845
   22LY0    HZ3  424   4.950   3.275   4.320  0.4447 -0.5815  0.0865
   22LY0      C  425   5.117   3.702   3.914  0.2090 -0.4712  0.5440
   22LY0      O  426   5.227   3.751   3.894  0.4125 -0.3709 -0.1177
   23LER      N  427   5.004   3.760   3.870  0.0534 -0.1433  0.0385
   23LER      H  428   4.919   3.705   3.872 -1.3584  1.9259  0.0925
   23LER     CA  429   4.996   3.902   3.814 -1.2493 -0.1805 -0.0016
   23LER     HA  430   5.084   3.914   3.750 -0.5009 -0.9952  0.8666
   23LER     CB  431   4.863   3.913   3.734  0.1904 -0.1171 -0.1548
   23LER    HB1  432   4.784   3.884   3.803  0.2684 -0.7725 -0.3332
   23LER    HB2  433   4.870   3.838   3.655  1.5186 -0.6981  0.4778
   23LER     CG  434   4.825   4.043   3.665 -0.4076  0.6604 -0.0044
   23LER     HG  435   4.795   4.112   3.744  0.1635 -0.5811  1.3400
   23LER    CD1  436   4.942   4.103   3.588  0.2666  0.7824  0.1853
   23LER   HD11  437   4.972   4.036   3.507  2.2792  2.3309 -0.4066
   23LER   HD12  438   4.912   4.198   3.545  1.6583  1.2183  0.1323
   23LER   HD13  439   5.026   4.122   3.655  1.8636  1.4372 -1.9155
   23LER    CD2  440   4.699   4.033   3.586  0.1477 -0.8535  0.3570
   23LER   HD21  441   4.670   4.137   3.569 -0.2137 -1.2312 -1.5768
   23LER   HD22  442   4.720   3.974   3.496  0.4816 -1.0407  0.5538
   23LER   HD23  443   4.616   3.983   3.634 -0.7630 -1.2929 -1.5609
   23LER      C  444   5.006   4.004   3.929  0.3867 -0.7492 -0.3078
   23LER      O  445   4.905   4.014   3.997  0.0822 -0.0596  0.0253
   24LY0      N  446   5.895   6.466   2.689  0.0406  0.5453 -0.4473
   24LY0     H1  447   5.824   6.449   2.619 -1.3490  3.3617  0.1298
   24LY0     H2  448   5.988   6.441   2.657  0.6738  0.1281  1.5581
   24LY0     H3  449   5.900   6.564   2.714  2.0288  0.4158 -0.1920
   24LY0     CA  450   5.871   6.386   2.812  0.0725  0.3952 -0.2970
   24LY0     HA  451   5.922   6.439   2.893  0.6964  0.2659 -0.5948
   24LY0     CB  452   5.721   6.385   2.848  0.0015 -0.3780  0.2927
   24LY0    HB1  453   5.706   6.339   2.946 -0.2869 -0.8392  0.0352
   24LY0    HB2  454   5.672   6.329   2.768 -1.1830  0.0343  0.6942
   24LY0     CG  455   5.660   6.526   2.846 -0.4105 -0.2445 -0.6604
   24LY0    HG1  456   5.667   6.573   2.748 -1.4048  1.8541  0.2168
   24LY0    HG2  457   5.708   6.587   2.923  0.3341 -2.4882  0.7878
   24LY0     CD  458   5.513   6.536   2.895 -0.3362  0.3788  0.3499
   24LY0    HD1  459   5.494   6.463   2.974 -2.1836  0.8968  0.4187
   24LY0    HD2  460   5.450   6.514   2.809 -0.6889  0.0904  0.6774
   24LY0     CE  461   5.472   6.680   2.943  0.1575  0.6772 -0.1196
   24LY0    HE1  462   5.477   6.742   2.854  0.4489  1.7195  0.6147
   24LY0    HE2  463   5.550   6.706   3.015  0.1870 -2.0109  0.9450
   24LY0     NZ  464   5.337   6.670   3.007 -0.4848  0.0839  0.4216
   24LY0    HZ1  465   5.277   6.652   2.928  0.9351 -1.2758 -0.3968
   24LY0    HZ2  466   5.337   6.598   3.078  0.0678 -0.9378 -0.5820
   24LY0    HZ3  467   5.315   6.755   3.056  0.2709  1.6740 -1.8173
   24LY0      C  468   5.936   6.247   2.802  0.6653  0.3112 -0.3670
   24LY0      O  469   5.985   6.212   2.701 -0.6676 -0.1562 -0.4302
   25LER      N  470   5.929   6.165   2.908  0.5683  0.1785  0.0566
   25LER      H  471   5.890   6.210   2.989  2.3877  1.7899  0.1274
   25LER     CA  472   5.974   6.025   2.911 -0.3870  0.4757  0.1658
   25LER     HA  473   6.039   6.003   2.827  2.1129  0.6693  1.9274
   25LER     CB  474   6.067   6.003   3.039 -0.1017  0.0831  0.2279
   25LER    HB1  475   6.104   5.901   3.041 -0.0547  0.1067  1.9638
   25LER    HB2  476   6.012   6.027   3.130 -0.8688  1.1482 -0.4821
   25LER     CG  477   6.200   6.087   3.024 -0.4618 -0.8375 -0.0431
   25LER     HG  478   6.179   6.193   3.011  0.0791 -0.6842  0.2593
   25LER    CD1  479   6.284   6.064   3.151 -0.9176 -0.2080 -0.1727
   25LER   HD11  480   6.232   6.094   3.242 -1.3326 -1.6939  0.0937
   25LER   HD12  481   6.320   5.962   3.163 -0.0273  0.0980 -0.1463
   25LER   HD13  482   6.373   6.127   3.141 -0.1601 -1.2440 -0.1495
   25LER    CD2  483   6.287   6.043   2.905 -0.3713  0.1153 -1.0319
   25LER   HD21  484   6.377   6.104   2.898 -0.9214  0.8964 -1.5136
   25LER   HD22  485   6.295   5.935   2.891 -0.7992 -0.2454  1.2067
   25LER   HD23  486   6.234   6.076   2.815 -2.5730 -2.6702 -0.9049
   25LER      C  487   5.864   5.918   2.906 -0.0998 -0.3638 -0.0854
   25LER      O  488   5.750   5.953   2.890 -0.4568 -0.0735 -0.3498
   26LYR      N  489   5.884   5.788   2.923  0.2385 -0.2648 -0.2473
   26LYR      H  490   5.983   5.769   2.935  0.5016  1.5474  0.9487
   26LYR     CA  491   5.792   5.676   2.898  0.4275  0.1095 -1.0917
   26LYR     HA  492   5.689   5.708   2.914 -0.1556 -1.5745 -1.1948
   26LYR     CB  493   5.810   5.632   2.753 -0.3850  0.1538 -0.2125
   26LYR    HB1  494   5.883   5.551   2.753 -1.0575 -0.7632  4.6459
   26LYR    HB2  495   5.852   5.716   2.697  2.5774 -0.9103  0.2549
   26LYR     CG  496   5.672   5.591   2.699 -0.1479 -0.2498 -0.0402
   26LYR    HG1  497   5.597   5.668   2.713 -1.3578 -1.4978  0.5398
   26LYR    HG2  498   5.621   5.515   2.758 -2.4599  0.8705 -0.5069
   26LYR     CD  499   5.676   5.559   2.549 -0.1321  0.5419  0.0014
   26LYR    HD1  500   5.729   5.638   2.496  0.1350  0.0485 -0.4726
   26LYR    HD2  501   5.571   5.547   2.522  0.1161  1.8710 -1.6701
   26LYR     CE  502   5.737   5.419   2.511  0.3403  0.5269 -0.1689
   26LYR    HE1  503   5.675   5.340   2.554  0.2872 -0.0770 -1.3272
   26LYR    HE2  504   5.842   5.412   2.538  0.4359 -2.7893 -1.0096
   26LYR     NZ  505   5.724   5.408   2.364  0.2288  0.3636  0.7522
   26LYR    HZ1  506   5.712   5.491   2.307 -0.4805  0.4266  0.9739
   26LYR      C  507   5.802   5.552   2.992  0.0618  0.1033  0.2058
   26LYR      O  508   5.901   5.551   3.071  0.4652 -0.1030 -0.0512
   27LER      N  509   5.705   5.462   2.988 -0.0434  0.7700 -0.4455
   27LER      H  510   5.635   5.468   2.916 -2.0208 -0.5280  1.2268
   27LER     CA  511   5.707   5.329   3.057  0.5255  0.0365  0.3130
   27LER     HA  512   5.790   5.273   3.013 -0.1277 -0.9593  0.3190
   27LER     CB  513   5.707   5.346   3.209 -0.0258  0.4887  0.3004
   27LER    HB1  514   5.620   5.406   3.237 -0.7287 -0.4233  0.1377
   27LER    HB2  515   5.787   5.406   3.253 -0.0566  1.6061 -1.0864
   27LER     CG  516   5.713   5.213   3.276  0.4613  0.9522  0.3908
   27LER     HG  517   5.628   5.148   3.254  0.9044  0.5403 -0.1188
   27LER    CD1  518   5.836   5.125   3.246  0.2338 -1.0326 -0.8657
   27LER   HD11  519   5.838   5.075   3.149  1.3822  0.1782 -1.5052
   27LER   HD12  520   5.926   5.187   3.248 -0.1859 -0.4085  1.2031
   27LER   HD13  521   5.848   5.061   3.333 -1.0141  0.4173  0.4281
   27LER    CD2  522   5.700   5.242   3.425 -0.3223 -0.2009 -0.4440
   27LER   HD21  523   5.605   5.295   3.430 -0.2145 -0.0419 -0.1152
   27LER   HD22  524   5.699   5.150   3.484 -0.0469 -0.1124 -0.2992
   27LER   HD23  525   5.786   5.294   3.468  0.6203 -0.8391 -1.4993
   27LER      C  526   5.585   5.246   3.018  0.0689 -0.3710  0.0848
   27LER      O  527   5.473   5.296   3.043  0.2101  0.1278 -0.4868
   28LER      N  528   5.595   5.131   2.955  0.4447  0.2886 -0.5750
   28LER      H  529   5.688   5.090   2.949  0.9013  1.0744  0.7890
   28LER     CA  530   5.475   5.049   2.936  0.1637  0.3957  0.3844
   28LER     HA  531   5.406   5.116   2.884 -0.3276  1.6863  2.5562
   28LER     CB  532   5.505   4.955   2.825  0.5187  0.6501  1.0990
   28LER    HB1  533   5.407   4.922   2.791  1.8554 -1.0363 -1.3658
   28LER    HB2  534   5.559   4.869   2.865  0.8424  0.2819 -0.0851
   28LER     CG  535   5.573   5.008   2.702 -0.9725 -0.2214 -0.7314
   28LER     HG  536   5.668   5.050   2.737 -1.8001  0.1314  1.2375
   28LER    CD1  537   5.596   4.889   2.608  0.1928 -0.2349 -0.8509
   28LER   HD11  538   5.633   4.811   2.674  1.7193  1.6610  0.6391
   28LER   HD12  539   5.502   4.871   2.554  1.1871  1.5553 -3.3954
   28LER   HD13  540   5.673   4.919   2.537  1.6518  1.1001  1.1748
   28LER    CD2  541   5.491   5.117   2.634 -0.8785 -0.6310  0.1017
   28LER   HD21  542   5.509   5.214   2.680 -2.7524 -0.9179  1.5467
   28LER   HD22  543   5.514   5.125   2.528 -0.7117  2.4884  0.2713
   28LER   HD23  544   5.385   5.095   2.643 -1.1503  0.3498 -0.5591
   28LER      C  545   5.412   4.988   3.057 -0.0942 -0.2956 -0.6073
   28LER      O  546   5.484   4.936   3.138  0.0269 -0.1206 -0.2111
   29LYR      N  547   5.282   5.005   3.069 -0.0923 -1.0117 -0.3908
   29LYR      H  548   5.239   5.050   2.989 -2.0733  1.0935  1.6976
   29LYR     CA  549   5.192   4.968   3.175  0.4400  0.5381  0.6554
   29LYR     HA  550   5.241   4.964   3.272 -1.3566  2.5725  1.7294
   29LYR     CB  551   5.085   5.072   3.193  0.4946 -0.3262  0.6362
   29LYR    HB1  552   5.002   5.027   3.246 -0.9393  1.1927 -0.2274
   29LYR    HB2  553   5.035   5.097   3.100  1.8399 -0.6816 -0.2031
   29LYR     CG  554   5.128   5.211   3.256  0.1277  0.2420  0.2670
   29LYR    HG1  555   5.206   5.259   3.196 -0.2071 -0.3057 -0.6234
   29LYR    HG2  556   5.162   5.199   3.359 -0.8377  1.5782  0.7715
   29LYR     CD  557   4.996   5.299   3.254 -0.2178  0.1373  0.2376
   29LYR    HD1  558   4.989   5.349   3.350  1.3040  1.4305 -0.2825
   29LYR    HD2  559   4.907   5.236   3.249 -0.5146  0.6105 -0.7121
   29LYR     CE  560   4.991   5.395   3.135  0.3143  0.6309 -0.5501
   29LYR    HE1  561   4.900   5.455   3.148 -0.5278 -0.6396 -0.3880
   29LYR    HE2  562   5.000   5.351   3.036  1.0149 -0.7025  0.0891
   29LYR     NZ  563   5.097   5.489   3.157  0.2014  0.3722 -0.3444
   29LYR    HZ1  564   5.190   5.451   3.155 -0.5562 -1.6044 -0.1615
   29LYR      C  565   5.138   4.819   3.166 -0.4572 -0.4690  0.3361
   29LYR      O  566   5.116   4.764   3.055  0.6039  0.1129 -0.4438
   30LER      N  567   5.123   4.750   3.276  0.2715  0.0449  0.3023
   30LER      H  568   5.150   4.788   3.365 -1.9763 -0.1483  1.1184
   30LER     CA  569   5.044   4.628   3.263  0.4316  0.4671 -1.1970
   30LER     HA  570   5.076   4.568   3.178 -3.1513 -0.2683 -2.2096
   30LER     CB  571   5.059   4.542   3.391  0.1385 -0.5283 -0.1335
   30LER    HB1  572   5.033   4.440   3.362 -1.5246 -0.2909  0.4637
   30LER    HB2  573   4.984   4.577   3.461 -0.8046 -5.0366  1.4550
   30LER     CG  574   5.200   4.546   3.458 -0.0798  0.1226 -0.4755
   30LER     HG  575   5.223   4.650   3.483  1.2133  0.3908 -2.5635
   30LER    CD1  576   5.193   4.463   3.583  0.0012 -0.1843 -0.2162
   30LER   HD11  577   5.113   4.482   3.655 -2.0836 -2.7436 -1.6667
   30LER   HD12  578   5.200   4.356   3.564 -1.4218 -0.5885  1.2432
   30LER   HD13  579   5.285   4.491   3.634  0.8722 -1.5795 -0.9593
   30LER    CD2  580   5.308   4.483   3.365  0.2120  0.0696 -0.3086
   30LER   HD21  581   5.408   4.473   3.406 -0.0540  0.5373  0.4813
   30LER   HD22  582   5.287   4.380   3.339  0.9881 -1.0393  3.0613
   30LER   HD23  583   5.317   4.541   3.273 -2.2288  0.5970 -0.2904
   30LER      C  584   4.890   4.656   3.229  0.1141  0.2912 -0.3073
   30LER      O  585   4.832   4.764   3.251  0.4163 -0.1554  0.4927
   31LER      N  586   4.812   4.546   3.209  0.6057  0.3719  0.4161
   31LER      H  587   4.849   4.456   3.181 -1.9300 -0.2925 -1.1789
   31LER     CA  588   4.666   4.546   3.228 -0.4366 -0.3512  0.0665
   31LER     HA  589   4.641   4.612   3.311 -2.9110  0.4449 -1.2005
   31LER     CB  590   4.607   4.603   3.101  1.0666 -0.4088 -0.0474
   31LER    HB1  591   4.633   4.539   3.017 -0.7367 -1.8812  0.4478
   31LER    HB2  592   4.651   4.698   3.071  1.4415 -0.8030 -0.7672
   31LER     CG  593   4.453   4.626   3.108  0.1802  0.3411  0.2833
   31LER     HG  594   4.418   4.524   3.117 -0.8638  0.7059  0.5289
   31LER    CD1  595   4.383   4.716   3.217 -0.2583  0.8871 -1.0978
   31LER   HD11  596   4.425   4.817   3.209  3.6994 -0.4298  0.4107
   31LER   HD12  597   4.277   4.720   3.194 -0.2371  2.0946 -1.0788
   31LER   HD13  598   4.400   4.680   3.318  0.9752 -1.0828 -1.9409
   31LER    CD2  599   4.416   4.686   2.974  0.8031  0.1953 -0.0093
   31LER   HD21  600   4.308   4.698   2.971  0.7743  0.8516  1.8004
   31LER   HD22  601   4.455   4.784   2.946 -1.4440  1.4364  0.9225
   31LER   HD23  602   4.431   4.616   2.893 -1.0143 -0.4522  0.1790
   31LER      C  603   4.610   4.409   3.268 -0.0840  0.7038 -0.1983
   31LER      O  604   4.512   4.404   3.340 -0.1779  0.2604 -0.7424
   32LY0      N  605   6.221   5.222   2.056  0.3778 -0.1648 -0.3706
   32LY0     H1  606   6.195   5.313   2.019 -1.4645 -0.6262 -0.2783
   32LY0     H2  607   6.260   5.233   2.149  1.1482 -0.8313 -0.6008
   32LY0     H3  608   6.287   5.185   1.989 -0.5486 -0.7339 -0.9786
   32LY0     CA  609   6.091   5.149   2.062  0.0594 -0.0300  1.4311
   32LY0     HA  610   6.048   5.129   1.964 -1.0855  3.2789  1.1596
   32LY0     CB  611   6.113   5.014   2.128 -0.2988 -0.1773 -0.6411
   32LY0    HB1  612   6.137   5.030   2.233  2.7269 -1.3647 -1.0614
   32LY0    HB2  613   6.199   4.972   2.077  0.7332  2.5313 -1.3155
   32LY0     CG  614   5.996   4.907   2.122  0.0652  0.3100  0.4740
   32LY0    HG1  615   5.974   4.870   2.022  0.4319 -0.0902  0.5380
   32LY0    HG2  616   5.908   4.950   2.170 -0.1720 -1.6569  1.9485
   32LY0     CD  617   6.047   4.787   2.202 -0.2165  0.1321  0.1832
   32LY0    HD1  618   5.964   4.721   2.227 -0.1934  0.2387  0.5435
   32LY0    HD2  619   6.084   4.827   2.295 -0.0347 -0.5056  0.3897
   32LY0     CE  620   6.166   4.711   2.135 -0.4008 -0.5378 -0.0439
   32LY0    HE1  621   6.253   4.776   2.137  0.2876 -1.4344 -0.2620
   32LY0    HE2  622   6.151   4.700   2.028 -1.0270 -1.4004  0.1183
   32LY0     NZ  623   6.190   4.585   2.208  0.6997  0.1920 -0.2606
   32LY0    HZ1  624   6.108   4.529   2.191  1.1597 -1.6620  2.9159
   32LY0    HZ2  625   6.280   4.546   2.185 -0.7309 -1.9068 -2.8543
   32LY0    HZ3  626   6.195   4.600   2.308 -0.3095 -3.1996  0.4319
   32LY0      C  627   5.996   5.244   2.134  0.2284  0.3731  0.2756
   32LY0      O  628   6.031   5.318   2.223 -0.3887 -0.2095 -0.1299
   33LER      N  629   5.867   5.231   2.094  0.3417  0.0744  0.3362
   33LER      H  630   5.843   5.162   2.024 -0.6651  0.4208  0.3325
   33LER     CA  631   5.752   5.316   2.138  0.0110  0.2625 -0.2728
   33LER     HA  632   5.776   5.417   2.103  3.9307 -1.5432 -3.7944
   33LER     CB  633   5.623   5.272   2.062 -0.1596 -0.4191 -0.9097
   33LER    HB1  634   5.607   5.165   2.073 -0.8387 -0.4393 -1.9395
   33LER    HB2  635   5.642   5.296   1.957 -0.3318  0.4401 -0.7576
   33LER     CG  636   5.496   5.350   2.112 -0.2282 -0.3901  0.3204
   33LER     HG  637   5.487   5.364   2.219 -1.3100 -0.5640  0.2609
   33LER    CD1  638   5.484   5.492   2.049  0.3590 -0.4424  0.6820
   33LER   HD11  639   5.454   5.479   1.945 -0.8873  1.0578  0.8223
   33LER   HD12  640   5.422   5.561   2.107  0.8233  0.1032  0.5402
   33LER   HD13  641   5.583   5.536   2.061 -0.1247  0.5590  1.0940
   33LER    CD2  642   5.367   5.283   2.069  0.8880 -0.4461 -0.5511
   33LER   HD21  643   5.280   5.328   2.118  0.3309  0.7842 -2.5380
   33LER   HD22  644   5.344   5.285   1.963 -2.9508  2.2900  0.0900
   33LER   HD23  645   5.368   5.178   2.100  1.7609 -0.8596 -1.9159
   33LER      C  646   5.740   5.298   2.293 -0.2668  0.0767 -0.0547
   33LER      O  647   5.757   5.185   2.339  0.4631  0.0931  0.2409
   34LY0      N  648   6.260   6.484   3.498 -0.1846 -0.2560 -0.2317
   34LY0     H1  649   6.208   6.494   3.584  1.2553 -0.5578  0.7133
   34LY0     H2  650   6.348   6.533   3.498  1.2619 -2.6376 -1.4389
   34LY0     H3  651   6.287   6.387   3.488 -2.3168 -0.7997 -1.4522
   34LY0     CA  652   6.180   6.510   3.376  0.4106  0.1938 -0.1513
   34LY0     HA  653   6.167   6.618   3.375  2.1530  0.4685  1.6913
   34LY0     CB  654   6.258   6.462   3.256  0.5513  0.5215  0.0187
   34LY0    HB1  655   6.249   6.354   3.258 -1.2911  0.5497 -2.2249
   34LY0    HB2  656   6.362   6.495   3.253  1.5158 -2.3614 -1.0779
   34LY0     CG  657   6.189   6.499   3.128  0.2246 -0.3756 -0.9127
   34LY0    HG1  658   6.137   6.591   3.154 -2.5896 -2.3660  1.1883
   34LY0    HG2  659   6.114   6.423   3.103  1.6204 -2.0194 -0.2783
   34LY0     CD  660   6.289   6.502   3.010  0.6343  0.6765 -0.1014
   34LY0    HD1  661   6.348   6.411   3.000 -0.2757  0.3420 -3.4619
   34LY0    HD2  662   6.350   6.586   3.040  2.3284 -0.8552  0.9460
   34LY0     CE  663   6.207   6.538   2.881 -0.5451 -0.0772  0.0409
   34LY0    HE1  664   6.279   6.587   2.816  1.4868  0.6878  2.6880
   34LY0    HE2  665   6.122   6.605   2.900 -0.3470  0.2185 -0.1136
   34LY0     NZ  666   6.168   6.422   2.806  0.2205  0.2792  0.1142
   34LY0    HZ1  667   6.072   6.412   2.837  0.3704  1.3321  0.9978
   34LY0    HZ2  668   6.171   6.442   2.707 -2.5399  1.5530  0.1921
   34LY0    HZ3  669   6.225   6.345   2.837  1.1020 -0.7480 -3.6293
   34LY0      C  670   6.043   6.434   3.396  0.7359  0.1400 -0.5259
   34LY0      O  671   6.045   6.327   3.453  0.2636  0.2052  0.0597
   35LER      N  672   5.937   6.490   3.342  0.4365 -0.1988 -0.1234
   35LER      H  673   5.943   6.575   3.287  0.7677  1.3651  2.1540
   35LER     CA  674   5.808   6.425   3.345  0.3125 -0.3646 -0.0580
   35LER     HA  675   5.800   6.395   3.449 -0.2086  3.9517  1.3590
   35LER     CB  676   5.703   6.532   3.306  0.8509 -0.6856  0.4978
   35LER    HB1  677   5.612   6.483   3.271  0.5542  0.7448 -0.8604
   35LER    HB2  678   5.741   6.577   3.215 -0.3007  0.1069  0.3821
   35LER     CG  679   5.664   6.644   3.408  0.3365  0.0741  0.0329
   35LER     HG  680   5.750   6.692   3.452  0.3785 -0.2186  0.2747
   35LER    CD1  681   5.565   6.742   3.347  0.5440 -0.0190 -0.3450
   35LER   HD11  682   5.549   6.821   3.421 -1.7474 -2.0431  1.5222
   35LER   HD12  683   5.617   6.791   3.265 -0.1114 -0.3524 -0.9773
   35LER   HD13  684   5.475   6.702   3.298  1.2166 -1.5230 -0.3955
   35LER    CD2  685   5.587   6.573   3.522 -0.4656  0.0998 -0.2360
   35LER   HD21  686   5.528   6.494   3.478  0.5435 -1.6781  1.4341
   35LER   HD22  687   5.668   6.525   3.578  0.7104  0.7037 -1.3650
   35LER   HD23  688   5.542   6.648   3.587 -0.7410 -0.5916  0.3756
   35LER      C  689   5.807   6.299   3.256 -0.8839 -0.1706 -0.2167
   35LER      O  690   5.861   6.297   3.145 -0.0522  0.0620  0.0210
   36LYR      N  691   5.728   6.199   3.296  0.0560 -0.7199 -0.4130
   36LYR      H  692   5.669   6.215   3.376 -0.0872  3.1503 -1.1206
   36LYR     CA  693   5.717   6.062   3.230  0.2170 -0.4905  1.2885
   36LYR     HA  694   5.775   6.057   3.138 -0.4161  0.5497  0.8171
   36LYR     CB  695   5.789   5.962   3.320 -0.1312  0.1320  0.4601
   36LYR    HB1  696   5.760   5.966   3.425  0.4648  1.7146  0.5926
   36LYR    HB2  697   5.894   5.990   3.327 -0.2372  0.7391 -0.2396
   36LYR     CG  698   5.772   5.817   3.277 -0.2444 -0.0918 -0.0135
   36LYR    HG1  699   5.826   5.801   3.184  0.8336 -3.3394  1.0291
   36LYR    HG2  700   5.664   5.799   3.268 -0.1880  0.2358 -1.7690
   36LYR     CD  701   5.842   5.729   3.378  0.1496 -0.2627 -0.0439
   36LYR    HD1  702   5.813   5.625   3.362 -0.4989 -0.7306  3.4004
   36LYR    HD2  703   5.799   5.752   3.475  0.3848  0.9098 -0.2090
   36LYR     CE  704   5.996   5.732   3.371  0.8984  0.5024 -0.2403
   36LYR    HE1  705   6.018   5.836   3.349  1.1356  1.2137  2.9416
   36LYR    HE2  706   6.022   5.667   3.287 -1.4785  0.4768 -1.0282
   36LYR     NZ  707   6.047   5.685   3.501  0.2273 -0.2384 -0.5085
   36LYR    HZ1  708   6.062   5.755   3.573  1.3340 -0.7118 -0.2676
   36LYR      C  709   5.576   6.035   3.196  0.0712 -0.0067 -0.5832
   36LYR      O  710   5.492   6.028   3.286  0.2571 -0.0896  0.7877
   37LER      N  711   5.548   5.991   3.072 -0.3966  0.5300  0.0956
   37LER      H  712   5.615   5.989   2.996  0.7118 -0.3217  1.0556
   37LER     CA  713   5.415   5.942   3.030  0.0877  0.2453  0.1630
   37LER     HA  714   5.348   6.014   3.077  0.6385  1.0041 -0.2028
   37LER     CB  715   5.387   5.939   2.880 -0.0585  0.0480 -0.1438
   37LER    HB1  716   5.281   5.916   2.871 -0.0665  0.4024 -1.0921
   37LER    HB2  717   5.448   5.863   2.830 -0.0938  0.3431 -0.6440
   37LER     CG  718   5.409   6.070   2.798 -0.4688 -0.0138  0.1768
   37LER     HG  719   5.517   6.082   2.790 -0.1555 -2.2739  0.5265
   37LER    CD1  720   5.355   6.061   2.652 -0.3413  1.1469 -0.3083
   37LER   HD11  721   5.408   5.977   2.605  2.3018  2.5378 -0.0060
   37LER   HD12  722   5.249   6.038   2.644 -0.4122  1.3750 -0.0173
   37LER   HD13  723   5.368   6.155   2.599 -3.0155  1.9873  0.3929
   37LER    CD2  724   5.350   6.191   2.857 -0.6956  0.0114  0.2159
   37LER   HD21  725   5.391   6.213   2.956  0.9359  1.0695 -0.6464
   37LER   HD22  726   5.370   6.283   2.802  3.3143 -0.7592  0.1171
   37LER   HD23  727   5.245   6.168   2.876 -0.4581  0.4238  2.3887
   37LER      C  728   5.387   5.805   3.095 -0.4027 -0.8146 -0.5463
   37LER      O  729   5.466   5.713   3.083  0.3007  0.2726  0.3804
   38LER      N  730   5.263   5.801   3.150  0.6508  0.5672  0.1636
   38LER      H  731   5.201   5.880   3.152  0.2598  0.2890  2.4761
   38LER     CA  732   5.228   5.680   3.224  0.1844  0.3774 -0.1122
   38LER     HA  733   5.299   5.603   3.194 -0.6091 -0.0378 -0.9737
   38LER     CB  734   5.236   5.693   3.378 -1.2739  0.0590 -0.0173
   38LER    HB1  735   5.171   5.774   3.411 -2.4657 -0.5258 -0.8530
   38LER    HB2  736   5.338   5.726   3.396 -1.0209 -0.6956 -0.0542
   38LER     CG  737   5.208   5.566   3.462  0.2383  0.3026 -0.2977
   38LER     HG  738   5.110   5.526   3.434  0.2051  0.2422 -0.0917
   38LER    CD1  739   5.320   5.465   3.432  1.1414 -0.1503 -0.1403
   38LER   HD11  740   5.325   5.392   3.513 -1.0910 -1.5779 -1.2052
   38LER   HD12  741   5.316   5.411   3.337  3.7847 -0.0468 -0.3844
   38LER   HD13  742   5.407   5.530   3.438  0.3317  0.9363  0.0753
   38LER    CD2  743   5.195   5.591   3.604  0.3314  0.0146 -0.4092
   38LER   HD21  744   5.112   5.658   3.627 -1.3649 -1.6254 -1.3884
   38LER   HD22  745   5.181   5.495   3.654 -0.7396 -0.5971 -1.8061
   38LER   HD23  746   5.284   5.643   3.638  0.1995 -0.4800  0.7423
   38LER      C  747   5.096   5.620   3.181  0.1323  1.0978 -0.2320
   38LER      O  748   4.986   5.680   3.170  0.2377 -0.4598 -0.2019
   39LY0      N  749   6.548   5.622   3.736 -0.2775 -0.1878 -0.0449
   39LY0     H1  750   6.549   5.524   3.758 -1.9994 -0.1397  0.3662
   39LY0     H2  751   6.557   5.620   3.635 -1.8535  1.0298 -0.2511
   39LY0     H3  752   6.626   5.674   3.775  0.5154  1.2393 -3.1776
   39LY0     CA  753   6.412   5.675   3.773 -0.3137 -0.2606  0.4478
   39LY0     HA  754   6.402   5.649   3.878  4.2904 -0.3718  1.0984
   39LY0     CB  755   6.396   5.831   3.749 -0.4353 -0.1810  0.2557
   39LY0    HB1  756   6.442   5.887   3.831 -1.8268 -0.4826  1.2659
   39LY0    HB2  757   6.289   5.847   3.758 -1.0076 -2.0454 -2.2090
   39LY0     CG  758   6.442   5.886   3.613 -0.5111 -0.6458 -0.6299
   39LY0    HG1  759   6.412   5.830   3.524 -1.9072 -0.0269 -0.5742
   39LY0    HG2  760   6.550   5.871   3.618  0.1895  3.4936  1.0857
   39LY0     CD  761   6.400   6.032   3.603  0.0598  0.2591  0.1782
   39LY0    HD1  762   6.440   6.085   3.689 -0.0844 -0.5558  0.7594
   39LY0    HD2  763   6.293   6.041   3.623  0.1112 -1.5991  1.5145
   39LY0     CE  764   6.420   6.102   3.473  0.4289 -0.3712  0.3001
   39LY0    HE1  765   6.354   6.069   3.393 -0.0490 -0.7809  0.8559
   39LY0    HE2  766   6.522   6.080   3.443 -0.0289 -0.9368 -0.8902
   39LY0     NZ  767   6.416   6.250   3.495 -0.1171 -0.1490  0.1180
   39LY0    HZ1  768   6.327   6.288   3.466 -0.3371 -1.3869 -0.9124
   39LY0    HZ2  769   6.443   6.263   3.591 -2.6855  1.0218  0.7694
   39LY0    HZ3  770   6.484   6.291   3.433 -2.4900  3.9243 -0.1490
   39LY0      C  771   6.307   5.589   3.702 -0.1204  0.0638 -0.2945
   39LY0      O  772   6.335   5.526   3.603  0.0624  0.6752 -0.4673
   40LER      N  773   6.181   5.592   3.748 -0.0416 -0.1187 -0.0168
   40LER      H  774   6.160   5.636   3.836 -1.3083 -1.5944  0.4642
   40LER     CA  775   6.073   5.514   3.687  0.0362  0.7583 -0.5565
   40LER     HA  776   6.105   5.411   3.701 -1.5899  0.2295 -0.4531
   40LER     CB  777   5.941   5.539   3.773  0.1490  0.1831  1.1379
   40LER    HB1  778   5.914   5.644   3.756  1.5980  0.7575  2.1209
   40LER    HB2  779   5.971   5.532   3.878 -0.9657 -2.8299  1.3430
   40LER     CG  780   5.824   5.438   3.732 -0.2365 -0.0595  0.0801
   40LER     HG  781   5.820   5.455   3.624 -2.5178  0.2569  0.1800
   40LER    CD1  782   5.851   5.295   3.764  0.0653  0.4689 -0.8466
   40LER   HD11  783   5.908   5.250   3.682 -3.1249  0.5036 -3.2985
   40LER   HD12  784   5.906   5.281   3.857 -1.4030 -0.4965 -0.0707
   40LER   HD13  785   5.758   5.237   3.763  0.3807 -0.0480 -1.7909
   40LER    CD2  786   5.694   5.482   3.803  0.6383  0.0718  0.7779
   40LER   HD21  787   5.673   5.449   3.905 -2.6476 -0.0767  0.1647
   40LER   HD22  788   5.696   5.591   3.803  0.9465  0.1432  3.3943
   40LER   HD23  789   5.621   5.428   3.742  2.4976 -1.3784 -0.2529
   40LER      C  790   6.067   5.557   3.539  0.5785 -0.1646  1.0282
   40LER      O  791   6.045   5.474   3.448 -0.8421  0.6810  0.3961
   41U      O5'  792   5.615   8.385   1.748 -0.1426  0.3892  0.5308
   41U      H5T  793   5.579   8.465   1.710 -0.8134 -0.4659 -0.6994
   41U      C5'  794   5.535   8.275   1.709 -0.0328  0.1154  0.1138
   41U     H5'1  795   5.434   8.314   1.696 -0.0083  1.2731  2.8676
   41U     H5'2  796   5.525   8.205   1.791 -1.3042  0.3027  0.1345
   41U      C4'  797   5.583   8.208   1.586 -0.4656  0.5063  0.6670
   41U      H4'  798   5.519   8.131   1.541  2.1136 -0.0181 -2.5433
   41U      O4'  799   5.608   8.304   1.478 -0.1737  0.5656  0.0555
   41U      C1'  800   5.726   8.254   1.411 -0.7559  0.7482  0.1513
   41U      H1'  801   5.687   8.234   1.311  0.6174  2.2022 -0.7218
   41U       N1  802   5.813   8.372   1.408  0.3186  0.3097 -0.2096
   41U       C6  803   5.845   8.445   1.517  0.2975  0.0960 -0.8735
   41U       H6  804   5.819   8.417   1.618  2.4877  2.0007  0.3218
   41U       C5  805   5.923   8.561   1.505 -0.2527 -0.1253  0.8856
   41U       H5  806   5.947   8.623   1.590  0.4440 -1.3849  1.6398
   41U       C4  807   5.962   8.616   1.377  0.4130  0.3899 -0.2183
   41U       O4  808   6.021   8.724   1.355 -0.5635  0.5501 -0.4796
   41U       N3  809   5.921   8.536   1.276 -0.3502  0.5246  0.6321
   41U       H3  810   5.941   8.570   1.183 -2.0271 -1.7821 -0.6767
   41U       C2  811   5.863   8.409   1.284  0.0300  0.2656  0.2571
   41U       O2  812   5.852   8.337   1.185  0.3496 -0.4178 -0.5203
   41U      C3'  813   5.715   8.140   1.622 -0.0891 -0.0520 -0.3120
   41U      H3'  814   5.777   8.203   1.685  0.4278 -0.7070 -0.1525
   41U      C2'  815   5.773   8.131   1.481 -0.6496 -0.3037 -0.3821
   41U     H2'1  816   5.881   8.125   1.495 -0.6915  0.2783  0.2607
   41U      O2'  817   5.719   8.023   1.406  0.2678 -0.0155  0.1449
   41U     HO'2  818   5.703   7.953   1.469 -0.1723 -1.2752 -1.3112
   41U      O3'  819   5.695   8.008   1.678 -0.5276  0.1098  0.2351
   42U        P  820   5.807   7.942   1.762 -0.0333  0.1447 -0.0773
   42U      O1P  821   5.764   7.804   1.787  0.1821  0.3214  0.2300
   42U      O2P  822   5.823   8.029   1.883 -0.0453  0.4007 -0.0383
   42U      O5'  823   5.933   7.940   1.666  0.0906 -0.1057 -0.4556
   42U      C5'  824   5.951   7.832   1.577  0.3000  0.7612  0.4414
   42U     H5'1  825   5.865   7.825   1.511 -0.0474 -0.3343  0.9823
   42U     H5'2  826   5.968   7.736   1.627 -0.8579  0.1919 -0.2225
   42U      C4'  827   6.075   7.841   1.489 -0.0060  0.2630 -0.5453
   42U      H4'  828   6.074   7.761   1.414 -0.2778 -0.8516  0.6102
   42U      O4'  829   6.080   7.963   1.416 -0.0409  0.1202 -0.2987
   42U      C1'  830   6.214   7.999   1.393 -0.0164  0.5922  0.3952
   42U      H1'  831   6.229   7.974   1.288  0.1901 -0.5557  0.6838
   42U       N1  832   6.249   8.141   1.416  0.9011  0.4880 -0.7679
   42U       C6  833   6.200   8.221   1.526 -0.3318  0.3946 -0.5378
   42U       H6  834   6.138   8.178   1.603 -1.5456  1.4733 -0.8923
   42U       C5  835   6.237   8.351   1.540 -0.5715 -0.0133 -0.2505
   42U       H5  836   6.200   8.410   1.623  3.2048  2.8672 -0.3542
   42U       C4  837   6.317   8.420   1.446 -0.4806  0.3624 -1.0814
   42U       O4  838   6.348   8.535   1.457 -0.4831  0.2592 -0.1961
   42U       N3  839   6.371   8.340   1.351  0.1099 -1.0326 -0.1569
   42U       H3  840   6.434   8.384   1.285 -1.5419  1.5722 -0.1764
   42U       C2  841   6.334   8.208   1.326 -0.2880  1.1988  0.4212
   42U       O2  842   6.388   8.150   1.238  0.6129 -0.1972 -0.0049
   42U      C3'  843   6.212   7.838   1.567  0.0684 -1.1253  0.1412
   42U      H3'  844   6.194   7.899   1.655  1.8958 -0.8601  0.3620
   42U      C2'  845   6.304   7.897   1.462  0.6439 -1.0075  0.2148
   42U     H2'1  846   6.387   7.956   1.502 -1.2312  0.8717  1.5524
   42U      O2'  847   6.352   7.805   1.366  0.7251 -0.2338  0.0136
   42U     HO'2  848   6.414   7.747   1.411 -0.9987 -1.2398  1.2063
   42U      O3'  849   6.248   7.705   1.595  0.3797  0.1752  0.0402
   43A        P  850   6.383   7.678   1.679  0.3664  0.0506  0.0004
   43A      O1P  851   6.375   7.540   1.724  0.0959  0.3875  0.4591
   43A      O2P  852   6.392   7.787   1.773 -0.6144  0.2885  0.3774
   43A      O5'  853   6.512   7.686   1.582 -0.7506  0.4894 -0.1948
   43A      C5'  854   6.556   7.573   1.507 -0.6376 -0.2937  0.4515
   43A     H5'1  855   6.473   7.536   1.447 -0.3401 -3.0812  1.6022
   43A     H5'2  856   6.589   7.495   1.576 -5.1694 -1.6993  1.3715
   43A      C4'  857   6.665   7.604   1.406  0.1501 -0.1722 -0.1078
   43A      H4'  858   6.688   7.544   1.317  0.4705  1.1277 -0.9280
   43A      O4'  859   6.631   7.729   1.345 -0.4846  0.0317  0.6031
   43A      C1'  860   6.743   7.823   1.330  0.3106  0.4370 -0.2200
   43A      H1'  861   6.746   7.837   1.222  0.8770 -1.5585 -0.5149
   43A       N9  862   6.709   7.949   1.399 -0.6340  0.1037  0.4953
   43A       C8  863   6.631   7.971   1.507 -0.9104  0.0716 -0.2880
   43A       H8  864   6.577   7.895   1.562 -1.1559  0.0229 -0.5949
   43A       N7  865   6.636   8.090   1.557 -0.6076  0.0575 -0.1894
   43A       C5  866   6.712   8.165   1.458 -0.2970 -0.2689 -0.0474
   43A       C6  867   6.769   8.296   1.446  0.1706 -0.6460  0.0518
   43A       N6  868   6.725   8.401   1.516 -0.4844 -0.1032  0.5012
   43A      H61  869   6.666   8.386   1.597 -0.6753  0.9667  0.5763
   43A      H62  870   6.770   8.485   1.483 -1.7860 -0.5373 -2.7522
   43A       N1  871   6.857   8.320   1.353 -0.0816 -0.4055  0.1391
   43A       C2  872   6.886   8.231   1.264  0.2511 -0.1831  0.5081
   43A       H2  873   6.943   8.268   1.180  0.1628  2.7060  1.6277
   43A       N3  874   6.846   8.105   1.258  0.6577 -0.0760  0.3094
   43A       C4  875   6.757   8.076   1.362 -0.4004  0.0252  0.0856
   43A      C3'  876   6.798   7.639   1.468  0.8047  0.4357 -0.7080
   43A      H3'  877   6.772   7.681   1.565  0.3271  3.0482 -1.8989
   43A      C2'  878   6.866   7.751   1.384 -0.3080 -0.0906  0.3085
   43A     H2'1  879   6.918   7.815   1.455 -1.1429  3.5100 -2.0699
   43A      O2'  880   6.946   7.687   1.283  0.3973 -0.0665 -0.3820
   43A     HO'2  881   6.972   7.603   1.321 -0.7868 -0.9928 -1.5461
   43A      O3'  882   6.892   7.532   1.484 -0.0850  0.7818 -0.0703
   44A        P  883   7.015   7.533   1.590  0.1623 -0.3647  0.3602
   44A      O1P  884   7.096   7.409   1.574 -0.6160  0.2683  0.2419
   44A      O2P  885   6.960   7.568   1.726 -0.1610 -0.5099 -0.3651
   44A      O5'  886   7.103   7.661   1.544  0.1189 -0.3154  0.2167
   44A      C5'  887   7.225   7.640   1.466 -0.2019 -0.7500  0.1905
   44A     H5'1  888   7.199   7.597   1.369  1.5874  0.1265 -0.7323
   44A     H5'2  889   7.294   7.574   1.517  1.3760  0.4366 -0.3357
   44A      C4'  890   7.293   7.772   1.429 -0.3941  0.6316  0.3456
   44A      H4'  891   7.360   7.756   1.345  0.0295 -0.0784  0.8089
   44A      O4'  892   7.195   7.877   1.408 -0.0040 -0.0934 -0.2765
   44A      C1'  893   7.257   8.000   1.430 -1.0981  0.0495  0.4556
   44A      H1'  894   7.286   8.054   1.340  1.3849  0.6297  1.4884
   44A       N9  895   7.169   8.087   1.510  0.0972 -0.4097 -0.6417
   44A       C8  896   7.076   8.043   1.605  0.2516  0.1023 -0.2841
   44A       H8  897   7.059   7.938   1.625  0.9859  0.3082  1.5991
   44A       N7  898   7.019   8.136   1.668 -0.5531 -0.2486 -0.0248
   44A       C5  899   7.087   8.253   1.622  0.9432  0.0564 -0.4178
   44A       C6  900   7.079   8.392   1.651 -1.1746 -0.2824  0.1848
   44A       N6  901   7.009   8.462   1.742 -0.7126  0.7381 -0.4261
   44A      H61  902   6.947   8.414   1.806 -0.3379 -0.2970 -0.8113
   44A      H62  903   7.021   8.562   1.736 -1.3719  0.9190  0.9081
   44A       N1  904   7.147   8.479   1.581 -0.1521  0.2872  0.7829
   44A       C2  905   7.229   8.436   1.483 -0.3991  0.0633 -0.0675
   44A       H2  906   7.289   8.516   1.443 -1.1104  0.8905  0.4740
   44A       N3  907   7.252   8.309   1.446 -0.8560 -0.3853 -0.5705
   44A       C4  908   7.172   8.221   1.515 -0.6151 -0.2993 -0.3069
   44A      C3'  909   7.380   7.831   1.543  0.5376 -1.3763 -0.5055
   44A      H3'  910   7.328   7.823   1.638 -0.2740  3.3275 -0.3331
   44A      C2'  911   7.384   7.981   1.510 -0.8075  0.4629 -0.2070
   44A     H2'1  912   7.391   8.046   1.597  0.6716  0.3005 -0.1825
   44A      O2'  913   7.486   8.002   1.415 -0.5123 -0.2777  0.0491
   44A     HO'2  914   7.555   7.939   1.439 -0.4748 -1.4771 -2.7949
   44A      O3'  915   7.510   7.764   1.554 -0.1179 -0.5618 -0.0525
   45U        P  916   7.615   7.780   1.678 -0.3278 -0.0917  0.4400
   45U      O1P  917   7.729   7.697   1.641  0.0980  0.4770 -0.4398
   45U      O2P  918   7.551   7.757   1.807  0.1740 -0.5989 -0.0268
   45U      O5'  919   7.662   7.934   1.662 -0.6438 -0.2378  0.5265
   45U      C5'  920   7.778   7.965   1.580 -0.4046  0.1830 -0.0358
   45U     H5'1  921   7.755   7.936   1.477 -1.5355  2.2929 -0.4486
   45U     H5'2  922   7.868   7.910   1.607 -0.9067 -1.1289 -0.9625
   45U      C4'  923   7.801   8.120   1.588  0.5009 -0.0723 -0.2541
   45U      H4'  924   7.871   8.154   1.512  0.1165  2.6147  0.4749
   45U      O4'  925   7.670   8.188   1.573 -0.4120 -0.0721 -0.1740
   45U      C1'  926   7.669   8.303   1.656 -0.6901  0.8486 -0.6272
   45U      H1'  927   7.683   8.384   1.585  0.0986  0.1371 -1.3075
   45U       N1  928   7.547   8.316   1.731  0.4138 -0.6005  0.5414
   45U       C6  929   7.487   8.202   1.787 -0.6651 -0.4720  0.6457
   45U       H6  930   7.534   8.105   1.775  3.2751  1.2245  0.6049
   45U       C5  931   7.376   8.218   1.865  0.2969  0.2104  0.2166
   45U       H5  932   7.322   8.137   1.911  0.9740 -0.8955 -0.8665
   45U       C4  933   7.315   8.349   1.889 -0.8431 -0.2120 -0.6162
   45U       O4  934   7.216   8.372   1.962  0.3748  0.0781  0.1614
   45U       N3  935   7.385   8.454   1.834  0.3008  0.0195  0.3994
   45U       H3  936   7.360   8.545   1.871  0.2792  0.4174 -0.5787
   45U       C2  937   7.500   8.441   1.764 -0.2501 -0.2847  0.0966
   45U       O2  938   7.558   8.537   1.731 -0.4308  0.5488 -0.3479
   45U      C3'  939   7.851   8.155   1.727  0.4326 -0.3852 -0.5399
   45U      H3'  940   7.806   8.093   1.805  0.6457 -0.0665 -0.1557
   45U      C2'  941   7.795   8.294   1.744  0.4568 -0.5392 -0.2894
   45U     H2'1  942   7.770   8.303   1.850 -1.1966 -0.6809 -0.6462
   45U      O2'  943   7.880   8.403   1.697 -0.2654  0.3265  0.4307
   45U     HO'2  944   7.970   8.376   1.720 -0.2935  1.0301  1.4139
   45U      O3'  945   7.992   8.164   1.737 -0.2533  0.4910  0.1601
   46U        P  946   8.088   8.126   1.861  0.0318  0.3435  0.0319
   46U      O1P  947   8.221   8.123   1.796  0.6453  0.5286 -0.3347
   46U      O2P  948   8.033   8.003   1.920  0.3701  0.1333  0.0360
   46U      O5'  949   8.079   8.248   1.950  0.5922 -0.6717  0.1058
   46U      C5'  950   8.155   8.368   1.923  0.5474  0.6813  0.1343
   46U     H5'1  951   8.134   8.389   1.818  2.2761 -0.5859 -0.5250
   46U     H5'2  952   8.258   8.337   1.943  0.4587 -0.0183 -0.4498
   46U      C4'  953   8.116   8.483   2.008 -0.8826  0.3617 -0.3162
   46U      H4'  954   8.187   8.561   1.982 -0.0731  0.0378  0.8394
   46U      O4'  955   7.988   8.521   1.969 -0.1727  0.1594 -0.3207
   46U      C1'  956   7.916   8.575   2.076 -0.8760 -0.1589 -0.5858
   46U      H1'  957   7.893   8.676   2.041  1.3058  0.2575 -0.9780
   46U       N1  958   7.781   8.515   2.108  0.2508  1.0412 -0.2064
   46U       C6  959   7.766   8.378   2.102 -0.3988 -1.1737 -0.1836
   46U       H6  960   7.853   8.320   2.072  0.0025  0.0362 -1.4315
   46U       C5  961   7.652   8.319   2.128  0.5490 -0.1378 -0.4133
   46U       H5  962   7.652   8.211   2.128 -2.9978 -0.2718 -0.7822
   46U       C4  963   7.538   8.394   2.176  0.1123  0.0294 -0.1842
   46U       O4  964   7.430   8.342   2.219 -0.6931  0.4814  0.3125
   46U       N3  965   7.558   8.528   2.183  0.0773 -0.0496  0.4960
   46U       H3  966   7.479   8.585   2.210 -0.2040  0.2691 -0.8874
   46U       C2  967   7.677   8.595   2.157  0.4412  0.2144 -0.2989
   46U       O2  968   7.690   8.715   2.169  0.4556  0.2237  0.3677
   46U      C3'  969   8.109   8.471   2.165 -0.1256  0.5805 -0.0108
   46U      H3'  970   8.072   8.373   2.195  2.6309 -0.1752  1.3051
   46U      C2'  971   8.010   8.589   2.195 -0.4809  0.7076  0.1830
   46U     H2'1  972   7.948   8.568   2.282  1.6776  0.6326  1.7757
   46U      O2'  973   8.072   8.723   2.192  0.0518  1.3886  0.0028
   46U     HO'2  974   8.164   8.717   2.165 -0.1691 -0.0647 -0.5328
   46U      O3'  975   8.234   8.493   2.233  0.2796 -0.3239  0.0113
   47A        P  976   8.245   8.455   2.377  0.3613  0.3097  0.1796
   47A      O1P  977   8.373   8.496   2.429 -0.4634 -0.0638  0.2392
   47A      O2P  978   8.194   8.318   2.402 -0.6198  0.2790 -0.2978
   47A      O5'  979   8.141   8.539   2.453  0.3302  0.2704  0.3764
   47A      C5'  980   8.176   8.669   2.499 -0.3396 -0.1623 -0.3419
   47A     H5'1  981   8.207   8.731   2.415 -1.8374  0.4233 -0.4954
   47A     H5'2  982   8.264   8.671   2.563 -0.0593 -1.3622 -0.6741
   47A      C4'  983   8.056   8.736   2.569  0.6295  0.1821  0.4218
   47A      H4'  984   8.075   8.843   2.584 -0.3702  0.3470  0.5804
   47A      O4'  985   7.938   8.727   2.493  0.1907 -0.3657 -0.0111
   47A      C1'  986   7.828   8.736   2.587 -0.2243 -0.1404  0.5998
   47A      H1'  987   7.769   8.826   2.571 -2.4853 -1.7896 -0.8342
   47A       N9  988   7.739   8.622   2.560 -0.2202  0.2340 -0.3195
   47A       C8  989   7.770   8.499   2.513  0.5854 -0.1815 -0.3754
   47A       H8  990   7.867   8.471   2.475  0.7057 -0.7466  0.3274
   47A       N7  991   7.664   8.419   2.499  0.1172 -0.2110 -0.0868
   47A       C5  992   7.560   8.498   2.545 -0.1753  0.2381 -0.0692
   47A       C6  993   7.417   8.481   2.569 -0.2595 -0.8283  1.0293
   47A       N6  994   7.349   8.376   2.527 -0.0018  0.6071  0.5509
   47A      H61  995   7.400   8.298   2.489 -0.4163  1.0231 -0.9161
   47A      H62  996   7.248   8.374   2.529 -0.0762  2.2578  2.9751
   47A       N1  997   7.352   8.576   2.637 -0.1209  0.1281  0.2014
   47A       C2  998   7.417   8.684   2.674  0.4075  0.0959  0.2233
   47A       H2  999   7.362   8.755   2.733  1.8851  1.1672  0.3523
   47A       N3 1000   7.544   8.718   2.653 -0.5376 -0.5190 -0.4015
   47A       C4 1001   7.608   8.617   2.595 -0.2569  0.4780  0.4678
   47A      C3' 1002   8.027   8.676   2.705 -0.4726 -0.2107  0.0040
   47A      H3' 1003   8.001   8.570   2.699 -0.0983 -0.2626 -0.8656
   47A      C2' 1004   7.891   8.735   2.726  0.4295  0.3258  0.6185
   47A     H2'1 1005   7.840   8.670   2.797  1.7979  0.1310  1.4586
   47A      O2' 1006   7.898   8.869   2.772 -0.0121  0.5451  0.6423
   47A     HO'2 1007   7.980   8.879   2.821  1.2278 -0.2675 -1.1604
   47A      O3' 1008   8.119   8.701   2.807 -0.1536  0.5322 -0.5517
   48U        P 1009   8.156   8.584   2.911  0.1863 -0.1883  0.0003
   48U      O1P 1010   8.269   8.632   2.996  0.7270 -0.2649 -0.4503
   48U      O2P 1011   8.172   8.459   2.837 -0.2923  0.3520 -0.4611
   48U      O5' 1012   8.022   8.585   2.997  0.4373  0.0620 -1.0962
   48U      C5' 1013   7.999   8.682   3.097  0.8353 -0.2391 -0.0153
   48U     H5'1 1014   8.038   8.777   3.063  2.1589 -1.0109 -0.7369
   48U     H5'2 1015   8.049   8.659   3.191 -0.1998 -0.0822  0.5971
   48U      C4' 1016   7.853   8.709   3.132 -0.0527 -0.5200 -0.1743
   48U      H4' 1017   7.842   8.805   3.182  0.2658  0.2879 -1.5991
   48U      O4' 1018   7.762   8.710   3.024  0.2172  0.7606  0.2327
   48U      C1' 1019   7.638   8.655   3.060  0.3885  0.1021  0.1148
   48U      H1' 1020   7.558   8.726   3.042  0.2848 -0.0259  0.0727
   48U       N1 1021   7.608   8.527   2.983 -0.1878 -0.3732  0.5723
   48U       C6 1022   7.711   8.451   2.924 -0.1002  0.2959 -0.7241
   48U       H6 1023   7.813   8.484   2.939  0.4390 -2.2257  1.9997
   48U       C5 1024   7.686   8.351   2.837  0.3958 -0.0941  0.4705
   48U       H5 1025   7.763   8.297   2.784 -0.4814 -1.0925  0.1838
   48U       C4 1026   7.549   8.302   2.821  0.0632  0.0582 -0.4914
   48U       O4 1027   7.512   8.207   2.757  0.0560  0.3037 -0.2244
   48U       N3 1028   7.459   8.360   2.896  0.0962 -0.6727 -0.1500
   48U       H3 1029   7.364   8.334   2.874  0.3561 -2.3152  0.5085
   48U       C2 1030   7.478   8.471   2.979 -0.5860  0.0930  0.3139
   48U       O2 1031   7.386   8.521   3.042  0.4984  0.5193 -0.1796
   48U      C3' 1032   7.802   8.602   3.228 -0.1577  0.8450  0.1825
   48U      H3' 1033   7.825   8.498   3.204  1.2409 -0.5243  5.9072
   48U      C2' 1034   7.650   8.626   3.208  0.6573 -0.5807 -0.2649
   48U     H2'1 1035   7.585   8.550   3.251 -1.7238  1.9624  0.9750
   48U      O2' 1036   7.600   8.751   3.273 -0.5423 -0.4782 -0.3231
   48U     HO'2 1037   7.646   8.751   3.357 -1.7411 -1.5754  0.3785
   48U      O3' 1038   7.852   8.619   3.355 -0.6357  0.1430 -0.4123
   49C        P 1039   7.847   8.504   3.464 -0.3324  0.4662  0.2793
   49C      O1P 1040   7.906   8.562   3.586  0.6495  0.0703 -0.5104
   49C      O2P 1041   7.907   8.387   3.400  0.3009  0.4906 -0.6993
   49C      O5' 1042   7.690   8.472   3.469 -0.6282 -0.3205 -0.2614
   49C      C5' 1043   7.601   8.532   3.558  0.0830 -0.0853 -0.5192
   49C     H5'1 1044   7.595   8.640   3.543 -1.0915  0.0383  0.6439
   49C     H5'2 1045   7.630   8.508   3.660 -0.7185 -1.7413 -0.6443
   49C      C4' 1046   7.449   8.496   3.556  0.1992  0.2199 -0.0610
   49C      H4' 1047   7.392   8.563   3.621 -1.1256 -2.2234  1.4730
   49C      O4' 1048   7.403   8.498   3.421 -0.0138  0.2668 -0.6373
   49C      C1' 1049   7.311   8.388   3.409  0.2755 -0.5194  0.4995
   49C      H1' 1050   7.218   8.426   3.368  0.5952 -0.9220 -0.6385
   49C       N1 1051   7.349   8.286   3.307  0.5980  0.0858 -0.4472
   49C       C6 1052   7.478   8.265   3.274 -0.1856 -0.0221 -0.1189
   49C       H6 1053   7.557   8.318   3.325  1.0213  0.6682 -2.5785
   49C       C5 1054   7.507   8.174   3.176 -0.5544 -0.0809 -0.2096
   49C       H5 1055   7.611   8.150   3.157 -0.1840  0.1821  1.3292
   49C       C4 1056   7.399   8.122   3.103  0.0440 -0.0254 -0.1237
   49C       N4 1057   7.426   8.045   3.003  0.1040  0.1512  0.1589
   49C      H41 1058   7.524   8.030   2.987  0.0909  0.7759 -0.5261
   49C      H42 1059   7.351   7.998   2.954 -1.5940  2.5512  0.2944
   49C       N3 1060   7.276   8.140   3.138  0.4443  0.0116  0.1397
   49C       C2 1061   7.249   8.223   3.239 -0.1355 -0.2744  0.1492
   49C       O2 1062   7.132   8.224   3.269  0.3133 -0.3333  0.3563
   49C      C3' 1063   7.420   8.354   3.617  0.6911 -0.2736 -0.0744
   49C      H3' 1064   7.495   8.283   3.583 -1.1215 -1.0414 -2.7651
   49C      C2' 1065   7.281   8.330   3.548 -0.4718 -0.7029 -0.3388
   49C     H2'1 1066   7.266   8.222   3.553  1.0139 -0.9087  0.0652
   49C      O2' 1067   7.175   8.408   3.606 -0.3476  0.7990 -0.0364
   49C     HO'2 1068   7.214   8.414   3.694  0.4703  0.4321 -0.3609
   49C      O3' 1069   7.403   8.351   3.755 -0.4180 -0.1917 -0.5157
   50U        P 1070   7.429   8.215   3.839 -0.0042 -0.1258 -0.1102
   50U      O1P 1071   7.394   8.241   3.979 -0.2317 -0.5846 -0.3130
   50U      O2P 1072   7.562   8.182   3.800 -0.4955  0.1400 -1.0531
   50U      O5' 1073   7.322   8.109   3.779  0.3587  0.6791 -0.3331
   50U      C5' 1074   7.183   8.124   3.813 -0.3061 -0.3596  0.1221
   50U     H5'1 1075   7.164   8.230   3.798  1.6637 -0.0203 -0.2658
   50U     H5'2 1076   7.169   8.105   3.919  0.1099  1.9779  0.6457
   50U      C4' 1077   7.092   8.030   3.730 -0.9885  1.0285  0.3328
   50U      H4' 1078   6.986   8.051   3.733 -1.6081 -1.1000 -2.4750
   50U      O4' 1079   7.132   8.047   3.590  0.3973  0.5182 -0.4951
   50U      C1' 1080   7.083   7.933   3.521  0.2381 -0.2588  0.3396
   50U      H1' 1081   6.993   7.961   3.467  1.0913  0.4210 -0.7545
   50U       N1 1082   7.190   7.881   3.432 -0.3643 -0.0124  0.3049
   50U       C6 1083   7.324   7.902   3.455 -0.1057 -0.0744  0.3694
   50U       H6 1084   7.361   7.967   3.533  1.8714 -0.4367 -0.1904
   50U       C5 1085   7.418   7.861   3.367 -0.1383  0.9630 -0.1216
   50U       H5 1086   7.520   7.895   3.383  0.3753 -0.1139 -0.9998
   50U       C4 1087   7.388   7.761   3.261  0.6020  0.8442 -0.4952
   50U       O4 1088   7.472   7.710   3.182  0.6866 -0.1563  0.2372
   50U       N3 1089   7.249   7.749   3.239 -0.3099  0.2000  0.4187
   50U       H3 1090   7.217   7.704   3.155  0.1087 -0.8649  0.8096
   50U       C2 1091   7.152   7.801   3.318  0.0175  0.2533  0.2588
   50U       O2 1092   7.038   7.782   3.284 -0.0267  0.0802  0.0200
   50U      C3' 1093   7.115   7.879   3.757 -0.6416 -0.4954  0.3229
   50U      H3' 1094   7.223   7.869   3.750 -0.1798  1.6448  2.9061
   50U      C2' 1095   7.043   7.828   3.629 -0.2340  0.0794 -0.2389
   50U     H2'1 1096   7.071   7.727   3.597  0.8850 -0.2223  1.5203
   50U      O2' 1097   6.897   7.846   3.631  0.6684  0.0580  0.4899
   50U     HO'2 1098   6.857   7.759   3.635  1.1195 -0.2158 -0.5929
   50U      O3' 1099   7.049   7.831   3.872 -0.3248  0.5438  0.1218
   51A        P 1100   7.089   7.687   3.927 -0.2571 -0.4950 -0.4466
   51A      O1P 1101   7.033   7.670   4.061  0.2089 -0.0890 -0.1862
   51A      O2P 1102   7.231   7.656   3.907  0.9035 -0.2441 -0.0841
   51A      O5' 1103   7.002   7.587   3.835 -0.6862  0.6408  0.1325
   51A      C5' 1104   6.865   7.573   3.840 -0.0131 -0.3076 -0.2969
   51A     H5'1 1105   6.808   7.666   3.836 -1.5686 -1.1501  1.0165
   51A     H5'2 1106   6.842   7.523   3.934  0.0725  1.3523  0.6311
   51A      C4' 1107   6.816   7.495   3.719 -0.0567  0.1136 -0.3811
   51A      H4' 1108   6.708   7.503   3.711 -0.1676 -1.2405 -0.4606
   51A      O4' 1109   6.875   7.543   3.594 -0.5917 -0.8471  0.0340
   51A      C1' 1110   6.900   7.441   3.495  0.4347  0.5422 -0.3023
   51A      H1' 1111   6.841   7.450   3.403 -0.5781  0.3814  0.3109
   51A       N9 1112   7.048   7.424   3.464 -0.1495  0.1967 -0.2474
   51A       C8 1113   7.159   7.479   3.528  0.3220 -0.7018 -0.2949
   51A       H8 1114   7.158   7.537   3.619 -1.2711 -1.8031  0.4299
   51A       N7 1115   7.272   7.464   3.460 -0.2636  0.0457  0.5771
   51A       C5 1116   7.232   7.387   3.353 -0.0586 -0.6093  0.8749
   51A       C6 1117   7.294   7.334   3.235  0.5692  0.7647 -0.9345
   51A       N6 1118   7.421   7.350   3.210  0.4436  0.4376  1.0339
   51A      H61 1119   7.477   7.396   3.280  1.1628 -1.8160  2.0035
   51A      H62 1120   7.456   7.321   3.120  2.0590  0.2787  1.6755
   51A       N1 1121   7.232   7.266   3.142 -0.0666  0.3704  0.3625
   51A       C2 1122   7.104   7.240   3.157 -0.1830  0.0901 -0.5534
   51A       H2 1123   7.057   7.179   3.081  0.8835 -1.6370  0.1220
   51A       N3 1124   7.035   7.276   3.269  0.1954 -0.0061 -0.1287
   51A       C4 1125   7.100   7.354   3.360  0.4713  0.3437 -0.3722
   51A      C3' 1126   6.852   7.349   3.722  0.0353  0.4146  0.2274
   51A      H3' 1127   6.954   7.351   3.759  0.7391  1.6529 -1.6202
   51A      C2' 1128   6.855   7.311   3.575  0.5193 -0.2735 -0.4914
   51A     H2'1 1129   6.909   7.219   3.553 -0.7717 -1.7646  2.1115
   51A      O2' 1130   6.722   7.288   3.530  0.0058 -0.3560 -0.4313
   51A     HO'2 1131   6.666   7.282   3.608 -1.4612 -1.3856 -1.5013
   51A      O3' 1132   6.755   7.278   3.799  0.3155 -0.3008  0.2419
   52U        P 1133   6.787   7.136   3.866 -0.3668 -0.1656 -0.0842
   52U      O1P 1134   6.667   7.084   3.926 -0.2244  0.1125 -0.5723
   52U      O2P 1135   6.907   7.149   3.952 -0.2458 -0.4992  0.3495
   52U      O5' 1136   6.831   7.042   3.752 -0.1049  0.1959  0.0504
   52U      C5' 1137   6.737   6.971   3.669  0.5229 -0.4831 -0.1599
   52U     H5'1 1138   6.659   7.038   3.631 -1.9181 -1.9906  1.8982
   52U     H5'2 1139   6.684   6.896   3.728  0.1718 -0.5280 -0.5271
   52U      C4' 1140   6.787   6.898   3.546  0.0359 -1.1650  0.7720
   52U      H4' 1141   6.707   6.871   3.477  0.6252  0.9755 -0.8395
   52U      O4' 1142   6.875   6.986   3.473 -0.0639  0.0760  0.2463
   52U      C1' 1143   6.980   6.920   3.402  0.1399 -0.7822  0.6834
   52U      H1' 1144   6.961   6.933   3.296 -3.4038  0.1560  1.2868
   52U       N1 1145   7.124   6.969   3.424  0.2311 -0.4084 -0.2973
   52U       C6 1146   7.157   7.050   3.528  0.2352 -0.7110 -0.3712
   52U       H6 1147   7.077   7.078   3.595 -1.6175  1.3454 -3.1992
   52U       C5 1148   7.278   7.110   3.536  0.2766 -0.0499 -0.3685
   52U       H5 1149   7.294   7.181   3.616 -1.4096  0.7805 -0.7353
   52U       C4 1150   7.385   7.087   3.441  0.2014 -0.3741  0.1291
   52U       O4 1151   7.494   7.132   3.446 -0.3027  0.0316 -0.7480
   52U       N3 1152   7.345   7.008   3.335 -0.0643  0.3222  0.4551
   52U       H3 1153   7.411   6.981   3.264 -2.0912 -1.2629 -0.9772
   52U       C2 1154   7.221   6.944   3.325  0.6300  0.1288 -0.2297
   52U       O2 1155   7.193   6.867   3.232 -0.3741 -0.5427  0.1676
   52U      C3' 1156   6.876   6.781   3.565  0.1266 -0.5254  1.0098
   52U      H3' 1157   6.944   6.803   3.648 -0.7172 -0.8255  1.8016
   52U      C2' 1158   6.966   6.774   3.443 -0.5265  0.9617 -0.6032
   52U     H2'1 1159   7.062   6.737   3.479  0.0525  0.4278 -2.5641
   52U      O2' 1160   6.912   6.700   3.326 -0.2269 -0.1530  0.3364
   52U     HO'2 1161   6.989   6.672   3.276 -1.0136 -1.1244 -0.3671
   52U      O3' 1162   6.804   6.660   3.584  0.7081  0.5319 -0.0727
   53U        P 1163   6.881   6.539   3.641 -0.2503 -0.0979 -0.1501
   53U      O1P 1164   6.792   6.426   3.660 -0.5079  0.3203 -0.0089
   53U      O2P 1165   6.949   6.581   3.762 -0.6851  0.4374 -0.1703
   53U      O5' 1166   7.002   6.491   3.541 -0.1216  0.0282 -0.3347
   53U      C5' 1167   6.991   6.398   3.439 -0.0395 -0.0871 -0.3418
   53U     H5'1 1168   6.912   6.424   3.369 -0.7912 -4.3215 -1.3358
   53U     H5'2 1169   6.970   6.298   3.478  0.5063  0.1825  0.6857
   53U      C4' 1170   7.122   6.380   3.363 -0.0591 -0.1471 -0.5951
   53U      H4' 1171   7.104   6.319   3.275  1.5718 -0.8441 -0.4827
   53U      O4' 1172   7.177   6.505   3.317 -0.2935  0.0072 -0.4076
   53U      C1' 1173   7.320   6.497   3.296  0.1893 -0.6056 -0.0113
   53U      H1' 1174   7.346   6.491   3.191  0.1757 -0.2474 -0.0364
   53U       N1 1175   7.392   6.610   3.364 -0.1406  0.2727  0.3584
   53U       C6 1176   7.348   6.656   3.488  0.3380 -1.0591  0.1067
   53U       H6 1177   7.257   6.619   3.535  0.9580 -1.7747  0.7673
   53U       C5 1178   7.420   6.757   3.544 -0.7855 -0.2706  0.5597
   53U       H5 1179   7.399   6.805   3.639  3.4969  1.4922  0.8697
   53U       C4 1180   7.556   6.789   3.502 -0.5346  0.4095  0.0471
   53U       O4 1181   7.632   6.869   3.561 -0.2255  0.4021  0.1928
   53U       N3 1182   7.594   6.731   3.385 -0.2766 -0.3301 -0.0682
   53U       H3 1183   7.681   6.765   3.346  1.0474 -1.1123  2.0350
   53U       C2 1184   7.519   6.642   3.318  0.3602 -0.0435 -0.7648
   53U       O2 1185   7.579   6.587   3.222  0.3209 -0.5270 -0.0591
   53U      C3' 1186   7.245   6.321   3.434  0.1207 -0.2373 -0.2250
   53U      H3' 1187   7.248   6.364   3.534  2.2944  1.8115 -1.0712
   53U      C2' 1188   7.362   6.362   3.344  0.3495  0.7961 -0.0861
   53U     H2'1 1189   7.453   6.363   3.404  2.2474  0.0074 -2.7378
   53U      O2' 1190   7.387   6.272   3.235  0.0655  0.0282 -0.7476
   53U     HO'2 1191   7.472   6.236   3.260  0.8591  0.9154 -2.0548
   53U      O3' 1192   7.223   6.181   3.457  0.2530 -0.2450 -0.8254
   54C        P 1193   7.293   6.103   3.575 -0.2340  0.0200  0.0596
   54C      O1P 1194   7.237   5.966   3.568 -0.3966  0.0098 -0.0819
   54C      O2P 1195   7.295   6.181   3.697 -0.5603  0.0340 -0.4649
   54C      O5' 1196   7.439   6.103   3.507  0.3852 -0.4345 -0.4552
   54C      C5' 1197   7.471   6.030   3.397 -0.0730 -0.7724  0.0580
   54C     H5'1 1198   7.395   6.060   3.325  0.2810 -0.6375 -0.2614
   54C     H5'2 1199   7.475   5.923   3.419 -3.2217 -0.6936  1.5762
   54C      C4' 1200   7.608   6.074   3.347  1.1321 -0.1188  0.6535
   54C      H4' 1201   7.625   6.013   3.257  1.0072  0.0298  0.5290
   54C      O4' 1202   7.616   6.214   3.323  0.2225 -0.0588  0.0497
   54C      C1' 1203   7.756   6.254   3.326  0.2412  0.2544 -0.0800
   54C      H1' 1204   7.787   6.282   3.225  0.5712 -0.9580 -0.3298
   54C       N1 1205   7.780   6.363   3.424  0.4129 -0.0135  0.4193
   54C       C6 1206   7.700   6.381   3.534  0.8575  0.1431 -0.2585
   54C       H6 1207   7.611   6.321   3.544  0.7814  0.3162  0.1197
   54C       C5 1208   7.743   6.471   3.634 -0.9207 -0.0201  0.4584
   54C       H5 1209   7.687   6.492   3.725 -1.0907  1.8853 -0.0422
   54C       C4 1210   7.868   6.542   3.612  0.6563  0.2141  0.8034
   54C       N4 1211   7.897   6.644   3.692  0.2025  0.3320  0.1541
   54C      H41 1212   7.822   6.675   3.752 -1.8766  0.3313 -2.2725
   54C      H42 1213   7.975   6.703   3.665  0.1493  0.3841  0.1131
   54C       N3 1214   7.949   6.511   3.511 -0.0581 -0.7445  0.1945
   54C       C2 1215   7.906   6.425   3.415 -0.5430  0.0642 -0.3934
   54C       O2 1216   7.979   6.398   3.318 -0.3411 -0.7654  0.8248
   54C      C3' 1217   7.723   6.042   3.439 -0.1612  0.9750  0.3547
   54C      H3' 1218   7.706   6.074   3.542 -0.0123  1.7081  0.1554
   54C      C2' 1219   7.832   6.130   3.375 -0.9311  0.1602  0.6749
   54C     H2'1 1220   7.917   6.159   3.437  0.5412  2.3509 -2.1631
   54C      O2' 1221   7.889   6.081   3.251 -0.1529 -0.2170 -0.5940
   54C     HO'2 1222   7.872   5.987   3.248  1.5759 -0.8588  3.4812
   54C      O3' 1223   7.774   5.906   3.438 -0.4546  0.4437 -0.1782
   55C        P 1224   7.890   5.868   3.542  0.3550  0.4119 -0.0626
   55C      O1P 1225   7.910   5.724   3.515  0.0189 -0.5834 -0.1277
   55C      O2P 1226   7.862   5.920   3.681  0.0596 -0.0302  0.3710
   55C      O5' 1227   8.023   5.933   3.493  0.5022 -0.0396  0.0812
   55C      C5' 1228   8.095   5.875   3.384 -0.0383  0.6788 -0.0193
   55C     H5'1 1229   8.047   5.912   3.294  1.0720 -0.7203 -1.2323
   55C     H5'2 1230   8.092   5.766   3.382 -0.3182  0.5937  2.1902
   55C      C4' 1231   8.238   5.931   3.381 -0.4802  0.2499 -0.2169
   55C      H4' 1232   8.302   5.883   3.308 -1.1772 -1.2176  0.1021
   55C      O4' 1233   8.229   6.075   3.367 -0.4201  0.0762  0.5289
   55C      C1' 1234   8.334   6.139   3.449 -0.0460  0.3552  0.3571
   55C      H1' 1235   8.403   6.189   3.381  1.9502  0.1793  2.1160
   55C       N1 1236   8.292   6.231   3.557  0.4880 -0.2088 -0.9552
   55C       C6 1237   8.160   6.222   3.603 -0.0811  0.1535 -0.3718
   55C       H6 1238   8.086   6.158   3.557  0.0639 -0.3235  0.0400
   55C       C5 1239   8.117   6.304   3.698  0.0278  0.1021  0.1267
   55C       H5 1240   8.022   6.288   3.747  0.8819 -1.4361  1.3452
   55C       C4 1241   8.210   6.405   3.737 -0.2919 -0.2653 -0.5039
   55C       N4 1242   8.173   6.489   3.831 -0.6441  0.0382 -0.1035
   55C      H41 1243   8.088   6.467   3.882 -0.9261  1.1229 -0.0863
   55C      H42 1244   8.240   6.554   3.869 -0.5794  0.3985 -0.8312
   55C       N3 1245   8.338   6.422   3.697 -0.2767  0.0861 -0.2824
   55C       C2 1246   8.381   6.325   3.612  0.6030  0.1465  0.4621
   55C       O2 1247   8.492   6.338   3.570  0.1552  0.2726  0.0772
   55C      C3' 1248   8.309   5.907   3.516  0.4784  0.0627  0.4939
   55C      H3' 1249   8.237   5.919   3.597 -0.2932 -1.6852  0.1230
   55C      C2' 1250   8.410   6.019   3.502 -0.8911  0.3529 -0.0241
   55C     H2'1 1251   8.466   6.037   3.594 -2.0467 -0.9699  0.9749
   55C      O2' 1252   8.501   5.987   3.410 -0.1993  0.4344 -0.0313
   55C     HO'2 1253   8.555   5.912   3.435 -0.3102  0.2884 -0.2229
   55C      O3' 1254   8.361   5.773   3.532  0.1271  0.4248 -0.0116
   56G        P 1255   8.391   5.709   3.676 -0.1038 -0.2168  0.0096
   56G      O1P 1256   8.417   5.568   3.650 -0.2732  0.8374  0.2975
   56G      O2P 1257   8.285   5.752   3.773 -0.0395  0.1634 -0.2037
   56G      O5' 1258   8.525   5.768   3.738 -0.3311 -0.4172 -0.1398
   56G      C5' 1259   8.645   5.737   3.668  0.8235  0.3649 -0.7363
   56G     H5'1 1260   8.631   5.754   3.561  0.8877  2.3907 -0.4673
   56G     H5'2 1261   8.663   5.631   3.683  2.3515  0.8135  0.9660
   56G      C4' 1262   8.763   5.833   3.699  0.7776 -0.2668 -0.3522
   56G      H4' 1263   8.853   5.820   3.638  1.2740  1.6723 -0.0758
   56G      O4' 1264   8.724   5.964   3.673 -0.2383  0.2360 -0.4170
   56G      C1' 1265   8.763   6.049   3.781 -0.3424 -0.1778 -0.2344
   56G      H1' 1266   8.827   6.125   3.736  1.1621 -1.0746  0.3170
   56G       N9 1267   8.660   6.112   3.859  0.1714 -1.6798  0.6753
   56G       C8 1268   8.522   6.096   3.843 -0.6763  0.6014  0.3315
   56G       H8 1269   8.489   6.004   3.797  0.4414 -0.3140  1.2863
   56G       N7 1270   8.445   6.186   3.899 -0.3537  0.2975  0.3887
   56G       C5 1271   8.547   6.274   3.956 -0.4505  0.7232  0.3179
   56G       C6 1272   8.537   6.392   4.032  0.3498 -0.3897 -0.2728
   56G       O6 1273   8.436   6.439   4.087 -0.4020  0.1066 -0.5016
   56G       N1 1274   8.651   6.449   4.064 -0.2793  0.1420  0.2149
   56G       H1 1275   8.648   6.529   4.125  2.2380  0.3029  0.2282
   56G       C2 1276   8.773   6.399   4.028  0.2635 -0.0418 -0.2349
   56G       N2 1277   8.875   6.471   4.060 -0.4121 -0.7454  0.2682
   56G      H21 1278   8.863   6.558   4.110 -0.5691  0.4825 -1.8258
   56G      H22 1279   8.967   6.444   4.030 -0.3399 -0.6169  0.3728
   56G       N3 1280   8.795   6.291   3.954 -0.6997  0.0064 -0.5207
   56G       C4 1281   8.673   6.232   3.924 -0.2013 -0.4706  0.0525
   56G      C3' 1282   8.809   5.817   3.844 -0.4480 -0.7973 -0.4156
   56G      H3' 1283   8.724   5.778   3.900  0.0077 -0.6380  0.4023
   56G      C2' 1284   8.851   5.961   3.880 -0.2254 -0.9319 -0.2142
   56G     H2'1 1285   8.831   5.984   3.985  0.9447 -1.2379  0.0865
   56G      O2' 1286   8.993   5.991   3.857  0.0425  0.5668 -0.0426
   56G     HO'2 1287   9.038   5.919   3.902 -2.0507 -1.2805 -0.7097
   56G      O3' 1288   8.920   5.729   3.844 -0.4089  0.2381 -0.3014
   57U        P 1289   8.938   5.638   3.970  0.2982  0.5224 -0.6240
   57U      O1P 1290   9.041   5.534   3.947 -0.2795  0.1825 -0.0932
   57U      O2P 1291   8.803   5.584   4.015 -0.1184  0.3112 -0.9240
   57U      O5' 1292   8.995   5.730   4.089  0.3426 -0.5374  0.1587
   57U      C5' 1293   9.125   5.756   4.103  0.0960 -0.3796 -0.6866
   57U     H5'1 1294   9.169   5.769   4.004  2.3889  2.2370  0.5093
   57U     H5'2 1295   9.172   5.664   4.139  0.2826 -0.5620 -1.3983
   57U      C4' 1296   9.156   5.870   4.198 -0.4901 -0.6545  0.4999
   57U      H4' 1297   9.262   5.890   4.186 -0.6003 -0.4013 -0.0619
   57U      O4' 1298   9.087   5.986   4.163  0.5039  0.0250  0.0051
   57U      C1' 1299   9.040   6.048   4.281 -0.3288  0.1595  0.7997
   57U      H1' 1300   9.087   6.146   4.274  2.2030 -0.8180  2.5471
   57U       N1 1301   8.892   6.059   4.284 -0.0141  0.0621  0.2934
   57U       C6 1302   8.806   5.969   4.224 -0.3682  0.9872  0.1739
   57U       H6 1303   8.846   5.875   4.189 -0.7328  0.6255  0.7230
   57U       C5 1304   8.675   5.990   4.206  0.5248  0.0823 -0.3115
   57U       H5 1305   8.607   5.927   4.151 -0.0707 -0.2811  0.8037
   57U       C4 1306   8.621   6.115   4.258  1.1297  0.0965 -0.9748
   57U       O4 1307   8.506   6.158   4.237 -0.1648  0.2106  0.3305
   57U       N3 1308   8.710   6.195   4.323 -0.0110  0.8190  0.6987
   57U       H3 1309   8.682   6.286   4.357  0.9951  1.5217 -0.2939
   57U       C2 1310   8.843   6.180   4.332  1.3188  0.2879  0.0437
   57U       O2 1311   8.906   6.264   4.388 -0.1680  0.0772  0.1341
   57U      C3' 1312   9.113   5.833   4.345 -0.2180  0.4005  0.1301
   57U      H3' 1313   9.013   5.791   4.343  0.4574 -1.2637 -0.4214
   57U      C2' 1314   9.095   5.972   4.402  0.1069 -0.3674 -0.3056
   57U     H2'1 1315   9.012   5.959   4.472  0.1503  0.6198 -0.0611
   57U      O2' 1316   9.204   6.036   4.468 -0.5625 -0.1126  0.1266
   57U     HO'2 1317   9.226   5.965   4.528  0.3422 -2.9462 -3.2281
   57U      O3' 1318   9.198   5.738   4.417  0.4482 -0.2553  0.0907
   58A        P 1319   9.151   5.673   4.551  0.2163  0.1363  0.2760
   58A      O1P 1320   9.270   5.592   4.598 -0.7205  0.4842  0.0964
   58A      O2P 1321   9.028   5.596   4.518  0.2424  0.4637  0.2744
   58A      O5' 1322   9.115   5.785   4.657 -0.1073 -0.1470 -0.3207
   58A      C5' 1323   9.214   5.837   4.743  0.1491  0.3572  0.1648
   58A     H5'1 1324   9.295   5.884   4.687  0.1083 -1.3026 -1.3841
   58A     H5'2 1325   9.258   5.762   4.810 -1.2139 -0.6455 -0.0223
   58A      C4' 1326   9.164   5.957   4.830  0.1430 -0.0636 -0.6696
   58A      H4' 1327   9.253   6.005   4.869  0.2793  1.0178 -2.2260
   58A      O4' 1328   9.099   6.048   4.740 -0.0031  0.0383  0.1767
   58A      C1' 1329   9.004   6.115   4.808 -0.4040 -0.8198 -0.1042
   58A      H1' 1330   9.022   6.222   4.793  1.2047 -0.7870  1.7235
   58A       N9 1331   8.869   6.082   4.751  0.6401 -0.5980  0.5101
   58A       C8 1332   8.832   5.977   4.666 -0.2078 -0.5508 -0.2024
   58A       H8 1333   8.896   5.894   4.637  0.1505 -1.3793  2.5658
   58A       N7 1334   8.716   5.983   4.618 -0.0545 -0.0951  0.0304
   58A       C5 1335   8.662   6.098   4.683 -0.1677 -0.2745  0.9103
   58A       C6 1336   8.538   6.166   4.673 -0.1598  0.2978  0.8277
   58A       N6 1337   8.450   6.139   4.574 -0.4273  0.0064  0.0110
   58A      H61 1338   8.459   6.059   4.513  0.5253  0.4830 -0.4996
   58A      H62 1339   8.381   6.210   4.554  1.4771  1.7011 -0.9048
   58A       N1 1340   8.518   6.279   4.748 -0.3465  0.4394  0.5328
   58A       C2 1341   8.605   6.314   4.833 -0.4287 -0.1593 -0.5015
   58A       H2 1342   8.563   6.395   4.891 -0.1253  0.3875 -1.0377
   58A       N3 1343   8.730   6.264   4.845 -0.0815  0.1068 -0.1187
   58A       C4 1344   8.753   6.157   4.762  0.3392  0.4358 -0.4059
   58A      C3' 1345   9.055   5.915   4.936  0.3882  0.3930  0.5180
   58A      H3' 1346   8.981   5.844   4.899 -0.0625  1.0317  0.1950
   58A      C2' 1347   9.005   6.063   4.958 -0.3305  0.0475 -0.6112
   58A     H2'1 1348   8.906   6.064   5.005  0.7226  1.2777  1.6864
   58A      O2' 1349   9.102   6.138   5.035  0.3386  0.0038 -0.1686
   58A     HO'2 1350   9.159   6.066   5.065  0.5189 -0.1158 -0.7801
   58A      O3' 1351   9.112   5.877   5.063  0.5899 -0.1190  0.4085
   59C        P 1352   9.040   5.797   5.173  0.1506  0.2393  0.1852
   59C      O1P 1353   9.130   5.771   5.287  0.1667  0.7323  0.4924
   59C      O2P 1354   8.979   5.680   5.109  0.0656 -0.5620  0.3484
   59C      O5' 1355   8.916   5.879   5.215  0.1013  0.0339 -0.3552
   59C      C5' 1356   8.936   5.978   5.311  0.4257 -0.2217  0.2012
   59C     H5'1 1357   9.008   6.050   5.271 -0.7352 -0.1388 -1.8518
   59C     H5'2 1358   8.975   5.932   5.402  0.0516 -0.8105  0.0666
   59C      C4' 1359   8.809   6.058   5.348 -0.3136  0.7505 -0.0903
   59C      H4' 1360   8.830   6.129   5.428 -1.3833  2.1706 -1.0134
   59C      O4' 1361   8.754   6.136   5.241  0.8616  0.2805 -0.7092
   59C      C1' 1362   8.613   6.117   5.255  0.4225 -0.4700 -0.4429
   59C      H1' 1363   8.564   6.215   5.250 -1.4718 -1.4108 -1.3044
   59C       N1 1364   8.547   6.039   5.144  0.3566  0.1037  0.4428
   59C       C6 1365   8.614   5.963   5.055 -0.4188 -0.4543 -0.6728
   59C       H6 1366   8.719   5.945   5.075 -0.8003 -1.6760  0.3851
   59C       C5 1367   8.559   5.926   4.938 -0.0608 -0.2890  0.4575
   59C       H5 1368   8.621   5.880   4.863 -0.8145  0.8651 -0.9260
   59C       C4 1369   8.421   5.955   4.917 -0.9325  0.3706 -0.2560
   59C       N4 1370   8.375   5.911   4.805 -0.0796  0.2501  0.3184
   59C      H41 1371   8.427   5.847   4.746 -1.3532 -0.7893  0.2677
   59C      H42 1372   8.279   5.924   4.777 -0.3196 -2.8573 -0.7257
   59C       N3 1373   8.347   6.009   5.010  0.0440 -0.3436 -0.6921
   59C       C2 1374   8.409   6.065   5.120  0.1563 -0.1758 -0.3545
   59C       O2 1375   8.344   6.145   5.203  0.2587 -0.5490 -0.1607
   59C      C3' 1376   8.700   5.963   5.393 -0.0398  0.4159  0.3228
   59C      H3' 1377   8.695   5.873   5.332 -0.7107 -0.4172  1.5627
   59C      C2' 1378   8.579   6.051   5.388 -0.5801 -0.3134 -0.6882
   59C     H2'1 1379   8.480   6.005   5.382 -2.0157  2.3013  1.1385
   59C      O2' 1380   8.576   6.162   5.468  0.4365  0.4839  0.0185
   59C     HO'2 1381   8.595   6.138   5.560  0.5891 -2.7085 -0.7240
   59C      O3' 1382   8.710   5.916   5.529 -0.5320  0.7542 -0.1655
   60U        P 1383   8.648   5.776   5.568 -0.3698  0.0975  0.2470
   60U      O1P 1384   8.655   5.775   5.720  0.2310 -0.0230 -0.4233
   60U      O2P 1385   8.723   5.675   5.490  0.0973 -0.3797  0.2926
   60U      O5' 1386   8.501   5.786   5.513  0.0789 -0.2218 -0.0476
   60U      C5' 1387   8.407   5.858   5.583 -0.2102 -0.2789  0.7665
   60U     H5'1 1388   8.439   5.962   5.577 -2.3857  0.5035  1.9503
   60U     H5'2 1389   8.406   5.819   5.685 -1.2985 -0.0836  0.8394
   60U      C4' 1390   8.265   5.853   5.524  0.6142 -0.0049 -0.7538
   60U      H4' 1391   8.201   5.915   5.586  1.9584 -0.9829  1.7484
   60U      O4' 1392   8.262   5.899   5.395  0.4412  0.4183  0.0564
   60U      C1' 1393   8.159   5.839   5.317 -0.7684  0.5451  0.2458
   60U      H1' 1394   8.076   5.903   5.287 -0.1416  1.7885  1.0728
   60U       N1 1395   8.209   5.774   5.193  0.4358 -0.1696  0.2977
   60U       C6 1396   8.338   5.730   5.183  0.0506  0.4031 -0.1807
   60U       H6 1397   8.406   5.752   5.264 -0.6788 -0.2013  0.6226
   60U       C5 1398   8.386   5.670   5.078  0.9014  0.9417 -0.1499
   60U       H5 1399   8.490   5.641   5.067  0.7239 -0.0223  0.6443
   60U       C4 1400   8.299   5.640   4.966 -0.0831 -0.0098  0.1526
   60U       O4 1401   8.341   5.579   4.868 -0.0117  0.1127 -0.1239
   60U       N3 1402   8.168   5.673   4.981  0.8586 -0.0506 -0.0875
   60U       H3 1403   8.111   5.660   4.899  1.3432 -1.6172 -0.2027
   60U       C2 1404   8.123   5.756   5.080  0.0636 -0.5215  0.0200
   60U       O2 1405   8.012   5.812   5.078 -0.1672  0.2757 -0.1300
   60U      C3' 1406   8.208   5.708   5.522  0.2665 -0.2170 -0.1327
   60U      H3' 1407   8.286   5.643   5.482  1.3972  0.9959  0.0181
   60U      C2' 1408   8.106   5.731   5.415 -0.2871 -0.1000  0.5589
   60U     H2'1 1409   8.095   5.633   5.367 -0.6671  0.5377 -0.7193
   60U      O2' 1410   7.979   5.779   5.464  0.2826  0.3535  0.1366
   60U     HO'2 1411   7.959   5.743   5.551 -0.6865 -1.3050 -0.7197
   60U      O3' 1412   8.163   5.663   5.647  0.2887  0.4050 -0.5186
   61U        P 1413   8.095   5.517   5.671  0.1296  0.1748  0.1254
   61U      O1P 1414   8.142   5.462   5.795 -0.2847  0.3112 -0.0543
   61U      O2P 1415   8.123   5.440   5.547 -0.2367  0.1183 -0.2208
   61U      O5' 1416   7.939   5.542   5.676  0.4099  0.0035  0.1981
   61U      C5' 1417   7.882   5.612   5.786  0.3483  0.4831  0.0640
   61U     H5'1 1418   7.936   5.706   5.798 -1.4270  1.3556  2.1647
   61U     H5'2 1419   7.882   5.558   5.881  1.0060  0.3202 -0.0292
   61U      C4' 1420   7.729   5.632   5.756 -0.3188  0.7387 -0.1863
   61U      H4' 1421   7.679   5.656   5.849 -0.9722 -0.5524 -0.1851
   61U      O4' 1422   7.712   5.739   5.670  0.5415  0.2628 -0.9410
   61U      C1' 1423   7.607   5.708   5.579 -0.4193  1.1461  0.6254
   61U      H1' 1424   7.507   5.710   5.624 -1.1320  1.4595 -0.9258
   61U       N1 1425   7.603   5.796   5.454 -0.0305 -0.6698 -0.4372
   61U       C6 1426   7.690   5.784   5.347 -0.1564 -0.4023 -0.4422
   61U       H6 1427   7.766   5.708   5.346 -0.5219 -0.7766  0.1306
   61U       C5 1428   7.694   5.875   5.244 -0.5038  0.2568 -0.3445
   61U       H5 1429   7.766   5.869   5.165 -0.7747 -0.4924 -0.5377
   61U       C4 1430   7.607   5.992   5.241  0.8711  0.4739 -0.4850
   61U       O4 1431   7.606   6.080   5.157 -0.0756  0.5783  0.2683
   61U       N3 1432   7.522   5.994   5.351 -0.5240  0.6554  0.2127
   61U       H3 1433   7.456   6.069   5.336  0.2919  1.1802 -0.8663
   61U       C2 1434   7.505   5.896   5.450 -0.3043 -0.4897  0.0477
   61U       O2 1435   7.411   5.906   5.532  0.3135  0.0685  0.0633
   61U      C3' 1436   7.650   5.516   5.694 -1.0159  0.1520 -0.6136
   61U      H3' 1437   7.715   5.429   5.698 -0.2036  0.7783  0.5029
   61U      C2' 1438   7.627   5.560   5.553 -0.5312  0.0123 -0.3847
   61U     H2'1 1439   7.724   5.540   5.508 -0.3998  1.1976 -0.6645
   61U      O2' 1440   7.518   5.484   5.495 -0.1626 -0.2931 -0.5981
   61U     HO'2 1441   7.498   5.521   5.409  0.4838  2.3420  0.2990
   61U      O3' 1442   7.532   5.492   5.765 -0.3325 -0.2221  0.6093
   61U      H3T 1443   7.492   5.411   5.735 -3.4088  1.1978  0.5482
   62G      O5' 1444   7.535   6.365   4.514 -0.4268 -0.4523 -0.2306
   62G      H5T 1445   7.507   6.352   4.423 -1.3946  1.8006 -0.3190
   62G      C5' 1446   7.425   6.396   4.598 -0.0529  0.6174  0.2281
   62G     H5'1 1447   7.337   6.334   4.582 -0.6832  1.5206  0.0807
   62G     H5'2 1448   7.378   6.489   4.565 -1.7045 -0.2822 -0.0624
   62G      C4' 1449   7.444   6.401   4.743 -0.4310 -0.5152  0.2385
   62G      H4' 1450   7.357   6.435   4.799 -1.9748 -0.5725 -2.0049
   62G      O4' 1451   7.485   6.266   4.790 -0.2643 -0.2104  0.1695
   62G      C1' 1452   7.609   6.274   4.862  0.3457  0.9008 -0.8283
   62G      H1' 1453   7.603   6.222   4.958  0.8331  1.1446 -0.6610
   62G       N9 1454   7.725   6.222   4.796  0.0737  0.3213  0.2599
   62G       C8 1455   7.732   6.171   4.667 -0.4370  0.4197  0.3350
   62G       H8 1456   7.649   6.179   4.598  0.2895  1.6957 -0.4210
   62G       N7 1457   7.847   6.114   4.643  0.2528  0.6032  0.3167
   62G       C5 1458   7.923   6.139   4.759 -0.2309  0.6561  0.6266
   62G       C6 1459   8.055   6.095   4.798 -0.1171 -0.0407 -0.4456
   62G       O6 1460   8.135   6.035   4.732  1.0754  0.7316  0.3875
   62G       N1 1461   8.092   6.127   4.927 -0.1756  0.2212 -0.5254
   62G       H1 1462   8.176   6.082   4.960 -0.9339 -2.8554 -2.3631
   62G       C2 1463   8.005   6.171   5.018 -0.1515  0.4622  0.3489
   62G       N2 1464   8.057   6.187   5.135  0.0051 -0.3469 -0.1397
   62G      H21 1465   8.152   6.155   5.146  0.2566  0.3656 -0.1535
   62G      H22 1466   8.005   6.243   5.201 -0.7595 -1.1276 -0.0561
   62G       N3 1467   7.884   6.217   4.988 -0.0779 -0.0972  0.6490
   62G       C4 1468   7.850   6.199   4.857 -0.1117  0.3939 -0.4316
   62G      C3' 1469   7.568   6.491   4.781 -0.2912 -0.6508  0.5389
   62G      H3' 1470   7.642   6.493   4.701 -0.9247  0.7333 -0.0497
   62G      C2' 1471   7.629   6.423   4.902 -0.0336  0.7233 -0.4540
   62G     H2'1 1472   7.736   6.438   4.916  0.0516 -0.1622 -0.0720
   62G      O2' 1473   7.549   6.448   5.015 -0.0077 -0.4655  0.0144
   62G     HO'2 1474   7.592   6.417   5.095 -1.2339 -3.0636 -0.2419
   62G      O3' 1475   7.541   6.633   4.803  0.3569 -0.5357  0.2354
   63U        P 1476   7.652   6.740   4.761 -0.1900  0.1326 -0.1058
   63U      O1P 1477   7.580   6.863   4.800 -0.3556  0.3685  0.2063
   63U      O2P 1478   7.695   6.717   4.621  0.3132  0.1734 -0.1316
   63U      O5' 1479   7.777   6.731   4.862 -0.1328 -0.6601 -0.3273
   63U      C5' 1480   7.765   6.778   4.994 -0.7478 -0.3701 -0.4996
   63U     H5'1 1481   7.678   6.740   5.047 -0.8133  1.8112  1.0922
   63U     H5'2 1482   7.751   6.886   4.994 -1.1166 -0.4153 -1.0046
   63U      C4' 1483   7.902   6.742   5.071  0.7906 -0.2380 -0.0459
   63U      H4' 1484   7.901   6.792   5.168  2.9723  1.8316 -1.0081
   63U      O4' 1485   7.933   6.602   5.067  0.6120 -0.7153 -0.0649
   63U      C1' 1486   8.066   6.580   5.043  0.3964  0.3323  0.3061
   63U      H1' 1487   8.103   6.514   5.122 -0.9144  0.7925  1.3449
   63U       N1 1488   8.098   6.521   4.909 -0.3689  0.0009 -0.1112
   63U       C6 1489   8.003   6.508   4.809  0.3089 -0.9075  0.1579
   63U       H6 1490   7.906   6.557   4.816  1.2123  1.0442 -0.1517
   63U       C5 1491   8.033   6.443   4.695  0.2960 -0.0031  1.2177
   63U       H5 1492   7.969   6.431   4.609  1.7502 -0.8855  0.2050
   63U       C4 1493   8.162   6.374   4.679  0.0930 -0.5361  0.1568
   63U       O4 1494   8.211   6.327   4.577  0.1276 -0.8398 -0.0124
   63U       N3 1495   8.240   6.377   4.790  0.2207  0.6354  0.5267
   63U       H3 1496   8.323   6.321   4.783 -0.7299 -0.8068  0.3086
   63U       C2 1497   8.209   6.446   4.904  0.1410  0.2227  0.5521
   63U       O2 1498   8.298   6.444   4.992  0.6192 -0.2742  0.2115
   63U      C3' 1499   8.013   6.807   5.001  0.5067 -0.2878 -0.8564
   63U      H3' 1500   7.999   6.810   4.893 -2.7704  0.7955 -0.5137
   63U      C2' 1501   8.137   6.720   5.048  0.1745  0.5931  0.1339
   63U     H2'1 1502   8.215   6.730   4.973 -1.4411  1.6513 -1.5022
   63U      O2' 1503   8.180   6.737   5.183  0.0987  0.3268 -0.3342
   63U     HO'2 1504   8.175   6.833   5.188  0.6680  0.3439 -0.1051
   63U      O3' 1505   8.035   6.936   5.053 -0.9338 -0.0349  0.3690
   64A        P 1506   8.071   7.056   4.958  0.3358 -0.3198 -0.1094
   64A      O1P 1507   8.070   7.169   5.058 -0.4138  0.3236  0.2412
   64A      O2P 1508   7.984   7.062   4.841  0.1922  0.5709  0.2097
   64A      O5' 1509   8.218   7.030   4.909  0.1721  0.5638 -0.2238
   64A      C5' 1510   8.330   7.021   4.999  0.3552  0.3418 -0.2858
   64A     H5'1 1511   8.312   6.955   5.084  1.3646 -0.6481 -0.8119
   64A     H5'2 1512   8.343   7.113   5.056 -1.5405  0.6922 -0.3414
   64A      C4' 1513   8.458   6.962   4.932  0.2906  0.1599 -1.2897
   64A      H4' 1514   8.535   6.955   5.009 -2.8887  0.3821  2.2495
   64A      O4' 1515   8.430   6.833   4.884  0.2263 -0.2931  0.0353
   64A      C1' 1516   8.528   6.802   4.788 -0.3374  0.2294 -0.2245
   64A      H1' 1517   8.613   6.748   4.830 -1.0123 -2.4029 -1.9807
   64A       N9 1518   8.461   6.729   4.676 -0.3351 -0.2471  0.1223
   64A       C8 1519   8.329   6.701   4.651  0.2699 -0.3546 -0.1694
   64A       H8 1520   8.254   6.766   4.694 -1.8364 -2.8774  0.1711
   64A       N7 1521   8.299   6.609   4.570  0.1098 -0.6256  0.5010
   64A       C5 1522   8.430   6.558   4.542 -0.5147 -0.2255  0.0117
   64A       C6 1523   8.487   6.452   4.463  0.3117  0.1556  0.9241
   64A       N6 1524   8.403   6.376   4.393 -0.0295  0.0410  0.4325
   64A      H61 1525   8.308   6.383   4.426 -0.0742  0.2428  0.2656
   64A      H62 1526   8.440   6.304   4.333 -2.5543 -1.0101  0.0086
   64A       N1 1527   8.616   6.430   4.443  0.2558 -0.3638  0.0439
   64A       C2 1528   8.697   6.506   4.517 -0.3022 -0.0589 -0.1304
   64A       H2 1529   8.801   6.489   4.496 -0.0473 -3.1745  2.7657
   64A       N3 1530   8.662   6.608   4.597  0.2869 -0.3224  0.2764
   64A       C4 1531   8.527   6.638   4.603 -0.9851  0.2099 -0.2926
   64A      C3' 1532   8.503   7.040   4.818  0.5150  0.3509  0.1858
   64A      H3' 1533   8.411   7.076   4.770  0.3840 -0.8516 -0.5233
   64A      C2' 1534   8.580   6.933   4.731  0.4251 -0.2516 -0.0545
   64A     H2'1 1535   8.541   6.952   4.631 -0.4580 -0.2777  0.2778
   64A      O2' 1536   8.721   6.938   4.746  0.3419 -0.0415  0.4607
   64A     HO'2 1537   8.758   6.986   4.672  0.8691  0.3592  0.9711
   64A      O3' 1538   8.592   7.146   4.841  0.6789 -0.3203  0.1214
   65C        P 1539   8.612   7.263   4.741  0.3198 -0.0920 -0.2981
   65C      O1P 1540   8.690   7.362   4.822  0.3022 -0.3206  0.5408
   65C      O2P 1541   8.481   7.298   4.690 -0.3628  0.0478 -0.2954
   65C      O5' 1542   8.708   7.196   4.632  0.2562 -0.0330  0.1430
   65C      C5' 1543   8.850   7.204   4.631  0.3375  0.9762 -0.4338
   65C     H5'1 1544   8.892   7.179   4.729 -0.5803  0.5169 -0.1443
   65C     H5'2 1545   8.882   7.301   4.593  0.0463  0.4542 -2.0719
   65C      C4' 1546   8.919   7.112   4.518 -0.2494 -0.2889  0.0151
   65C      H4' 1547   9.027   7.122   4.529 -0.6684  4.5321  2.1797
   65C      O4' 1548   8.871   6.981   4.525 -0.1194 -0.2643 -0.0329
   65C      C1' 1549   8.873   6.916   4.398 -0.3804  0.2243  0.8376
   65C      H1' 1550   8.943   6.833   4.410 -2.0802 -1.3196  0.4521
   65C       N1 1551   8.749   6.853   4.355  0.0691  0.6212 -0.1164
   65C       C6 1552   8.633   6.922   4.374 -0.0248  0.3450  0.6838
   65C       H6 1553   8.626   7.014   4.431 -0.9100  0.6464  0.1145
   65C       C5 1554   8.515   6.866   4.330 -0.6424 -0.7362 -0.1878
   65C       H5 1555   8.421   6.915   4.352  0.3502  1.0955  0.1737
   65C       C4 1556   8.530   6.744   4.262 -0.8189 -0.4411  0.0138
   65C       N4 1557   8.419   6.689   4.211 -0.4691 -0.0592 -0.5427
   65C      H41 1558   8.336   6.741   4.234 -0.7281 -0.1490 -1.2430
   65C      H42 1559   8.428   6.596   4.173  0.1753 -0.1596 -0.1590
   65C       N3 1560   8.641   6.682   4.231  0.5791  0.1490 -0.2466
   65C       C2 1561   8.756   6.731   4.281  0.8974  0.6049  0.5304
   65C       O2 1562   8.865   6.685   4.242  0.0371 -0.0811 -0.4680
   65C      C3' 1563   8.885   7.155   4.375 -0.8201 -0.4301 -1.1858
   65C      H3' 1564   8.777   7.173   4.371 -0.4651  1.7406 -2.8259
   65C      C2' 1565   8.920   7.019   4.298 -0.2243 -0.6598 -0.0420
   65C     H2'1 1566   8.863   7.005   4.206  0.7890  0.3220 -0.8495
   65C      O2' 1567   9.052   7.010   4.267 -0.4027  0.2290 -0.1106
   65C     HO'2 1568   9.074   7.088   4.215 -1.9859 -0.2289 -1.5594
   65C      O3' 1569   8.958   7.268   4.321  0.7156  0.1169 -0.6789
   66G        P 1570   8.900   7.347   4.195  0.3382 -0.1749  0.0038
   66G      O1P 1571   8.989   7.464   4.167  0.0873  0.6634 -0.2510
   66G      O2P 1572   8.752   7.368   4.216  0.5189 -0.2338  0.7972
   66G      O5' 1573   8.909   7.241   4.072 -0.4399  0.6593  0.4335
   66G      C5' 1574   9.031   7.233   3.992  0.2227 -0.9899 -0.2889
   66G     H5'1 1575   9.119   7.240   4.055 -0.5719  1.1463  0.6625
   66G     H5'2 1576   9.032   7.318   3.924  2.1325  0.4613  1.4407
   66G      C4' 1577   9.030   7.110   3.901  0.0888 -0.3478 -0.3383
   66G      H4' 1578   9.134   7.088   3.877  0.3881  0.4737  0.1700
   66G      O4' 1579   8.975   7.005   3.974  1.2195 -0.1314  0.9835
   66G      C1' 1580   8.908   6.922   3.882 -0.6625 -0.0761  0.0411
   66G      H1' 1581   8.955   6.824   3.888  0.8010  0.6144  0.3299
   66G       N9 1582   8.768   6.906   3.914 -0.4129 -0.0109  0.7934
   66G       C8 1583   8.682   6.973   4.002  0.1995 -0.1532  0.8470
   66G       H8 1584   8.710   7.063   4.054 -0.1695  0.6316 -0.2562
   66G       N7 1585   8.558   6.932   3.997 -0.4124 -0.5407  0.1114
   66G       C5 1586   8.560   6.825   3.912  0.4838  0.3499  0.1571
   66G       C6 1587   8.460   6.728   3.863 -0.0482 -0.4966  0.4116
   66G       O6 1588   8.338   6.724   3.884  0.1530  0.0706 -0.2816
   66G       N1 1589   8.510   6.629   3.782  0.0487 -0.4550 -0.0064
   66G       H1 1590   8.444   6.563   3.743 -0.1317  0.5883 -1.5623
   66G       C2 1591   8.644   6.608   3.764 -0.5725  0.1984  0.0213
   66G       N2 1592   8.671   6.514   3.679 -0.1966  0.4511  0.3252
   66G      H21 1593   8.598   6.469   3.625  0.2343  0.5404 -0.3499
   66G      H22 1594   8.765   6.509   3.642 -0.2450  2.5512 -0.2586
   66G       N3 1595   8.736   6.698   3.792 -0.4130  0.3068 -0.1160
   66G       C4 1596   8.690   6.798   3.871 -0.5710  0.5462  0.2197
   66G      C3' 1597   8.943   7.126   3.773  0.0432  1.0159 -0.7040
   66G      H3' 1598   8.848   7.161   3.816  0.4526 -0.6755  1.8069
   66G      C2' 1599   8.938   6.977   3.739  0.6379 -0.7959 -0.2833
   66G     H2'1 1600   8.854   6.953   3.675 -1.3175 -1.1060  2.2475
   66G      O2' 1601   9.063   6.924   3.686  0.8545 -0.0408  0.1571
   66G     HO'2 1602   9.112   7.003   3.663 -2.7427  1.7620 -2.3425
   66G      O3' 1603   9.003   7.209   3.681  0.3079  0.2754  0.2224
   67G        P 1604   8.909   7.278   3.568  0.0434  0.5089 -0.3237
   67G      O1P 1605   8.995   7.359   3.472 -0.7086 -0.5890 -0.3050
   67G      O2P 1606   8.792   7.339   3.629 -0.4057  0.4156  0.2932
   67G      O5' 1607   8.846   7.154   3.494 -0.0888 -0.0410  0.1232
   67G      C5' 1608   8.920   7.071   3.403  0.8444 -0.4837  0.2995
   67G     H5'1 1609   9.009   7.030   3.449  0.9385 -0.1594  0.4064
   67G     H5'2 1610   8.957   7.123   3.314  0.1763 -0.3006  0.1157
   67G      C4' 1611   8.843   6.949   3.355  0.0389 -0.2403  0.0264
   67G      H4' 1612   8.925   6.895   3.307  1.7166  1.3034  1.0243
   67G      O4' 1613   8.791   6.873   3.461  0.4642 -0.6189  0.0166
   67G      C1' 1614   8.685   6.791   3.412  0.2695  0.8117  0.2951
   67G      H1' 1615   8.715   6.686   3.421 -4.5955 -1.3751 -4.1144
   67G       N9 1616   8.562   6.820   3.488 -0.7021  0.0019  0.3537
   67G       C8 1617   8.537   6.930   3.570 -0.0536 -0.1080  0.8570
   67G       H8 1618   8.605   7.014   3.580  1.6981 -0.9847 -2.2867
   67G       N7 1619   8.410   6.934   3.610 -0.3015  0.8615  0.9154
   67G       C5 1620   8.357   6.818   3.558  0.6111 -0.3843 -0.7862
   67G       C6 1621   8.227   6.763   3.570  0.2846  0.2326  0.0630
   67G       O6 1622   8.142   6.800   3.641 -0.1586 -0.3337 -0.1385
   67G       N1 1623   8.211   6.642   3.509  0.0827 -0.0105  0.7420
   67G       H1 1624   8.127   6.593   3.535  0.0666 -1.0732 -1.1622
   67G       C2 1625   8.304   6.584   3.432 -0.8656  0.0157 -0.2783
   67G       N2 1626   8.261   6.487   3.357 -0.0334  0.7027 -0.1528
   67G      H21 1627   8.172   6.440   3.363  1.5175 -2.9961 -2.4026
   67G      H22 1628   8.331   6.463   3.288  0.7094  0.4851  0.6569
   67G       N3 1629   8.428   6.639   3.407  0.2830 -1.0346  0.0730
   67G       C4 1630   8.444   6.750   3.478  0.2317 -0.7961 -0.2602
   67G      C3' 1631   8.721   6.969   3.265  0.0425  0.0681  0.1165
   67G      H3' 1632   8.642   7.038   3.297 -2.3915 -2.4360 -0.0674
   67G      C2' 1633   8.666   6.826   3.263 -0.2372  0.7392  0.3438
   67G     H2'1 1634   8.560   6.823   3.236 -0.4142  0.5557  1.0520
   67G      O2' 1635   8.742   6.721   3.201  0.0602 -0.3366 -0.1573
   67G     HO'2 1636   8.777   6.757   3.120 -0.0497  2.1792  0.8252
   67G      O3' 1637   8.776   7.009   3.143  0.1144 -0.0270 -0.3581
   68A        P 1638   8.698   7.091   3.037  0.4116  0.2301  0.3285
   68A      O1P 1639   8.790   7.117   2.923 -0.1608  0.1578 -0.3723
   68A      O2P 1640   8.632   7.201   3.106  0.4703 -0.0505  0.7403
   68A      O5' 1641   8.589   7.002   2.983 -0.0604  0.8749 -0.0522
   68A      C5' 1642   8.620   6.884   2.895  0.6523 -0.7262  0.2192
   68A     H5'1 1643   8.705   6.835   2.943  1.0275  0.0997  0.4229
   68A     H5'2 1644   8.649   6.921   2.796  1.4504 -2.5183 -0.2468
   68A      C4' 1645   8.504   6.793   2.883 -0.1379  0.1133  0.1116
   68A      H4' 1646   8.544   6.718   2.816 -1.0435  0.1035 -0.4350
   68A      O4' 1647   8.459   6.744   3.009 -0.5274  0.7001 -0.2780
   68A      C1' 1648   8.317   6.716   3.002  0.2691 -0.0333  0.2135
   68A      H1' 1649   8.297   6.610   3.015 -1.0969  0.3981  2.1312
   68A       N9 1650   8.238   6.794   3.103  0.2100  0.2367 -0.5939
   68A       C8 1651   8.277   6.906   3.176  0.1836  0.5566  0.3162
   68A       H8 1652   8.374   6.952   3.173  1.1610 -1.4336 -0.7854
   68A       N7 1653   8.192   6.947   3.267  0.1352 -1.2248 -0.4374
   68A       C5 1654   8.085   6.854   3.251  0.4407  0.5656 -0.0650
   68A       C6 1655   7.951   6.846   3.308 -0.4457  0.0459  0.4339
   68A       N6 1656   7.905   6.919   3.403  0.7242 -0.3531 -0.1118
   68A      H61 1657   7.969   6.983   3.447  1.6320  0.6162 -2.6289
   68A      H62 1658   7.810   6.912   3.436 -0.2755 -0.3212 -2.6825
   68A       N1 1659   7.863   6.758   3.257 -0.5066  0.0368 -0.7211
   68A       C2 1660   7.906   6.682   3.159  0.0787  0.3008  0.0599
   68A       H2 1661   7.834   6.605   3.134 -0.0334  1.3302 -3.2897
   68A       N3 1662   8.025   6.673   3.100  0.2266 -0.8540 -0.6087
   68A       C4 1663   8.115   6.758   3.157  0.2397 -0.3885 -0.3084
   68A      C3' 1664   8.377   6.852   2.813  0.2318 -0.0034  0.1951
   68A      H3' 1665   8.364   6.951   2.858 -1.6812 -0.2646  0.2995
   68A      C2' 1666   8.271   6.755   2.864 -0.5371  0.2237  0.5548
   68A     H2'1 1667   8.171   6.795   2.848  0.0190  1.7701  0.7614
   68A      O2' 1668   8.286   6.640   2.775 -0.1874 -0.2553 -0.7111
   68A     HO'2 1669   8.281   6.677   2.687  1.6562  0.4056 -0.5867
   68A      O3' 1670   8.392   6.854   2.672  0.0532 -0.0676 -0.4768
   69A        P 1671   8.306   6.955   2.594 -0.3202  0.0171 -0.2986
   69A      O1P 1672   8.349   6.943   2.454  0.3592  0.3768 -0.4374
   69A      O2P 1673   8.306   7.082   2.668 -0.0274 -0.1136 -0.2383
   69A      O5' 1674   8.163   6.888   2.617 -0.6971  0.0989 -0.4908
   69A      C5' 1675   8.110   6.784   2.527 -0.0709 -1.3945 -0.4858
   69A     H5'1 1676   8.167   6.691   2.534  0.0104 -1.2086  3.3752
   69A     H5'2 1677   8.098   6.811   2.422 -3.1936 -3.0248 -0.6718
   69A      C4' 1678   7.970   6.748   2.576 -0.3145  0.2150  0.1906
   69A      H4' 1679   7.953   6.643   2.552  1.2772 -1.1034  3.9617
   69A      O4' 1680   7.967   6.742   2.717 -0.5950 -0.1948  0.2090
   69A      C1' 1681   7.831   6.763   2.751  0.1169  0.0760 -0.0801
   69A      H1' 1682   7.783   6.682   2.805 -1.7492  1.4398  0.4041
   69A       N9 1683   7.821   6.873   2.853  0.4340 -0.0640  0.4056
   69A       C8 1684   7.910   6.966   2.884  0.1948  1.0316 -0.5992
   69A       H8 1685   7.998   6.965   2.821  0.1139 -4.0973 -1.0325
   69A       N7 1686   7.878   7.049   2.983 -0.0932 -0.2036  0.2993
   69A       C5 1687   7.754   6.997   3.022  0.2285  0.3213 -0.2463
   69A       C6 1688   7.661   7.024   3.127 -0.3117 -0.0179  0.8164
   69A       N6 1689   7.676   7.118   3.204 -0.5834 -0.2204  0.7058
   69A      H61 1690   7.763   7.169   3.197 -0.0239 -1.3473 -0.7813
   69A      H62 1691   7.604   7.128   3.275 -1.3289  0.9038 -0.1687
   69A       N1 1692   7.561   6.937   3.152 -0.5581  0.8159  0.2111
   69A       C2 1693   7.548   6.837   3.068  0.1881 -0.0764 -0.5764
   69A       H2 1694   7.465   6.770   3.082  1.6581 -2.3817 -2.1786
   69A       N3 1695   7.620   6.801   2.960 -0.4394  0.3933 -0.3189
   69A       C4 1696   7.722   6.885   2.949 -0.1378  0.7236  0.5025
   69A      C3' 1697   7.866   6.853   2.533 -0.1899  0.7275 -0.3411
   69A      H3' 1698   7.897   6.951   2.567  3.1033 -0.2708 -0.1205
   69A      C2' 1699   7.753   6.802   2.628 -0.3842 -0.0252 -0.3500
   69A     H2'1 1700   7.689   6.888   2.646  0.6872  0.9293 -0.8883
   69A      O2' 1701   7.684   6.688   2.587  0.1944  0.4781 -0.2015
   69A     HO'2 1702   7.589   6.700   2.594  0.2439  0.7360  0.0605
   69A      O3' 1703   7.820   6.843   2.398 -0.2600 -0.3287  0.5321
   70U        P 1704   7.730   6.955   2.328 -0.4404  0.0073 -0.2510
   70U      O1P 1705   7.729   6.912   2.190 -0.1937  0.0672  0.5366
   70U      O2P 1706   7.796   7.087   2.359  0.3444  0.5818  0.0668
   70U      O5' 1707   7.589   6.941   2.384  0.0770  0.3015 -0.6637
   70U      C5' 1708   7.498   6.833   2.347  0.5421  0.1991  0.4889
   70U     H5'1 1709   7.550   6.737   2.343 -0.3823 -0.2819 -0.7508
   70U     H5'2 1710   7.469   6.856   2.244  0.6807 -0.9027  0.1862
   70U      C4' 1711   7.368   6.823   2.436  0.4163  0.3237 -0.1952
   70U      H4' 1712   7.318   6.733   2.400 -0.0032 -0.1600  1.5047
   70U      O4' 1713   7.413   6.805   2.570 -0.2813  0.4006  0.5144
   70U      C1' 1714   7.317   6.868   2.655 -0.8834 -0.0124 -0.7019
   70U      H1' 1715   7.273   6.790   2.718 -1.2654  0.8996  0.1983
   70U       N1 1716   7.380   6.978   2.739  0.1046 -0.2945  0.0237
   70U       C6 1717   7.488   7.045   2.691 -0.1590 -0.0401  0.2515
   70U       H6 1718   7.528   7.019   2.595  1.0520 -1.5815  1.1268
   70U       C5 1719   7.531   7.154   2.757 -0.4747 -0.7876 -0.6264
   70U       H5 1720   7.610   7.214   2.713 -0.4774 -0.5898 -0.3582
   70U       C4 1721   7.484   7.186   2.887 -0.2360  0.4103 -0.1069
   70U       O4 1722   7.518   7.288   2.947  0.9300  0.3770  0.0832
   70U       N3 1723   7.393   7.106   2.939  0.1552 -0.3470 -0.0772
   70U       H3 1724   7.361   7.127   3.033  1.5854  1.5529  0.0247
   70U       C2 1725   7.323   7.009   2.867  0.1804 -1.1427  0.2591
   70U       O2 1726   7.231   6.942   2.910 -0.0189 -0.2732 -0.4490
   70U      C3' 1727   7.278   6.951   2.432  0.0640 -0.0441  0.5901
   70U      H3' 1728   7.342   7.038   2.426  0.1841 -0.1109  0.8947
   70U      C2' 1729   7.208   6.935   2.569  0.1730 -0.4099 -0.1834
   70U     H2'1 1730   7.179   7.026   2.620  1.3694 -1.1786  2.0039
   70U      O2' 1731   7.109   6.836   2.559  0.0926 -0.2857  0.5799
   70U     HO'2 1732   7.088   6.827   2.466 -1.5692 -0.1054  0.9161
   70U      O3' 1733   7.193   6.954   2.314  0.0875  0.0073 -0.1910
   71A        P 1734   7.120   7.086   2.268 -0.0011 -0.2087 -0.1910
   71A      O1P 1735   7.036   7.054   2.155  0.4053 -0.2216 -0.0038
   71A      O2P 1736   7.220   7.190   2.245  0.1240  0.1622 -0.4732
   71A      O5' 1737   7.029   7.125   2.401 -0.1657 -0.4828  0.1269
   71A      C5' 1738   6.895   7.076   2.421 -0.7439  0.2288 -0.1418
   71A     H5'1 1739   6.903   6.967   2.427 -0.3634  0.2137 -0.8426
   71A     H5'2 1740   6.832   7.120   2.343  1.0970  0.4465 -1.5868
   71A      C4' 1741   6.833   7.120   2.555 -0.0601  0.1070  1.2293
   71A      H4' 1742   6.751   7.051   2.573 -0.7411 -0.0478 -1.8413
   71A      O4' 1743   6.927   7.107   2.659 -0.3517  0.0132 -0.2081
   71A      C1' 1744   6.911   7.214   2.750  0.4183 -0.3514  0.3913
   71A      H1' 1745   6.886   7.175   2.849  1.6845 -0.1884  0.7917
   71A       N9 1746   7.033   7.294   2.765 -0.0773  0.0294 -0.6574
   71A       C8 1747   7.146   7.290   2.693 -0.4440  0.6201  0.5181
   71A       H8 1748   7.163   7.224   2.609 -1.3090  3.5603 -2.1672
   71A       N7 1749   7.242   7.364   2.742  0.0043  0.6636 -0.2012
   71A       C5 1750   7.185   7.427   2.846 -0.1541  0.2486  0.2786
   71A       C6 1751   7.228   7.527   2.936 -0.0553 -0.4340 -0.8599
   71A       N6 1752   7.354   7.575   2.949  0.2566 -0.5524  0.5207
   71A      H61 1753   7.417   7.540   2.879 -2.1673  2.3875 -3.5324
   71A      H62 1754   7.373   7.647   3.017 -1.9431  0.7790 -0.1485
   71A       N1 1755   7.150   7.569   3.041  0.5089  0.1225  0.1263
   71A       C2 1756   7.029   7.521   3.043  0.1644 -0.1536  0.4411
   71A       H2 1757   6.975   7.567   3.124  0.5878  2.6670 -0.7479
   71A       N3 1758   6.977   7.428   2.965  0.1253  0.6191  0.5878
   71A       C4 1759   7.057   7.385   2.864  0.1590 -0.3586 -1.0833
   71A      C3' 1760   6.793   7.264   2.544  0.0967 -0.3273  0.3334
   71A      H3' 1761   6.862   7.314   2.476  0.4658 -3.0827 -1.4490
   71A      C2' 1762   6.800   7.301   2.694  0.0401 -0.7730  1.0309
   71A     H2'1 1763   6.823   7.405   2.720  0.1739 -0.3648 -0.6223
   71A      O2' 1764   6.687   7.247   2.764  0.0456 -0.0820  0.3563
   71A     HO'2 1765   6.604   7.289   2.740  1.0202  0.5631 -2.2364
   71A      O3' 1766   6.660   7.276   2.501  0.2110 -0.1872  0.7566
   72G        P 1767   6.594   7.406   2.449 -0.1454 -0.1362  0.2871
   72G      O1P 1768   6.463   7.368   2.402 -0.2038 -0.6636 -0.1932
   72G      O2P 1769   6.683   7.455   2.346  0.4624 -0.4711 -0.0764
   72G      O5' 1770   6.584   7.508   2.568  0.5325 -0.4548 -0.6094
   72G      C5' 1771   6.471   7.524   2.648  0.7226 -0.1599  0.0896
   72G     H5'1 1772   6.427   7.429   2.677  2.4181 -0.2453  2.7179
   72G     H5'2 1773   6.392   7.567   2.587  0.5761 -0.5265  0.0184
   72G      C4' 1774   6.487   7.612   2.774 -0.5860  0.1784  0.4002
   72G      H4' 1775   6.413   7.593   2.852  0.6800  2.8139  2.3944
   72G      O4' 1776   6.607   7.588   2.844  0.3413 -0.0744  0.4171
   72G      C1' 1777   6.649   7.706   2.903 -0.0397 -0.1042 -0.9614
   72G      H1' 1778   6.650   7.691   3.011 -0.8215  0.9791 -0.7927
   72G       N9 1779   6.791   7.741   2.863 -0.3706  0.2591  0.1414
   72G       C8 1780   6.873   7.680   2.766  0.3684 -0.3628  0.0202
   72G       H8 1781   6.836   7.598   2.708 -2.0407 -2.0938  3.6712
   72G       N7 1782   6.998   7.719   2.767  0.2909 -0.3769  0.1891
   72G       C5 1783   6.996   7.818   2.867  0.0212 -0.3233  0.3220
   72G       C6 1784   7.106   7.883   2.925 -0.5995  0.0353 -0.3197
   72G       O6 1785   7.224   7.878   2.892 -0.6504 -0.8964  0.1608
   72G       N1 1786   7.075   7.967   3.030  0.2316  0.0008  0.0510
   72G       H1 1787   7.151   8.009   3.081  0.0968  0.3083  0.0028
   72G       C2 1788   6.946   7.977   3.078 -0.7457  0.6917  0.6245
   72G       N2 1789   6.916   8.048   3.174  0.1707 -0.6592 -0.2596
   72G      H21 1790   6.985   8.112   3.211  1.9652  0.4972 -4.8832
   72G      H22 1791   6.818   8.049   3.196 -0.2795 -0.9859 -2.1311
   72G       N3 1792   6.842   7.909   3.035  1.0342 -0.1547  0.1367
   72G       C4 1793   6.875   7.828   2.931 -0.0397  0.2019  0.1244
   72G      C3' 1794   6.482   7.762   2.744  0.5616  0.2087  0.6380
   72G      H3' 1795   6.537   7.783   2.652  0.2876  3.1256  1.0508
   72G      C2' 1796   6.556   7.822   2.863  0.8131 -0.4034 -0.7399
   72G     H2'1 1797   6.601   7.919   2.844  0.3656 -0.2954 -1.2926
   72G      O2' 1798   6.471   7.832   2.972 -0.8680  0.4656  0.7728
   72G     HO'2 1799   6.386   7.870   2.949 -1.0515 -0.7990 -0.9126
   72G      O3' 1800   6.347   7.803   2.734 -0.5870 -0.5544  0.1662
   73A        P 1801   6.313   7.936   2.653  0.0486  0.3451 -0.0231
   73A      O1P 1802   6.174   7.964   2.664 -0.1734 -0.0835  0.2272
   73A      O2P 1803   6.382   7.937   2.522 -0.1948  0.3732  0.2278
   73A      O5' 1804   6.386   8.057   2.737  0.0303 -0.0490 -0.4495
   73A      C5' 1805   6.328   8.109   2.858  0.3140  0.4704 -0.8853
   73A     H5'1 1806   6.298   8.027   2.923 -1.5302  1.0273 -0.9830
   73A     H5'2 1807   6.237   8.164   2.833 -0.7794 -0.8993 -0.0598
   73A      C4' 1808   6.418   8.191   2.950 -0.4115 -1.0468  0.3922
   73A      H4' 1809   6.374   8.216   3.046  1.0279  0.1660  0.7683
   73A      O4' 1810   6.545   8.134   2.969 -0.4221  0.6187 -0.2525
   73A      C1' 1811   6.644   8.235   2.979  0.2901 -0.3966  0.4755
   73A      H1' 1812   6.662   8.232   3.086 -0.8775  2.1488  0.8120
   73A       N9 1813   6.761   8.208   2.887 -0.2603 -0.0728 -0.2268
   73A       C8 1814   6.765   8.134   2.774 -0.5114 -0.2174  0.2239
   73A       H8 1815   6.673   8.097   2.731 -1.5306  1.2759  1.0403
   73A       N7 1816   6.880   8.125   2.717 -0.0258 -0.4284 -0.3783
   73A       C5 1817   6.967   8.196   2.800 -0.1103 -0.2340  0.6596
   73A       C6 1818   7.108   8.217   2.802 -0.1968 -0.7667 -0.2608
   73A       N6 1819   7.198   8.169   2.727  0.2793  0.3754 -0.1518
   73A      H61 1820   7.170   8.100   2.659 -2.9323  1.3168  0.0400
   73A      H62 1821   7.295   8.192   2.740  0.5302 -0.0063 -1.2973
   73A       N1 1822   7.155   8.305   2.888 -0.2287 -0.3677  0.0677
   73A       C2 1823   7.076   8.358   2.983  0.4175  0.2053  0.1273
   73A       H2 1824   7.121   8.432   3.048  0.9406  0.6985 -0.7726
   73A       N3 1825   6.946   8.330   3.001 -0.6357 -0.1117 -0.4104
   73A       C4 1826   6.895   8.255   2.899  0.1020 -0.2662 -0.2733
   73A      C3' 1827   6.448   8.329   2.880 -0.1458  0.5336 -0.3359
   73A      H3' 1828   6.468   8.302   2.776  2.0338  0.1490  0.1230
   73A      C2' 1829   6.581   8.373   2.940  0.5606  0.2173  0.1265
   73A     H2'1 1830   6.649   8.433   2.880  0.1704  1.3998  0.8110
   73A      O2' 1831   6.561   8.429   3.068  0.2717  0.0875 -0.0476
   73A     HO'2 1832   6.479   8.477   3.058  0.1533 -0.0931  0.0574
   73A      O3' 1833   6.333   8.415   2.895 -0.2047 -0.3310  0.6447
   74U        P 1834   6.311   8.530   2.789 -0.3495 -0.0373 -0.0738
   74U      O1P 1835   6.194   8.611   2.832 -0.3808  0.1407 -0.5821
   74U      O2P 1836   6.317   8.473   2.652  0.0556 -0.0125 -0.8426
   74U      O5' 1837   6.441   8.619   2.805 -0.2630 -0.0320 -0.3227
   74U      C5' 1838   6.444   8.714   2.907 -0.7246  0.5284  0.3182
   74U     H5'1 1839   6.411   8.679   3.005  2.6165 -2.1061  0.6555
   74U     H5'2 1840   6.371   8.791   2.878 -0.9488  0.2006  0.0080
   74U      C4' 1841   6.580   8.775   2.915  0.6332 -0.6509 -0.5144
   74U      H4' 1842   6.596   8.834   3.006 -1.7586  1.6416 -1.4430
   74U      O4' 1843   6.675   8.673   2.924 -0.4143 -0.2154  0.0068
   74U      C1' 1844   6.806   8.717   2.871 -0.2363 -0.1269  0.0689
   74U      H1' 1845   6.879   8.717   2.952  1.2145 -2.1542 -1.1612
   74U       N1 1846   6.868   8.624   2.766 -0.1015 -0.2488  0.7190
   74U       C6 1847   6.786   8.557   2.678 -0.2120  0.0159  1.6576
   74U       H6 1848   6.679   8.568   2.683 -0.7388 -2.2134 -1.3605
   74U       C5 1849   6.846   8.475   2.585  0.0958 -0.1214 -0.1476
   74U       H5 1850   6.792   8.420   2.509 -1.2758 -0.0688  0.7582
   74U       C4 1851   6.992   8.459   2.578 -0.7073  0.0376  0.2438
   74U       O4 1852   7.053   8.389   2.494  0.5385  0.1602  0.1350
   74U       N3 1853   7.064   8.540   2.667 -0.5280  0.3236 -0.2599
   74U       H3 1854   7.164   8.546   2.661 -0.3325 -1.7008  0.1704
   74U       C2 1855   7.007   8.610   2.770 -0.7314  1.0196  0.4109
   74U       O2 1856   7.074   8.677   2.845 -0.4558 -0.0951 -0.1406
   74U      C3' 1857   6.630   8.861   2.794 -0.7385  0.4316 -0.2052
   74U      H3' 1858   6.611   8.807   2.702 -0.9650  1.2316 -0.6350
   74U      C2' 1859   6.787   8.860   2.816  1.2545 -0.7202  0.6530
   74U     H2'1 1860   6.842   8.887   2.727  0.3195  0.5302  0.4349
   74U      O2' 1861   6.819   8.948   2.920  0.1675 -0.2265 -0.1994
   74U     HO'2 1862   6.741   9.001   2.933 -0.5384 -0.5816 -2.5798
   74U      O3' 1863   6.587   8.992   2.802 -0.0882 -0.1398  0.4759
   75A        P 1864   6.570   9.085   2.665  0.1566  0.2459 -0.0958
   75A      O1P 1865   6.509   9.215   2.711  0.5978 -0.1877  0.1881
   75A      O2P 1866   6.504   9.009   2.565  0.1418 -0.4701  0.9616
   75A      O5' 1867   6.715   9.108   2.613 -1.2287 -0.6153  0.4797
   75A      C5' 1868   6.796   9.220   2.661 -1.1533  0.7326  0.6956
   75A     H5'1 1869   6.805   9.217   2.769  3.5566  0.8856  0.5080
   75A     H5'2 1870   6.765   9.320   2.630  0.3740  1.0131  0.0046
   75A      C4' 1871   6.937   9.208   2.604  1.4014  0.7471 -0.0894
   75A      H4' 1872   6.984   9.295   2.650  1.6548  0.4689  0.1763
   75A      O4' 1873   7.005   9.087   2.631  0.0500  0.3723 -0.0322
   75A      C1' 1874   7.099   9.065   2.535  0.5859  0.8928  0.6096
   75A      H1' 1875   7.202   9.077   2.567  0.5836  2.2615  0.1721
   75A       N9 1876   7.093   8.939   2.464 -0.4353  0.2467 -0.3994
   75A       C8 1877   6.980   8.862   2.449  0.2603 -0.6840 -0.1770
   75A       H8 1878   6.887   8.902   2.487  0.7990 -0.0544  0.5186
   75A       N7 1879   6.992   8.753   2.381  0.0781  0.8618 -0.5148
   75A       C5 1880   7.135   8.749   2.361  0.6179 -0.5387  0.4209
   75A       C6 1881   7.227   8.654   2.313 -0.3866  0.2829  0.5834
   75A       N6 1882   7.202   8.532   2.273 -0.0578  0.2752  1.0457
   75A      H61 1883   7.104   8.507   2.277  0.0099 -0.2790 -0.0967
   75A      H62 1884   7.272   8.458   2.272  0.6359  0.9130  0.0808
   75A       N1 1885   7.359   8.683   2.302  0.1613  0.1662 -0.2400
   75A       C2 1886   7.404   8.797   2.349  0.3473 -0.5812  0.0909
   75A       H2 1887   7.512   8.808   2.348  0.5237 -2.0014  0.9027
   75A       N3 1888   7.330   8.896   2.402  0.9231 -0.1008 -0.0871
   75A       C4 1889   7.198   8.869   2.401  0.1962 -0.1132 -0.6712
   75A      C3' 1890   6.937   9.234   2.453  0.4689 -0.1622  0.6289
   75A      H3' 1891   6.860   9.173   2.406 -0.3490  0.6485  0.8920
   75A      C2' 1892   7.076   9.181   2.427 -1.0818  0.2212  0.2938
   75A     H2'1 1893   7.090   9.146   2.324  0.8426 -0.9513  0.8982
   75A      O2' 1894   7.174   9.276   2.454  0.5228 -0.5361 -0.3400
   75A     HO'2 1895   7.197   9.327   2.375  0.8847  1.4001  0.9561
   75A      O3' 1896   6.912   9.372   2.430 -0.0910 -0.0316  0.2769
   76A        P 1897   6.878   9.426   2.282  0.2851 -0.0972 -0.1861
   76A      O1P 1898   6.857   9.573   2.281  0.2421  0.7012 -0.2535
   76A      O2P 1899   6.772   9.334   2.217 -0.5824 -0.4305  0.1472
   76A      O5' 1900   7.018   9.396   2.210  0.1552 -0.5837  0.3791
   76A      C5' 1901   7.133   9.480   2.216 -0.1434 -0.0704  0.5759
   76A     H5'1 1902   7.158   9.487   2.322 -0.4048 -2.8762  0.9000
   76A     H5'2 1903   7.106   9.579   2.178  0.8463  0.8908  2.2552
   76A      C4' 1904   7.257   9.428   2.143 -0.3858 -0.3761  0.0005
   76A      H4' 1905   7.341   9.497   2.134  0.6530 -1.6845 -0.8287
   76A      O4' 1906   7.292   9.299   2.202  0.0735 -0.6121  0.1393
   76A      C1' 1907   7.343   9.212   2.106 -0.1572 -0.2823 -0.1919
   76A      H1' 1908   7.442   9.178   2.134  0.6773  3.2226  1.7749
   76A       N9 1909   7.253   9.090   2.084  0.3224  0.1984 -0.2743
   76A       C8 1910   7.114   9.076   2.102 -0.5203 -0.4568  0.7497
   76A       H8 1911   7.043   9.152   2.133  1.7141  2.2043 -0.2058
   76A       N7 1912   7.070   8.960   2.073  0.0182  0.0629  0.3668
   76A       C5 1913   7.188   8.890   2.032  0.5133 -0.1326  0.3409
   76A       C6 1914   7.217   8.761   1.984  0.2939  1.0183  0.8166
   76A       N6 1915   7.129   8.668   1.975  0.5206  0.2474  0.2070
   76A      H61 1916   7.035   8.691   2.004 -0.4091 -1.7705 -0.9711
   76A      H62 1917   7.155   8.571   1.969  0.2772  0.0817  1.4859
   76A       N1 1918   7.344   8.720   1.954 -0.0489 -0.3548 -0.8016
   76A       C2 1919   7.439   8.814   1.967  0.9832  0.0357  0.2247
   76A       H2 1920   7.538   8.784   1.938  0.4504  0.2955 -2.0861
   76A       N3 1921   7.421   8.944   2.003 -0.2410 -0.6875 -0.2221
   76A       C4 1922   7.295   8.969   2.039  0.2037 -0.1359  0.7009
   76A      C3' 1923   7.230   9.395   1.995 -0.0494 -0.0981 -0.3880
   76A      H3' 1924   7.132   9.349   1.983 -0.2514 -0.4319  2.0338
   76A      C2' 1925   7.343   9.294   1.970  0.1966 -0.0799  0.2377
   76A     H2'1 1926   7.322   9.220   1.892 -0.7970 -1.7981  2.0395
   76A      O2' 1927   7.477   9.345   1.954  0.0792  0.1965 -0.2857
   76A     HO'2 1928   7.482   9.440   1.969 -0.0544 -0.1129  1.9517
   76A      O3' 1929   7.240   9.511   1.910  0.3943  0.3003 -0.1675
   77U        P 1930   7.180   9.510   1.766 -0.2865 -0.3845 -0.0388
   77U      O1P 1931   7.236   9.634   1.715  0.3243  0.2339 -0.4197
   77U      O2P 1932   7.035   9.487   1.772 -0.4836  0.7838 -0.3179
   77U      O5' 1933   7.240   9.386   1.688 -0.3105  0.4772  0.0964
   77U      C5' 1934   7.376   9.394   1.638  0.1388 -0.3471  0.4176
   77U     H5'1 1935   7.431   9.424   1.727  0.7931  0.1521 -0.1458
   77U     H5'2 1936   7.374   9.470   1.560 -2.2580  0.1059  0.8583
   77U      C4' 1937   7.417   9.256   1.584 -0.0150  0.0286 -0.3012
   77U      H4' 1938   7.514   9.264   1.534  0.4321  3.1689  0.8249
   77U      O4' 1939   7.422   9.150   1.685  0.2500  0.3389  0.3327
   77U      C1' 1940   7.383   9.030   1.620  0.1413 -0.5347  0.6945
   77U      H1' 1941   7.473   8.970   1.636  1.3789  1.6419  2.5221
   77U       N1 1942   7.262   8.963   1.676  0.4338 -0.5157  0.1737
   77U       C6 1943   7.155   9.034   1.707  0.3860  0.0069  0.0136
   77U       H6 1944   7.158   9.142   1.711 -1.5611  0.2025 -2.0093
   77U       C5 1945   7.038   8.967   1.729  0.1976 -0.7801  0.3643
   77U       H5 1946   6.950   9.022   1.762 -0.6280 -2.2762  0.7240
   77U       C4 1947   7.027   8.828   1.722  0.5440  0.0498  0.3077
   77U       O4 1948   6.929   8.759   1.755 -0.6927  0.1554  0.4235
   77U       N3 1949   7.136   8.766   1.672 -0.3373  0.1783  0.0793
   77U       H3 1950   7.139   8.665   1.666  1.4925  0.2970 -2.6208
   77U       C2 1951   7.257   8.827   1.658 -0.8333 -0.5025  0.5943
   77U       O2 1952   7.350   8.759   1.623  0.0541 -1.1323  0.1785
   77U      C3' 1953   7.315   9.204   1.479  0.3548 -0.4413 -0.2787
   77U      H3' 1954   7.213   9.224   1.512 -0.1276  1.9132 -2.8297
   77U      C2' 1955   7.350   9.055   1.475 -0.2375 -0.5591  0.3443
   77U     H2'1 1956   7.266   9.002   1.432 -2.0071 -0.0626  2.9383
   77U      O2' 1957   7.468   9.018   1.412  0.2301  0.4343 -0.5785
   77U     HO'2 1958   7.448   8.972   1.329  0.4811  1.7296 -1.3802
   77U      O3' 1959   7.338   9.271   1.360 -0.4299 -0.3735 -0.0144
   78U        P 1960   7.244   9.262   1.239 -0.4745 -0.4154 -0.0800
   78U      O1P 1961   7.305   9.360   1.142 -0.3087 -0.3178  0.5871
   78U      O2P 1962   7.105   9.281   1.285  0.3221  0.3643  0.4498
   78U      O5' 1963   7.267   9.116   1.179 -0.1174  0.1550  0.0560
   78U      C5' 1964   7.376   9.090   1.092  0.1522  0.9413 -0.3930
   78U     H5'1 1965   7.466   9.098   1.152  0.8469  0.3246 -1.3289
   78U     H5'2 1966   7.375   9.149   1.000 -0.3232 -1.4642 -2.0341
   78U      C4' 1967   7.375   8.950   1.049 -0.3069  0.5037 -0.1190
   78U      H4' 1968   7.463   8.928   0.988 -0.2183 -1.3902  0.6168
   78U      O4' 1969   7.379   8.854   1.154  0.1118  0.3074 -0.0598
   78U      C1' 1970   7.300   8.739   1.129 -0.1479 -0.5664  0.9388
   78U      H1' 1971   7.367   8.657   1.154  0.1149 -0.5936  0.1617
   78U       N1 1972   7.171   8.730   1.202  0.2127 -0.1355 -0.0702
   78U       C6 1973   7.114   8.836   1.270 -0.1303  0.2022  0.3366
   78U       H6 1974   7.157   8.934   1.255  1.1309 -0.3974 -0.0717
   78U       C5 1975   7.001   8.818   1.347  0.5554  0.6858  1.2883
   78U       H5 1976   6.960   8.902   1.401 -0.7066  1.0284 -0.1143
   78U       C4 1977   6.937   8.688   1.360  0.1449  0.2070  0.0557
   78U       O4 1978   6.844   8.654   1.434 -0.2848  0.2511  0.4367
   78U       N3 1979   6.998   8.593   1.283 -0.4346  0.7479 -0.5735
   78U       H3 1980   6.953   8.504   1.299  0.5904 -0.1241 -2.2528
   78U       C2 1981   7.114   8.606   1.210 -0.0182 -1.2190 -0.2185
   78U       O2 1982   7.172   8.510   1.160  0.0973  0.1384 -0.4539
   78U      C3' 1983   7.263   8.901   0.971  0.4668 -0.3654  1.0171
   78U      H3' 1984   7.174   8.942   1.019  0.6484  2.2105 -0.6390
   78U      C2' 1985   7.270   8.749   0.980 -1.2027 -0.0448  0.1674
   78U     H2'1 1986   7.178   8.695   0.956 -1.7431  0.0546  1.8621
   78U      O2' 1987   7.378   8.694   0.914 -0.0886  0.5084 -0.3765
   78U     HO'2 1988   7.356   8.604   0.887 -0.0804  1.2093 -2.9896
   78U      O3' 1989   7.261   8.949   0.830  0.2975  0.9694  0.6367
   79A        P 1990   7.125   8.954   0.750  0.1006 -0.2236 -0.2622
   79A      O1P 1991   7.151   9.015   0.619 -0.0565  0.2894 -0.0716
   79A      O2P 1992   7.027   9.023   0.831  0.3488 -0.0461  0.5482
   79A      O5' 1993   7.062   8.808   0.732  0.2474  0.4213  0.6791
   79A      C5' 1994   7.142   8.705   0.667  0.3738 -0.3818 -0.8671
   79A     H5'1 1995   7.239   8.701   0.717 -1.1985  0.9115  2.6452
   79A     H5'2 1996   7.153   8.733   0.563  0.7363 -0.9474 -0.9865
   79A      C4' 1997   7.075   8.568   0.675  0.6805 -0.4310  0.2432
   79A      H4' 1998   7.128   8.495   0.614 -0.5326 -2.1720  1.2040
   79A      O4' 1999   7.069   8.514   0.811  0.4453 -0.5991 -0.1206
   79A      C1' 2000   6.945   8.458   0.833 -0.0359  0.0785  0.1330
   79A      H1' 2001   6.952   8.356   0.872 -0.2029  0.0405  0.0658
   79A       N9 2002   6.866   8.546   0.930  0.3463 -0.3058 -0.0458
   79A       C8 2003   6.883   8.677   0.970  0.0091  0.4240  0.3321
   79A       H8 2004   6.958   8.736   0.918 -0.5542  1.3535  0.5488
   79A       N7 2005   6.792   8.725   1.052  0.7056  0.3104  0.7438
   79A       C5 2006   6.723   8.606   1.084  0.6260 -0.2457  0.2500
   79A       C6 2007   6.613   8.563   1.169 -1.0209  0.1741 -0.6669
   79A       N6 2008   6.565   8.638   1.268  0.0323  0.0696 -0.2202
   79A      H61 2009   6.604   8.730   1.285 -1.1852  0.7278 -0.8364
   79A      H62 2010   6.488   8.601   1.321  1.7474 -2.2154  0.8508
   79A       N1 2011   6.568   8.439   1.174  0.5775 -0.2724 -0.0055
   79A       C2 2012   6.626   8.350   1.090  0.3266  0.0891  0.5004
   79A       H2 2013   6.593   8.248   1.092  0.9906 -0.1149  1.3932
   79A       N3 2014   6.718   8.375   1.003 -0.6250 -0.0014 -0.4387
   79A       C4 2015   6.762   8.500   1.006  0.4121  0.0011  0.4741
   79A      C3' 2016   6.929   8.576   0.624 -0.5532 -0.2411 -0.3978
   79A      H3' 2017   6.871   8.662   0.657 -0.6124 -0.0078 -1.0942
   79A      C2' 2018   6.870   8.455   0.696 -0.3972 -0.0985 -0.2703
   79A     H2'1 2019   6.762   8.464   0.711 -0.2831 -0.9516  1.2941
   79A      O2' 2020   6.901   8.332   0.630  0.3705  0.1196 -0.0558
   79A     HO'2 2021   6.825   8.287   0.593  0.3181  0.3650 -0.2477
   79A      O3' 2022   6.909   8.554   0.487 -0.2501  0.2981  0.0067
   80A        P 2023   6.783   8.624   0.418 -0.3149  0.0955 -0.1153
   80A      O1P 2024   6.789   8.604   0.269 -0.3114  0.4097  0.2733
   80A      O2P 2025   6.778   8.761   0.467  0.0876 -0.2735 -0.7294
   80A      O5' 2026   6.657   8.545   0.463  0.1537  0.2254  0.7646
   80A      C5' 2027   6.629   8.417   0.413  0.1682 -0.2579 -0.1548
   80A     H5'1 2028   6.723   8.363   0.394  0.7149  0.6549 -0.1102
   80A     H5'2 2029   6.574   8.434   0.321  1.7752 -0.3417 -1.1876
   80A      C4' 2030   6.535   8.334   0.497 -0.3787  0.3173  0.3088
   80A      H4' 2031   6.533   8.235   0.453 -2.5840  1.6970 -3.1205
   80A      O4' 2032   6.577   8.332   0.632  0.1098  0.4183 -0.0319
   80A      C1' 2033   6.470   8.309   0.720 -0.1675 -0.1366  0.2267
   80A      H1' 2034   6.475   8.219   0.781 -0.6901  0.2140  0.7923
   80A       N9 2035   6.453   8.431   0.813  1.0428 -0.0904 -0.6749
   80A       C8 2036   6.509   8.553   0.806  0.2186  0.3617 -0.2848
   80A       H8 2037   6.591   8.571   0.738 -0.6292  0.4451 -1.3181
   80A       N7 2038   6.453   8.641   0.888 -0.5744 -0.1871  0.1716
   80A       C5 2039   6.354   8.563   0.952 -0.4587  0.3062 -0.2600
   80A       C6 2040   6.268   8.590   1.063  0.3714  0.2227 -0.2122
   80A       N6 2041   6.266   8.692   1.144 -0.1368  0.0865  0.6047
   80A      H61 2042   6.327   8.770   1.124 -0.7462 -0.3108 -3.7615
   80A      H62 2043   6.214   8.690   1.231  0.3280  1.4264  0.9282
   80A       N1 2044   6.195   8.493   1.114  0.0099 -0.1985  0.2203
   80A       C2 2045   6.206   8.375   1.057 -1.5247 -0.4276 -0.3781
   80A       H2 2046   6.152   8.296   1.107 -0.0640 -1.8419 -0.9172
   80A       N3 2047   6.282   8.335   0.954  0.4944 -0.4273  0.1525
   80A       C4 2048   6.361   8.432   0.914 -0.5472 -0.3885 -0.6874
   80A      C3' 2049   6.389   8.378   0.511 -0.1340 -0.1512  0.0520
   80A      H3' 2050   6.394   8.485   0.532  1.0261 -0.6399  2.6730
   80A      C2' 2051   6.349   8.292   0.631  0.0652  0.4162 -0.1484
   80A     H2'1 2052   6.253   8.331   0.663 -0.1275 -0.1143 -0.0789
   80A      O2' 2053   6.334   8.157   0.599  0.8165 -0.2337 -0.1155
   80A     HO'2 2054   6.249   8.120   0.622  0.7073  0.8788  1.4014
   80A      O3' 2055   6.316   8.354   0.394 -0.2047  0.6477  0.0374
   81U        P 2056   6.198   8.444   0.344 -0.1422  0.2341 -0.2775
   81U      O1P 2057   6.142   8.381   0.224  0.5385  0.3264  0.1801
   81U      O2P 2058   6.257   8.579   0.336 -0.6608  0.2125 -0.4780
   81U      O5' 2059   6.080   8.442   0.448  0.3931 -0.2624 -0.1017
   81U      C5' 2060   6.013   8.323   0.482 -0.1344  0.4525  0.4573
   81U     H5'1 2061   6.081   8.240   0.499 -0.6631 -0.0098  0.3653
   81U     H5'2 2062   5.957   8.289   0.395  0.0457  0.0054  0.5095
   81U      C4' 2063   5.936   8.351   0.609  0.5276 -0.5429  0.2828
   81U      H4' 2064   5.874   8.273   0.652 -0.9375 -0.3783 -1.3989
   81U      O4' 2065   6.013   8.384   0.721 -0.3742 -0.4622  0.3288
   81U      C1' 2066   5.940   8.475   0.803  0.1490 -0.7800 -0.3144
   81U      H1' 2067   5.925   8.440   0.905  1.3071 -0.9012 -0.1803
   81U       N1 2068   6.006   8.608   0.809 -0.0723  0.7960 -0.1862
   81U       C6 2069   6.109   8.646   0.729 -0.9388 -0.5817 -0.6252
   81U       H6 2070   6.133   8.576   0.650 -1.9960 -0.6925 -0.8552
   81U       C5 2071   6.174   8.764   0.740 -1.2853  0.4567  0.6750
   81U       H5 2072   6.260   8.792   0.681 -0.3597 -0.0358  1.7514
   81U       C4 2073   6.145   8.856   0.852  0.2139 -0.8502  0.3775
   81U       O4 2074   6.202   8.964   0.872  0.4730  0.0526 -0.6713
   81U       N3 2075   6.044   8.812   0.934 -0.1350  0.0484 -0.8046
   81U       H3 2076   6.019   8.878   1.006  0.9162  0.8357 -1.1403
   81U       C2 2077   5.979   8.688   0.924  0.3151 -0.3548 -0.1055
   81U       O2 2078   5.892   8.656   1.009 -0.1955  0.1786  0.2727
   81U      C3' 2079   5.835   8.459   0.594  0.7993 -0.2187  0.2585
   81U      H3' 2080   5.881   8.539   0.536  0.2851  1.4869  2.1141
   81U      C2' 2081   5.803   8.488   0.740  0.0590  0.1535 -0.7142
   81U     H2'1 2082   5.761   8.588   0.750 -2.0934 -0.9191  2.3462
   81U      O2' 2083   5.715   8.394   0.808  0.2238  0.1171 -0.2145
   81U     HO'2 2084   5.633   8.402   0.760 -0.2764  0.0198  0.6144
   81U      O3' 2085   5.723   8.407   0.522  0.0643 -0.7797  0.4241
   82U        P 2086   5.580   8.463   0.525 -0.0141  0.2523  0.3663
   82U      O1P 2087   5.511   8.423   0.400  0.4537  0.2909 -0.1351
   82U      O2P 2088   5.593   8.610   0.554 -0.2663 -0.5048  0.7858
   82U      O5' 2089   5.499   8.394   0.650 -0.7505 -0.0899  0.0251
   82U      C5' 2090   5.455   8.261   0.638 -0.5088 -0.4300  0.5028
   82U     H5'1 2091   5.539   8.195   0.615 -1.0589 -0.4722 -1.6193
   82U     H5'2 2092   5.397   8.252   0.546 -1.7494  1.6283  1.0175
   82U      C4' 2093   5.379   8.215   0.762 -0.4930  0.2123 -0.0297
   82U      H4' 2094   5.366   8.107   0.763 -2.5490  0.3928 -1.5884
   82U      O4' 2095   5.460   8.252   0.883  0.1617 -0.0741 -0.2243
   82U      C1' 2096   5.382   8.322   0.968 -0.2539 -0.8343 -0.5823
   82U      H1' 2097   5.328   8.257   1.037 -3.9984  1.5778 -0.9074
   82U       N1 2098   5.456   8.425   1.049 -0.5672  0.5009 -0.0065
   82U       C6 2099   5.496   8.546   1.001  0.1477 -0.2540  0.2537
   82U       H6 2100   5.499   8.568   0.896 -0.7683  0.1146  0.3014
   82U       C5 2101   5.547   8.646   1.081 -0.4109 -0.1760 -0.1815
   82U       H5 2102   5.584   8.737   1.038 -1.7021  0.2486 -0.4246
   82U       C4 2103   5.571   8.613   1.223 -0.8634  0.1984 -0.0595
   82U       O4 2104   5.621   8.694   1.301 -0.4015 -0.3503  0.0261
   82U       N3 2105   5.535   8.488   1.265  0.3871  0.2532 -0.7711
   82U       H3 2106   5.514   8.479   1.363  0.5677  1.6742 -0.5764
   82U       C2 2107   5.475   8.400   1.185 -0.2949 -0.4455 -0.3727
   82U       O2 2108   5.442   8.291   1.236  0.7708 -0.1428 -0.3631
   82U      C3' 2109   5.242   8.277   0.770 -0.0007 -0.9444 -0.3621
   82U      H3' 2110   5.216   8.324   0.674  3.4874  1.3331 -0.3943
   82U      C2' 2111   5.268   8.380   0.883  1.1553  0.6015 -0.1796
   82U     H2'1 2112   5.308   8.470   0.837  1.0953  0.7070 -0.0265
   82U      O2' 2113   5.144   8.419   0.944  0.0862  0.3776  0.0298
   82U     HO'2 2114   5.089   8.458   0.876  2.0742  1.4023 -1.0739
   82U      O3' 2115   5.162   8.175   0.816 -0.4139 -0.0550 -0.3217
   82U      H3T 2116   5.076   8.211   0.791 -1.5586 -2.1877  0.2731
   8.63457   8.63457   6.10556   0.00000   0.00000   0.00000   0.00000   4.31728   4.31728
