# Supplementary material for: Constant-pH Molecular Dynamics of Cationic Peptide Dendrimers Binding to siRNA
Source: J Chem Inf Model. 2026 Feb 5;66(8):4734–43. doi: 10.1021/acs.jcim.5c02636 (PMC13126635; doi:10.1021/acs.jcim.5c02636)
Supplement: Supplementary file 2 [file ci5c02636_si_002.zip › zip/MH47_07_in_9.gro]

Protein t=   0.00000
 2116
    1LY0      N    1   5.449   8.641   4.446 -0.0627  0.2381 -0.8134
    1LY0     H1    2   5.474   8.684   4.534  2.4113  0.2240 -1.4429
    1LY0     H2    3   5.356   8.604   4.452 -0.3735  0.8434 -1.6951
    1LY0     H3    4   5.455   8.708   4.370  1.5987  0.5843 -0.4246
    1LY0     CA    5   5.546   8.538   4.419 -0.3673 -0.5740  0.3507
    1LY0     HA    6   5.566   8.489   4.515 -0.2807 -0.3647  0.4407
    1LY0     CB    7   5.494   8.430   4.324 -0.2277  0.0176  0.4391
    1LY0    HB1    8   5.575   8.367   4.289 -0.0875  0.4751 -0.0737
    1LY0    HB2    9   5.452   8.489   4.242 -1.1567  0.0381  0.9114
    1LY0     CG   10   5.376   8.347   4.390 -0.0853  0.1880  0.2406
    1LY0    HG1   11   5.298   8.419   4.415  1.0270  1.2056  0.8510
    1LY0    HG2   12   5.411   8.295   4.479 -1.5913 -0.5779  0.4161
    1LY0     CD   13   5.321   8.243   4.289  0.2384 -0.8658 -0.3424
    1LY0    HD1   14   5.404   8.174   4.279  2.2588  0.4856  4.3420
    1LY0    HD2   15   5.306   8.292   4.192  0.5237  1.1567  0.5769
    1LY0     CE   16   5.193   8.172   4.318 -0.2063 -0.0403  0.3963
    1LY0    HE1   17   5.193   8.136   4.421 -1.3088 -2.4194 -0.3727
    1LY0    HE2   18   5.178   8.083   4.257 -0.6354  2.0956 -2.8567
    1LY0     NZ   19   5.077   8.264   4.310 -0.7842 -0.0790  0.3488
    1LY0    HZ1   20   5.096   8.343   4.369 -0.9607  0.0059  0.2936
    1LY0    HZ2   21   5.062   8.286   4.213  1.9051 -0.2805 -0.1882
    1LY0    HZ3   22   4.996   8.214   4.344 -0.8836  1.5978  2.8527
    1LY0      C   23   5.676   8.607   4.375  0.2421  0.0169  0.6936
    1LY0      O   24   5.665   8.710   4.305  0.2165 -0.3179  0.2877
    2LER      N   25   5.787   8.535   4.390  0.4518  0.6577 -0.3597
    2LER      H   26   5.774   8.451   4.445  0.5734 -0.7708 -2.4124
    2LER     CA   27   5.921   8.563   4.340  0.1750 -0.3009  0.5355
    2LER     HA   28   5.946   8.666   4.364 -2.0640  0.2137  0.9441
    2LER     CB   29   6.026   8.469   4.402 -0.4267  0.5716 -0.1943
    2LER    HB1   30   6.118   8.492   4.349  0.7073  0.2674  1.5703
    2LER    HB2   31   5.993   8.368   4.379 -0.2352  0.3451  0.4901
    2LER     CG   32   6.051   8.471   4.550 -0.0881  0.3929 -0.3388
    2LER     HG   33   5.954   8.468   4.600 -0.8734  1.6302 -1.7068
    2LER    CD1   34   6.147   8.363   4.606 -0.2263 -0.4344  0.0070
    2LER   HD11   35   6.137   8.268   4.553  0.7845  0.0678 -1.1362
    2LER   HD12   36   6.250   8.391   4.584 -0.5579  1.7141  0.9653
    2LER   HD13   37   6.148   8.356   4.715 -1.0421 -0.8342 -0.0033
    2LER    CD2   38   6.122   8.604   4.584  0.2145 -0.2740 -0.5178
    2LER   HD21   39   6.059   8.686   4.548 -0.8559 -0.6513  0.4454
    2LER   HD22   40   6.133   8.611   4.692  1.2947 -1.5290 -0.5276
    2LER   HD23   41   6.215   8.603   4.527 -0.3942  2.8753 -1.8474
    2LER      C   42   5.929   8.561   4.185  0.9056 -0.6276 -0.4775
    2LER      O   43   5.868   8.475   4.119  0.0282 -0.1157  0.1110
    3LYR      N   44   6.001   8.661   4.124  0.2786  0.1146  0.4726
    3LYR      H   45   6.035   8.735   4.184  1.0909  1.0380 -1.0527
    3LYR     CA   46   6.022   8.681   3.976  0.5842 -0.2099 -0.1903
    3LYR     HA   47   5.928   8.700   3.923 -0.7402 -0.2229  2.0491
    3LYR     CB   48   6.113   8.805   3.951  0.3666  0.0161 -0.0612
    3LYR    HB1   49   6.208   8.800   4.005 -1.0433 -1.0447  2.4888
    3LYR    HB2   50   6.060   8.891   3.990  0.8139  0.5640 -0.6481
    3LYR     CG   51   6.145   8.836   3.806 -0.5245 -0.3085 -0.0076
    3LYR    HG1   52   6.174   8.748   3.748  0.7419  0.7411 -1.0389
    3LYR    HG2   53   6.232   8.901   3.807  0.6535 -1.8131 -0.0580
    3LYR     CD   54   6.035   8.903   3.730 -0.0187  0.3243  0.1019
    3LYR    HD1   55   5.978   8.972   3.791 -1.3504 -0.6231 -0.0179
    3LYR    HD2   56   5.956   8.831   3.706 -1.0612  1.3424  0.3749
    3LYR     CE   57   6.085   8.966   3.600  0.6025 -0.2968 -0.3423
    3LYR    HE1   58   6.157   9.044   3.624  0.8110 -0.6893  0.3451
    3LYR    HE2   59   5.991   9.004   3.558  1.2419  3.7783  1.4451
    3LYR     NZ   60   6.145   8.865   3.513  0.0005  0.0350  0.1275
    3LYR    HZ1   61   6.085   8.790   3.482  0.7288 -0.6136  0.2378
    3LYR      C   62   6.081   8.555   3.924 -0.5148 -0.4628  0.9020
    3LYR      O   63   6.043   8.507   3.813 -0.3447  0.2808  0.0112
    4LER      N   64   6.172   8.490   3.998  0.2583  0.2191 -0.0002
    4LER      H   65   6.205   8.531   4.084  0.1029 -0.8804  0.6104
    4LER     CA   66   6.244   8.366   3.945 -0.2099  0.3284 -0.1300
    4LER     HA   67   6.274   8.400   3.846 -1.3625  0.0165 -0.6115
    4LER     CB   68   6.365   8.329   4.039  1.1330 -0.3414 -0.2121
    4LER    HB1   69   6.408   8.424   4.072  0.5537  0.1169 -0.7552
    4LER    HB2   70   6.441   8.283   3.976  0.2254 -2.0107 -0.1487
    4LER     CG   71   6.346   8.243   4.170 -0.1706 -0.7055  0.0152
    4LER     HG   72   6.258   8.277   4.224 -0.9883 -0.0476 -1.6761
    4LER    CD1   73   6.325   8.090   4.154 -0.1776 -0.5989 -0.0079
    4LER   HD11   74   6.411   8.048   4.100  0.0705 -0.3829  0.2182
    4LER   HD12   75   6.304   8.042   4.249 -0.9445  0.2527  0.2603
    4LER   HD13   76   6.241   8.069   4.087  0.3820 -0.1433 -0.8678
    4LER    CD2   77   6.476   8.255   4.258  0.1170  0.2999 -0.3668
    4LER   HD21   78   6.467   8.183   4.340  1.2269  0.0321 -0.4770
    4LER   HD22   79   6.560   8.244   4.190  0.3850 -1.0942  0.1564
    4LER   HD23   80   6.476   8.356   4.298  0.0728  0.1556  0.0039
    4LER      C   81   6.148   8.253   3.923  0.2447 -0.3947  0.2521
    4LER      O   82   6.183   8.165   3.841 -0.6535 -0.7546  0.5526
    5LER      N   83   6.032   8.248   3.988 -0.1033 -0.0172  0.2161
    5LER      H   84   6.001   8.325   4.046  0.8079 -1.9147  3.5206
    5LER     CA   85   5.936   8.136   3.971  0.0867 -0.0869  0.0488
    5LER     HA   86   5.992   8.043   3.957 -1.6078 -1.4642  1.9150
    5LER     CB   87   5.867   8.134   4.108 -0.1708  0.2796  0.1797
    5LER    HB1   88   5.798   8.050   4.102  3.2515 -2.7350  0.2185
    5LER    HB2   89   5.812   8.228   4.117  0.6596  0.9244 -1.0744
    5LER     CG   90   5.952   8.102   4.236 -0.5414  0.1239 -0.0547
    5LER     HG   91   6.030   8.176   4.253  1.0477 -1.2758 -0.9463
    5LER    CD1   92   5.860   8.100   4.352  0.4086 -0.1388  0.7897
    5LER   HD11   93   5.817   8.200   4.359  1.1824  0.2432  0.2710
    5LER   HD12   94   5.788   8.019   4.338  2.1719 -1.3096 -2.7804
    5LER   HD13   95   5.907   8.085   4.449  1.2890  2.1055  0.7669
    5LER    CD2   96   6.007   7.955   4.235 -0.0040  1.0906 -0.2376
    5LER   HD21   97   5.928   7.880   4.242 -0.6662  1.8475  0.7521
    5LER   HD22   98   6.077   7.944   4.152 -0.6649 -0.6040 -0.6069
    5LER   HD23   99   6.072   7.948   4.322 -0.3295  2.9629  0.2017
    5LER      C  100   5.841   8.137   3.858  0.7434  0.0607  0.3364
    5LER      O  101   5.789   8.035   3.815  0.5434  0.1243 -0.5721
    6LYR      N  102   5.830   8.251   3.788  0.1387  0.0087  0.3609
    6LYR      H  103   5.877   8.332   3.827  0.2181  0.5519 -0.8390
    6LYR     CA  104   5.742   8.277   3.673 -0.4215  1.3370 -0.7174
    6LYR     HA  105   5.661   8.203   3.678 -0.2672  0.9974 -2.5515
    6LYR     CB  106   5.688   8.414   3.683 -0.5802  0.2987  0.0131
    6LYR    HB1  107   5.632   8.443   3.594 -0.5293 -0.0256 -0.1242
    6LYR    HB2  108   5.760   8.494   3.702 -2.2596  1.3816  2.3457
    6LYR     CG  109   5.583   8.413   3.799 -0.4408  0.3402 -0.7816
    6LYR    HG1  110   5.552   8.514   3.825  0.2076  0.2479  0.4312
    6LYR    HG2  111   5.632   8.365   3.884 -0.8222 -0.4997 -1.0324
    6LYR     CD  112   5.457   8.339   3.765 -0.0007  1.2029  0.5552
    6LYR    HD1  113   5.468   8.231   3.770  1.0570  1.2497 -0.2548
    6LYR    HD2  114   5.427   8.366   3.664 -0.0427  2.3611  0.8628
    6LYR     CE  115   5.338   8.373   3.856  0.4259 -0.2521  0.6890
    6LYR    HE1  116   5.337   8.482   3.851 -0.3073 -0.2363  1.1049
    6LYR    HE2  117   5.355   8.339   3.958 -1.7516 -0.3504  1.0633
    6LYR     NZ  118   5.218   8.302   3.806 -0.3968 -0.0714  0.3050
    6LYR    HZ1  119   5.197   8.293   3.707 -1.5769 -0.1606  0.5552
    6LYR      C  120   5.816   8.247   3.541 -0.2149 -0.2883  0.0440
    6LYR      O  121   5.924   8.310   3.513  0.3619  1.1915  0.0690
    7LER      N  122   5.764   8.148   3.470 -0.2582  0.2189 -0.1740
    7LER      H  123   5.689   8.090   3.507  0.1679 -1.5513 -1.9430
    7LER     CA  124   5.821   8.109   3.340  0.2298 -0.2140  0.4788
    7LER     HA  125   5.926   8.080   3.341  0.0771 -0.7762  0.1859
    7LER     CB  126   5.747   7.986   3.290  0.0213  0.3418  0.0677
    7LER    HB1  127   5.769   7.976   3.184  0.3613  2.2893 -0.0720
    7LER    HB2  128   5.641   8.010   3.302 -0.9231 -2.3892 -1.7327
    7LER     CG  129   5.763   7.861   3.375  0.0367  0.6933  0.5765
    7LER     HG  130   5.742   7.874   3.481 -0.4135 -1.5295  0.8091
    7LER    CD1  131   5.667   7.760   3.325 -0.5198  0.4653 -0.2130
    7LER   HD11  132   5.673   7.731   3.220 -0.9845 -2.6724  0.5241
    7LER   HD12  133   5.694   7.672   3.384 -0.8310 -0.1526 -0.9775
    7LER   HD13  134   5.561   7.781   3.342 -0.0013  3.0168  0.2292
    7LER    CD2  135   5.908   7.807   3.353 -0.0248  0.4259  0.2984
    7LER   HD21  136   5.925   7.709   3.397 -2.7555  0.5748  1.9307
    7LER   HD22  137   5.917   7.788   3.246 -0.3365  3.7443 -0.4289
    7LER   HD23  138   5.976   7.876   3.404  0.6113  0.1447 -0.1543
    7LER      C  139   5.801   8.226   3.236 -0.1440  0.7300 -0.2700
    7LER      O  140   5.694   8.285   3.221  0.1144 -0.3170 -0.0231
    8LER      N  141   5.909   8.234   3.154 -0.2359  0.0573 -0.0998
    8LER      H  142   5.985   8.167   3.151  1.1666  1.5628 -3.3181
    8LER     CA  143   5.910   8.326   3.041 -0.0105 -0.4893  0.8085
    8LER     HA  144   5.881   8.426   3.073 -0.7254 -0.6118  0.5664
    8LER     CB  145   6.052   8.337   2.977  0.5971  0.5418  0.0924
    8LER    HB1  146   6.046   8.376   2.875  0.3073  0.9871  0.2791
    8LER    HB2  147   6.082   8.233   2.966 -1.3587 -0.0199 -0.2379
    8LER     CG  148   6.160   8.400   3.067 -0.2367 -0.7628 -0.0474
    8LER     HG  149   6.166   8.359   3.168  2.9574 -1.1713 -0.2928
    8LER    CD1  150   6.291   8.351   3.014 -0.0106  0.6881 -0.1789
    8LER   HD11  151   6.319   8.387   2.915  1.5404 -0.6259 -0.2739
    8LER   HD12  152   6.368   8.392   3.080 -1.1254 -0.1706  1.7425
    8LER   HD13  153   6.306   8.243   3.016  0.5243  0.7629  1.0099
    8LER    CD2  154   6.146   8.553   3.065  0.0275  0.1873  0.3679
    8LER   HD21  155   6.042   8.583   3.079  0.2441  3.1928 -2.9030
    8LER   HD22  156   6.204   8.601   3.145 -0.2778 -2.1119  2.0771
    8LER   HD23  157   6.174   8.591   2.967  1.7641  0.3564  0.8893
    8LER      C  158   5.812   8.284   2.926  0.2896 -0.2385 -0.1066
    8LER      O  159   5.784   8.167   2.900 -0.6620 -0.1166  0.6800
    9LYR      N  160   5.767   8.387   2.860  0.3077  0.0021  0.3865
    9LYR      H  161   5.790   8.478   2.899  0.5950 -0.8817  2.4149
    9LYR     CA  162   5.686   8.389   2.738 -0.6430 -0.1958  0.2406
    9LYR     HA  163   5.663   8.286   2.714 -1.1275  0.0689 -0.4527
    9LYR     CB  164   5.561   8.470   2.768 -0.4356  0.3232 -0.1173
    9LYR    HB1  165   5.523   8.526   2.682  0.3328  0.3115 -0.4721
    9LYR    HB2  166   5.589   8.543   2.843  0.2006 -0.9178  0.8929
    9LYR     CG  167   5.453   8.375   2.829 -0.1619 -1.3005 -0.1874
    9LYR    HG1  168   5.500   8.326   2.914  1.2790 -0.5517 -0.5157
    9LYR    HG2  169   5.436   8.295   2.758 -1.6229 -1.4517  0.3021
    9LYR     CD  170   5.331   8.459   2.874 -0.7600  0.6960  0.0239
    9LYR    HD1  171   5.284   8.507   2.788  1.1861 -0.0008 -1.4792
    9LYR    HD2  172   5.363   8.541   2.938 -0.5526  0.3348  0.3886
    9LYR     CE  173   5.228   8.368   2.945  0.2765  0.2917  0.0220
    9LYR    HE1  174   5.216   8.272   2.895  0.3396  0.7209 -0.8355
    9LYR    HE2  175   5.131   8.417   2.947 -0.4587 -1.1095 -0.3948
    9LYR     NZ  176   5.267   8.349   3.081  0.3862  0.9865 -0.8720
    9LYR    HZ1  177   5.322   8.264   3.090  0.0520  0.7102 -1.3545
    9LYR      C  178   5.774   8.436   2.618  0.0454  0.8016 -0.3045
    9LYR      O  179   5.889   8.474   2.646 -0.0451 -0.3768 -0.0059
   10LER      N  180   5.728   8.427   2.496  0.2637 -0.8732  0.0295
   10LER      H  181   5.628   8.414   2.491  0.3376 -1.3704 -0.1757
   10LER     CA  182   5.802   8.469   2.373 -0.5062  0.5398 -0.2403
   10LER     HA  183   5.909   8.460   2.387 -0.7422 -0.1903  1.2188
   10LER     CB  184   5.750   8.394   2.255 -0.4517  0.5285 -0.1926
   10LER    HB1  185   5.792   8.423   2.158 -0.1409  0.9567  0.0649
   10LER    HB2  186   5.641   8.400   2.257 -0.7291 -2.6612 -0.7613
   10LER     CG  187   5.774   8.244   2.262  0.1413  0.3067 -0.0119
   10LER     HG  188   5.722   8.207   2.351  1.1975 -0.7895  0.1707
   10LER    CD1  189   5.710   8.164   2.152 -0.3981 -0.3094  0.0138
   10LER   HD11  190   5.763   8.165   2.057 -0.0670 -0.4188  0.1944
   10LER   HD12  191   5.701   8.061   2.188 -1.4334 -0.5333 -0.8380
   10LER   HD13  192   5.609   8.202   2.137 -0.0900  0.5409  0.0457
   10LER    CD2  193   5.918   8.195   2.270  0.4941 -0.2415  0.6048
   10LER   HD21  194   5.958   8.235   2.363 -0.3442 -2.1533  1.8474
   10LER   HD22  195   5.923   8.087   2.285 -0.5777 -0.1867  1.4551
   10LER   HD23  196   5.970   8.223   2.178  0.6080 -0.0715  0.7193
   10LER      C  197   5.763   8.614   2.347  0.1967 -0.1565 -0.3541
   10LER      O  198   5.650   8.654   2.386 -0.0617 -0.3528 -0.0441
   11LER      N  199   5.844   8.694   2.271  0.1714  0.9592 -0.6619
   11LER      H  200   5.933   8.663   2.234 -0.1983  2.0337 -2.5673
   11LER     CA  201   5.818   8.833   2.232 -0.2012  0.4883 -0.4611
   11LER     HA  202   5.750   8.879   2.303  1.4548 -0.1741  1.6756
   11LER     CB  203   5.952   8.904   2.240  0.3183 -0.0866  0.5104
   11LER    HB1  204   5.928   9.007   2.214 -0.1389 -0.2360  0.3304
   11LER    HB2  205   6.018   8.866   2.161  0.0305 -0.5429  0.4824
   11LER     CG  206   6.025   8.903   2.366  0.8970  0.2936 -0.3078
   11LER     HG  207   6.031   8.800   2.401  0.7784  0.3977  0.0220
   11LER    CD1  208   6.168   8.950   2.340  0.2306 -0.3244 -0.2579
   11LER   HD11  209   6.217   8.910   2.251 -0.8266  1.2818 -1.6375
   11LER   HD12  210   6.161   9.056   2.313  0.1556  0.0130  1.0237
   11LER   HD13  211   6.234   8.939   2.426  1.1181  0.7746 -0.7641
   11LER    CD2  212   5.956   8.979   2.478 -0.1431  0.0104  0.3980
   11LER   HD21  213   5.883   8.909   2.520  1.1733 -1.2871  0.5733
   11LER   HD22  214   6.029   9.000   2.555  1.1078 -0.0515 -0.7398
   11LER   HD23  215   5.920   9.079   2.454 -1.8421 -0.5370  0.5051
   11LER      C  216   5.765   8.838   2.091  0.2284  0.3384 -0.4770
   11LER      O  217   5.700   8.934   2.042 -0.2354 -0.0185 -0.5525
   12LER      N  218   5.795   8.734   2.010  0.7442 -0.7962 -0.1867
   12LER      H  219   5.865   8.665   2.035  0.0997 -1.2600  0.4053
   12LER     CA  220   5.737   8.725   1.870 -0.1550 -0.2020  0.8100
   12LER     HA  221   5.715   8.823   1.827  0.4352 -0.3416  0.1784
   12LER     CB  222   5.846   8.660   1.781 -0.2314 -0.0020  0.1345
   12LER    HB1  223   5.798   8.610   1.697  1.4877 -0.4082 -0.6542
   12LER    HB2  224   5.908   8.585   1.832 -1.7135 -2.1197 -1.0163
   12LER     CG  225   5.949   8.765   1.730 -0.2092 -0.4143 -0.1213
   12LER     HG  226   5.886   8.828   1.668 -0.0192  0.0441  0.1526
   12LER    CD1  227   6.023   8.847   1.837 -0.5091  0.4443  0.0056
   12LER   HD11  228   6.093   8.910   1.782 -1.7763  0.4098 -1.7103
   12LER   HD12  229   5.958   8.915   1.891  0.6407  2.6672 -1.2848
   12LER   HD13  230   6.070   8.779   1.908 -1.4545 -1.1637 -0.8434
   12LER    CD2  231   6.058   8.689   1.653 -0.2446 -0.2661  0.3630
   12LER   HD21  232   6.137   8.757   1.621 -0.6767  0.1318  0.1157
   12LER   HD22  233   6.102   8.611   1.715  0.5343  0.4988  0.7876
   12LER   HD23  234   6.010   8.635   1.571 -1.4407 -0.7148  1.3269
   12LER      C  235   5.601   8.647   1.869  0.4213  0.3032  0.3699
   12LER      O  236   5.567   8.583   1.967  0.7731  0.0544  0.3299
   13LER      N  237   5.521   8.666   1.765  0.6422  0.0330  0.1266
   13LER      H  238   5.549   8.721   1.685  2.8787  0.7423  1.3197
   13LER     CA  239   5.400   8.580   1.751 -0.4109  0.0311  0.4108
   13LER     HA  240   5.345   8.564   1.844 -0.3073 -0.7886  0.3387
   13LER     CB  241   5.301   8.650   1.655  0.3538 -0.1789 -0.0978
   13LER    HB1  242   5.223   8.583   1.621 -0.7393  0.3774  1.1995
   13LER    HB2  243   5.367   8.680   1.573  2.0012 -0.5153  1.0412
   13LER     CG  244   5.231   8.774   1.715 -0.2708  0.0595 -0.2942
   13LER     HG  245   5.306   8.840   1.758 -0.0631  0.5819 -1.4082
   13LER    CD1  246   5.159   8.853   1.607 -0.4557 -0.0810 -0.3627
   13LER   HD11  247   5.102   8.934   1.653 -0.8612 -0.1824 -0.6800
   13LER   HD12  248   5.229   8.879   1.528 -2.8911  0.4814 -2.4592
   13LER   HD13  249   5.078   8.803   1.554 -1.3547  0.8779  0.0803
   13LER    CD2  250   5.125   8.735   1.821  0.5898  0.2408 -0.1221
   13LER   HD21  251   5.077   8.641   1.794  3.6419 -1.5209  0.0935
   13LER   HD22  252   5.177   8.723   1.915 -0.0384  0.8460  0.3115
   13LER   HD23  253   5.049   8.813   1.831 -1.5558 -1.6142 -0.9961
   13LER      C  254   5.432   8.441   1.692  0.0737 -1.0338  0.5705
   13LER      O  255   5.527   8.434   1.608  0.3058 -0.2290 -0.2392
   14NH2      N  256   5.356   8.338   1.718  0.4144 -0.0128 -0.1945
   14NH2     H1  257   5.280   8.356   1.782 -0.6351 -0.9190 -1.1447
   14NH2     H2  258   5.365   8.244   1.681 -2.4491 -0.5273  0.2141
   15LY0      N  259   6.676   8.940   3.266  0.1712  0.3018  0.2281
   15LY0     H1  260   6.672   9.038   3.292 -0.9481 -0.3132  2.6621
   15LY0     H2  261   6.666   8.877   3.344 -0.6029  1.1799  0.8630
   15LY0     H3  262   6.763   8.921   3.220  1.2594 -0.5091  2.4817
   15LY0     CA  263   6.566   8.893   3.174 -0.0296 -0.0398 -0.0289
   15LY0     HA  264   6.532   8.977   3.113 -0.0378  0.7892  1.0693
   15LY0     CB  265   6.626   8.791   3.078 -0.2358 -0.3430 -0.1136
   15LY0    HB1  266   6.681   8.715   3.135 -0.6302  0.5391  1.4907
   15LY0    HB2  267   6.692   8.842   3.008  1.5668  0.9905  2.4276
   15LY0     CG  268   6.530   8.720   2.984  0.0266 -0.2920  0.3114
   15LY0    HG1  269   6.498   8.798   2.915  0.4212  0.1131  0.5793
   15LY0    HG2  270   6.440   8.686   3.034 -0.5757  1.4781  0.5157
   15LY0     CD  271   6.589   8.599   2.920 -0.5931  1.0438  0.0600
   15LY0    HD1  272   6.506   8.547   2.872 -0.9823  0.4479  1.3371
   15LY0    HD2  273   6.630   8.537   2.999  1.2907  2.6301  0.4156
   15LY0     CE  274   6.699   8.623   2.817  0.3108 -0.6557 -0.5412
   15LY0    HE1  275   6.684   8.725   2.783 -0.7208  0.2438  2.2849
   15LY0    HE2  276   6.682   8.554   2.735 -2.1366 -1.3203  0.4236
   15LY0     NZ  277   6.835   8.613   2.869 -0.6068 -0.6146  0.0235
   15LY0    HZ1  278   6.913   8.647   2.815 -0.2700  2.3027  2.0998
   15LY0    HZ2  279   6.842   8.662   2.957 -1.0764  2.7508 -1.6811
   15LY0    HZ3  280   6.841   8.516   2.897 -0.2968 -0.4244  0.6418
   15LY0      C  281   6.439   8.857   3.247  0.1732 -0.3256 -0.2474
   15LY0      O  282   6.335   8.918   3.226 -1.0652  0.0288 -0.5413
   16LER      N  283   6.442   8.755   3.337 -0.2385  0.0437 -0.6265
   16LER      H  284   6.531   8.707   3.343  0.0184  0.3470 -1.8776
   16LER     CA  285   6.328   8.714   3.431 -0.3507 -0.3209  0.2705
   16LER     HA  286   6.243   8.681   3.373  0.7134 -1.5977 -0.6071
   16LER     CB  287   6.376   8.597   3.520  0.0761  0.3376  0.0307
   16LER    HB1  288   6.334   8.612   3.619 -0.0197 -0.8559  0.1809
   16LER    HB2  289   6.484   8.600   3.537  0.0504  3.8946  0.3556
   16LER     CG  290   6.340   8.458   3.468  0.0444 -0.4028  0.6448
   16LER     HG  291   6.260   8.459   3.394  0.7252 -0.8449 -0.1202
   16LER    CD1  292   6.454   8.397   3.384  0.5132  0.6190 -0.0276
   16LER   HD11  293   6.416   8.301   3.347  0.7224  1.9856 -4.2927
   16LER   HD12  294   6.472   8.466   3.302 -1.1654 -0.1552 -1.1038
   16LER   HD13  295   6.546   8.380   3.440  0.7757  0.3986 -0.5184
   16LER    CD2  296   6.303   8.367   3.584  0.1017  1.1494 -0.2658
   16LER   HD21  297   6.390   8.360   3.649  0.6402  2.0930 -0.8724
   16LER   HD22  298   6.216   8.413   3.632 -2.0133 -2.0074 -0.7337
   16LER   HD23  299   6.282   8.265   3.551  1.2904  0.7767  0.0723
   16LER      C  300   6.274   8.842   3.506 -0.0412  0.5029 -0.1856
   16LER      O  301   6.362   8.921   3.548  0.5688  0.0351 -0.4002
   17LY0      N  302   5.198   7.227   3.424 -0.3252 -0.2217  0.2020
   17LY0     H1  303   5.248   7.181   3.350  0.1798  1.1778 -0.3595
   17LY0     H2  304   5.111   7.264   3.389 -0.6723 -0.4340  0.8194
   17LY0     H3  305   5.257   7.299   3.462 -0.0207  0.0202 -0.7198
   17LY0     CA  306   5.165   7.125   3.525 -0.7456 -0.1806 -0.4279
   17LY0     HA  307   5.096   7.052   3.482 -0.9890  1.4868 -3.1193
   17LY0     CB  308   5.296   7.060   3.572 -0.0755 -0.1498  0.1268
   17LY0    HB1  309   5.350   7.141   3.622  0.1296 -0.3165  0.1756
   17LY0    HB2  310   5.345   7.013   3.486 -2.0864 -0.6709 -0.7982
   17LY0     CG  311   5.255   6.959   3.683  0.2782  0.0154  0.1189
   17LY0    HG1  312   5.191   6.881   3.642  0.9633  0.5797 -2.1870
   17LY0    HG2  313   5.208   7.017   3.763 -1.7831  2.7736 -2.8580
   17LY0     CD  314   5.385   6.889   3.726 -0.7323  0.9249 -0.0134
   17LY0    HD1  315   5.452   6.949   3.787  0.1946 -0.4598  0.3602
   17LY0    HD2  316   5.435   6.857   3.634 -0.0611  2.3613 -0.1775
   17LY0     CE  317   5.356   6.764   3.807  0.8650  0.4330 -0.5138
   17LY0    HE1  318   5.447   6.705   3.818 -0.7217 -1.8608  1.3292
   17LY0    HE2  319   5.282   6.696   3.766  0.9380 -0.5959  0.9569
   17LY0     NZ  320   5.306   6.797   3.936  0.3227 -0.2432 -1.2952
   17LY0    HZ1  321   5.362   6.864   3.986  0.9148 -0.8916 -1.0751
   17LY0    HZ2  322   5.209   6.824   3.924  0.8875  1.9019 -1.3694
   17LY0    HZ3  323   5.299   6.712   3.989  1.3555  0.8825  0.7604
   17LY0      C  324   5.091   7.192   3.645  0.1043  0.2074 -0.1671
   17LY0      O  325   4.993   7.136   3.694 -1.2131  0.3122 -0.3628
   18LER      N  326   5.143   7.297   3.708  0.0293 -0.0215  0.2248
   18LER      H  327   5.232   7.331   3.677  0.6701 -2.6849 -1.1312
   18LER     CA  328   5.086   7.354   3.835  0.1710  0.3129  0.1890
   18LER     HA  329   5.042   7.272   3.891 -0.0220  1.1670  1.3192
   18LER     CB  330   5.190   7.429   3.915  0.7471  0.2437 -0.8011
   18LER    HB1  331   5.129   7.462   4.000  1.6659 -2.1537  0.8949
   18LER    HB2  332   5.224   7.515   3.857  0.5209  1.6067  0.9854
   18LER     CG  333   5.310   7.359   3.973  0.0206  0.0945  0.9038
   18LER     HG  334   5.370   7.308   3.898 -0.6817 -0.5457  0.7667
   18LER    CD1  335   5.407   7.455   4.039  0.0740 -0.8128 -0.1019
   18LER   HD11  336   5.449   7.518   3.960  1.8716 -1.4314  0.3012
   18LER   HD12  337   5.366   7.514   4.121  4.3531  0.4064  1.4152
   18LER   HD13  338   5.482   7.396   4.092 -0.6296 -1.0461  0.6455
   18LER    CD2  339   5.263   7.256   4.071  0.3267 -0.1126 -0.5230
   18LER   HD21  340   5.347   7.201   4.113  1.5563  1.8716 -0.2363
   18LER   HD22  341   5.205   7.304   4.150  2.6244  1.2778  0.4137
   18LER   HD23  342   5.200   7.185   4.018  2.1577 -0.8498 -1.8315
   18LER      C  343   4.976   7.451   3.799 -0.3495 -0.1539  0.7942
   18LER      O  344   4.978   7.532   3.702 -0.6582  0.2322  0.3910
   19LYR      N  345   4.869   7.449   3.880 -0.0259  0.0612  0.0417
   19LYR      H  346   4.859   7.384   3.957 -2.4053  2.5081  1.9729
   19LYR     CA  347   4.758   7.544   3.871  0.6400 -0.0894 -0.5852
   19LYR     HA  348   4.731   7.565   3.768  2.0510 -2.1242 -1.4452
   19LYR     CB  349   4.635   7.486   3.944 -0.2004  0.0867 -0.1563
   19LYR    HB1  350   4.566   7.569   3.960  0.4185  0.7070 -0.6111
   19LYR    HB2  351   4.659   7.462   4.047  0.8346 -0.0206 -0.4064
   19LYR     CG  352   4.574   7.366   3.881 -0.8465  0.6123  1.2573
   19LYR    HG1  353   4.487   7.350   3.945 -0.2927 -2.4030  1.4218
   19LYR    HG2  354   4.633   7.277   3.903 -0.4923  0.7827  1.0056
   19LYR     CD  355   4.529   7.370   3.742  0.5445 -0.5787  0.6019
   19LYR    HD1  356   4.462   7.285   3.727 -0.1327 -0.0401  0.5142
   19LYR    HD2  357   4.616   7.358   3.678 -0.6807  1.9793 -1.7840
   19LYR     CE  358   4.458   7.506   3.694  0.0899 -0.2096  0.0465
   19LYR    HE1  359   4.439   7.492   3.587  0.2920  0.4872 -0.0873
   19LYR    HE2  360   4.533   7.584   3.704 -0.1872 -0.2247  3.1632
   19LYR     NZ  361   4.334   7.532   3.767  0.0401 -0.7588 -0.0265
   19LYR    HZ1  362   4.266   7.458   3.779  0.1673 -0.6494  1.6395
   19LYR      C  363   4.783   7.685   3.920  0.4823  0.5390 -0.1806
   19LYR      O  364   4.710   7.777   3.889 -0.1341 -0.3785 -0.3985
   20LER      N  365   4.892   7.700   3.999  0.5361 -0.1431 -0.2395
   20LER      H  366   4.966   7.631   4.001 -0.3287 -1.0905  0.4321
   20LER     CA  367   4.934   7.835   4.042 -0.1702 -0.0742 -0.5942
   20LER     HA  368   4.854   7.897   4.084  0.8090 -0.8566  2.7374
   20LER     CB  369   5.033   7.811   4.159  0.0709 -1.0017  0.7303
   20LER    HB1  370   5.049   7.909   4.202 -1.2345  0.5884 -2.0927
   20LER    HB2  371   5.130   7.775   4.126  1.1761  1.8297  0.6365
   20LER     CG  372   4.982   7.728   4.273  0.0619 -0.3609 -0.3542
   20LER     HG  373   4.889   7.775   4.305  0.4361  0.7994 -0.9174
   20LER    CD1  374   4.965   7.568   4.260 -0.1968 -0.3159  0.1917
   20LER   HD11  375   5.057   7.524   4.223 -0.8011 -0.8354 -0.7391
   20LER   HD12  376   4.938   7.533   4.359 -0.9280 -1.4747 -0.3982
   20LER   HD13  377   4.879   7.545   4.196  0.3740 -1.1159 -0.3067
   20LER    CD2  378   5.084   7.762   4.390 -0.0977  0.2995  0.7693
   20LER   HD21  379   5.037   7.735   4.485  1.8892  0.7564  1.9363
   20LER   HD22  380   5.176   7.707   4.376  0.2207  1.0701 -0.2764
   20LER   HD23  381   5.116   7.867   4.389 -1.5520  0.7957 -1.2297
   20LER      C  382   5.003   7.926   3.932  0.1216 -0.1589 -0.3521
   20LER      O  383   5.083   7.880   3.852  0.2901  0.0327  0.2090
   21LER      N  384   4.980   8.053   3.934  0.1721 -0.1907  0.3947
   21LER      H  385   4.924   8.090   4.010 -0.1979 -1.0388  0.5596
   21LER     CA  386   5.027   8.154   3.830  0.0034 -0.0728  0.1374
   21LER     HA  387   5.063   8.097   3.745  0.3497  1.1295 -0.5550
   21LER     CB  388   4.914   8.231   3.768  0.2696  0.4627 -0.8134
   21LER    HB1  389   4.948   8.291   3.684  0.1719 -0.3736 -1.4618
   21LER    HB2  390   4.864   8.281   3.851 -1.5451 -0.6425 -1.1834
   21LER     CG  391   4.801   8.140   3.706  0.3971  0.0632 -0.1685
   21LER     HG  392   4.751   8.087   3.788  0.4682  0.8250  0.3839
   21LER    CD1  393   4.691   8.229   3.655  0.0891 -0.3726 -0.1894
   21LER   HD11  394   4.661   8.311   3.721 -2.0143 -1.6927  0.5994
   21LER   HD12  395   4.729   8.273   3.563  0.8767  0.8210  0.6797
   21LER   HD13  396   4.602   8.174   3.624 -0.3678  0.8317 -1.1160
   21LER    CD2  397   4.856   8.048   3.597  0.5446  1.0468  0.0328
   21LER   HD21  398   4.902   8.100   3.513 -3.4206  1.6434 -2.0474
   21LER   HD22  399   4.913   7.960   3.624  0.1787  0.4083 -1.1826
   21LER   HD23  400   4.767   8.002   3.554 -0.0495  1.0148  1.2658
   21LER      C  401   5.138   8.239   3.891 -0.9051 -0.0336  0.1056
   21LER      O  402   5.127   8.273   4.008  0.1715 -0.8361 -0.3992
   22LY0      N  403   4.251   7.671   4.429  0.1521 -0.1047 -0.2344
   22LY0     H1  404   4.153   7.670   4.406  0.5244 -0.9949 -1.9466
   22LY0     H2  405   4.281   7.580   4.462 -0.0414  0.0503  0.3823
   22LY0     H3  406   4.271   7.736   4.503  1.1642 -0.2147 -0.3978
   22LY0     CA  407   4.322   7.712   4.304  0.5582 -0.9412 -0.3746
   22LY0     HA  408   4.289   7.814   4.286  3.1880  0.4119  1.7666
   22LY0     CB  409   4.477   7.715   4.314  0.0118  0.1318 -0.1820
   22LY0    HB1  410   4.516   7.616   4.295  0.0478  0.1240 -0.0673
   22LY0    HB2  411   4.504   7.749   4.414  1.5665  1.7164 -1.0801
   22LY0     CG  412   4.538   7.792   4.199  0.4450  0.1928  0.8030
   22LY0    HG1  413   4.497   7.755   4.104 -0.5058  1.1319  0.8315
   22LY0    HG2  414   4.647   7.783   4.204  0.6155  0.6457 -1.1679
   22LY0     CD  415   4.498   7.944   4.198 -0.2285  0.0697 -0.0958
   22LY0    HD1  416   4.537   7.989   4.290  2.4791 -0.1185 -1.0547
   22LY0    HD2  417   4.390   7.948   4.182 -0.3968 -0.8330  0.7590
   22LY0     CE  418   4.585   8.011   4.090 -0.0124  0.6925  0.4808
   22LY0    HE1  419   4.682   7.963   4.102 -1.1958 -1.5630  1.6434
   22LY0    HE2  420   4.586   8.119   4.110  2.2058  1.0672 -1.2120
   22LY0     NZ  421   4.538   7.988   3.953  0.7005  0.4060 -0.2185
   22LY0    HZ1  422   4.446   8.025   3.934  1.1374  1.5446 -0.1938
   22LY0    HZ2  423   4.594   8.044   3.891 -1.2934  0.3778 -2.1738
   22LY0    HZ3  424   4.549   7.891   3.928  0.4234  0.3542 -0.1392
   22LY0      C  425   4.263   7.630   4.194  0.5005 -0.2664  0.3689
   22LY0      O  426   4.262   7.506   4.202 -0.1029 -0.1040  0.1077
   23LER      N  427   4.235   7.694   4.077  0.3570  0.0882 -0.5043
   23LER      H  428   4.252   7.792   4.062 -0.4174  0.1744 -0.8619
   23LER     CA  429   4.205   7.625   3.954 -0.4506 -0.1826 -0.2686
   23LER     HA  430   4.189   7.520   3.978 -1.4827  0.0653  0.1502
   23LER     CB  431   4.077   7.678   3.887 -0.0332  0.1444 -1.3009
   23LER    HB1  432   4.063   7.633   3.789 -1.5494  0.8016 -1.4212
   23LER    HB2  433   4.087   7.783   3.859  2.1139 -0.0526 -1.4551
   23LER     CG  434   3.946   7.668   3.970  0.4489  1.0484 -0.1017
   23LER     HG  435   3.956   7.733   4.057  1.4873  0.6932  0.0623
   23LER    CD1  436   3.823   7.721   3.894 -0.2304  0.6314 -0.2646
   23LER   HD11  437   3.732   7.739   3.951 -0.2380  2.3668 -0.7781
   23LER   HD12  438   3.857   7.814   3.848  2.9799  0.1313  0.9009
   23LER   HD13  439   3.792   7.650   3.817 -2.0073 -1.0676  1.8938
   23LER    CD2  440   3.924   7.519   4.011  0.2087  0.2418 -0.0082
   23LER   HD21  441   3.952   7.457   3.925  0.7830 -0.1931  0.4812
   23LER   HD22  442   3.987   7.493   4.096  0.0405  2.7322  0.9503
   23LER   HD23  443   3.822   7.495   4.041 -0.2729  0.1836 -1.5715
   23LER      C  444   4.322   7.637   3.853 -0.7255  0.7483 -0.6607
   23LER      O  445   4.394   7.738   3.848 -0.2046 -0.3240 -0.1167
   24LY0      N  446   6.624   7.371   5.068  0.1326  0.2579  0.5632
   24LY0     H1  447   6.599   7.357   5.165  0.6359  1.1463  0.8299
   24LY0     H2  448   6.628   7.280   5.024  0.2867  0.3913  0.3042
   24LY0     H3  449   6.716   7.413   5.067  0.2967 -0.0929 -0.4494
   24LY0     CA  450   6.518   7.460   5.002  0.4261  0.6850 -0.1781
   24LY0     HA  451   6.418   7.424   5.026  0.4560 -1.5704 -2.9731
   24LY0     CB  452   6.541   7.610   5.022  0.3043 -0.2226  0.6408
   24LY0    HB1  453   6.639   7.628   4.978 -1.0739  1.7540 -1.9406
   24LY0    HB2  454   6.546   7.642   5.126 -0.1058 -2.9318  1.5726
   24LY0     CG  455   6.437   7.701   4.948  0.6977 -0.0508 -0.0286
   24LY0    HG1  456   6.336   7.687   4.986  1.9597 -1.3332  3.2357
   24LY0    HG2  457   6.440   7.672   4.843  0.6494 -0.7628  0.1608
   24LY0     CD  458   6.468   7.850   4.952 -0.2807 -0.4184 -0.4441
   24LY0    HD1  459   6.507   7.873   5.052 -1.3033 -0.3505 -0.0503
   24LY0    HD2  460   6.373   7.903   4.949 -0.7768 -1.3349 -1.2554
   24LY0     CE  461   6.574   7.894   4.846 -0.9522  0.5653  0.4570
   24LY0    HE1  462   6.532   7.883   4.746 -0.9214  0.1413  0.4894
   24LY0    HE2  463   6.655   7.822   4.859 -1.6070 -0.3930 -0.5002
   24LY0     NZ  464   6.639   8.020   4.864  0.9170  0.4696 -0.3443
   24LY0    HZ1  465   6.568   8.092   4.873  0.6126  0.0720  0.6931
   24LY0    HZ2  466   6.695   7.997   4.945  0.8841  0.2862 -0.3725
   24LY0    HZ3  467   6.697   8.036   4.784  2.1627 -0.3341  0.3701
   24LY0      C  468   6.535   7.423   4.853  0.1057 -0.1806  0.0102
   24LY0      O  469   6.638   7.391   4.804 -0.2226 -0.0696  0.1904
   25LER      N  470   6.417   7.409   4.795 -1.1599 -0.4828 -0.9694
   25LER      H  471   6.341   7.424   4.860  0.7596 -1.4864  1.6859
   25LER     CA  472   6.388   7.375   4.654  0.9621  0.5900 -0.2183
   25LER     HA  473   6.476   7.376   4.589 -0.4903 -2.6178 -2.4776
   25LER     CB  474   6.329   7.230   4.646 -0.5057  1.3955 -0.1081
   25LER    HB1  475   6.307   7.212   4.541  0.7489 -1.4987  0.0282
   25LER    HB2  476   6.232   7.227   4.695  0.2281 -0.0758  1.3516
   25LER     CG  477   6.416   7.108   4.696 -0.7958  0.0927 -0.0802
   25LER     HG  478   6.447   7.137   4.796 -1.1735  0.0120  0.0613
   25LER    CD1  479   6.319   6.988   4.718 -0.2836  0.0484 -0.0463
   25LER   HD11  480   6.259   7.007   4.807 -0.2233 -2.1440  0.5039
   25LER   HD12  481   6.251   6.977   4.633 -1.3997  0.1557  0.8182
   25LER   HD13  482   6.382   6.899   4.723 -1.3381 -0.6791  0.3712
   25LER    CD2  483   6.533   7.081   4.599 -0.3607 -0.4864 -0.8872
   25LER   HD21  484   6.600   7.006   4.642  0.6619  0.2332 -1.1968
   25LER   HD22  485   6.489   7.045   4.506 -2.6773 -0.3277  0.0878
   25LER   HD23  486   6.584   7.177   4.595 -0.6327 -0.0637  2.7775
   25LER      C  487   6.287   7.476   4.596  0.0815 -0.2996 -0.2998
   25LER      O  488   6.236   7.562   4.670  0.2006 -0.0189 -1.0527
   26LYR      N  489   6.266   7.472   4.467 -0.2760  0.1525 -0.4135
   26LYR      H  490   6.316   7.401   4.415 -0.1626  0.7413 -1.1238
   26LYR     CA  491   6.178   7.556   4.385  0.4674  0.5189 -0.4564
   26LYR     HA  492   6.101   7.592   4.453  1.2034 -0.4777  0.9803
   26LYR     CB  493   6.258   7.672   4.319  0.8363 -0.2557  0.1456
   26LYR    HB1  494   6.300   7.740   4.393  0.3720  0.8731 -0.6096
   26LYR    HB2  495   6.179   7.716   4.259  0.0168  2.3813  2.9028
   26LYR     CG  496   6.374   7.629   4.235 -0.1727 -0.2881 -0.7574
   26LYR    HG1  497   6.331   7.553   4.170  1.6449 -2.8419  0.8618
   26LYR    HG2  498   6.438   7.581   4.309 -0.6608 -1.5388 -1.1177
   26LYR     CD  499   6.439   7.738   4.163  0.6079  0.3152  0.0459
   26LYR    HD1  500   6.456   7.823   4.229  0.4736  1.2794 -1.1191
   26LYR    HD2  501   6.375   7.770   4.081  0.3540 -0.3171 -0.0088
   26LYR     CE  502   6.570   7.689   4.113  0.2117 -0.7231  0.2043
   26LYR    HE1  503   6.627   7.645   4.195 -0.1197 -1.2895  0.1409
   26LYR    HE2  504   6.629   7.774   4.081 -2.9970  1.0910 -1.3842
   26LYR     NZ  505   6.563   7.607   3.997  0.6316  0.2932 -0.0924
   26LYR    HZ1  506   6.490   7.536   3.993  2.0791 -1.2290 -0.6766
   26LYR      C  507   6.115   7.466   4.279 -0.8665  0.3675  0.6326
   26LYR      O  508   6.179   7.368   4.228 -1.1201 -0.2918  0.3027
   27LER      N  509   5.991   7.506   4.246 -0.3183 -0.1399  0.7731
   27LER      H  510   5.943   7.575   4.301 -1.3203 -1.0124  1.0350
   27LER     CA  511   5.934   7.473   4.118 -0.1568 -0.4054  0.3481
   27LER     HA  512   6.016   7.450   4.049 -0.4280 -1.1536  0.2666
   27LER     CB  513   5.845   7.343   4.133 -0.0301  0.1402 -0.5768
   27LER    HB1  514   5.754   7.369   4.186 -0.1428 -0.7382 -0.3229
   27LER    HB2  515   5.883   7.258   4.190 -0.2411  1.1341  1.0876
   27LER     CG  516   5.789   7.283   3.997  0.2524 -0.1781  0.2863
   27LER     HG  517   5.726   7.351   3.939 -2.5971 -2.3114  0.6404
   27LER    CD1  518   5.899   7.209   3.919  0.0395 -0.0922 -0.3046
   27LER   HD11  519   5.983   7.275   3.898  0.9096 -0.2693  2.2207
   27LER   HD12  520   5.937   7.127   3.979  1.4414 -0.3522 -1.5109
   27LER   HD13  521   5.869   7.169   3.823 -0.4498  0.4392 -0.3810
   27LER    CD2  522   5.686   7.169   4.027  0.0365 -0.7531  0.5334
   27LER   HD21  523   5.665   7.104   3.942  1.6371 -0.3065 -0.2512
   27LER   HD22  524   5.731   7.109   4.107  1.3747 -0.7316 -0.1714
   27LER   HD23  525   5.593   7.221   4.048  1.6253  2.2747  0.7187
   27LER      C  526   5.858   7.592   4.052 -0.1832 -0.4782 -0.7730
   27LER      O  527   5.785   7.665   4.120  0.0788 -0.2163 -0.3739
   28LER      N  528   5.866   7.588   3.917 -0.1606 -0.2431 -0.4991
   28LER      H  529   5.912   7.510   3.873  2.2393  0.1350  1.0980
   28LER     CA  530   5.829   7.700   3.828  0.2503  0.4683 -0.8568
   28LER     HA  531   5.841   7.797   3.878  0.7550  0.5793 -1.1847
   28LER     CB  532   5.920   7.704   3.705 -0.0144 -0.0329 -0.4291
   28LER    HB1  533   5.902   7.803   3.662  1.9367  0.4690 -0.1796
   28LER    HB2  534   5.894   7.619   3.643 -0.7481 -0.3774  0.3290
   28LER     CG  535   6.063   7.707   3.735 -0.7502  0.1248 -0.1042
   28LER     HG  536   6.107   7.725   3.637 -0.5468  2.5813  0.3676
   28LER    CD1  537   6.110   7.817   3.821 -0.6528  0.7132 -0.7237
   28LER   HD11  538   6.216   7.823   3.795 -0.2162  0.4583  0.8793
   28LER   HD12  539   6.052   7.903   3.788 -2.2456 -0.8406 -2.1579
   28LER   HD13  540   6.112   7.806   3.929  0.6548  0.8723 -0.7146
   28LER    CD2  541   6.128   7.582   3.781 -0.4502  0.6431  0.2039
   28LER   HD21  542   6.120   7.575   3.889 -0.3783  0.8682  0.2244
   28LER   HD22  543   6.069   7.496   3.749  1.9932 -1.0322 -0.0529
   28LER   HD23  544   6.231   7.575   3.746 -0.7499 -1.0969 -0.4135
   28LER      C  545   5.680   7.703   3.788  0.3229 -0.3106 -0.4803
   28LER      O  546   5.610   7.604   3.783  0.9654 -0.0084 -0.6434
   29LYR      N  547   5.634   7.820   3.741 -0.0416 -0.3439 -0.0012
   29LYR      H  548   5.700   7.896   3.734 -2.4414  1.9727  0.8295
   29LYR     CA  549   5.489   7.854   3.729 -0.3762 -0.3865  0.2279
   29LYR     HA  550   5.429   7.764   3.720 -0.6100 -0.1629 -0.4950
   29LYR     CB  551   5.435   7.927   3.854  0.4353 -0.0679  0.1839
   29LYR    HB1  552   5.335   7.964   3.834 -0.5810 -1.9527  1.5282
   29LYR    HB2  553   5.497   8.014   3.877  0.1528 -0.1003  1.1179
   29LYR     CG  554   5.434   7.835   3.978  0.1553 -0.5228  0.3303
   29LYR    HG1  555   5.534   7.793   3.986  1.0777  1.3330 -0.6220
   29LYR    HG2  556   5.358   7.758   3.965  1.6718 -1.6761 -3.1126
   29LYR     CD  557   5.412   7.917   4.114 -0.5032  0.7373 -0.2065
   29LYR    HD1  558   5.333   7.872   4.174 -0.6656  0.6695 -0.4671
   29LYR    HD2  559   5.381   8.018   4.084 -0.5716  0.6876 -0.3058
   29LYR     CE  560   5.541   7.920   4.189  0.2166  0.3388  0.5666
   29LYR    HE1  561   5.537   7.991   4.270  0.3781 -0.4428  1.2751
   29LYR    HE2  562   5.623   7.957   4.127  1.8350  1.0196  2.9806
   29LYR     NZ  563   5.559   7.788   4.252 -0.8039 -0.6830 -0.3653
   29LYR    HZ1  564   5.633   7.728   4.219  2.1069  1.4473  1.7587
   29LYR      C  565   5.456   7.948   3.609  0.1904 -0.3341  0.0662
   29LYR      O  566   5.535   8.036   3.578  0.0458 -0.0619  0.9690
   30LER      N  567   5.336   7.925   3.546 -0.1834  0.0670 -0.2119
   30LER      H  568   5.274   7.857   3.586 -0.0794  0.6480  0.9967
   30LER     CA  569   5.302   7.989   3.419 -0.2408  0.4536 -0.0080
   30LER     HA  570   5.389   7.989   3.354 -0.5535  0.0680 -0.4328
   30LER     CB  571   5.182   7.914   3.372  0.0340 -0.1276  0.4652
   30LER    HB1  572   5.108   7.895   3.450 -0.4620  0.7232  0.2118
   30LER    HB2  573   5.214   7.812   3.352 -0.5563 -0.1202 -0.5805
   30LER     CG  574   5.096   7.962   3.252 -1.0830  0.0269  0.8597
   30LER     HG  575   5.066   8.067   3.261  1.7025  1.0965 -0.8724
   30LER    CD1  576   5.176   7.950   3.127 -0.3948  0.3134  0.1708
   30LER   HD11  577   5.122   8.002   3.048  0.5108  2.2022  0.7391
   30LER   HD12  578   5.270   8.001   3.146  0.1762 -1.1929  1.5951
   30LER   HD13  579   5.186   7.847   3.094 -2.3466 -0.5384  1.9889
   30LER    CD2  580   4.974   7.876   3.234  0.3126 -0.0974 -0.1072
   30LER   HD21  581   4.899   7.882   3.312  0.9684 -0.7064  0.5867
   30LER   HD22  582   4.928   7.893   3.137 -0.1930 -0.6110  0.0394
   30LER   HD23  583   5.009   7.772   3.234  1.8489  0.3675  1.7383
   30LER      C  584   5.258   8.132   3.442 -0.3850 -1.4209 -0.3275
   30LER      O  585   5.185   8.161   3.531  0.7232 -0.4142 -0.3660
   31LER      N  586   5.293   8.221   3.344  0.0796 -0.0353  0.3513
   31LER      H  587   5.359   8.186   3.276 -1.1057 -1.6216 -0.0302
   31LER     CA  588   5.238   8.358   3.329 -0.1974 -0.1162  0.3028
   31LER     HA  589   5.148   8.363   3.390  0.9190 -0.6995  2.0753
   31LER     CB  590   5.340   8.459   3.385 -0.2838  0.4113  0.9228
   31LER    HB1  591   5.419   8.462   3.310  0.3949 -1.8878  1.4590
   31LER    HB2  592   5.387   8.419   3.475  0.3976  0.1716  0.4644
   31LER     CG  593   5.295   8.607   3.423 -0.0638 -0.1730  0.6739
   31LER     HG  594   5.254   8.658   3.335  0.9295 -1.4153 -0.5554
   31LER    CD1  595   5.196   8.600   3.537 -0.3662 -0.6382  0.0581
   31LER   HD11  596   5.094   8.581   3.505 -0.1502  0.4096 -1.3137
   31LER   HD12  597   5.233   8.524   3.606 -1.8108 -1.1135  0.3462
   31LER   HD13  598   5.194   8.695   3.591 -3.1532  0.3041 -1.5520
   31LER    CD2  599   5.424   8.678   3.456 -0.2552 -0.4948 -0.5274
   31LER   HD21  600   5.479   8.663   3.363  0.0652 -2.7253 -0.0234
   31LER   HD22  601   5.403   8.781   3.485 -0.4767 -0.5839 -0.3742
   31LER   HD23  602   5.474   8.628   3.539 -0.8808  1.0667  0.8518
   31LER      C  603   5.195   8.397   3.183 -0.1645 -0.4568 -0.5325
   31LER      O  604   5.111   8.486   3.173  0.2475 -0.2685  0.4532
   32LY0      N  605   6.794   7.628   3.366 -0.2458 -0.4751 -1.1848
   32LY0     H1  606   6.871   7.664   3.311  2.6702 -0.9990  2.1940
   32LY0     H2  607   6.789   7.529   3.347 -0.0740 -0.5862 -0.6814
   32LY0     H3  608   6.704   7.670   3.352 -0.3902 -0.2906  0.2025
   32LY0     CA  609   6.829   7.655   3.511 -0.0813 -0.2178  0.0810
   32LY0     HA  610   6.914   7.591   3.536 -0.6779 -0.9787  0.2023
   32LY0     CB  611   6.867   7.803   3.530  0.0488 -0.1297  0.5067
   32LY0    HB1  612   6.853   7.834   3.633 -1.4827  2.0732 -0.2805
   32LY0    HB2  613   6.792   7.863   3.478  1.1523  1.7116  0.9436
   32LY0     CG  614   7.001   7.846   3.475  0.7145 -0.1330  0.1199
   32LY0    HG1  615   7.003   7.954   3.458  1.0995 -0.3317 -1.2344
   32LY0    HG2  616   7.019   7.807   3.375 -1.0339  1.5621 -0.9397
   32LY0     CD  617   7.115   7.800   3.562 -0.4168  0.0673 -0.1058
   32LY0    HD1  618   7.204   7.837   3.512  1.4266  1.1536  3.5766
   32LY0    HD2  619   7.108   7.691   3.570 -1.2984 -0.0236 -1.7594
   32LY0     CE  620   7.108   7.866   3.696  0.0947 -0.1222 -0.2998
   32LY0    HE1  621   7.039   7.816   3.763 -0.4590  2.1340  0.9145
   32LY0    HE2  622   7.071   7.969   3.699  1.3728  0.3377  0.3557
   32LY0     NZ  623   7.232   7.865   3.774 -0.2633  0.2380  0.4325
   32LY0    HZ1  624   7.297   7.935   3.742  0.8049 -1.2279 -0.7228
   32LY0    HZ2  625   7.211   7.890   3.870 -1.6717 -0.0260  0.2259
   32LY0    HZ3  626   7.275   7.774   3.769  2.1132  1.1715  2.3015
   32LY0      C  627   6.705   7.609   3.589  0.4751 -0.4281  0.1618
   32LY0      O  628   6.595   7.666   3.582 -0.5364 -0.3519  0.6053
   33LER      N  629   6.737   7.524   3.685  0.3019  0.6941 -0.4547
   33LER      H  630   6.833   7.493   3.687  0.6815  1.5557 -2.4259
   33LER     CA  631   6.658   7.499   3.805 -0.2701  0.3984  0.1675
   33LER     HA  632   6.556   7.476   3.773 -0.2812  3.0798 -2.0023
   33LER     CB  633   6.722   7.384   3.882 -0.7706  0.6362 -0.2267
   33LER    HB1  634   6.656   7.360   3.966  1.0866  1.3301  1.5241
   33LER    HB2  635   6.818   7.422   3.918 -0.3189 -1.4010  0.9254
   33LER     CG  636   6.755   7.262   3.794  0.3874  0.3847  0.3073
   33LER     HG  637   6.837   7.282   3.725 -0.8138  2.8571 -0.5125
   33LER    CD1  638   6.795   7.152   3.894  0.5884 -0.2362  0.8918
   33LER   HD11  639   6.814   7.057   3.845  1.9361 -0.5094  1.9020
   33LER   HD12  640   6.883   7.190   3.946  0.1627  0.8469  0.8576
   33LER   HD13  641   6.726   7.145   3.978 -1.6936 -0.0812 -0.8406
   33LER    CD2  642   6.635   7.200   3.718  0.0465  0.4007 -0.2209
   33LER   HD21  643   6.655   7.105   3.670 -1.1645 -0.2420  0.5097
   33LER   HD22  644   6.556   7.196   3.793 -1.9441  1.1460 -2.1487
   33LER   HD23  645   6.612   7.266   3.634  0.5157 -0.0071 -0.6714
   33LER      C  646   6.649   7.620   3.896  0.6521 -0.2968 -0.1204
   33LER      O  647   6.744   7.698   3.887 -0.0422  0.2116 -0.1054
   34LY0      N  648   5.984   6.876   5.333  0.1658  0.6448 -0.4063
   34LY0     H1  649   5.958   6.923   5.418  0.2639  0.9183 -0.5254
   34LY0     H2  650   6.022   6.791   5.371  0.0780  1.5259  1.8277
   34LY0     H3  651   5.901   6.862   5.277  0.5708  0.2686 -0.9256
   34LY0     CA  652   6.088   6.956   5.262 -0.1310  0.8822 -0.4152
   34LY0     HA  653   6.156   6.991   5.340 -0.4816 -0.0916  0.3440
   34LY0     CB  654   6.180   6.872   5.172 -0.0474  0.3054  0.9510
   34LY0    HB1  655   6.230   6.792   5.227 -0.0337 -0.9989 -0.8488
   34LY0    HB2  656   6.261   6.936   5.138 -0.7626  0.2589 -0.9330
   34LY0     CG  657   6.107   6.807   5.049 -0.0498  0.2399  0.5674
   34LY0    HG1  658   6.053   6.884   4.993  1.5728  0.0888 -1.3483
   34LY0    HG2  659   6.037   6.731   5.084 -0.9532  0.1098 -1.3845
   34LY0     CD  660   6.205   6.723   4.972 -0.5481 -0.5194  0.2793
   34LY0    HD1  661   6.230   6.641   5.040 -0.2172 -1.4506 -0.9231
   34LY0    HD2  662   6.294   6.780   4.943 -0.4172 -1.6058 -1.5956
   34LY0     CE  663   6.153   6.669   4.842 -0.0563  0.2967 -0.5621
   34LY0    HE1  664   6.161   6.748   4.767  1.4685 -1.0700 -1.9017
   34LY0    HE2  665   6.051   6.636   4.860 -0.2450  0.8576 -0.5733
   34LY0     NZ  666   6.236   6.565   4.795 -0.8679 -0.6310  0.2439
   34LY0    HZ1  667   6.212   6.507   4.715  1.5041 -2.4173  0.7087
   34LY0    HZ2  668   6.324   6.608   4.769 -1.0366 -0.2318  0.3291
   34LY0    HZ3  669   6.269   6.518   4.877 -1.7662 -0.2784  0.8219
   34LY0      C  670   6.030   7.085   5.190  0.5759  0.2728  0.1046
   34LY0      O  671   5.938   7.072   5.111  0.0446  0.3618  0.3903
   35LER      N  672   6.094   7.195   5.225  0.1536  0.1764 -0.2109
   35LER      H  673   6.181   7.186   5.276  1.7154 -1.0862 -2.8878
   35LER     CA  674   6.056   7.324   5.190 -0.3411 -0.4334 -0.7746
   35LER     HA  675   5.947   7.322   5.200 -0.1607  0.8463  2.6679
   35LER     CB  676   6.125   7.420   5.290 -0.2850 -0.2077 -0.3331
   35LER    HB1  677   6.106   7.522   5.256 -2.3671 -0.1424  0.8123
   35LER    HB2  678   6.231   7.402   5.277 -0.4943 -0.8801 -1.1470
   35LER     CG  679   6.074   7.412   5.440  0.1350 -0.5573  0.9348
   35LER     HG  680   6.093   7.308   5.468 -0.2760 -1.2000 -1.0096
   35LER    CD1  681   6.166   7.510   5.527  0.7561  0.2934  0.1114
   35LER   HD11  682   6.143   7.492   5.632 -0.6269  1.5412  0.0560
   35LER   HD12  683   6.269   7.481   5.507  0.7635  0.4080 -0.0146
   35LER   HD13  684   6.163   7.611   5.487 -1.3445 -0.3253 -1.4854
   35LER    CD2  685   5.925   7.449   5.447 -0.3263 -0.4097 -0.0135
   35LER   HD21  686   5.889   7.457   5.550 -1.0209 -1.3159 -0.1711
   35LER   HD22  687   5.914   7.547   5.399  0.6961  0.5296  1.6132
   35LER   HD23  688   5.864   7.374   5.398  1.4356 -0.2498 -2.6465
   35LER      C  689   6.090   7.359   5.047 -0.0019  0.7181 -0.0066
   35LER      O  690   6.203   7.348   4.998  0.3034 -0.4483  0.0683
   36LYR      N  691   5.983   7.385   4.972 -0.0268 -0.3370  0.5020
   36LYR      H  692   5.901   7.403   5.027  0.8351  1.6038  1.2414
   36LYR     CA  693   5.984   7.391   4.823  0.2028 -0.4141  0.6832
   36LYR     HA  694   6.085   7.418   4.793 -0.6276  1.7425 -0.3083
   36LYR     CB  695   5.944   7.254   4.764 -0.1464 -1.0134 -0.1184
   36LYR    HB1  696   5.845   7.215   4.789 -1.4869  1.7564 -0.7098
   36LYR    HB2  697   6.019   7.187   4.805  0.2693 -1.4585 -1.5664
   36LYR     CG  698   5.957   7.257   4.609 -0.0042 -0.2191 -0.0785
   36LYR    HG1  699   6.040   7.318   4.576 -0.3141 -0.0968 -0.6448
   36LYR    HG2  700   5.860   7.288   4.569 -1.0798 -1.0629  1.7202
   36LYR     CD  701   5.971   7.111   4.550 -0.5633 -0.3475 -0.3226
   36LYR    HD1  702   5.887   7.042   4.561 -1.0745  0.2362 -0.4927
   36LYR    HD2  703   6.052   7.057   4.599 -0.3291 -0.4340 -0.7984
   36LYR     CE  704   5.996   7.125   4.398  0.3592 -0.5301 -0.7138
   36LYR    HE1  705   6.064   7.208   4.383 -2.4429  1.9904 -0.4509
   36LYR    HE2  706   5.903   7.153   4.347  0.1355 -2.3882 -1.4071
   36LYR     NZ  707   6.046   6.991   4.347 -0.0890 -0.1578  0.4094
   36LYR    HZ1  708   5.984   6.913   4.335  3.0224 -2.6160 -1.2323
   36LYR      C  709   5.877   7.497   4.793  0.5100  0.1041 -0.2434
   36LYR      O  710   5.759   7.479   4.815  1.0158 -0.1951 -0.1266
   37LER      N  711   5.927   7.602   4.727 -0.7231  0.2551  0.2620
   37LER      H  712   6.027   7.606   4.714 -0.9169  0.5555 -1.2468
   37LER     CA  713   5.860   7.724   4.675 -0.2051 -0.4655 -0.2606
   37LER     HA  714   5.783   7.755   4.745  1.9681  2.2403  1.1180
   37LER     CB  715   5.972   7.831   4.654  1.1206  0.5863 -0.2504
   37LER    HB1  716   5.923   7.908   4.594  0.7414  0.0522 -0.6307
   37LER    HB2  717   6.048   7.787   4.590  0.7735  0.2787 -0.4528
   37LER     CG  718   6.032   7.903   4.777 -0.4137 -0.3468 -0.4476
   37LER     HG  719   6.066   7.829   4.849 -0.9212  0.6437  0.8479
   37LER    CD1  720   6.154   7.984   4.742  0.2219 -0.2852 -0.2008
   37LER   HD11  721   6.177   8.064   4.812 -1.0270  0.3568 -0.5050
   37LER   HD12  722   6.236   7.913   4.736 -0.0911 -0.5340 -3.9163
   37LER   HD13  723   6.137   8.040   4.650  1.4247  0.7340  0.1629
   37LER    CD2  724   5.929   7.986   4.847 -0.4117 -0.3501 -0.1913
   37LER   HD21  725   5.972   8.039   4.932 -0.2632  1.8660 -1.5934
   37LER   HD22  726   5.885   8.058   4.778  1.0188  2.2364  1.4387
   37LER   HD23  727   5.844   7.924   4.876 -0.9970 -0.1143 -1.3377
   37LER      C  728   5.786   7.693   4.542  0.3158 -0.2884 -0.0807
   37LER      O  729   5.849   7.690   4.437  0.4582 -0.5174 -0.8781
   38LER      N  730   5.661   7.658   4.550 -0.0313  0.6983  0.0150
   38LER      H  731   5.608   7.691   4.629 -0.2422 -2.7493  1.4593
   38LER     CA  732   5.573   7.636   4.439  0.2021  0.1386 -0.3286
   38LER     HA  733   5.637   7.583   4.370  1.8617  1.1692  0.3477
   38LER     CB  734   5.452   7.542   4.468  0.0323  0.0628 -0.0220
   38LER    HB1  735   5.391   7.518   4.381 -0.6639  0.7012  0.2725
   38LER    HB2  736   5.392   7.584   4.549 -0.1508 -1.0613  0.4343
   38LER     CG  737   5.496   7.407   4.519  0.6474 -0.3722 -0.0776
   38LER     HG  738   5.560   7.417   4.606 -0.5779 -1.2259  0.9426
   38LER    CD1  739   5.373   7.323   4.563  0.3809  0.3850 -0.1107
   38LER   HD11  740   5.319   7.378   4.640  1.0819  0.4874  0.3173
   38LER   HD12  741   5.318   7.297   4.472  0.4596  0.9058 -0.3123
   38LER   HD13  742   5.413   7.237   4.617  1.1018  0.1188 -1.0426
   38LER    CD2  743   5.580   7.326   4.431  0.9415  0.2027 -0.2219
   38LER   HD21  744   5.674   7.375   4.403  0.9051  0.4738  0.1275
   38LER   HD22  745   5.594   7.234   4.486 -0.8878  1.5371  2.6947
   38LER   HD23  746   5.517   7.313   4.343  0.8507 -0.1649 -0.1005
   38LER      C  747   5.532   7.770   4.376 -0.8615 -0.3138 -0.3430
   38LER      O  748   5.473   7.845   4.446  0.0957 -0.4478 -0.4037
   39LY0      N  749   6.178   6.442   4.539  0.3721  0.0986 -0.6324
   39LY0     H1  750   6.142   6.357   4.580  2.3407 -0.3170  0.3675
   39LY0     H2  751   6.241   6.408   4.468 -0.4863  1.4446 -2.0944
   39LY0     H3  752   6.240   6.484   4.607 -0.8536 -1.1827  1.4130
   39LY0     CA  753   6.083   6.535   4.475  1.3464 -0.0913  0.1534
   39LY0     HA  754   6.049   6.489   4.382  0.1392 -0.7270  0.8954
   39LY0     CB  755   5.965   6.546   4.569  0.0739  0.5341 -0.4458
   39LY0    HB1  756   5.983   6.608   4.657  0.4416  1.3605 -1.0978
   39LY0    HB2  757   5.926   6.447   4.593  0.5581  0.6001  0.6644
   39LY0     CG  758   5.849   6.620   4.502  0.6682  0.5421 -0.0965
   39LY0    HG1  759   5.806   6.570   4.415 -0.9082 -0.9323  1.4551
   39LY0    HG2  760   5.878   6.721   4.473 -0.3408  1.0394  0.5925
   39LY0     CD  761   5.726   6.641   4.594  0.9205  0.2634 -0.6748
   39LY0    HD1  762   5.646   6.690   4.540  0.4691  1.4829  1.0204
   39LY0    HD2  763   5.754   6.704   4.679 -1.0589 -2.1305  1.9578
   39LY0     CE  764   5.684   6.504   4.663  0.3518  0.0390  0.2958
   39LY0    HE1  765   5.759   6.453   4.724  4.1182  2.5658 -1.8352
   39LY0    HE2  766   5.660   6.430   4.587 -0.0121 -2.0517  2.3289
   39LY0     NZ  767   5.565   6.527   4.751  0.1548 -0.3745  0.4130
   39LY0    HZ1  768   5.488   6.537   4.686 -0.3266 -0.9889  0.8689
   39LY0    HZ2  769   5.552   6.447   4.812  1.3246 -1.4711 -0.7065
   39LY0    HZ3  770   5.577   6.609   4.809 -1.1315  0.4193 -0.4062
   39LY0      C  771   6.150   6.669   4.436  0.0188  0.8571 -0.0373
   39LY0      O  772   6.224   6.717   4.523  1.1064 -0.3815  0.6391
   40LER      N  773   6.125   6.717   4.313  0.1390 -0.4691  0.0940
   40LER      H  774   6.085   6.652   4.247  3.9358 -0.5952 -2.4388
   40LER     CA  775   6.206   6.831   4.258  0.7971  0.3909 -0.5052
   40LER     HA  776   6.309   6.804   4.281  0.3920  0.2252  1.2280
   40LER     CB  777   6.172   6.835   4.109 -0.1108 -0.2550 -0.1879
   40LER    HB1  778   6.065   6.850   4.097  0.1391  1.8449 -0.2957
   40LER    HB2  779   6.191   6.740   4.060  0.0534  0.3853 -1.4113
   40LER     CG  780   6.237   6.950   4.028  0.0247  0.0197  0.2915
   40LER     HG  781   6.209   7.051   4.059  0.5371  0.2942 -0.1208
   40LER    CD1  782   6.392   6.946   4.017  0.1327  0.6059  0.2858
   40LER   HD11  783   6.428   6.847   3.988  0.7100  0.3913  1.6678
   40LER   HD12  784   6.429   7.017   3.943 -1.3230 -0.2440 -1.3272
   40LER   HD13  785   6.429   6.966   4.117 -2.6969 -0.1801  1.6049
   40LER    CD2  786   6.181   6.942   3.891  0.3579  1.0834  0.2911
   40LER   HD21  787   6.214   7.025   3.829  0.1044  1.1026  0.1809
   40LER   HD22  788   6.223   6.851   3.846  2.1497  1.5432  0.9444
   40LER   HD23  789   6.072   6.944   3.889  0.2121 -1.1273 -3.0847
   40LER      C  790   6.176   6.962   4.321 -0.4397  0.2755 -0.0608
   40LER      O  791   6.264   7.045   4.330 -0.0444 -0.2283  0.0123
   41U      O5'  792   7.257   6.008   0.586 -0.0947 -0.4752 -0.1269
   41U      H5T  793   7.186   6.063   0.551 -0.1393  1.9051  3.1172
   41U      C5'  794   7.347   5.975   0.484  0.3204 -0.6472  0.4431
   41U     H5'1  795   7.300   5.961   0.386  0.0503 -1.1354  0.6389
   41U     H5'2  796   7.401   5.883   0.505 -2.3477 -1.9900  1.9451
   41U      C4'  797   7.451   6.091   0.474  0.0394 -0.2504  0.5087
   41U      H4'  798   7.522   6.059   0.398 -0.2571  1.3338 -0.4967
   41U      O4'  799   7.381   6.207   0.446 -0.4340 -0.5276 -0.0287
   41U      C1'  800   7.459   6.318   0.501  0.3222 -0.9676 -0.5831
   41U      H1'  801   7.497   6.388   0.426 -0.1532  1.0346  0.9346
   41U       N1  802   7.374   6.407   0.596 -0.8169  0.6476 -0.0287
   41U       C6  803   7.249   6.370   0.646 -0.1508 -0.2570 -0.2936
   41U       H6  804   7.211   6.269   0.638  1.5100 -0.8516 -1.0308
   41U       C5  805   7.170   6.457   0.718  0.3050 -0.5982 -0.7509
   41U       H5  806   7.075   6.419   0.753  0.3601 -1.3599 -1.4162
   41U       C4  807   7.210   6.597   0.738 -0.0233  1.3766 -0.1478
   41U       O4  808   7.148   6.686   0.792  0.0355  0.1496 -0.2310
   41U       N3  809   7.335   6.628   0.690  0.1941  0.2479  0.0024
   41U       H3  810   7.372   6.720   0.710 -1.8159  1.0776  0.0566
   41U       C2  811   7.411   6.539   0.623 -0.2933 -0.3270  0.0194
   41U       O2  812   7.527   6.572   0.588 -0.1517  0.0141 -0.3641
   41U      C3'  813   7.525   6.114   0.607  0.2372 -0.1347 -0.4085
   41U      H3'  814   7.455   6.121   0.690  0.0348  2.1531 -0.6870
   41U      C2'  815   7.573   6.254   0.583  0.2209 -0.4699 -0.2859
   41U     H2'1  816   7.614   6.303   0.671 -1.2068  0.3639 -0.0539
   41U      O2'  817   7.682   6.261   0.492 -0.2367 -0.5441  0.6820
   41U     HO'2  818   7.735   6.182   0.505 -0.4290 -0.9404 -0.7629
   41U      O3'  819   7.634   6.025   0.641 -0.3876 -0.0624  0.1171
   42U        P  820   7.679   5.983   0.786  0.1466  0.2087  0.0704
   42U      O1P  821   7.792   5.892   0.762  0.6336 -0.1445  0.3219
   42U      O2P  822   7.567   5.939   0.872  0.0955 -0.1298  0.0204
   42U      O5'  823   7.746   6.116   0.849  0.2624 -0.7180  0.6196
   42U      C5'  824   7.867   6.175   0.804  0.4242  1.2141 -0.5002
   42U     H5'1  825   7.868   6.162   0.696  1.1014 -1.4017 -0.2397
   42U     H5'2  826   7.949   6.116   0.845  0.2573  1.2775 -0.0725
   42U      C4'  827   7.894   6.324   0.831  0.5126  0.3974  0.0609
   42U      H4'  828   7.993   6.345   0.789 -0.2784 -0.9413 -2.7453
   42U      O4'  829   7.795   6.415   0.776 -0.0515  0.2451 -0.5494
   42U      C1'  830   7.777   6.524   0.862 -0.2805 -0.1134 -0.1941
   42U      H1'  831   7.797   6.614   0.802 -0.0135 -0.8088 -1.1769
   42U       N1  832   7.646   6.544   0.924 -0.0953  0.4163 -0.3668
   42U       C6  833   7.552   6.444   0.943 -0.1510  0.0563 -0.3339
   42U       H6  834   7.584   6.342   0.925 -0.6050 -0.5230  1.8212
   42U       C5  835   7.423   6.468   0.984 -0.5878  0.0165 -0.8567
   42U       H5  836   7.352   6.387   0.995 -0.1281 -0.4696 -1.4329
   42U       C4  837   7.389   6.602   1.035  0.1303 -0.7366  0.4589
   42U       O4  838   7.280   6.631   1.087 -0.7727 -0.3933 -0.9521
   42U       N3  839   7.490   6.697   1.017  0.2250  0.0129  0.2454
   42U       H3  840   7.474   6.789   1.055 -2.1036 -0.3515  0.2757
   42U       C2  841   7.617   6.675   0.967 -0.2990  0.0387  0.1456
   42U       O2  842   7.701   6.771   0.948 -0.0318  0.4380 -1.0358
   42U      C3'  843   7.882   6.348   0.983  0.2320 -0.0324 -0.6031
   42U      H3'  844   7.788   6.306   1.018 -0.0619 -0.0083 -1.3242
   42U      C2'  845   7.874   6.501   0.984 -0.1402  0.2401  0.4971
   42U     H2'1  846   7.841   6.539   1.080  1.6955  0.7811  0.9510
   42U      O2'  847   7.997   6.550   0.941 -0.7113  0.1594  0.5691
   42U     HO'2  848   8.063   6.554   1.011  0.2738  0.3967 -0.3327
   42U      O3'  849   7.990   6.293   1.054  0.0416  0.1343 -0.6798
   43A        P  850   7.988   6.282   1.216  0.8723 -0.6845  0.1036
   43A      O1P  851   8.119   6.221   1.257  0.3809  0.0341 -0.4704
   43A      O2P  852   7.862   6.222   1.254  0.1255 -0.2161 -0.0566
   43A      O5'  853   7.988   6.435   1.262  0.4592  0.0904  0.2103
   43A      C5'  854   8.108   6.500   1.271  0.1732 -0.2459 -0.3134
   43A     H5'1  855   8.167   6.491   1.180  4.1537  0.6645  1.9317
   43A     H5'2  856   8.161   6.471   1.362 -1.7507  0.1889  1.0081
   43A      C4'  857   8.091   6.652   1.281 -0.1986 -0.2460 -0.1674
   43A      H4'  858   8.182   6.703   1.251  0.3371 -2.0358 -1.7318
   43A      O4'  859   7.993   6.721   1.204 -0.2815 -0.1488 -0.0351
   43A      C1'  860   7.923   6.814   1.286 -0.5902  0.2443 -0.5690
   43A      H1'  861   7.924   6.908   1.231  2.8681 -0.4557 -1.9806
   43A       N9  862   7.781   6.769   1.311 -0.4443  0.8681  0.0434
   43A       C8  863   7.723   6.645   1.300  0.0852 -0.2015 -0.1295
   43A       H8  864   7.781   6.554   1.297  0.5432 -0.0313  1.9937
   43A       N7  865   7.596   6.651   1.323  1.0136 -0.7635  0.2114
   43A       C5  866   7.568   6.788   1.360 -0.5246  0.2714 -0.4047
   43A       C6  867   7.448   6.864   1.384 -0.6418 -0.0979  0.1882
   43A       N6  868   7.324   6.818   1.382 -0.4705  0.3353 -0.0567
   43A      H61  869   7.300   6.720   1.382  1.5357 -0.2241  1.1753
   43A      H62  870   7.254   6.890   1.396 -0.3610  1.1263 -3.0466
   43A       N1  871   7.461   6.994   1.411 -0.8082 -0.2626 -0.0426
   43A       C2  872   7.579   7.048   1.406 -0.2367 -0.0569  0.0378
   43A       H2  873   7.579   7.152   1.437 -0.9235 -0.4408  1.3824
   43A       N3  874   7.693   6.994   1.366 -0.1915  0.3053 -0.5354
   43A       C4  875   7.685   6.857   1.350  0.3657  0.4926 -0.8334
   43A      C3'  876   8.058   6.685   1.429  0.4911 -0.1482 -0.2885
   43A      H3'  877   7.980   6.620   1.467  0.9506 -0.9146 -0.6338
   43A      C2'  878   8.000   6.822   1.416  0.4833  0.0266  0.8929
   43A     H2'1  879   7.933   6.848   1.499 -1.5366  0.2718 -0.7264
   43A      O2'  880   8.095   6.929   1.398  0.2778  0.2636  0.9145
   43A     HO'2  881   8.071   7.000   1.458 -0.0836  0.4056  0.6021
   43A      O3'  882   8.172   6.690   1.508  0.4275  0.2138 -0.3040
   44A        P  883   8.165   6.703   1.665  0.0816  0.2927 -0.0755
   44A      O1P  884   8.302   6.704   1.711  0.0001 -0.0824 -0.3629
   44A      O2P  885   8.069   6.608   1.714 -0.3144  0.1330 -0.1594
   44A      O5'  886   8.107   6.844   1.713  0.1661 -0.0091 -0.6509
   44A      C5'  887   8.179   6.965   1.708 -0.0566  0.2516  0.3273
   44A     H5'1  888   8.233   6.966   1.613 -0.1569  2.0063  0.2568
   44A     H5'2  889   8.257   6.960   1.784  1.3515 -1.3283 -1.1530
   44A      C4'  890   8.089   7.085   1.731 -0.2138  0.8285 -0.6538
   44A      H4'  891   8.147   7.170   1.696  0.9936  0.3514  0.1059
   44A      O4'  892   7.976   7.068   1.649 -0.3484  0.3938  0.1043
   44A      C1'  893   7.860   7.103   1.726  0.6472  0.6043 -0.4924
   44A      H1'  894   7.806   7.189   1.688  0.1570  0.6496  0.2992
   44A       N9  895   7.763   6.986   1.733  0.3122 -0.1085  0.5131
   44A       C8  896   7.786   6.850   1.716  0.0822 -0.4282 -0.5494
   44A       H8  897   7.884   6.804   1.718  0.4577  0.1524  3.6403
   44A       N7  898   7.678   6.778   1.710 -0.5959 -0.5647  0.0072
   44A       C5  899   7.573   6.874   1.731 -0.5888 -0.1279 -0.6656
   44A       C6  900   7.429   6.878   1.734  0.1008 -0.0621  0.1332
   44A       N6  901   7.341   6.785   1.718  0.6837 -0.2101  0.0058
   44A      H61  902   7.368   6.694   1.685 -1.4427 -0.9633  0.1632
   44A      H62  903   7.244   6.814   1.729  1.4531  1.9315  1.8097
   44A       N1  904   7.357   6.992   1.753 -0.0048  0.0247  0.4742
   44A       C2  905   7.423   7.112   1.752 -0.3247  0.5120 -0.2726
   44A       H2  906   7.371   7.206   1.761 -0.6159  0.2405  1.2212
   44A       N3  907   7.557   7.121   1.746 -0.3706 -0.0517  0.0224
   44A       C4  908   7.624   7.002   1.740  0.0248  0.1593  0.6817
   44A      C3'  909   8.043   7.092   1.877  0.2788  0.6217  0.4972
   44A      H3'  910   8.041   6.994   1.924 -3.4450 -0.4014 -1.4879
   44A      C2'  911   7.900   7.142   1.867  0.1250 -0.3491 -0.6174
   44A     H2'1  912   7.836   7.090   1.939  0.1617 -1.5244 -1.4150
   44A      O2'  913   7.893   7.282   1.873  0.5477  0.2599  0.0498
   44A     HO'2  914   7.982   7.318   1.868 -1.2702  5.5385  0.0887
   44A      O3'  915   8.121   7.187   1.948 -0.1790  0.6179 -0.4074
   45U        P  916   8.137   7.159   2.107 -0.1880 -0.5823  0.0220
   45U      O1P  917   8.249   7.244   2.151  0.0224  0.5952  0.6425
   45U      O2P  918   8.149   7.018   2.136  0.8224  0.1546  0.0549
   45U      O5'  919   8.004   7.214   2.171 -0.0763 -0.0945 -0.1029
   45U      C5'  920   7.973   7.353   2.162  0.8672 -0.7513 -0.6393
   45U     H5'1  921   7.987   7.396   2.062 -0.8197  0.8840 -0.2427
   45U     H5'2  922   8.029   7.417   2.231 -2.8084 -0.6175  2.5608
   45U      C4'  923   7.816   7.373   2.190 -0.0971  0.8783 -0.1285
   45U      H4'  924   7.806   7.481   2.179  2.3953  1.2117  0.4245
   45U      O4'  925   7.740   7.289   2.101  0.9685 -0.1923  0.3704
   45U      C1'  926   7.619   7.265   2.173 -0.5660  0.6017  0.3076
   45U      H1'  927   7.535   7.327   2.143  0.8992  2.9152  0.7202
   45U       N1  928   7.581   7.121   2.156 -0.2371 -0.2772  0.1104
   45U       C6  929   7.675   7.019   2.152 -0.3138  0.6725 -0.0573
   45U       H6  930   7.780   7.041   2.163  0.5880 -2.7184 -0.8421
   45U       C5  931   7.639   6.894   2.115  0.5590 -0.1396 -0.5443
   45U       H5  932   7.716   6.821   2.093 -1.2136 -2.2979  0.0457
   45U       C4  933   7.503   6.860   2.085 -0.4634 -0.1722  0.5696
   45U       O4  934   7.467   6.752   2.039 -0.1099  0.0676 -0.2030
   45U       N3  935   7.414   6.966   2.109  0.3401  0.3959  0.0614
   45U       H3  936   7.317   6.943   2.091  0.8863 -1.1686 -1.1734
   45U       C2  937   7.449   7.094   2.137  0.2543 -0.2118  0.5793
   45U       O2  938   7.358   7.177   2.135  0.0075 -0.1956 -0.3177
   45U      C3'  939   7.782   7.321   2.331  0.2994 -0.0603  0.2010
   45U      H3'  940   7.833   7.226   2.349 -0.3572 -0.2889  0.8926
   45U      C2'  941   7.637   7.295   2.321  0.2478 -0.6445  0.1740
   45U     H2'1  942   7.616   7.213   2.390  0.0139 -0.8916 -0.1864
   45U      O2'  943   7.550   7.405   2.346  0.3484 -0.4883  0.4759
   45U     HO'2  944   7.607   7.482   2.341 -0.2668 -0.0924 -0.7778
   45U      O3'  945   7.813   7.408   2.435  0.0565 -0.6342  0.9146
   46U        P  946   7.802   7.368   2.593  0.2135 -0.1539 -0.3680
   46U      O1P  947   7.823   7.477   2.689 -0.1177 -0.2469 -0.5215
   46U      O2P  948   7.891   7.252   2.600  0.2200  0.5727 -0.0269
   46U      O5'  949   7.657   7.313   2.623  0.1829  0.3858  0.5149
   46U      C5'  950   7.551   7.404   2.671  0.4454  0.2310 -0.4226
   46U     H5'1  951   7.553   7.486   2.599  0.3971  0.1226 -0.5472
   46U     H5'2  952   7.566   7.432   2.775 -1.1533  0.1264 -0.1305
   46U      C4'  953   7.419   7.330   2.663  0.1795  0.0848 -0.4488
   46U      H4'  954   7.334   7.398   2.670 -0.7482 -0.9973 -0.9130
   46U      O4'  955   7.396   7.255   2.547  0.6163 -0.1914  0.0197
   46U      C1'  956   7.296   7.149   2.571  0.1693  0.1134 -0.9717
   46U      H1'  957   7.196   7.187   2.546 -0.2861  3.0144  3.8859
   46U       N1  958   7.321   7.023   2.510  0.1694 -0.0806 -0.2591
   46U       C6  959   7.446   6.981   2.488 -0.1042  0.5798  0.8249
   46U       H6  960   7.530   7.038   2.525  0.6648 -0.3057  0.4970
   46U       C5  961   7.470   6.867   2.421  0.3160  0.1170 -0.0296
   46U       H5  962   7.570   6.839   2.392 -0.3364 -0.0456 -2.3126
   46U       C4  963   7.371   6.775   2.380  0.7365  0.2017 -0.6629
   46U       O4  964   7.379   6.674   2.306  0.3454 -0.5166  0.1353
   46U       N3  965   7.248   6.827   2.412  0.6660  0.8826 -0.1354
   46U       H3  966   7.174   6.765   2.383  2.0470 -0.4986 -0.8372
   46U       C2  967   7.211   6.940   2.475 -0.8186  0.1252  0.0047
   46U       O2  968   7.095   6.952   2.518 -0.0860 -0.0663 -0.3066
   46U      C3'  969   7.400   7.226   2.775  0.5850 -0.4666  0.1372
   46U      H3'  970   7.488   7.165   2.793 -0.2109 -1.5117  0.5948
   46U      C2'  971   7.286   7.140   2.725 -0.2018 -0.5470 -0.6569
   46U     H2'1  972   7.296   7.043   2.773 -0.4144  0.1272  0.7948
   46U      O2'  973   7.160   7.190   2.765 -0.0755  0.1253 -0.2240
   46U     HO'2  974   7.130   7.133   2.836  0.9060  1.3978  1.2598
   46U      O3'  975   7.382   7.296   2.901 -0.1415 -0.2786  0.4688
   47A        P  976   7.381   7.236   3.043  0.0579 -0.1239  0.7001
   47A      O1P  977   7.354   7.342   3.143 -0.0072  0.1040 -1.0699
   47A      O2P  978   7.501   7.153   3.068  0.3678  0.3256 -0.1477
   47A      O5'  979   7.255   7.133   3.046  0.1395 -0.0760  0.4796
   47A      C5'  980   7.130   7.164   3.106  0.1523 -0.1357 -0.8102
   47A     H5'1  981   7.094   7.262   3.076  0.7562  0.9813  1.7720
   47A     H5'2  982   7.133   7.156   3.215  0.5903  0.1833 -0.7955
   47A      C4'  983   7.027   7.066   3.066 -0.3865 -0.2003 -0.5858
   47A      H4'  984   6.931   7.109   3.094 -1.8131 -1.8561 -2.6326
   47A      O4'  985   7.024   7.024   2.927 -0.0696 -0.4528 -0.1825
   47A      C1'  986   6.974   6.889   2.927  0.5098 -0.2924 -0.0108
   47A      H1'  987   6.885   6.900   2.865 -1.0295  1.4988  2.3190
   47A       N9  988   7.078   6.797   2.860  0.3002  0.2767 -0.1064
   47A       C8  989   7.218   6.797   2.857  0.0139 -0.0420 -0.3191
   47A       H8  990   7.272   6.867   2.919  1.1702 -1.3297  0.1697
   47A       N7  991   7.272   6.720   2.770 -0.4192 -0.5929 -0.2368
   47A       C5  992   7.165   6.636   2.741  0.1205  0.1412  0.1044
   47A       C6  993   7.148   6.523   2.659 -0.5648  0.5218 -0.6952
   47A       N6  994   7.242   6.468   2.592 -0.3394  0.3604 -0.2070
   47A      H61  995   7.335   6.507   2.604  0.2851 -1.2085  0.3585
   47A      H62  996   7.214   6.392   2.532  0.3043 -1.4591  1.6769
   47A       N1  997   7.032   6.456   2.655 -0.1090  0.5196 -0.3044
   47A       C2  998   6.928   6.502   2.726  0.3762 -0.0936  0.1323
   47A       H2  999   6.840   6.441   2.708  0.8949 -0.3372 -1.7240
   47A       N3 1000   6.917   6.622   2.787 -0.8015  0.1390  0.1833
   47A       C4 1001   7.045   6.679   2.801  0.6289  0.4004 -0.2321
   47A      C3' 1002   7.041   6.937   3.145  0.1914  0.0791 -0.8291
   47A      H3' 1003   7.142   6.900   3.125  0.6010  0.9070 -0.3672
   47A      C2' 1004   6.939   6.846   3.077  0.1038  0.4541  0.7509
   47A     H2'1 1005   6.958   6.739   3.084 -0.6586  0.4251  3.1923
   47A      O2' 1006   6.805   6.880   3.104  0.2218  0.5103 -0.4256
   47A     HO'2 1007   6.757   6.797   3.101  0.9707  0.0854 -0.8745
   47A      O3' 1008   7.016   6.956   3.288  0.3697  0.0931 -0.0627
   48U        P 1009   7.072   6.855   3.393  0.5193  0.5569  0.2072
   48U      O1P 1010   7.002   6.880   3.521  0.1194  0.2141  0.2414
   48U      O2P 1011   7.217   6.861   3.393 -0.6369 -0.0063  0.2185
   48U      O5' 1012   7.032   6.706   3.356 -0.5233  0.1414 -0.2729
   48U      C5' 1013   6.895   6.668   3.376 -0.6058 -0.3758  0.5497
   48U     H5'1 1014   6.828   6.721   3.308  2.0547  2.2977 -0.1857
   48U     H5'2 1015   6.864   6.683   3.479  0.7288 -1.4415  1.1372
   48U      C4' 1016   6.879   6.524   3.329 -0.5615 -0.2134 -0.9529
   48U      H4' 1017   6.775   6.496   3.347 -0.2391 -0.5787  0.5094
   48U      O4' 1018   6.911   6.512   3.192  0.1208 -0.2339 -0.0252
   48U      C1' 1019   6.953   6.378   3.170 -0.1089  0.4017  0.2646
   48U      H1' 1020   6.882   6.324   3.107 -0.0676 -1.9602  2.1249
   48U       N1 1021   7.087   6.377   3.103  0.7360  0.5927 -0.0366
   48U       C6 1022   7.184   6.470   3.138  0.2641 -0.3066  0.4846
   48U       H6 1023   7.179   6.529   3.228 -0.0987  1.0959 -0.4198
   48U       C5 1024   7.291   6.480   3.052  0.4272  1.0336 -0.6954
   48U       H5 1025   7.365   6.557   3.070 -0.2701  1.2756  1.3114
   48U       C4 1026   7.313   6.399   2.933  0.7060  1.1009 -0.3546
   48U       O4 1027   7.407   6.396   2.851 -0.2676 -0.0277 -0.1690
   48U       N3 1028   7.216   6.296   2.923  0.7138 -0.2961  0.8447
   48U       H3 1029   7.227   6.216   2.862  0.5424  1.0817 -1.0854
   48U       C2 1030   7.108   6.277   3.008  0.0872  0.4138  0.3279
   48U       O2 1031   7.030   6.180   2.979 -0.3375 -0.0108 -0.4200
   48U      C3' 1032   6.956   6.414   3.407 -0.2622  0.3626  0.3213
   48U      H3' 1033   7.060   6.435   3.429  0.6223 -1.7471 -1.5069
   48U      C2' 1034   6.967   6.301   3.302  0.1137  0.1050 -0.1124
   48U     H2'1 1035   7.053   6.235   3.308 -0.3022 -0.3268  2.5003
   48U      O2' 1036   6.850   6.220   3.304  0.0019 -0.0515  0.4457
   48U     HO'2 1037   6.867   6.148   3.366 -0.8190 -0.0681  0.6709
   48U      O3' 1038   6.884   6.376   3.529 -0.5579  0.6784 -0.6832
   49C        P 1039   6.954   6.291   3.644  0.1483  0.3192  0.2891
   49C      O1P 1040   6.856   6.281   3.755  0.7444 -0.0046 -0.1298
   49C      O2P 1041   7.082   6.354   3.671 -0.3293 -0.2036 -0.1197
   49C      O5' 1042   6.979   6.152   3.578 -0.5253  0.3223 -0.2866
   49C      C5' 1043   6.910   6.037   3.611  0.4060  0.0281 -0.7383
   49C     H5'1 1044   6.804   6.052   3.593  0.5988 -0.4384 -2.3887
   49C     H5'2 1045   6.930   6.005   3.714  1.2955  0.0635 -0.8863
   49C      C4' 1046   6.943   5.916   3.522 -0.7023 -0.4344  0.3021
   49C      H4' 1047   6.851   5.858   3.523 -0.9880 -0.0798  3.2369
   49C      O4' 1048   6.960   5.965   3.389 -0.7024  0.0923  0.2584
   49C      C1' 1049   7.044   5.870   3.316  0.6037  0.3945 -0.5582
   49C      H1' 1050   6.988   5.836   3.229 -0.2146  2.0191 -0.7127
   49C       N1 1051   7.173   5.939   3.282  0.3287 -0.2846 -0.3429
   49C       C6 1052   7.212   6.051   3.352 -0.0925 -0.2592  0.6315
   49C       H6 1053   7.147   6.091   3.429  0.3593  2.1516 -0.1340
   49C       C5 1054   7.319   6.117   3.312  0.3844 -0.4114 -0.1260
   49C       H5 1055   7.343   6.210   3.361 -0.6702 -1.0175  1.5908
   49C       C4 1056   7.385   6.077   3.189 -0.3020  0.5377 -0.1910
   49C       N4 1057   7.464   6.159   3.131  0.2453 -0.7337  0.7038
   49C      H41 1058   7.488   6.249   3.170 -2.0368 -0.2821  1.1604
   49C      H42 1059   7.511   6.141   3.043  1.3119  2.0625  0.5958
   49C       N3 1060   7.352   5.964   3.123 -0.6939  0.2409  0.3572
   49C       C2 1061   7.254   5.889   3.180 -0.3735 -0.0135 -0.0598
   49C       O2 1062   7.229   5.786   3.124 -0.1623  0.3231  0.4137
   49C      C3' 1063   7.060   5.826   3.555  0.1300  0.1469  0.2976
   49C      H3' 1064   7.149   5.885   3.575  0.4862 -0.5841  0.8717
   49C      C2' 1065   7.075   5.759   3.418 -0.2632 -0.0712  0.0483
   49C     H2'1 1066   7.171   5.708   3.404 -1.5365 -2.7890  0.4392
   49C      O2' 1067   6.973   5.659   3.402  0.4978 -0.5051 -0.0963
   49C     HO'2 1068   6.957   5.630   3.492 -0.0182  1.3068  0.4412
   49C      O3' 1069   7.030   5.732   3.656  0.2433  0.1265 -0.5059
   50U        P 1070   7.141   5.664   3.745 -0.3062 -0.4129 -0.6874
   50U      O1P 1071   7.082   5.555   3.831 -0.0594  0.7156 -0.3621
   50U      O2P 1072   7.213   5.777   3.810  0.3811 -1.4509  0.4391
   50U      O5' 1073   7.250   5.588   3.652 -0.5621 -0.3879  0.5521
   50U      C5' 1074   7.213   5.469   3.588 -0.4534  0.3879 -0.3346
   50U     H5'1 1075   7.120   5.478   3.531  0.0908 -0.6392 -1.4156
   50U     H5'2 1076   7.210   5.383   3.654 -0.1809  0.3610 -0.3571
   50U      C4' 1077   7.314   5.424   3.478  0.5896 -0.3812  0.5290
   50U      H4' 1078   7.280   5.329   3.437  0.2082  0.0513 -0.1846
   50U      O4' 1079   7.327   5.522   3.376 -0.5368 -0.0394 -0.0367
   50U      C1' 1080   7.458   5.510   3.316 -0.0544 -0.4407  0.1811
   50U      H1' 1081   7.460   5.475   3.213 -0.4366  1.8620 -0.6671
   50U       N1 1082   7.536   5.637   3.309  0.2919 -0.0960  0.1732
   50U       C6 1083   7.493   5.753   3.373 -0.3423  0.6829  0.1670
   50U       H6 1084   7.398   5.743   3.423 -0.3950  1.2510  0.1866
   50U       C5 1085   7.560   5.872   3.356  0.3752 -0.6694 -0.0853
   50U       H5 1086   7.530   5.964   3.404  1.9049 -0.1671 -0.0282
   50U       C4 1087   7.684   5.885   3.281 -0.3381  0.4449  0.0165
   50U       O4 1088   7.748   5.982   3.265  0.3609 -0.5220  0.1584
   50U       N3 1089   7.727   5.766   3.225  1.1593 -0.0926  0.5515
   50U       H3 1090   7.817   5.770   3.178  1.0284  1.2142  0.3607
   50U       C2 1091   7.657   5.644   3.236 -0.4569  0.6006 -0.2054
   50U       O2 1092   7.706   5.541   3.181 -0.5852 -0.2811 -0.3028
   50U      C3' 1093   7.450   5.399   3.538 -0.2923  0.8022  0.4949
   50U      H3' 1094   7.482   5.481   3.602  1.9019  0.6084 -0.2657
   50U      C2' 1095   7.525   5.402   3.406 -0.6087 -0.1371 -0.2221
   50U     H2'1 1096   7.631   5.429   3.415 -0.1160 -1.6817 -1.0004
   50U      O2' 1097   7.514   5.283   3.340 -0.1363  0.5618  0.3098
   50U     HO'2 1098   7.488   5.212   3.399  0.6550  0.3364  0.4007
   50U      O3' 1099   7.478   5.269   3.598  0.9976  0.2991 -0.0670
   51A        P 1100   7.601   5.257   3.700  0.2705 -0.4631 -0.0959
   51A      O1P 1101   7.598   5.124   3.768  0.2400  0.1824  0.5478
   51A      O2P 1102   7.604   5.373   3.789  0.1663  0.4364  0.0201
   51A      O5' 1103   7.734   5.268   3.605  0.1874 -0.2511 -0.0213
   51A      C5' 1104   7.797   5.151   3.552  0.3446  0.1143  0.3417
   51A     H5'1 1105   7.737   5.086   3.488 -0.4978  1.7081 -0.5163
   51A     H5'2 1106   7.824   5.085   3.635 -1.0035 -0.2864  0.4824
   51A      C4' 1107   7.931   5.175   3.475  1.0845  0.5500  0.0603
   51A      H4' 1108   7.958   5.092   3.410  1.6451 -0.2300  1.2509
   51A      O4' 1109   7.912   5.284   3.386  0.1586 -1.0279  0.0589
   51A      C1' 1110   8.035   5.354   3.358  0.5375 -1.0989  0.2190
   51A      H1' 1111   8.077   5.325   3.262  2.7017  0.0871  0.7350
   51A       N9 1112   8.013   5.501   3.366 -0.3436  0.0748  0.0482
   51A       C8 1113   7.919   5.559   3.450  0.0581 -0.0105  0.3890
   51A       H8 1114   7.855   5.500   3.514 -0.5450 -0.8612 -0.9502
   51A       N7 1115   7.927   5.688   3.446 -1.1127 -0.1223 -0.9092
   51A       C5 1116   8.028   5.711   3.343 -0.0205 -0.0177 -0.8577
   51A       C6 1117   8.074   5.836   3.280  0.0043  0.0819 -0.7550
   51A       N6 1118   8.035   5.962   3.297  0.1574  0.2766  0.3588
   51A      H61 1119   7.957   5.979   3.358 -1.9721 -1.6569 -1.6651
   51A      H62 1120   8.072   6.029   3.231  0.6046 -0.0726  0.2479
   51A       N1 1121   8.166   5.825   3.190  0.1130  0.2764  0.4479
   51A       C2 1122   8.219   5.702   3.162  0.4481 -0.8000  0.5190
   51A       H2 1123   8.291   5.694   3.082  2.3458  3.3276  1.5470
   51A       N3 1124   8.189   5.584   3.208  0.9725  0.1124 -0.2499
   51A       C4 1125   8.087   5.598   3.301 -0.2259  0.4930 -0.8268
   51A      C3' 1126   8.041   5.227   3.560 -1.0542  0.2650  0.0907
   51A      H3' 1127   7.999   5.306   3.623  1.6060  2.0348 -0.1938
   51A      C2' 1128   8.131   5.300   3.458  0.0444  0.0811 -0.3633
   51A     H2'1 1129   8.190   5.373   3.512 -0.1511 -1.1705  1.6328
   51A      O2' 1130   8.209   5.217   3.381 -0.1881 -0.3668  0.0158
   51A     HO'2 1131   8.270   5.167   3.436 -0.9348  1.8737  3.1490
   51A      O3' 1132   8.112   5.126   3.635 -0.0288 -0.0599  0.1738
   52U        P 1133   8.193   5.156   3.765 -0.1910  0.1774  0.5528
   52U      O1P 1134   8.240   5.028   3.822  0.3525  0.2649 -0.0458
   52U      O2P 1135   8.122   5.259   3.846 -0.1762  0.4784 -1.0054
   52U      O5' 1136   8.315   5.216   3.697 -0.0716 -0.8338  0.6024
   52U      C5' 1137   8.432   5.141   3.659 -0.1322 -0.3505 -0.2487
   52U     H5'1 1138   8.386   5.067   3.594 -0.9461  1.9587 -2.5010
   52U     H5'2 1139   8.477   5.098   3.748  0.4590 -1.4791 -1.0860
   52U      C4' 1140   8.529   5.239   3.583 -0.4456 -0.6913 -0.5270
   52U      H4' 1141   8.599   5.189   3.516 -0.7586 -0.7583 -0.8111
   52U      O4' 1142   8.456   5.321   3.500  0.1252  0.7023  0.7225
   52U      C1' 1143   8.533   5.439   3.474  0.3943  0.5423 -0.1738
   52U      H1' 1144   8.577   5.447   3.375  1.6782  1.8371  0.4604
   52U       N1 1145   8.452   5.556   3.505 -0.6646 -0.6476  0.7214
   52U       C6 1146   8.367   5.563   3.614  0.1088  0.3358  0.9576
   52U       H6 1147   8.341   5.477   3.675 -0.2733  0.7612  1.3986
   52U       C5 1148   8.281   5.669   3.618 -0.5616  0.3050 -0.2234
   52U       H5 1149   8.206   5.676   3.695  0.6833 -0.3272  1.0858
   52U       C4 1150   8.289   5.786   3.531 -0.0435  1.2516  0.3330
   52U       O4 1151   8.214   5.885   3.541 -0.0230  0.6351  0.3801
   52U       N3 1152   8.382   5.771   3.435  0.2995 -0.2418 -0.7219
   52U       H3 1153   8.396   5.854   3.380 -0.4127 -0.4985 -1.3056
   52U       C2 1154   8.469   5.669   3.422 -0.2091  0.4645 -0.0033
   52U       O2 1155   8.554   5.681   3.335 -0.8734 -0.4181  0.2765
   52U      C3' 1156   8.600   5.334   3.684 -0.3844  0.4018  0.4160
   52U      H3' 1157   8.524   5.383   3.744  0.5923  2.2338  0.2492
   52U      C2' 1158   8.646   5.427   3.571 -1.0277 -0.0495  0.1163
   52U     H2'1 1159   8.671   5.525   3.611 -0.1873 -0.0778 -0.3198
   52U      O2' 1160   8.759   5.382   3.497  0.0284  1.0019 -0.3744
   52U     HO'2 1161   8.826   5.344   3.553 -1.1039 -1.5652 -0.6074
   52U      O3' 1162   8.705   5.284   3.765 -0.4956  0.0477 -0.1823
   53U        P 1163   8.754   5.367   3.893 -0.2376 -0.2222  0.4735
   53U      O1P 1164   8.852   5.282   3.967 -0.4406 -0.2389 -0.7591
   53U      O2P 1165   8.641   5.420   3.965  0.3417 -0.4602 -0.3807
   53U      O5' 1166   8.833   5.493   3.845 -0.5353  0.4342 -0.4888
   53U      C5' 1167   8.961   5.474   3.783  0.6899 -0.1103  0.1416
   53U     H5'1 1168   8.956   5.390   3.714  0.4159  0.5510 -0.6650
   53U     H5'2 1169   9.035   5.458   3.862  2.1279  0.2825 -1.0595
   53U      C4' 1170   8.995   5.605   3.710  0.6216 -0.0415 -0.5320
   53U      H4' 1171   9.076   5.596   3.638 -0.0263  1.1343 -1.4573
   53U      O4' 1172   8.885   5.667   3.637  0.1983  0.0519  0.5265
   53U      C1' 1173   8.904   5.799   3.618 -0.2470 -0.9232 -0.1510
   53U      H1' 1174   8.945   5.821   3.520 -2.1714  2.0630 -0.4259
   53U       N1 1175   8.783   5.873   3.659 -0.7904  0.4921 -0.8085
   53U       C6 1176   8.695   5.821   3.748  0.2894 -0.3786  0.4951
   53U       H6 1177   8.710   5.720   3.784  1.1973 -0.9700 -1.3806
   53U       C5 1178   8.585   5.889   3.787 -0.2058 -0.6155 -0.0921
   53U       H5 1179   8.510   5.837   3.846 -0.8868 -1.4766 -1.6510
   53U       C4 1180   8.558   6.024   3.729 -0.4607 -0.2832 -0.2056
   53U       O4 1181   8.461   6.087   3.744  0.5970  0.4171  0.9290
   53U       N3 1182   8.658   6.074   3.649 -0.2125 -0.1470  0.1381
   53U       H3 1183   8.630   6.159   3.603 -0.4760 -0.3923 -0.1545
   53U       C2 1184   8.774   6.003   3.618 -0.0640  0.5051 -0.2942
   53U       O2 1185   8.859   6.052   3.540  0.1305  0.2264  0.2322
   53U      C3' 1186   9.024   5.716   3.808  0.1543 -0.0458 -0.7618
   53U      H3' 1187   8.944   5.719   3.882 -0.1053  4.5553 -0.9791
   53U      C2' 1188   9.006   5.840   3.720  0.2346 -0.6072 -0.4879
   53U     H2'1 1189   8.972   5.920   3.787  0.3512 -0.4548 -0.6103
   53U      O2' 1190   9.132   5.880   3.660 -0.2627 -0.2675 -0.3275
   53U     HO'2 1191   9.200   5.812   3.670  0.8625  0.7748 -0.6523
   53U      O3' 1192   9.158   5.713   3.869  0.1294 -0.3687  1.2861
   54C        P 1193   9.192   5.787   4.000  0.2101 -0.2112  0.1809
   54C      O1P 1194   9.328   5.751   4.027  0.1690  0.1616  0.3116
   54C      O2P 1195   9.092   5.755   4.100 -0.1713  0.7176  0.3002
   54C      O5' 1196   9.174   5.946   3.973  0.0491  0.4164 -0.4784
   54C      C5' 1197   9.265   6.031   3.910 -0.2374  0.0974  0.2810
   54C     H5'1 1198   9.295   5.998   3.811  0.7695 -1.7023  1.1468
   54C     H5'2 1199   9.358   6.037   3.965  1.5167 -1.7830 -2.2536
   54C      C4' 1200   9.210   6.172   3.893 -0.1967 -0.7264  0.1227
   54C      H4' 1201   9.289   6.219   3.833 -0.5703 -1.7374 -1.2063
   54C      O4' 1202   9.084   6.187   3.811 -0.1007  0.4674  0.2125
   54C      C1' 1203   9.013   6.300   3.865  0.7213 -0.0654  0.9604
   54C      H1' 1204   9.011   6.375   3.786 -0.2027 -0.5937  0.4618
   54C       N1 1205   8.873   6.282   3.910 -0.5077  0.1843  0.0728
   54C       C6 1206   8.834   6.163   3.965 -0.5244 -0.2813  0.3700
   54C       H6 1207   8.902   6.080   3.976  2.1931  1.8426  0.9350
   54C       C5 1208   8.707   6.157   4.006  0.4398 -0.2735 -0.2250
   54C       H5 1209   8.666   6.067   4.049  0.1640 -0.7111 -1.3704
   54C       C4 1210   8.620   6.272   3.991 -0.9636 -0.2540  0.7342
   54C       N4 1211   8.500   6.274   4.033 -0.2513 -0.3307 -1.1441
   54C      H41 1212   8.459   6.188   4.067  0.4777  0.2719  1.4822
   54C      H42 1213   8.449   6.360   4.018 -1.0090 -0.9718 -2.3502
   54C       N3 1214   8.662   6.387   3.942 -0.3617 -0.2696 -0.0037
   54C       C2 1215   8.790   6.393   3.904 -0.2182  0.0528 -0.9808
   54C       O2 1216   8.829   6.503   3.869  0.1498  0.1458 -0.4264
   54C      C3' 1217   9.188   6.244   4.025  0.1689  0.1274  0.5435
   54C      H3' 1218   9.132   6.179   4.093  1.4007 -0.1711  1.3034
   54C      C2' 1219   9.095   6.352   3.978  0.3448  0.1095 -0.5585
   54C     H2'1 1220   9.026   6.385   4.055 -0.2942  1.2213 -1.5679
   54C      O2' 1221   9.169   6.459   3.918 -0.1015 -0.4052  0.1334
   54C     HO'2 1222   9.219   6.502   3.987 -1.5822  3.2050 -0.8045
   54C      O3' 1223   9.309   6.293   4.084 -0.2924 -0.3151 -0.2437
   55C        P 1224   9.302   6.347   4.233 -0.2538  0.0888 -0.3727
   55C      O1P 1225   9.438   6.364   4.290 -0.2038  0.3754 -0.5585
   55C      O2P 1226   9.214   6.254   4.309  0.2351 -0.2690  0.2436
   55C      O5' 1227   9.234   6.489   4.217  0.3253  0.1802  0.1422
   55C      C5' 1228   9.314   6.602   4.178  0.2136  0.0842  0.3410
   55C     H5'1 1229   9.341   6.591   4.073  0.7523 -3.7521  0.7242
   55C     H5'2 1230   9.411   6.607   4.227  1.1062  0.3583 -1.3695
   55C      C4' 1231   9.230   6.729   4.177 -0.4019  0.7518  0.3217
   55C      H4' 1232   9.289   6.810   4.133  1.6641 -1.1676 -0.6710
   55C      O4' 1233   9.108   6.710   4.103 -0.0928 -0.2272 -0.0781
   55C      C1' 1234   9.012   6.804   4.144  0.5618  0.5882 -0.6021
   55C      H1' 1235   8.979   6.866   4.061  0.8138  1.0433 -0.3691
   55C       N1 1236   8.885   6.733   4.182 -0.4253  0.3426 -0.0833
   55C       C6 1237   8.883   6.600   4.199 -0.0249 -0.6149 -0.2940
   55C       H6 1238   8.977   6.547   4.198 -0.7221 -1.8995 -0.1297
   55C       C5 1239   8.764   6.535   4.224  0.2768 -0.5493  0.7340
   55C       H5 1240   8.760   6.429   4.245  2.0194 -0.3680  2.2903
   55C       C4 1241   8.645   6.617   4.217 -0.2782 -0.1780  0.4277
   55C       N4 1242   8.531   6.563   4.244  0.0496  0.2874  0.0492
   55C      H41 1243   8.520   6.466   4.270 -1.2742  0.6220  0.8803
   55C      H42 1244   8.446   6.618   4.238 -0.3543 -0.3657 -0.2648
   55C       N3 1245   8.648   6.749   4.212 -0.0179  0.0130 -0.1846
   55C       C2 1246   8.770   6.812   4.191  0.6042 -0.1249 -0.1995
   55C       O2 1247   8.759   6.934   4.177  0.0626  0.2391 -0.4679
   55C      C3' 1248   9.176   6.773   4.314 -0.0052  0.4573  0.0494
   55C      H3' 1249   9.125   6.692   4.367  2.7879  1.3229  4.7267
   55C      C2' 1250   9.074   6.879   4.263 -0.1949 -0.2449 -0.5482
   55C     H2'1 1251   9.009   6.901   4.348  1.2207 -1.6876  0.9985
   55C      O2' 1252   9.151   6.991   4.224 -0.3786  0.7036 -0.2205
   55C     HO'2 1253   9.231   6.997   4.275  0.2327 -0.7444 -0.9598
   55C      O3' 1254   9.271   6.837   4.398 -0.2288  1.0130  0.1230
   56G        P 1255   9.239   6.855   4.555  0.1543 -0.3493 -0.4576
   56G      O1P 1256   9.359   6.929   4.604  0.3060 -0.0364  0.1914
   56G      O2P 1257   9.205   6.725   4.610 -0.0553 -0.2635 -0.4364
   56G      O5' 1258   9.106   6.947   4.574  0.4123  0.6226  0.5211
   56G      C5' 1259   9.120   7.092   4.562  0.0984 -0.3093 -0.3741
   56G     H5'1 1260   9.183   7.118   4.477 -0.6193 -1.6939 -1.3693
   56G     H5'2 1261   9.160   7.128   4.656 -4.2020  1.6551  0.9763
   56G      C4' 1262   8.986   7.166   4.553 -0.0970 -0.3394 -0.7863
   56G      H4' 1263   9.006   7.272   4.539  0.3505 -0.2224  0.6211
   56G      O4' 1264   8.896   7.111   4.456  0.9295  0.0655 -0.4151
   56G      C1' 1265   8.760   7.126   4.501  0.2505 -0.3050  0.0124
   56G      H1' 1266   8.692   7.181   4.435  2.2241  0.7313 -1.2679
   56G       N9 1267   8.702   6.985   4.521 -0.0254 -0.8240 -0.6871
   56G       C8 1268   8.765   6.861   4.530 -0.5075 -0.3916  0.6093
   56G       H8 1269   8.872   6.849   4.524 -0.2502 -0.0082  3.1997
   56G       N7 1270   8.681   6.759   4.544 -0.0882 -0.0008 -0.3032
   56G       C5 1271   8.556   6.821   4.553  1.1009  0.0995  0.6650
   56G       C6 1272   8.424   6.766   4.577  0.2377  0.4204  0.3313
   56G       O6 1273   8.405   6.645   4.590  0.2811 -0.3011  0.0489
   56G       N1 1274   8.325   6.862   4.586 -0.3683 -0.1131 -0.2734
   56G       H1 1275   8.228   6.838   4.600 -0.1130 -0.1988  1.5608
   56G       C2 1276   8.348   6.991   4.568 -0.1755 -0.1379 -0.0935
   56G       N2 1277   8.248   7.068   4.595 -0.4174  0.3062 -0.5920
   56G      H21 1278   8.156   7.033   4.621 -0.1752 -0.4600 -0.7471
   56G      H22 1279   8.261   7.166   4.573  0.6382  0.4123  0.4231
   56G       N3 1280   8.465   7.049   4.556  0.3403  0.0749  0.9485
   56G       C4 1281   8.568   6.958   4.544  1.1671  0.3659 -0.4226
   56G      C3' 1282   8.907   7.159   4.682  0.0089  0.2685 -0.0071
   56G      H3' 1283   8.906   7.058   4.723  0.5523  0.4863  0.5588
   56G      C2' 1284   8.765   7.201   4.628 -0.6260 -0.5748 -0.9733
   56G     H2'1 1285   8.687   7.162   4.694  0.8538  1.0147  1.9279
   56G      O2' 1286   8.765   7.340   4.611 -0.6472 -0.0577 -0.0415
   56G     HO'2 1287   8.828   7.373   4.676 -1.0300  2.2999 -0.7549
   56G      O3' 1288   8.954   7.254   4.781  0.3014  0.0328 -0.3947
   57U        P 1289   8.998   7.196   4.922 -0.0950 -0.0159  0.1585
   57U      O1P 1290   9.076   7.298   4.988  0.0300  0.3280 -0.1574
   57U      O2P 1291   9.061   7.062   4.905  0.8810 -0.3165 -0.4076
   57U      O5' 1292   8.860   7.192   4.990  0.1977  0.2067 -0.1570
   57U      C5' 1293   8.778   7.309   5.015  0.5324  0.3663  0.4838
   57U     H5'1 1294   8.790   7.375   4.929 -0.5160  1.6147  1.2629
   57U     H5'2 1295   8.812   7.367   5.100 -0.6105  1.7789  0.0153
   57U      C4' 1296   8.628   7.281   5.037  0.3522 -0.1944  0.4351
   57U      H4' 1297   8.581   7.377   5.053 -1.9622 -1.2676  0.4865
   57U      O4' 1298   8.580   7.218   4.924  0.6807  0.3680  0.4306
   57U      C1' 1299   8.463   7.144   4.959 -0.2125  0.2690 -0.4756
   57U      H1' 1300   8.378   7.195   4.914  0.6266  1.5930 -0.6070
   57U       N1 1301   8.471   7.002   4.920  0.2168 -0.1281  0.4259
   57U       C6 1302   8.596   6.944   4.896 -0.2606  0.0222  0.1404
   57U       H6 1303   8.680   7.010   4.911 -2.1779  2.5784  0.5116
   57U       C5 1304   8.604   6.813   4.865  0.2491 -0.2577  0.1096
   57U       H5 1305   8.699   6.771   4.835 -0.4762 -1.7261 -0.2400
   57U       C4 1306   8.485   6.730   4.878 -0.0304 -0.3305  0.0908
   57U       O4 1307   8.487   6.612   4.887 -0.1743 -0.0190 -0.2357
   57U       N3 1308   8.368   6.792   4.913  0.0399 -0.4285 -0.0073
   57U       H3 1309   8.281   6.741   4.905 -0.5338  0.8244 -4.0954
   57U       C2 1310   8.359   6.923   4.926 -0.2633 -0.2217 -0.7096
   57U       O2 1311   8.249   6.972   4.941  0.1885  0.0049 -0.4400
   57U      C3' 1312   8.596   7.182   5.159  0.0402  0.0739 -0.2821
   57U      H3' 1313   8.658   7.093   5.145 -1.9635 -0.9477 -4.5738
   57U      C2' 1314   8.457   7.152   5.120  0.1206  0.2887  0.5305
   57U     H2'1 1315   8.419   7.056   5.157 -0.4626 -1.9304 -4.9253
   57U      O2' 1316   8.374   7.269   5.150  0.7781 -0.4268 -0.5298
   57U     HO'2 1317   8.416   7.300   5.231 -1.8702  4.5905 -0.6911
   57U      O3' 1318   8.608   7.260   5.276  0.1912 -0.3548 -0.3586
   58A        P 1319   8.630   7.207   5.423 -0.3902 -0.4217 -0.0491
   58A      O1P 1320   8.625   7.331   5.509 -0.4682 -0.6242 -0.7519
   58A      O2P 1321   8.753   7.127   5.418  0.5123 -0.6671  0.2001
   58A      O5' 1322   8.505   7.115   5.456  0.2326  0.3442 -0.7779
   58A      C5' 1323   8.388   7.157   5.526 -0.0993 -0.2471  0.3027
   58A     H5'1 1324   8.355   7.256   5.495  2.0178  0.8161  1.2043
   58A     H5'2 1325   8.403   7.157   5.634 -1.8969  2.0918  0.6318
   58A      C4' 1326   8.262   7.066   5.501 -0.5334  0.1285  0.4961
   58A      H4' 1327   8.173   7.122   5.530 -0.5054  0.8385 -0.7302
   58A      O4' 1328   8.260   7.034   5.361  0.2724  0.0520 -0.6296
   58A      C1' 1329   8.203   6.906   5.345  0.0854  0.1963 -0.0234
   58A      H1' 1330   8.102   6.909   5.304 -0.0443  1.4149  0.3477
   58A       N9 1331   8.287   6.803   5.283 -1.2126 -0.2915  0.8382
   58A       C8 1332   8.426   6.798   5.266  0.4320 -0.2777 -0.4216
   58A       H8 1333   8.485   6.882   5.298 -1.2380  0.8953 -0.2687
   58A       N7 1334   8.476   6.687   5.221  0.5702  0.0756  0.6145
   58A       C5 1335   8.361   6.607   5.194  0.1734 -0.2421  0.2453
   58A       C6 1336   8.328   6.483   5.135 -0.4179  0.1841 -0.0129
   58A       N6 1337   8.399   6.388   5.070 -0.1235 -0.2542 -0.3070
   58A      H61 1338   8.492   6.415   5.039 -0.1858  0.0966 -0.1916
   58A      H62 1339   8.348   6.315   5.022  0.1682 -0.4565 -0.3133
   58A       N1 1340   8.204   6.432   5.147  0.2786 -0.2441  0.9724
   58A       C2 1341   8.113   6.511   5.205  0.2305  0.7408 -0.1802
   58A       H2 1342   8.013   6.473   5.221  0.9900 -0.8161  1.1996
   58A       N3 1343   8.124   6.637   5.243 -0.0400  0.6762 -0.2610
   58A       C4 1344   8.248   6.680   5.238 -0.0805  0.0762 -0.0064
   58A      C3' 1345   8.273   6.935   5.576 -0.1960 -0.4290  0.0666
   58A      H3' 1346   8.374   6.893   5.571  0.5182  1.0293  1.3950
   58A      C2' 1347   8.173   6.858   5.493  0.9596  0.1799  0.9414
   58A     H2'1 1348   8.186   6.750   5.497 -1.4668 -0.1934  0.6451
   58A      O2' 1349   8.038   6.899   5.529 -0.6507  0.0768  0.2775
   58A     HO'2 1350   7.985   6.835   5.482  0.7129  0.1320 -1.4524
   58A      O3' 1351   8.253   6.947   5.713 -0.9092 -0.5035 -0.6259
   59C        P 1352   8.279   6.823   5.814  0.0785  0.0002 -0.1119
   59C      O1P 1353   8.263   6.871   5.949 -0.2182  0.0319  0.8501
   59C      O2P 1354   8.408   6.763   5.783  0.4157 -0.0880  0.3231
   59C      O5' 1355   8.171   6.707   5.798 -0.2224  0.3831  0.0329
   59C      C5' 1356   8.032   6.729   5.828  0.6021 -0.9707 -0.1594
   59C     H5'1 1357   8.006   6.821   5.776  2.0599 -0.3861  0.1044
   59C     H5'2 1358   8.009   6.746   5.934 -1.3379  2.7867 -1.0311
   59C      C4' 1359   7.942   6.617   5.773  0.5391 -0.3030  0.0513
   59C      H4' 1360   7.842   6.652   5.797  0.1903 -1.1651 -0.1381
   59C      O4' 1361   7.941   6.590   5.629 -0.1582 -0.4646 -0.0813
   59C      C1' 1362   7.926   6.455   5.602  0.2601  0.2490 -0.7198
   59C      H1' 1363   7.838   6.440   5.539  0.1065 -1.2138 -0.1958
   59C       N1 1364   8.053   6.401   5.538 -0.7153  0.3937 -0.3457
   59C       C6 1365   8.180   6.465   5.554  0.4454 -0.0507 -0.3176
   59C       H6 1366   8.194   6.545   5.626  0.5497 -1.1807  0.9640
   59C       C5 1367   8.290   6.412   5.499  0.7082 -0.0570  0.1880
   59C       H5 1368   8.389   6.455   5.508  0.3983  0.8730 -0.6362
   59C       C4 1369   8.281   6.292   5.432  0.5426  0.5606 -0.0632
   59C       N4 1370   8.393   6.234   5.390  0.5791  0.1380  0.2292
   59C      H41 1371   8.485   6.273   5.401  0.5295  0.1407  0.6681
   59C      H42 1372   8.379   6.143   5.348 -2.1356  0.3566  0.4319
   59C       N3 1373   8.165   6.221   5.419 -0.1069  0.5710 -0.4247
   59C       C2 1374   8.050   6.272   5.484 -1.0612 -0.1517  0.1496
   59C       O2 1375   7.947   6.211   5.477 -0.0704  0.0889 -0.2222
   59C      C3' 1376   7.969   6.477   5.828 -0.9468  0.2748 -0.2035
   59C      H3' 1377   8.078   6.468   5.830 -0.7696  2.0084  0.5863
   59C      C2' 1378   7.890   6.388   5.732  0.1930 -0.0696 -0.0357
   59C     H2'1 1379   7.925   6.285   5.734 -1.1893 -0.5589  1.2964
   59C      O2' 1380   7.749   6.398   5.762  0.1238 -0.0324  0.1270
   59C     HO'2 1381   7.746   6.380   5.857 -1.4813  1.2762  0.3750
   59C      O3' 1382   7.919   6.462   5.956  0.6320 -0.2100  0.5630
   60U        P 1383   8.010   6.404   6.074 -0.3125 -0.1293  0.0703
   60U      O1P 1384   7.936   6.401   6.203  0.4748  0.1592  0.8855
   60U      O2P 1385   8.148   6.455   6.067 -0.6616  0.4613 -0.1267
   60U      O5' 1386   8.020   6.258   6.025  0.5750 -0.3807  0.5524
   60U      C5' 1387   7.906   6.175   6.019  0.3675 -0.1011  0.2834
   60U     H5'1 1388   7.829   6.227   5.962 -0.9336  2.0352  3.6758
   60U     H5'2 1389   7.863   6.171   6.119 -2.0691  1.4194 -0.6043
   60U      C4' 1390   7.929   6.033   5.963  0.0187 -0.7010 -0.1539
   60U      H4' 1391   7.840   5.977   5.993  1.0081 -0.8851  2.7433
   60U      O4' 1392   7.949   6.038   5.818 -0.3217 -0.2174 -0.1492
   60U      C1' 1393   8.044   5.935   5.786  0.0774  0.5123  0.1009
   60U      H1' 1394   7.996   5.871   5.711 -2.1087  1.6441  0.4395
   60U       N1 1395   8.168   5.991   5.720  0.0918  0.6159 -0.8495
   60U       C6 1396   8.214   6.118   5.753  0.4857  0.3346  0.2937
   60U       H6 1397   8.151   6.174   5.821 -0.8472  1.3678 -1.6999
   60U       C5 1398   8.337   6.161   5.714 -0.2631  0.7300 -0.2652
   60U       H5 1399   8.370   6.254   5.757 -1.2986  0.4935  1.1263
   60U       C4 1400   8.426   6.073   5.643  0.4673  0.3322 -0.5383
   60U       O4 1401   8.539   6.089   5.603  0.1032  0.8138  0.0016
   60U       N3 1402   8.369   5.956   5.600  0.5933  0.2039  0.2560
   60U       H3 1403   8.428   5.888   5.553 -0.5475  0.0483 -1.0381
   60U       C2 1404   8.247   5.904   5.647 -0.6290  0.2641 -0.7923
   60U       O2 1405   8.226   5.786   5.647  0.2050 -0.0024  0.0097
   60U      C3' 1406   8.046   5.958   6.023 -0.4053 -0.5738  0.0033
   60U      H3' 1407   8.131   6.025   6.041  0.3380 -1.4758 -0.0609
   60U      C2' 1408   8.077   5.859   5.910  0.1515  0.0495  0.1996
   60U     H2'1 1409   8.182   5.832   5.910  0.1572 -0.0337  1.6942
   60U      O2' 1410   7.995   5.746   5.907 -0.4436 -0.6826  0.4822
   60U     HO'2 1411   7.981   5.713   5.996 -2.4241 -2.5829 -0.4267
   60U      O3' 1412   8.023   5.894   6.147  0.4483  0.3473 -0.3249
   61U        P 1413   8.142   5.836   6.242  0.4661 -0.3700  0.3597
   61U      O1P 1414   8.068   5.819   6.372 -0.0308 -0.0162  0.6016
   61U      O2P 1415   8.253   5.932   6.236 -0.9151  0.3230 -0.2886
   61U      O5' 1416   8.183   5.700   6.181 -0.1160 -0.3196  0.0807
   61U      C5' 1417   8.118   5.580   6.213  0.1728 -0.1272 -0.2570
   61U     H5'1 1418   8.014   5.582   6.181 -0.0397  1.8604  0.4217
   61U     H5'2 1419   8.123   5.561   6.320  1.8605 -3.8811 -0.8595
   61U      C4' 1420   8.176   5.458   6.138  0.4312  0.2283 -0.6775
   61U      H4' 1421   8.109   5.374   6.159  1.4576 -0.9066 -1.8475
   61U      O4' 1422   8.173   5.477   6.004  0.1442 -0.1774 -0.1113
   61U      C1' 1423   8.290   5.419   5.943  0.1450  0.2288  0.8169
   61U      H1' 1424   8.264   5.347   5.866  0.5402  1.6124 -0.6604
   61U       N1 1425   8.368   5.521   5.870  0.5269  0.6321 -0.7202
   61U       C6 1426   8.392   5.649   5.914  0.0692 -0.0720  0.2561
   61U       H6 1427   8.353   5.690   6.005  1.6490  0.1201  0.8728
   61U       C5 1428   8.465   5.739   5.843 -0.1165 -0.2210 -0.7212
   61U       H5 1429   8.472   5.842   5.875 -0.6194  0.6111 -3.0671
   61U       C4 1430   8.528   5.706   5.720  0.1442  0.2260  0.6785
   61U       O4 1431   8.582   5.789   5.644  0.3228  0.1624  0.1380
   61U       N3 1432   8.513   5.572   5.687  0.5200 -0.1903 -0.6021
   61U       H3 1433   8.561   5.541   5.604  3.1569  0.3683  0.6171
   61U       C2 1434   8.442   5.481   5.758  0.0790 -0.0285 -0.0237
   61U       O2 1435   8.460   5.363   5.738  0.3172 -0.3056  0.5360
   61U      C3' 1436   8.315   5.411   6.173  0.2995  0.5000 -0.8778
   61U      H3' 1437   8.394   5.485   6.183  1.3325 -0.4492 -1.6544
   61U      C2' 1438   8.359   5.337   6.042 -0.5147 -0.1305  0.1202
   61U     H2'1 1439   8.467   5.331   6.027 -0.8952 -2.2823 -2.5220
   61U      O2' 1440   8.302   5.201   6.043 -0.4785 -0.4714  0.2750
   61U     HO'2 1441   8.208   5.216   6.030 -0.3289  3.3141  2.1461
   61U      O3' 1442   8.318   5.340   6.295 -0.3266 -0.0579 -0.1436
   61U      H3T 1443   8.256   5.267   6.286 -0.5091  0.2775 -1.9128
   62G      O5' 1444   8.192   5.324   4.886  0.1562 -0.0780 -0.0434
   62G      H5T 1445   8.233   5.292   4.806 -1.2428 -0.3818 -0.6762
   62G      C5' 1446   8.074   5.248   4.913 -0.4744 -0.2979 -0.8589
   62G     H5'1 1447   8.107   5.146   4.933 -1.1951 -0.3226  0.2576
   62G     H5'2 1448   8.003   5.258   4.831 -0.6113  0.1605 -0.6835
   62G      C4' 1449   8.007   5.307   5.046 -0.5173 -0.1601  0.4498
   62G      H4' 1450   7.920   5.248   5.073 -0.0676 -0.5061  1.1685
   62G      O4' 1451   8.096   5.337   5.152  0.3232 -0.3422  0.2968
   62G      C1' 1452   8.047   5.454   5.215 -0.8239  0.2575 -0.0730
   62G      H1' 1453   8.030   5.443   5.322 -0.1540  2.4644  0.3103
   62G       N9 1454   8.147   5.560   5.202 -0.5514  0.6089 -0.0448
   62G       C8 1455   8.270   5.554   5.136  0.1030  0.3682  0.1746
   62G       H8 1456   8.310   5.462   5.095  1.0525 -0.1014  1.9978
   62G       N7 1457   8.352   5.661   5.146  0.1598  0.2172 -0.5320
   62G       C5 1458   8.261   5.751   5.215 -0.5060  0.4468  0.3026
   62G       C6 1459   8.278   5.885   5.262 -0.0050 -0.8190  0.1344
   62G       O6 1460   8.382   5.956   5.257  0.0037  0.2195  0.3473
   62G       N1 1461   8.164   5.939   5.326 -0.2306 -0.0878 -0.0665
   62G       H1 1462   8.172   6.035   5.355  1.8513  0.1503 -1.2252
   62G       C2 1463   8.059   5.868   5.359 -0.2680 -0.4527  0.2649
   62G       N2 1464   7.975   5.934   5.433 -0.1381  0.0580  0.0771
   62G      H21 1465   7.993   6.033   5.437  1.2182 -0.0677 -1.6271
   62G      H22 1466   7.890   5.900   5.475  0.5101 -0.1809  1.2534
   62G       N3 1467   8.039   5.740   5.327 -0.3042  0.1730  0.0110
   62G       C4 1468   8.146   5.685   5.258 -0.2299 -0.4999 -0.1711
   62G      C3' 1469   7.935   5.439   5.009 -0.1491 -0.4543 -0.5715
   62G      H3' 1470   8.005   5.504   4.956 -0.2105  1.5584  1.6337
   62G      C2' 1471   7.913   5.497   5.150  0.2985 -0.1212 -0.1400
   62G     H2'1 1472   7.886   5.602   5.159 -1.1100 -0.5277  0.6201
   62G      O2' 1473   7.812   5.417   5.211 -0.6962  0.4722  0.3064
   62G     HO'2 1474   7.734   5.431   5.157  0.2683  1.0362 -0.9859
   62G      O3' 1475   7.815   5.419   4.933  0.3519 -0.1939 -0.2529
   63U        P 1476   7.763   5.518   4.823 -0.0837  0.1337  0.2195
   63U      O1P 1477   7.633   5.470   4.777  0.2013 -0.8634  0.7079
   63U      O2P 1478   7.868   5.531   4.730 -0.2798 -0.4176 -0.1674
   63U      O5' 1479   7.736   5.659   4.901  0.0143  0.4251  0.7642
   63U      C5' 1480   7.636   5.664   4.998 -0.4941  0.0179  0.1846
   63U     H5'1 1481   7.663   5.594   5.077  0.6078  1.0718  0.7682
   63U     H5'2 1482   7.535   5.648   4.960  0.2561 -0.5440 -1.6752
   63U      C4' 1483   7.638   5.810   5.056  0.6779  0.4468  0.6472
   63U      H4' 1484   7.567   5.821   5.138  0.4742  1.7107  0.3315
   63U      O4' 1485   7.762   5.826   5.114 -0.2133  0.4235  0.5522
   63U      C1' 1486   7.787   5.968   5.118  0.4097  0.1185 -0.0065
   63U      H1' 1487   7.783   6.002   5.222 -2.3625  0.0659 -0.0330
   63U       N1 1488   7.927   6.003   5.073  0.3826 -0.5105  0.7123
   63U       C6 1489   8.014   5.921   4.998  0.6643  0.4872 -0.3697
   63U       H6 1490   7.982   5.828   4.955  0.9947 -0.6686  1.7705
   63U       C5 1491   8.138   5.964   4.963  0.1952  0.2756 -0.0758
   63U       H5 1492   8.204   5.899   4.907 -0.5789  0.6493 -1.4671
   63U       C4 1493   8.190   6.089   5.015  0.2421  0.2858 -0.1210
   63U       O4 1494   8.294   6.141   4.981 -0.5988 -0.3226 -0.5165
   63U       N3 1495   8.105   6.160   5.096 -0.2624  0.7147  0.0815
   63U       H3 1496   8.135   6.250   5.130  1.8884 -0.8312  2.6363
   63U       C2 1497   7.975   6.133   5.116  0.4722  0.4923 -0.4640
   63U       O2 1498   7.905   6.215   5.180  0.7037 -0.1617 -0.1703
   63U      C3' 1499   7.617   5.923   4.960  0.0197 -0.0803 -0.7250
   63U      H3' 1500   7.682   5.911   4.873 -1.2840  0.4351 -1.7987
   63U      C2' 1501   7.681   6.042   5.029 -0.0576 -0.0684  0.0198
   63U     H2'1 1502   7.711   6.121   4.961 -2.1119  0.4887 -0.3032
   63U      O2' 1503   7.580   6.087   5.122 -0.0289 -0.4851  0.8519
   63U     HO'2 1504   7.517   6.121   5.058  0.3282 -3.0346 -1.0109
   63U      O3' 1505   7.482   5.944   4.913  0.4020  0.1459  0.0220
   64A        P 1506   7.436   6.008   4.774  0.2930  0.4494  0.0554
   64A      O1P 1507   7.291   5.992   4.773 -0.0284 -0.5256 -0.1989
   64A      O2P 1508   7.516   5.942   4.670 -0.0927 -0.7266  0.3923
   64A      O5' 1509   7.474   6.157   4.787 -0.4679  0.0088 -0.1939
   64A      C5' 1510   7.395   6.233   4.875 -0.5347  0.2369  0.2165
   64A     H5'1 1511   7.388   6.182   4.972  0.3279 -1.1274 -0.4072
   64A     H5'2 1512   7.294   6.256   4.841 -0.9956 -0.2456  1.2140
   64A      C4' 1513   7.461   6.364   4.901  0.1568 -0.2365 -0.3669
   64A      H4' 1514   7.416   6.420   4.983  0.9848  1.2890 -0.8949
   64A      O4' 1515   7.597   6.350   4.935 -0.4401  0.6098  0.2663
   64A      C1' 1516   7.666   6.470   4.907  0.1223  0.7106 -0.3053
   64A      H1' 1517   7.684   6.519   5.002 -2.2467 -2.6021  2.0931
   64A       N9 1518   7.799   6.428   4.848 -0.1726 -0.1493 -0.7770
   64A       C8 1519   7.837   6.306   4.797  0.2609  0.3350  0.0790
   64A       H8 1520   7.773   6.221   4.781  1.1619 -0.2776 -0.4012
   64A       N7 1521   7.967   6.295   4.770  0.0149 -0.6576 -0.1023
   64A       C5 1522   8.013   6.426   4.806  0.4747  0.2385  0.0480
   64A       C6 1523   8.138   6.491   4.808  0.1109 -0.0681  0.0529
   64A       N6 1524   8.251   6.431   4.782 -0.3498  0.2827  0.1911
   64A      H61 1525   8.260   6.334   4.755  1.7592  0.2694  0.8108
   64A      H62 1526   8.331   6.491   4.794 -0.2409  0.1856 -0.0482
   64A       N1 1527   8.150   6.612   4.854 -0.1504  0.0707  0.1136
   64A       C2 1528   8.039   6.673   4.878  0.2436 -0.7639 -0.4449
   64A       H2 1529   8.042   6.778   4.902 -0.1798 -0.5161 -1.4291
   64A       N3 1530   7.916   6.629   4.890  0.1438 -0.2100 -0.0482
   64A       C4 1531   7.908   6.502   4.851  0.1497 -0.4731 -0.5949
   64A      C3' 1532   7.464   6.454   4.779 -0.7919 -0.4825  0.1163
   64A      H3' 1533   7.496   6.401   4.690 -2.0852 -0.2035 -0.5323
   64A      C2' 1534   7.573   6.551   4.821  0.3137 -0.3415  0.3481
   64A     H2'1 1535   7.627   6.604   4.743  0.4932  0.9564  1.3115
   64A      O2' 1536   7.523   6.663   4.895 -0.4440  0.1673 -0.3615
   64A     HO'2 1537   7.491   6.736   4.843  0.4299  0.0627 -1.0770
   64A      O3' 1538   7.338   6.514   4.757 -0.3778 -0.1333 -0.2665
   65C        P 1539   7.296   6.586   4.619  0.1534 -0.0339 -0.1038
   65C      O1P 1540   7.159   6.626   4.646 -0.2090  0.3335  0.0373
   65C      O2P 1541   7.332   6.492   4.512 -0.2189 -0.2272  0.2103
   65C      O5' 1542   7.405   6.708   4.609  0.5851  0.6034  0.0067
   65C      C5' 1543   7.376   6.832   4.672  0.6899  0.1203 -0.5450
   65C     H5'1 1544   7.362   6.828   4.781  0.2620 -0.5242 -0.6153
   65C     H5'2 1545   7.279   6.864   4.633  0.1162 -0.7463  0.1095
   65C      C4' 1546   7.485   6.937   4.655 -0.2224 -0.0032 -0.3438
   65C      H4' 1547   7.442   7.031   4.690  2.2013 -0.0173  3.1532
   65C      O4' 1548   7.604   6.902   4.726  0.4649  0.1845 -0.3639
   65C      C1' 1549   7.723   6.945   4.657  0.0807 -0.3028  0.2974
   65C      H1' 1550   7.779   7.022   4.709  0.6245 -0.7312  0.3545
   65C       N1 1551   7.821   6.836   4.626 -0.0131  0.0521 -0.8285
   65C       C6 1552   7.776   6.718   4.573 -0.0575 -0.1320 -0.8255
   65C       H6 1553   7.670   6.703   4.557  0.0454 -0.2318 -1.4332
   65C       C5 1554   7.870   6.628   4.529  0.0368 -0.3662 -0.6739
   65C       H5 1555   7.836   6.532   4.492 -2.3636 -0.0600  0.5467
   65C       C4 1556   8.002   6.666   4.534  0.0661 -0.2728  0.0260
   65C       N4 1557   8.088   6.579   4.504 -0.1959  0.0986 -0.0227
   65C      H41 1558   8.061   6.488   4.468 -0.8195  0.6045 -0.8895
   65C      H42 1559   8.186   6.600   4.517 -0.3756  0.7927  0.2215
   65C       N3 1560   8.049   6.785   4.578 -0.4141 -0.1119  0.1860
   65C       C2 1561   7.956   6.866   4.628  0.3864 -0.1278 -0.1512
   65C       O2 1562   7.994   6.978   4.658  0.0758  0.1874  0.0233
   65C      C3' 1563   7.536   6.959   4.511 -0.4360  0.5761 -0.6293
   65C      H3' 1564   7.552   6.863   4.463  1.3662  0.4366  0.1962
   65C      C2' 1565   7.677   7.022   4.532 -0.0936  0.4833  0.5351
   65C     H2'1 1566   7.745   6.999   4.449 -1.8842 -1.2075 -0.5684
   65C      O2' 1567   7.675   7.163   4.550  0.0083  0.9833 -0.1616
   65C     HO'2 1568   7.637   7.208   4.474 -0.9951  0.7907  0.2115
   65C      O3' 1569   7.459   7.047   4.432 -0.0338 -0.4551 -0.7076
   66G        P 1570   7.464   7.060   4.279 -0.0193  0.1493  0.3897
   66G      O1P 1571   7.364   7.158   4.236  0.2306 -0.2863 -0.1275
   66G      O2P 1572   7.459   6.924   4.228  0.1273 -0.0536  0.1733
   66G      O5' 1573   7.609   7.125   4.241 -0.2780 -0.2010  0.0127
   66G      C5' 1574   7.626   7.269   4.217  0.0905 -0.8512  0.3010
   66G     H5'1 1575   7.579   7.328   4.297 -2.2347 -0.6556 -1.1021
   66G     H5'2 1576   7.575   7.298   4.125 -1.0407 -0.6367  0.9656
   66G      C4' 1577   7.779   7.288   4.182  0.1783  0.1375 -0.1237
   66G      H4' 1578   7.792   7.396   4.185 -3.3509  0.6356  2.3621
   66G      O4' 1579   7.869   7.230   4.282  0.4043 -0.5332 -0.3328
   66G      C1' 1580   7.984   7.184   4.217  0.3685  0.1499 -0.1229
   66G      H1' 1581   8.074   7.227   4.263  1.0897 -0.6921 -0.7187
   66G       N9 1582   8.000   7.041   4.230 -0.0319 -0.9039  0.3903
   66G       C8 1583   7.925   6.931   4.245  0.5259  0.0569  0.3099
   66G       H8 1584   7.817   6.934   4.255  0.6464 -0.5156  2.0251
   66G       N7 1585   7.992   6.816   4.244  0.2795 -0.3425  0.0495
   66G       C5 1586   8.123   6.852   4.231 -0.9789 -0.0825 -0.0865
   66G       C6 1587   8.248   6.779   4.229 -1.0350 -0.3596  0.5925
   66G       O6 1588   8.266   6.659   4.242 -0.0091 -0.2267  0.2034
   66G       N1 1589   8.357   6.861   4.198 -0.3117  0.0613  0.3422
   66G       H1 1590   8.451   6.826   4.208 -0.5320 -0.1202  2.0213
   66G       C2 1591   8.355   6.996   4.206 -0.0675  0.1151  0.1955
   66G       N2 1592   8.464   7.063   4.191 -0.5456  0.3243  0.0004
   66G      H21 1593   8.553   7.015   4.189 -0.0451  1.1604  1.0587
   66G      H22 1594   8.456   7.163   4.205 -0.0789  0.3033  0.4513
   66G       N3 1595   8.245   7.068   4.212 -0.2889  0.7403 -0.6704
   66G       C4 1596   8.131   6.987   4.218 -0.0224 -0.8178 -0.6423
   66G      C3' 1597   7.827   7.225   4.049 -0.1977 -0.4549  0.2079
   66G      H3' 1598   7.788   7.124   4.036 -0.7016 -0.3064  0.5198
   66G      C2' 1599   7.979   7.221   4.067  0.4250  0.9273 -0.0127
   66G     H2'1 1600   8.017   7.141   4.004 -2.9317 -1.6231  0.8902
   66G      O2' 1601   8.041   7.344   4.045  0.5193  0.1281  1.0676
   66G     HO'2 1602   8.046   7.363   3.951  2.4968 -0.2702  1.0596
   66G      O3' 1603   7.795   7.308   3.933 -0.6102  0.4186  0.8194
   67G        P 1604   7.823   7.264   3.784  0.2073 -0.3109 -0.2519
   67G      O1P 1605   7.764   7.359   3.687 -0.6344  0.0019 -0.1135
   67G      O2P 1606   7.791   7.120   3.768  0.2078 -0.2733 -0.2651
   67G      O5' 1607   7.979   7.274   3.770 -0.1815 -0.3321  0.0331
   67G      C5' 1608   8.053   7.231   3.658 -0.2635 -0.1950  0.4129
   67G     H5'1 1609   8.025   7.289   3.571  1.2304  2.5564  1.6146
   67G     H5'2 1610   8.048   7.125   3.633  2.0867 -0.6584  1.5872
   67G      C4' 1611   8.205   7.254   3.699 -0.5541  0.5392 -0.5020
   67G      H4' 1612   8.215   7.362   3.713  1.3210  0.0400  3.0622
   67G      O4' 1613   8.225   7.192   3.829  0.9968  0.6151 -0.0505
   67G      C1' 1614   8.338   7.114   3.827  0.2238  0.0015  0.4801
   67G      H1' 1615   8.401   7.141   3.912  0.2735 -0.2118  0.5100
   67G       N9 1616   8.300   6.972   3.847 -0.1983  0.0294  0.3319
   67G       C8 1617   8.179   6.910   3.859  0.8107 -0.5640  0.3239
   67G       H8 1618   8.084   6.961   3.849  0.9948 -0.0596  1.0863
   67G       N7 1619   8.182   6.786   3.896 -0.4600 -0.4795  0.1458
   67G       C5 1620   8.316   6.753   3.904 -0.2774 -0.8579  0.7459
   67G       C6 1621   8.391   6.630   3.914 -0.6070  0.0033 -0.6806
   67G       O6 1622   8.361   6.514   3.952 -0.2071 -0.3567  0.4043
   67G       N1 1623   8.528   6.646   3.900 -0.9316 -0.2897 -1.3283
   67G       H1 1624   8.584   6.562   3.906  1.3668  1.2189  0.4507
   67G       C2 1625   8.590   6.763   3.878 -0.1524 -0.4603  0.3881
   67G       N2 1626   8.715   6.764   3.860 -0.1476  0.1499  0.3446
   67G      H21 1627   8.761   6.674   3.864  0.5793  0.5089  0.0798
   67G      H22 1628   8.766   6.841   3.820  1.2279 -1.1271 -0.4299
   67G       N3 1629   8.521   6.877   3.859 -0.4580  0.4083  0.1040
   67G       C4 1630   8.390   6.863   3.867  0.2135  0.7927 -0.5634
   67G      C3' 1631   8.304   7.197   3.605 -0.1327 -0.1747  0.3857
   67G      H3' 1632   8.247   7.115   3.560  0.4068  0.3600 -1.3613
   67G      C2' 1633   8.411   7.146   3.698 -0.5181  0.0027 -0.3460
   67G     H2'1 1634   8.451   7.052   3.660  0.8359  1.3302 -2.3883
   67G      O2' 1635   8.528   7.232   3.734  0.3328 -0.0382  0.7957
   67G     HO'2 1636   8.606   7.176   3.738 -0.7247 -1.6002  0.3818
   67G      O3' 1637   8.340   7.298   3.510 -0.1460 -0.5780 -0.1252
   68A        P 1638   8.386   7.249   3.363  0.1478 -0.0758 -0.2563
   68A      O1P 1639   8.427   7.362   3.275  0.0116  0.0851  0.3901
   68A      O2P 1640   8.275   7.169   3.315 -0.9199  0.0787 -0.4289
   68A      O5' 1641   8.510   7.148   3.390 -0.0384 -0.4529 -0.1192
   68A      C5' 1642   8.640   7.190   3.401  0.7064 -0.0201  0.5292
   68A     H5'1 1643   8.654   7.269   3.475 -1.5172  1.9153 -0.9660
   68A     H5'2 1644   8.673   7.236   3.308  0.0723 -1.6842 -0.5539
   68A      C4' 1645   8.730   7.072   3.414 -0.2390  0.0010 -0.9543
   68A      H4' 1646   8.830   7.114   3.404  0.6143 -1.7342 -0.0148
   68A      O4' 1647   8.697   6.994   3.526 -0.3376  0.2002 -0.4795
   68A      C1' 1648   8.746   6.856   3.502  0.1643  0.1343  0.0926
   68A      H1' 1649   8.836   6.830   3.557  0.2092 -1.6534 -0.7766
   68A       N9 1650   8.639   6.757   3.528 -0.2110  0.1217  0.5192
   68A       C8 1651   8.501   6.780   3.538 -0.1427 -0.4319 -0.0642
   68A       H8 1652   8.460   6.880   3.533 -1.9448 -1.0395  1.3865
   68A       N7 1653   8.424   6.677   3.557  0.1065 -0.7503  0.5634
   68A       C5 1654   8.522   6.575   3.579  0.5016  0.2578  0.9477
   68A       C6 1655   8.520   6.433   3.609 -0.4201  0.7822  0.0320
   68A       N6 1656   8.419   6.359   3.640  0.2344  0.4824 -0.4047
   68A      H61 1657   8.325   6.396   3.650  0.7114  1.9151 -0.9528
   68A      H62 1658   8.446   6.268   3.674  3.1528  1.7122  0.9638
   68A       N1 1659   8.632   6.356   3.607 -0.2041  0.1197  0.2955
   68A       C2 1660   8.744   6.417   3.583 -0.1090 -0.2058  0.2821
   68A       H2 1661   8.834   6.359   3.592 -0.0643 -0.0349  1.0392
   68A       N3 1662   8.764   6.542   3.550 -0.1187 -0.7197  0.8651
   68A       C4 1663   8.651   6.620   3.545 -0.4286  0.5044  0.3975
   68A      C3' 1664   8.720   6.979   3.290 -0.5038  0.3568 -0.3481
   68A      H3' 1665   8.620   6.948   3.260  0.2599 -1.0950 -1.4844
   68A      C2' 1666   8.794   6.857   3.353  0.6247 -0.4698 -0.3656
   68A     H2'1 1667   8.769   6.762   3.307  0.4029 -1.5531  1.8568
   68A      O2' 1668   8.931   6.873   3.363  0.2979  0.3565  0.0232
   68A     HO'2 1669   8.950   6.903   3.273 -1.7203 -1.5373 -1.1402
   68A      O3' 1670   8.798   7.021   3.178  0.0684  0.5008 -0.1586
   69A        P 1671   8.767   6.967   3.030  0.2155 -0.0245  0.1527
   69A      O1P 1672   8.866   7.032   2.944 -0.5943 -0.0556 -0.0499
   69A      O2P 1673   8.621   6.994   3.003 -0.4125  0.2721 -0.9750
   69A      O5' 1674   8.782   6.810   3.029  0.6926 -0.1363 -0.2771
   69A      C5' 1675   8.901   6.743   3.010  0.7435 -0.3957 -0.0847
   69A     H5'1 1676   8.966   6.788   3.085 -0.8961  1.5369  0.2664
   69A     H5'2 1677   8.941   6.769   2.913  3.4427  1.2975  1.3676
   69A      C4' 1678   8.890   6.596   3.038  0.3691 -0.1191  0.1583
   69A      H4' 1679   8.992   6.558   3.038 -0.0514 -1.2880  0.6524
   69A      O4' 1680   8.824   6.565   3.160  0.0825 -0.1177 -0.6251
   69A      C1' 1681   8.792   6.421   3.149 -0.0712 -0.0011  0.6272
   69A      H1' 1682   8.877   6.372   3.197  0.6870 -0.1337 -0.8075
   69A       N9 1683   8.665   6.395   3.217 -0.6385  0.3327 -0.0205
   69A       C8 1684   8.565   6.483   3.247  0.0784 -0.3124 -0.0861
   69A       H8 1685   8.564   6.587   3.219 -0.8636 -0.6520 -1.4233
   69A       N7 1686   8.460   6.429   3.306  0.7155  0.4833  0.0723
   69A       C5 1687   8.491   6.289   3.314  0.1482 -0.1531  0.2616
   69A       C6 1688   8.438   6.171   3.379 -0.8338 -0.3045  0.5678
   69A       N6 1689   8.318   6.161   3.422 -0.2410 -0.5837 -0.1498
   69A      H61 1690   8.254   6.237   3.402  1.3663  0.4807 -1.6302
   69A      H62 1691   8.291   6.086   3.483  0.3684 -2.1750 -1.7323
   69A       N1 1692   8.497   6.055   3.358 -0.0845  0.1069 -0.3839
   69A       C2 1693   8.609   6.053   3.291 -0.4539  0.5147  0.2082
   69A       H2 1694   8.646   5.958   3.256 -0.4519  0.8465 -0.7294
   69A       N3 1695   8.687   6.156   3.248 -0.3600  0.5968  0.1500
   69A       C4 1696   8.620   6.270   3.261  0.0543  0.5046  0.0534
   69A      C3' 1697   8.808   6.516   2.927 -0.5388 -0.2457  0.2640
   69A      H3' 1698   8.710   6.559   2.908  0.1889  1.3862 -0.0136
   69A      C2' 1699   8.790   6.380   3.000  0.1441 -0.0905  0.2679
   69A     H2'1 1700   8.693   6.342   2.967  1.1833 -0.4620 -2.6531
   69A      O2' 1701   8.896   6.286   2.984 -0.0725 -0.1099 -0.4012
   69A     HO'2 1702   8.918   6.272   2.892 -1.0302  0.4520 -0.7322
   69A      O3' 1703   8.886   6.498   2.809 -0.1208 -0.0013 -0.4684
   70U        P 1704   8.815   6.436   2.682  0.3102 -0.1472 -0.2076
   70U      O1P 1705   8.920   6.442   2.575 -0.0985 -0.1834 -0.0634
   70U      O2P 1706   8.689   6.499   2.650 -0.1403 -0.3662  0.6263
   70U      O5' 1707   8.783   6.283   2.706 -0.3489  0.7022  0.3647
   70U      C5' 1708   8.878   6.184   2.695 -0.3494 -0.3053 -0.5658
   70U     H5'1 1709   8.962   6.194   2.764 -0.3855  0.9836 -0.6796
   70U     H5'2 1710   8.920   6.188   2.594  0.1535  3.2312 -0.3502
   70U      C4' 1711   8.816   6.046   2.717  0.8684  0.0899  0.2931
   70U      H4' 1712   8.880   5.959   2.703  0.2188 -0.6524  1.7473
   70U      O4' 1713   8.771   6.041   2.853  0.3646  0.2435 -0.8391
   70U      C1' 1714   8.658   5.963   2.866 -0.1333 -0.8357  0.1671
   70U      H1' 1715   8.687   5.874   2.921  0.3248 -0.9821 -0.3074
   70U       N1 1716   8.544   6.037   2.939  0.4758 -0.0934 -0.2918
   70U       C6 1717   8.509   6.169   2.907  0.6063 -0.1208 -0.3282
   70U       H6 1718   8.562   6.225   2.831 -0.3443 -0.6239 -1.4039
   70U       C5 1719   8.392   6.216   2.957 -0.7090  0.1886  0.1436
   70U       H5 1720   8.352   6.312   2.926 -2.4955 -1.1276 -1.8316
   70U       C4 1721   8.302   6.144   3.047  0.2291 -0.1347  0.5562
   70U       O4 1722   8.190   6.178   3.084 -0.4033  0.9136 -0.4284
   70U       N3 1723   8.345   6.019   3.075 -0.2454  0.0960 -0.1640
   70U       H3 1724   8.291   5.964   3.141 -1.0058 -0.8028 -1.4883
   70U       C2 1725   8.467   5.967   3.032  0.5426 -0.3481 -0.4191
   70U       O2 1726   8.498   5.856   3.069 -0.0510 -0.5289 -0.0016
   70U      C3' 1727   8.692   6.014   2.632 -0.6157 -0.0586 -0.8268
   70U      H3' 1728   8.639   6.109   2.624 -0.4688  0.4774  3.0583
   70U      C2' 1729   8.621   5.908   2.723 -0.5742  0.7734 -0.3987
   70U     H2'1 1730   8.515   5.904   2.696 -0.3106  0.0674 -1.4131
   70U      O2' 1731   8.682   5.784   2.708  1.3863  0.0337  0.5806
   70U     HO'2 1732   8.753   5.791   2.643  2.2424 -0.4679  1.4290
   70U      O3' 1733   8.727   5.966   2.501  0.4320  0.4563  0.0557
   71A        P 1734   8.624   5.980   2.376  0.2140 -0.0259 -0.2536
   71A      O1P 1735   8.698   5.939   2.258 -0.1590 -0.1959 -0.6675
   71A      O2P 1736   8.557   6.114   2.381  0.4406 -0.2028 -0.2543
   71A      O5' 1737   8.503   5.879   2.401  0.3051  0.1137  0.1880
   71A      C5' 1738   8.528   5.737   2.407  0.3063 -0.0929 -0.3409
   71A     H5'1 1739   8.625   5.718   2.454 -0.2823  0.3949  1.1436
   71A     H5'2 1740   8.518   5.706   2.303 -0.1398 -1.8487  0.2024
   71A      C4' 1741   8.420   5.664   2.488  0.1412  0.3078 -0.6061
   71A      H4' 1742   8.442   5.560   2.510  1.1957  0.1331 -2.2574
   71A      O4' 1743   8.403   5.719   2.620  0.0933  0.4046 -0.1871
   71A      C1' 1744   8.272   5.679   2.667  0.3443 -0.2192  0.1433
   71A      H1' 1745   8.285   5.599   2.740  0.0442  0.2615  0.7248
   71A       N9 1746   8.191   5.793   2.721  0.1844  0.0649  0.0806
   71A       C8 1747   8.207   5.928   2.703  0.0719 -1.0475  0.2467
   71A       H8 1748   8.285   5.971   2.643 -1.0297  0.3316 -0.2360
   71A       N7 1749   8.121   5.996   2.773 -0.5328  0.0644 -0.1994
   71A       C5 1750   8.053   5.907   2.850 -0.4144  0.1116  0.1264
   71A       C6 1751   7.961   5.915   2.958 -0.0262 -0.4976 -0.0629
   71A       N6 1752   7.927   6.026   3.027 -0.1238  0.5734 -0.0939
   71A      H61 1753   7.951   6.115   2.987 -1.0104  0.8565 -0.0179
   71A      H62 1754   7.870   6.018   3.110 -2.8522 -0.0170 -1.9041
   71A       N1 1755   7.911   5.798   3.008 -0.7486  0.5252  0.7039
   71A       C2 1756   7.943   5.687   2.952  0.1168 -0.0897  0.7238
   71A       H2 1757   7.888   5.598   2.979 -3.1335  0.3059 -3.5602
   71A       N3 1758   8.034   5.665   2.859 -0.4547  0.1084 -0.3518
   71A       C4 1759   8.087   5.779   2.811 -0.0613 -0.6679 -0.1409
   71A      C3' 1760   8.281   5.670   2.421 -0.2756 -0.1705 -0.0946
   71A      H3' 1761   8.249   5.773   2.410  1.2258  0.5216  1.4824
   71A      C2' 1762   8.202   5.614   2.545 -0.4478 -1.0388  0.1818
   71A     H2'1 1763   8.099   5.645   2.525  0.3643  0.7668 -1.5487
   71A      O2' 1764   8.216   5.477   2.565 -0.0574 -0.3499  0.5487
   71A     HO'2 1765   8.172   5.440   2.488  0.5544 -0.0255  0.0348
   71A      O3' 1766   8.285   5.599   2.304  0.6684  0.2386  0.9816
   72G        P 1767   8.173   5.620   2.189  0.1986  0.6813 -0.1209
   72G      O1P 1768   8.181   5.513   2.089 -0.0601  0.1081 -0.5172
   72G      O2P 1769   8.161   5.764   2.143  0.4765  0.0646 -0.1213
   72G      O5' 1770   8.027   5.600   2.263  0.3285  0.0111 -0.4283
   72G      C5' 1771   7.982   5.469   2.298 -0.6177 -0.5539  0.2495
   72G     H5'1 1772   8.067   5.425   2.351  1.4775  0.2105 -2.2574
   72G     H5'2 1773   7.973   5.417   2.202  3.6922  0.6303 -1.0203
   72G      C4' 1774   7.858   5.464   2.388  0.1783  0.1879 -0.0658
   72G      H4' 1775   7.852   5.358   2.416 -1.5043 -0.4945 -2.6490
   72G      O4' 1776   7.882   5.553   2.496  0.1936 -0.0453 -0.6835
   72G      C1' 1777   7.760   5.577   2.570  0.2416  0.4579 -0.4856
   72G      H1' 1778   7.753   5.506   2.653 -1.1987  1.4829  0.3167
   72G       N9 1779   7.755   5.716   2.630  0.0429 -0.0201 -0.2319
   72G       C8 1780   7.823   5.828   2.597 -0.4530 -0.1077 -0.0642
   72G       H8 1781   7.892   5.828   2.514 -1.8832  1.3952 -1.3179
   72G       N7 1782   7.785   5.936   2.667  0.1171 -0.0302  0.9946
   72G       C5 1783   7.688   5.886   2.757 -0.4564  0.7821 -0.0495
   72G       C6 1784   7.625   5.943   2.870  0.0607  0.0953  0.5507
   72G       O6 1785   7.618   6.063   2.913 -0.2181  0.1810 -0.2230
   72G       N1 1786   7.540   5.861   2.932 -0.6034 -0.0119 -0.3318
   72G       H1 1787   7.482   5.900   3.006 -1.7446 -1.5286 -0.3687
   72G       C2 1788   7.524   5.735   2.891  0.0272 -0.0843 -0.7477
   72G       N2 1789   7.440   5.669   2.963  1.0422 -0.3559 -0.3902
   72G      H21 1790   7.370   5.711   3.023  2.1087 -1.5211  1.7929
   72G      H22 1791   7.420   5.575   2.930  2.2228 -1.1055  0.9100
   72G       N3 1792   7.593   5.665   2.798  0.2189  0.0596 -0.6059
   72G       C4 1793   7.677   5.750   2.737 -0.1707 -0.1331  0.3545
   72G      C3' 1794   7.723   5.519   2.341  0.7331 -0.3010 -0.4449
   72G      H3' 1795   7.758   5.608   2.290  1.7295 -0.0685  0.5928
   72G      C2' 1796   7.647   5.542   2.472  0.3178  1.1901  0.0439
   72G     H2'1 1797   7.580   5.627   2.457 -0.3208  0.4504 -1.5050
   72G      O2' 1798   7.590   5.424   2.534 -0.1035  0.1882  0.3931
   72G     HO'2 1799   7.495   5.423   2.521  0.0762 -2.8924 -1.8632
   72G      O3' 1800   7.652   5.425   2.256 -0.1721 -0.2087  0.0397
   73A        P 1801   7.520   5.476   2.168  0.0771  0.0157 -0.3941
   73A      O1P 1802   7.476   5.366   2.079 -0.3379  0.1707  0.0575
   73A      O2P 1803   7.537   5.613   2.114  0.3398 -0.4166 -0.2903
   73A      O5' 1804   7.416   5.487   2.288  0.4198  0.7585  0.7542
   73A      C5' 1805   7.332   5.379   2.331 -0.5391  0.4517 -0.0867
   73A     H5'1 1806   7.404   5.309   2.373 -0.4712  0.0342 -0.8801
   73A     H5'2 1807   7.274   5.331   2.252 -0.4558  0.1493  0.0343
   73A      C4' 1808   7.231   5.421   2.434  0.1492 -0.0404  0.4043
   73A      H4' 1809   7.173   5.331   2.457 -1.5327  0.4251 -1.6441
   73A      O4' 1810   7.282   5.471   2.554  0.0315  0.0145  0.4779
   73A      C1' 1811   7.205   5.589   2.594 -0.1159  0.2300 -0.2270
   73A      H1' 1812   7.186   5.593   2.701 -0.5059  0.1139 -0.2899
   73A       N9 1813   7.281   5.718   2.574 -0.1758  0.0388 -0.0259
   73A       C8 1814   7.355   5.764   2.471 -0.1838  0.3361  0.6966
   73A       H8 1815   7.367   5.708   2.379  0.5553  1.3010  0.1902
   73A       N7 1816   7.402   5.883   2.485 -0.0026 -0.2891 -0.1478
   73A       C5 1817   7.353   5.926   2.613  0.3427  0.6017  0.2503
   73A       C6 1818   7.353   6.042   2.691  0.1998  0.5971 -0.1620
   73A       N6 1819   7.418   6.152   2.675  0.5694 -0.3347  0.4297
   73A      H61 1820   7.494   6.167   2.610  0.4653  0.9560  0.5832
   73A      H62 1821   7.414   6.218   2.752  0.4714  0.5778 -0.3304
   73A       N1 1822   7.281   6.043   2.801 -0.1820 -0.4060 -0.0810
   73A       C2 1823   7.200   5.942   2.837  0.0580 -0.0197  0.2777
   73A       H2 1824   7.134   5.954   2.922  0.0948  0.8284  0.1939
   73A       N3 1825   7.190   5.827   2.767  0.8921 -0.6348  0.5431
   73A       C4 1826   7.268   5.826   2.658 -0.0604  0.3777  0.0155
   73A      C3' 1827   7.124   5.513   2.376 -0.0648 -0.4352 -0.7475
   73A      H3' 1828   7.172   5.592   2.319 -0.2004  0.3354  0.1856
   73A      C2' 1829   7.076   5.583   2.510 -0.9297 -0.5657  0.1122
   73A     H2'1 1830   7.045   5.687   2.499  0.2620 -0.1640  0.4310
   73A      O2' 1831   6.972   5.516   2.569 -0.5418 -0.3344  0.2578
   73A     HO'2 1832   6.942   5.463   2.495 -0.9582 -0.6915  0.6698
   73A      O3' 1833   7.024   5.447   2.313 -0.1826  0.2494 -0.1095
   74U        P 1834   6.906   5.509   2.224  0.1970  0.1949 -0.1324
   74U      O1P 1835   6.818   5.392   2.207 -0.2623 -0.0562  0.0311
   74U      O2P 1836   6.960   5.562   2.101 -0.3992 -0.6330  0.1717
   74U      O5' 1837   6.840   5.630   2.302  0.5765  0.5167 -0.0948
   74U      C5' 1838   6.725   5.617   2.381  0.0304  0.0068  0.4173
   74U     H5'1 1839   6.734   5.537   2.454 -1.2896 -0.5298  0.0213
   74U     H5'2 1840   6.638   5.600   2.317 -0.0798  0.1574  0.5248
   74U      C4' 1841   6.682   5.746   2.449 -0.6885 -0.4532  0.0873
   74U      H4' 1842   6.593   5.730   2.510 -1.1882  2.0182  0.1110
   74U      O4' 1843   6.780   5.800   2.539 -0.2545  0.1441  0.1320
   74U      C1' 1844   6.763   5.944   2.539 -0.1481  0.7083 -0.3000
   74U      H1' 1845   6.728   5.977   2.637 -0.2401 -1.3486  0.3983
   74U       N1 1846   6.888   6.014   2.504 -0.8862  0.3844 -0.4417
   74U       C6 1847   6.985   5.959   2.419 -0.3599  0.9572 -0.1336
   74U       H6 1848   6.959   5.865   2.374  0.2098  1.7358 -2.2033
   74U       C5 1849   7.098   6.027   2.404 -0.1142  0.0928 -0.1086
   74U       H5 1850   7.164   5.975   2.336 -1.4652 -0.9029 -0.7051
   74U       C4 1851   7.117   6.158   2.451 -1.0440  0.5081 -1.2721
   74U       O4 1852   7.219   6.224   2.440 -0.1671 -0.6171 -0.1897
   74U       N3 1853   7.020   6.204   2.540 -0.3837  0.0847  0.2658
   74U       H3 1854   7.031   6.292   2.589 -2.6165  1.3163 -1.2761
   74U       C2 1855   6.902   6.135   2.565  0.0475 -0.6763 -0.3487
   74U       O2 1856   6.819   6.184   2.644 -0.3899 -0.3894  0.3826
   74U      C3' 1857   6.645   5.853   2.348  0.3748 -0.5943 -0.3355
   74U      H3' 1858   6.727   5.857   2.276  0.9449  0.8363  0.3488
   74U      C2' 1859   6.656   5.978   2.435 -0.4579  0.1706 -0.7820
   74U     H2'1 1860   6.689   6.060   2.372 -0.1112 -1.0575 -2.2710
   74U      O2' 1861   6.534   6.008   2.503 -0.1532 -0.4692  0.5419
   74U     HO'2 1862   6.482   6.059   2.441 -2.2768  2.2631  4.1540
   74U      O3' 1863   6.516   5.835   2.276  0.2953 -0.2848 -0.5747
   75A        P 1864   6.499   5.899   2.131  0.1909  0.5792  0.0368
   75A      O1P 1865   6.370   5.864   2.072  0.5257 -0.2958 -0.1207
   75A      O2P 1866   6.621   5.878   2.053  0.4851  0.6203 -0.1295
   75A      O5' 1867   6.491   6.055   2.174  0.2815  0.3194 -0.1290
   75A      C5' 1868   6.374   6.119   2.209  0.0386 -0.7514  0.2631
   75A     H5'1 1869   6.329   6.054   2.284  0.2649 -0.1249  0.9424
   75A     H5'2 1870   6.304   6.127   2.126 -1.7543  1.5377  1.8790
   75A      C4' 1871   6.405   6.260   2.256 -0.3222 -0.0959 -0.3295
   75A      H4' 1872   6.311   6.300   2.294 -0.3517  0.0296 -0.5326
   75A      O4' 1873   6.512   6.278   2.357  0.3266 -0.0610 -0.3290
   75A      C1' 1874   6.571   6.408   2.336 -0.7454  0.1973  0.3331
   75A      H1' 1875   6.564   6.472   2.424 -2.3766  0.5869 -0.0488
   75A       N9 1876   6.705   6.393   2.291 -0.2131  0.2499 -0.1016
   75A       C8 1877   6.763   6.290   2.228  0.5819  0.0011  0.3172
   75A       H8 1878   6.703   6.202   2.212 -0.0052  0.4138  0.2332
   75A       N7 1879   6.891   6.304   2.202  0.4296  0.5691  0.2071
   75A       C5 1880   6.922   6.425   2.262  0.2991  0.0962  0.0025
   75A       C6 1881   7.036   6.497   2.282 -0.1473 -0.0994  0.0658
   75A       N6 1882   7.162   6.459   2.252 -0.2986 -0.2965  0.4755
   75A      H61 1883   7.182   6.360   2.239  1.7984  0.0589  0.6861
   75A      H62 1884   7.239   6.521   2.270 -1.2934  0.2688  3.1836
   75A       N1 1885   7.027   6.621   2.339  0.0295 -0.4193 -0.2907
   75A       C2 1886   6.912   6.671   2.378  0.1941 -0.4839  0.2237
   75A       H2 1887   6.908   6.774   2.410  2.0643 -0.5253  0.6363
   75A       N3 1888   6.794   6.609   2.364 -0.0577  0.6537  0.4654
   75A       C4 1889   6.810   6.483   2.310  0.3280 -0.0816  1.1925
   75A      C3' 1890   6.439   6.348   2.141  0.2999 -0.3144 -0.2040
   75A      H3' 1891   6.517   6.298   2.083  1.2823  1.3063 -0.3482
   75A      C2' 1892   6.492   6.466   2.226  0.3314 -0.5646 -0.3757
   75A     H2'1 1893   6.544   6.535   2.159 -1.8395  1.1893 -0.4041
   75A      O2' 1894   6.395   6.546   2.295 -0.0385  0.3117 -0.8226
   75A     HO'2 1895   6.355   6.612   2.237 -1.3433 -0.1454 -0.4850
   75A      O3' 1896   6.334   6.385   2.055  0.1468 -0.0549 -0.4189
   76A        P 1897   6.355   6.470   1.922 -0.7291  0.3410 -0.3928
   76A      O1P 1898   6.227   6.476   1.853  0.1076  0.1908  0.4315
   76A      O2P 1899   6.473   6.412   1.850 -0.2488  0.1638 -0.7284
   76A      O5' 1900   6.396   6.626   1.957 -0.0301  0.2073  0.4510
   76A      C5' 1901   6.306   6.717   2.001  0.8825  0.3900 -0.0130
   76A     H5'1 1902   6.241   6.672   2.076  3.8109 -2.3244  1.1375
   76A     H5'2 1903   6.245   6.748   1.917  1.1872  0.8988 -0.0492
   76A      C4' 1904   6.376   6.838   2.056 -0.8305  0.1724  0.2499
   76A      H4' 1905   6.301   6.896   2.110  0.4591  0.9755  1.2348
   76A      O4' 1906   6.488   6.787   2.139  0.0576  0.2677  0.1759
   76A      C1' 1907   6.602   6.874   2.125  0.0492 -0.2460 -0.2718
   76A      H1' 1908   6.630   6.906   2.225  1.3653  0.7183 -0.9229
   76A       N9 1909   6.723   6.806   2.070  0.6116 -0.1346 -0.0282
   76A       C8 1910   6.738   6.689   1.994 -1.6048  0.3165  0.3658
   76A       H8 1911   6.657   6.629   1.954 -1.2527 -1.7392  2.5398
   76A       N7 1912   6.863   6.653   1.975  0.2087 -0.9659 -0.1355
   76A       C5 1913   6.934   6.759   2.032  0.1780  0.5283 -0.3374
   76A       C6 1914   7.070   6.783   2.049 -1.1810 -0.3045  0.4893
   76A       N6 1915   7.171   6.707   2.011  0.2938 -0.2867 -0.3846
   76A      H61 1916   7.159   6.610   1.985  0.8380 -0.3902 -0.2636
   76A      H62 1917   7.264   6.732   2.041  0.0455 -1.7839  1.8419
   76A       N1 1918   7.112   6.891   2.122  0.2627  0.4196  0.2424
   76A       C2 1919   7.017   6.966   2.175 -1.1656 -0.7699  0.0845
   76A       H2 1920   7.057   7.054   2.223 -0.0333 -0.7723 -0.8000
   76A       N3 1921   6.888   6.959   2.156  0.5010  0.9969  0.1225
   76A       C4 1922   6.851   6.850   2.087  0.5291 -0.1176  0.3837
   76A      C3' 1923   6.449   6.924   1.948 -0.0572 -0.6216  0.4657
   76A      H3' 1924   6.490   6.858   1.872 -2.7748  0.5997 -2.2917
   76A      C2' 1925   6.561   6.990   2.031 -0.2016 -0.3369  0.2852
   76A     H2'1 1926   6.644   7.030   1.973 -1.4706  1.7779 -0.1732
   76A      O2' 1927   6.516   7.098   2.115  0.3702  0.0345 -0.2179
   76A     HO'2 1928   6.451   7.142   2.060 -1.9346  1.3261  3.2255
   76A      O3' 1929   6.358   7.025   1.896  0.8460 -0.2367 -0.5466
   77U        P 1930   6.396   7.119   1.767 -0.2125 -0.6697 -0.0755
   77U      O1P 1931   6.282   7.210   1.746 -0.6704  0.5920 -0.2707
   77U      O2P 1932   6.440   7.030   1.658  0.2631 -0.0718  0.0435
   77U      O5' 1933   6.521   7.206   1.815 -0.8040 -0.4800  0.1498
   77U      C5' 1934   6.501   7.330   1.880 -1.0370 -0.0578 -0.0857
   77U     H5'1 1935   6.438   7.308   1.966 -0.6480 -0.7742  0.0165
   77U     H5'2 1936   6.448   7.405   1.820 -0.1375 -0.9477 -2.0977
   77U      C4' 1937   6.640   7.381   1.929  0.4165 -0.2049 -0.0287
   77U      H4' 1938   6.613   7.460   1.999 -0.4130  0.2156 -0.7975
   77U      O4' 1939   6.725   7.281   1.987 -0.8696 -0.2352  0.2857
   77U      C1' 1940   6.857   7.287   1.939 -0.4369  0.1633  0.0214
   77U      H1' 1941   6.925   7.299   2.024 -1.6188 -2.4899  1.4571
   77U       N1 1942   6.899   7.164   1.868  0.4099  0.0555 -0.4550
   77U       C6 1943   6.820   7.094   1.784  0.5627 -0.1102 -0.4029
   77U       H6 1944   6.714   7.113   1.780  0.3483 -0.4051  2.0687
   77U       C5 1945   6.873   6.988   1.713 -0.2234 -0.0610  0.4046
   77U       H5 1946   6.801   6.930   1.656 -1.3549  1.0644  0.6307
   77U       C4 1947   7.011   6.944   1.729 -0.2525 -0.4269  0.2971
   77U       O4 1948   7.062   6.842   1.683  0.3183  0.6117  0.6041
   77U       N3 1949   7.084   7.030   1.806 -0.0024  0.1805 -0.2595
   77U       H3 1950   7.185   7.020   1.808  0.0619  0.8743  0.4903
   77U       C2 1951   7.038   7.138   1.874 -0.5083  0.8413 -0.7369
   77U       O2 1952   7.118   7.204   1.941  0.0256 -0.2208 -0.2461
   77U      C3' 1953   6.718   7.440   1.819  0.0827  0.0225 -0.3830
   77U      H3' 1954   6.704   7.396   1.721  1.6864  0.2998 -0.7629
   77U      C2' 1955   6.863   7.407   1.849 -0.0051  0.6580  0.5892
   77U     H2'1 1956   6.909   7.389   1.751  0.4046  2.0160  0.5166
   77U      O2' 1957   6.923   7.513   1.927 -0.1140 -0.6078  0.0817
   77U     HO'2 1958   6.949   7.576   1.859 -0.4068 -1.1091 -0.4980
   77U      O3' 1959   6.700   7.584   1.799  0.0216  0.3076  0.0590
   78U        P 1960   6.702   7.661   1.655 -0.3016  0.2559 -0.3474
   78U      O1P 1961   6.671   7.802   1.679 -0.1432  0.5355  0.1615
   78U      O2P 1962   6.614   7.588   1.568  0.4508 -0.4307  0.5864
   78U      O5' 1963   6.852   7.647   1.601 -0.3040 -0.1932 -0.0248
   78U      C5' 1964   6.945   7.749   1.639 -0.1845 -0.3373 -1.0346
   78U     H5'1 1965   6.932   7.777   1.743 -1.6776 -1.3956 -0.9072
   78U     H5'2 1966   6.926   7.840   1.582  1.0192  1.0233  0.6657
   78U      C4' 1967   7.094   7.707   1.633  0.9452 -0.6292  0.2880
   78U      H4' 1968   7.158   7.776   1.687  1.8149 -2.0405  1.0982
   78U      O4' 1969   7.107   7.575   1.687  0.0181 -0.1488  0.0382
   78U      C1' 1970   7.218   7.519   1.619  0.1261 -0.4947  0.1154
   78U      H1' 1971   7.305   7.509   1.684  1.1007 -2.7122 -1.3861
   78U       N1 1972   7.184   7.392   1.559 -0.2234 -0.0572  0.4979
   78U       C6 1973   7.057   7.359   1.525 -1.0000 -0.0828  0.0298
   78U       H6 1974   6.981   7.435   1.538  0.3374  1.5307 -1.0776
   78U       C5 1975   7.027   7.231   1.486 -0.0555  0.1129  0.1911
   78U       H5 1976   6.926   7.198   1.466  0.1740 -3.0686  3.2307
   78U       C4 1977   7.125   7.137   1.455 -0.0207  0.0726  0.4922
   78U       O4 1978   7.114   7.019   1.417  0.2448 -0.2039  0.1660
   78U       N3 1979   7.253   7.183   1.469 -0.7298  0.4323 -0.0645
   78U       H3 1980   7.323   7.117   1.438  0.3008  2.6529 -3.0270
   78U       C2 1981   7.289   7.303   1.525 -0.1313 -0.4315 -0.5095
   78U       O2 1982   7.402   7.343   1.543 -0.3332  0.2281  0.0607
   78U      C3' 1983   7.136   7.697   1.486 -0.1887 -0.3083  0.0302
   78U      H3' 1984   7.056   7.640   1.439 -1.5669  1.5905 -0.0642
   78U      C2' 1985   7.259   7.614   1.506  0.1201 -0.4474 -0.3238
   78U     H2'1 1986   7.284   7.568   1.410  0.3872  0.4416 -0.6873
   78U      O2' 1987   7.380   7.674   1.550 -0.2977 -0.6416 -0.0898
   78U     HO'2 1988   7.463   7.627   1.536  0.8476  0.3808  2.4694
   78U      O3' 1989   7.175   7.827   1.430  0.2394  0.2907  0.0600
   79A        P 1990   7.173   7.847   1.277 -0.2543  0.2458 -0.0498
   79A      O1P 1991   7.211   7.986   1.238 -0.7126  0.0220 -0.5738
   79A      O2P 1992   7.051   7.792   1.215  0.1470  0.1315  0.0186
   79A      O5' 1993   7.303   7.756   1.233  0.3714  0.0586 -0.8241
   79A      C5' 1994   7.436   7.796   1.254 -0.2853  0.5565  0.0336
   79A     H5'1 1995   7.464   7.809   1.359  1.0983 -1.0437 -0.1032
   79A     H5'2 1996   7.447   7.895   1.209 -1.2919 -0.4787 -2.7020
   79A      C4' 1997   7.546   7.704   1.195  0.0733  0.3345  0.0219
   79A      H4' 1998   7.647   7.737   1.218  0.0261 -0.5569  1.6708
   79A      O4' 1999   7.521   7.573   1.248 -0.5919 -0.6882 -0.0813
   79A      C1' 2000   7.560   7.477   1.149 -0.4095  0.4493  0.2808
   79A      H1' 2001   7.649   7.422   1.181  0.4987  1.7064  0.0232
   79A       N9 2002   7.453   7.374   1.131 -0.4512  0.3382  0.6355
   79A       C8 2003   7.318   7.379   1.164  0.6250 -0.6320  0.0167
   79A       H8 2004   7.273   7.474   1.188  0.3351 -0.9931  0.9289
   79A       N7 2005   7.251   7.271   1.146 -0.0307 -0.1311 -0.4908
   79A       C5 2006   7.352   7.175   1.121 -0.4291 -0.1628  0.1837
   79A       C6 2007   7.360   7.034   1.109  0.3684 -0.2314  0.4720
   79A       N6 2008   7.255   6.950   1.120  0.0268 -0.0546  0.4616
   79A      H61 2009   7.169   6.996   1.146  0.6132  0.4853  1.5181
   79A      H62 2010   7.266   6.851   1.101  2.5991  0.0427  1.1477
   79A       N1 2011   7.474   6.979   1.070 -0.4548 -0.7167 -0.4583
   79A       C2 2012   7.581   7.053   1.051 -0.2237 -0.1372 -0.2978
   79A       H2 2013   7.672   7.003   1.020 -1.0446 -0.0151 -3.1490
   79A       N3 2014   7.596   7.184   1.065 -0.6641 -0.2799  0.2559
   79A       C4 2015   7.474   7.238   1.103  0.0982  0.0174 -0.3454
   79A      C3' 2016   7.528   7.687   1.042 -0.0846  0.0251 -0.2203
   79A      H3' 2017   7.423   7.684   1.013  0.8974  0.4133 -4.5587
   79A      C2' 2018   7.603   7.552   1.022  0.1897  0.2159  0.1817
   79A     H2'1 2019   7.562   7.498   0.936 -0.1381  1.0754 -0.2100
   79A      O2' 2020   7.746   7.569   1.009 -0.3570  0.3475 -0.2621
   79A     HO'2 2021   7.749   7.642   0.947  1.1257 -0.3082 -1.0217
   79A      O3' 2022   7.589   7.780   0.955 -0.4417 -0.0986  0.5264
   80A        P 2023   7.532   7.799   0.800  0.1613  0.0081 -0.2758
   80A      O1P 2024   7.594   7.925   0.754 -0.7070 -0.1663 -0.4654
   80A      O2P 2025   7.388   7.787   0.804 -0.3541  1.0574 -0.2991
   80A      O5' 2026   7.579   7.680   0.702 -0.3080 -0.4935 -0.2338
   80A      C5' 2027   7.716   7.675   0.658  0.3463 -0.2837 -0.1529
   80A     H5'1 2028   7.777   7.714   0.740 -1.6697  1.3495  0.6761
   80A     H5'2 2029   7.726   7.746   0.577  0.9139  0.6274  0.6934
   80A      C4' 2030   7.767   7.534   0.627  0.3046 -0.2203 -0.7903
   80A      H4' 2031   7.875   7.532   0.618  0.2768  1.6105 -1.9943
   80A      O4' 2032   7.728   7.439   0.735 -0.6374  0.0253  0.2889
   80A      C1' 2033   7.707   7.309   0.685 -0.6615 -0.0776  0.7353
   80A      H1' 2034   7.770   7.228   0.722  0.0867  0.3449  0.4220
   80A       N9 2035   7.573   7.268   0.712 -0.2102  0.2559  0.2867
   80A       C8 2036   7.452   7.330   0.728 -0.1527  0.1570 -0.8424
   80A       H8 2037   7.445   7.437   0.727 -0.0844  0.1787  0.2823
   80A       N7 2038   7.348   7.254   0.739  0.5662 -0.8056 -0.2565
   80A       C5 2039   7.411   7.130   0.744  0.8690 -0.8686 -0.0182
   80A       C6 2040   7.354   7.000   0.764 -0.5640 -0.2847 -0.3459
   80A       N6 2041   7.232   6.968   0.792  0.4139 -0.2286  0.8902
   80A      H61 2042   7.172   7.040   0.829  0.9841  0.1858  1.0223
   80A      H62 2043   7.209   6.873   0.815  0.9552 -0.3086  1.1063
   80A       N1 2044   7.437   6.892   0.761 -0.5648  0.2284 -0.6356
   80A       C2 2045   7.562   6.908   0.741  0.1608 -0.5244  0.6147
   80A       H2 2046   7.609   6.811   0.732 -1.5663 -1.2565 -1.1240
   80A       N3 2047   7.631   7.022   0.727 -0.0426  0.5201  0.0865
   80A       C4 2048   7.546   7.135   0.726  0.5595  0.0244  0.5054
   80A      C3' 2049   7.702   7.465   0.504  0.8152 -0.6763 -0.3147
   80A      H3' 2050   7.595   7.486   0.505  0.2509 -3.0366 -2.2271
   80A      C2' 2051   7.718   7.321   0.529 -0.1431  0.1455  0.5105
   80A     H2'1 2052   7.639   7.259   0.487  2.0381 -1.0397 -2.1322
   80A      O2' 2053   7.847   7.280   0.481 -0.3070 -0.1584  0.7101
   80A     HO'2 2054   7.838   7.243   0.393  1.6264  3.1149 -1.0675
   80A      O3' 2055   7.756   7.509   0.382  0.1090  0.1293 -0.4836
   81U        P 2056   7.663   7.517   0.256 -0.1246 -0.0773  0.0755
   81U      O1P 2057   7.730   7.556   0.130  0.0302 -0.1549  0.3691
   81U      O2P 2058   7.543   7.599   0.303 -0.1413 -0.4555 -0.3865
   81U      O5' 2059   7.619   7.364   0.228 -0.4441 -0.2276  0.0340
   81U      C5' 2060   7.706   7.280   0.151  0.3432  0.0235 -0.9011
   81U     H5'1 2061   7.805   7.288   0.196 -0.5899  0.4949  1.1931
   81U     H5'2 2062   7.715   7.315   0.048  0.5779  0.5543 -0.7071
   81U      C4' 2063   7.661   7.141   0.151 -0.1044  0.7901 -0.2343
   81U      H4' 2064   7.733   7.075   0.102  1.5418  2.2425  0.1011
   81U      O4' 2065   7.637   7.083   0.280  0.2512 -0.0193 -0.8660
   81U      C1' 2066   7.529   6.994   0.284  0.8084  0.0280  0.6091
   81U      H1' 2067   7.556   6.896   0.322 -1.8250 -1.2146 -0.5054
   81U       N1 2068   7.406   7.046   0.361 -0.1415  0.3793 -0.7981
   81U       C6 2069   7.394   7.180   0.385  0.6521  0.1774 -0.3634
   81U       H6 2070   7.467   7.253   0.353 -0.9773  1.5406 -1.1910
   81U       C5 2071   7.283   7.225   0.446 -0.3578 -0.1178 -0.4627
   81U       H5 2072   7.268   7.331   0.461  0.9269 -0.0289  0.2620
   81U       C4 2073   7.172   7.136   0.486  0.6174 -0.2853 -0.0538
   81U       O4 2074   7.068   7.163   0.543  0.7393  0.4581  0.2519
   81U       N3 2075   7.193   7.007   0.455 -0.3934  1.0702  0.5468
   81U       H3 2076   7.115   6.947   0.476 -0.6108  0.6379 -1.3495
   81U       C2 2077   7.310   6.955   0.399  0.3705  0.0993 -0.0223
   81U       O2 2078   7.323   6.836   0.367 -0.0085 -0.1557 -0.0196
   81U      C3' 2079   7.524   7.128   0.086 -0.0078  0.1562  0.8154
   81U      H3' 2080   7.444   7.190   0.127 -1.5182 -1.3021  0.1494
   81U      C2' 2081   7.490   6.988   0.133 -0.4273 -0.3311  0.1752
   81U     H2'1 2082   7.381   6.980   0.126 -0.5870  0.9622  0.8552
   81U      O2' 2083   7.566   6.877   0.079  0.3588  0.2513 -0.2712
   81U     HO'2 2084   7.542   6.887  -0.013  1.1239  2.2672 -0.2935
   81U      O3' 2085   7.532   7.133  -0.055  0.1093  0.3658  0.3809
   82U        P 2086   7.394   7.124  -0.140 -0.0977 -0.1499 -0.0702
   82U      O1P 2087   7.323   7.005  -0.097 -0.1623 -0.1697 -0.2339
   82U      O2P 2088   7.441   7.147  -0.277  0.6771 -0.2617  0.3457
   82U      O5' 2089   7.313   7.247  -0.087  0.5763 -0.2822  0.1521
   82U      C5' 2090   7.321   7.369  -0.156  0.3887 -0.6911  0.2305
   82U     H5'1 2091   7.266   7.364  -0.250  0.6484 -0.4017  0.0611
   82U     H5'2 2092   7.420   7.389  -0.197 -0.0876  1.0208 -0.1474
   82U      C4' 2093   7.263   7.485  -0.070 -0.7498  0.0500  0.8957
   82U      H4' 2094   7.278   7.573  -0.133  0.3883 -1.5377 -1.1933
   82U      O4' 2095   7.130   7.450  -0.042 -0.0069 -0.3052  0.2235
   82U      C1' 2096   7.122   7.461   0.101  0.5624  0.3199  0.0991
   82U      H1' 2097   7.088   7.562   0.126  0.7083  0.4340 -0.1623
   82U       N1 2098   7.020   7.364   0.154  0.2787  0.7151 -0.4190
   82U       C6 2099   7.036   7.228   0.140  0.3030 -0.3089  0.0907
   82U       H6 2100   7.115   7.202   0.071  1.0821  0.2947  0.7173
   82U       C5 2101   6.958   7.134   0.206  0.2819  0.2944 -0.9137
   82U       H5 2102   6.977   7.028   0.203 -3.6118 -0.5328 -1.8450
   82U       C4 2103   6.861   7.181   0.301  0.5240 -0.0504  0.9303
   82U       O4 2104   6.778   7.105   0.348  0.3275 -0.5117 -0.5830
   82U       N3 2105   6.838   7.318   0.298  0.2356  0.8008 -0.4950
   82U       H3 2106   6.754   7.351   0.345 -0.4249 -2.4517  0.9565
   82U       C2 2107   6.920   7.410   0.236  1.0923 -0.8166 -0.2162
   82U       O2 2108   6.906   7.529   0.268 -0.0144  0.0745 -0.3770
   82U      C3' 2109   7.350   7.494   0.057 -0.3316 -0.0391 -0.1134
   82U      H3' 2110   7.435   7.426   0.054 -1.7942 -2.1230  1.9322
   82U      C2' 2111   7.256   7.445   0.165  0.2491 -0.5796  0.4675
   82U     H2'1 2112   7.276   7.338   0.178  0.9245 -0.4519  0.5323
   82U      O2' 2113   7.271   7.514   0.289 -0.1653 -0.2024 -0.1172
   82U     HO'2 2114   7.358   7.553   0.292 -0.3582  0.2263 -0.1100
   82U      O3' 2115   7.384   7.633   0.071  0.4614 -0.5883 -0.2049
   82U      H3T 2116   7.455   7.645   0.135  0.5196  1.0926 -0.5278
   8.61999   8.61999   6.09525   0.00000   0.00000   0.00000   0.00000   4.30999   4.30999
