# Supplementary material for: Constant-pH Molecular Dynamics of Cationic Peptide Dendrimers Binding to siRNA
Source: J Chem Inf Model. 2026 Feb 5;66(8):4734–43. doi: 10.1021/acs.jcim.5c02636 (PMC13126635; doi:10.1021/acs.jcim.5c02636)
Supplement: Supplementary file 2 [file ci5c02636_si_002.zip › zip/MH47_07_out_1.gro]

Protein
 2116
    1LY0      N    1   5.414   8.498   2.871  0.5887 -0.4459 -0.6041
    1LY0     H1    2   5.445   8.487   2.967 -0.4624  0.1574 -0.1736
    1LY0     H2    3   5.402   8.596   2.850  3.6527 -0.1302 -1.3960
    1LY0     H3    4   5.473   8.456   2.801 -1.8930 -2.6517 -1.5735
    1LY0     CA    5   5.284   8.433   2.853 -0.1732  0.2531  0.4660
    1LY0     HA    6   5.213   8.483   2.920 -0.6420 -0.6461  0.6552
    1LY0     CB    7   5.226   8.450   2.714  0.2983  0.6088  0.0937
    1LY0    HB1    8   5.163   8.366   2.683  0.5229  0.3907  0.2193
    1LY0    HB2    9   5.306   8.468   2.642  0.6497 -0.7306  0.1239
    1LY0     CG   10   5.123   8.566   2.707 -1.3453 -0.3038  0.4743
    1LY0    HG1   11   5.179   8.654   2.737  2.4453 -2.2722 -0.2486
    1LY0    HG2   12   5.046   8.550   2.782 -0.6526 -1.7447  0.9131
    1LY0     CD   13   5.050   8.590   2.569 -0.4171 -0.2285  0.5541
    1LY0    HD1   14   4.972   8.517   2.552  0.3867 -0.8438 -0.6334
    1LY0    HD2   15   5.113   8.577   2.481 -0.0745  0.8117  0.6283
    1LY0     CE   16   4.977   8.725   2.569  0.1859  0.1938  0.0279
    1LY0    HE1   17   5.046   8.796   2.615 -1.0548  0.4391  1.5598
    1LY0    HE2   18   4.890   8.717   2.633  0.8105 -1.9176  0.6939
    1LY0     NZ   19   4.943   8.760   2.431 -0.1175 -0.0155 -0.4301
    1LY0    HZ1   20   5.007   8.730   2.358 -0.6445  0.1529 -0.9695
    1LY0    HZ2   21   4.854   8.720   2.406 -2.1863  2.4555  2.3551
    1LY0    HZ3   22   4.932   8.860   2.427  0.3749  0.1617  1.7504
    1LY0      C   23   5.294   8.289   2.898  0.2119 -0.1084  0.1439
    1LY0      O   24   5.304   8.192   2.825  0.0490 -1.2730 -0.1921
    2LER      N   25   5.296   8.275   3.030 -0.3154  0.1755  0.1451
    2LER      H   26   5.261   8.345   3.093 -2.7045 -1.8617  1.2356
    2LER     CA   27   5.320   8.142   3.102  0.4617 -0.1779 -0.1005
    2LER     HA   28   5.415   8.112   3.057  0.8745  1.3243 -0.2762
    2LER     CB   29   5.332   8.161   3.260 -0.5251  0.3433 -0.2282
    2LER    HB1   30   5.232   8.156   3.303 -1.1780 -1.2485 -1.8031
    2LER    HB2   31   5.366   8.262   3.285 -2.2758  1.6178 -2.4965
    2LER     CG   32   5.413   8.047   3.331 -0.7073  0.0591 -0.2702
    2LER     HG   33   5.374   7.948   3.308  1.4271 -0.7703 -0.5354
    2LER    CD1   34   5.564   8.048   3.303 -0.0582 -1.0013  0.1188
    2LER   HD11   35   5.607   7.955   3.341 -0.5017 -0.0010  3.4247
    2LER   HD12   36   5.579   8.048   3.195  0.3660  0.4145  0.1490
    2LER   HD13   37   5.627   8.128   3.342  0.0916 -0.0382 -1.9790
    2LER    CD2   38   5.401   8.071   3.487 -0.2216 -0.2227 -0.7775
    2LER   HD21   39   5.473   8.017   3.548  2.7156  4.2534  0.1643
    2LER   HD22   40   5.420   8.175   3.514 -0.7492 -0.2359 -0.3340
    2LER   HD23   41   5.303   8.039   3.525  1.1581  0.2257  3.7624
    2LER      C   42   5.222   8.023   3.062 -0.6210 -0.1389  0.5781
    2LER      O   43   5.246   7.902   3.066 -0.4846  0.1731  0.2713
    3LYR      N   44   5.111   8.064   2.999 -0.2129 -0.0962 -0.4724
    3LYR      H   45   5.095   8.164   3.000 -3.4667 -0.4711  2.3959
    3LYR     CA   46   4.996   7.982   2.956  0.1821 -0.2874  0.3455
    3LYR     HA   47   4.960   7.931   3.045 -1.7251 -0.2149 -0.3387
    3LYR     CB   48   4.868   8.071   2.918  0.4737  0.1167 -0.2999
    3LYR    HB1   49   4.844   8.140   2.999 -0.1807 -1.2717  0.7553
    3LYR    HB2   50   4.785   8.001   2.905 -1.7363  1.9550  2.5637
    3LYR     CG   51   4.883   8.151   2.792  0.7209  0.5944 -1.2024
    3LYR    HG1   52   4.883   8.085   2.706  1.0279 -0.4367 -0.4292
    3LYR    HG2   53   4.972   8.215   2.798  0.3499  1.0101  0.4137
    3LYR     CD   54   4.755   8.228   2.762  0.0934  0.5821  0.2254
    3LYR    HD1   55   4.754   8.308   2.836  0.2412 -1.1477  2.1843
    3LYR    HD2   56   4.668   8.162   2.765 -0.8676  1.8230  0.3277
    3LYR     CE   57   4.762   8.294   2.625  0.2630 -0.3648  0.4100
    3LYR    HE1   58   4.750   8.211   2.556 -3.5898 -1.3439  2.0045
    3LYR    HE2   59   4.862   8.335   2.610  0.0342  0.5479  1.3260
    3LYR     NZ   60   4.660   8.395   2.598 -0.5411 -0.8015  0.8695
    3LYR    HZ1   61   4.580   8.365   2.545  0.9416 -0.4325 -1.7615
    3LYR      C   62   5.038   7.883   2.844 -0.3066  0.1380 -0.0872
    3LYR      O   63   4.988   7.774   2.830  0.3496  0.1815 -0.0733
    4LER      N   64   5.140   7.917   2.768 -0.0812  0.2549 -0.3525
    4LER      H   65   5.181   8.006   2.790  0.6087 -0.7136  2.8855
    4LER     CA   66   5.195   7.843   2.656  0.0444 -0.3698 -0.3943
    4LER     HA   67   5.117   7.812   2.586  1.8404 -0.2833 -2.5686
    4LER     CB   68   5.286   7.933   2.572  0.1005  0.7661 -0.1488
    4LER    HB1   69   5.336   7.884   2.488  1.9352  3.9122 -1.0752
    4LER    HB2   70   5.368   7.975   2.631 -1.5693  4.2654 -0.0823
    4LER     CG   71   5.210   8.061   2.528 -0.4518 -0.1470 -0.4463
    4LER     HG   72   5.176   8.117   2.614  1.6008  0.9467 -0.2786
    4LER    CD1   73   5.300   8.152   2.448  0.1614 -0.0222  0.0355
    4LER   HD11   74   5.370   8.202   2.515  0.3048  2.1033 -1.5786
    4LER   HD12   75   5.360   8.095   2.377 -0.0246 -1.1881  0.7919
    4LER   HD13   76   5.242   8.231   2.400  0.3601  0.3593  0.4128
    4LER    CD2   77   5.093   8.043   2.433  0.6193 -0.2753 -0.5576
    4LER   HD21   78   5.127   7.978   2.352 -0.2784 -0.9664 -0.3981
    4LER   HD22   79   5.009   7.996   2.484 -0.2871  1.4813 -0.3382
    4LER   HD23   80   5.059   8.137   2.390 -5.4207 -1.0374  1.6670
    4LER      C   81   5.267   7.716   2.696 -0.1905  1.4527 -0.2921
    4LER      O   82   5.297   7.632   2.613 -0.0786  0.4718 -0.7197
    5LER      N   83   5.305   7.703   2.826  0.2245  0.0007  0.3219
    5LER      H   84   5.288   7.789   2.875 -0.2221  1.5506 -2.3549
    5LER     CA   85   5.360   7.580   2.881 -0.1824  0.0766  0.4319
    5LER     HA   86   5.430   7.535   2.811 -0.5800 -1.4418  0.9647
    5LER     CB   87   5.442   7.634   2.998  0.7294 -0.1250 -0.5994
    5LER    HB1   88   5.482   7.548   3.051 -0.9614 -0.7600 -0.2768
    5LER    HB2   89   5.374   7.686   3.066  0.3739  1.6841 -2.2522
    5LER     CG   90   5.560   7.739   2.968  0.1247  0.4695  0.7033
    5LER     HG   91   5.510   7.836   2.958  0.8212  0.9401  1.6395
    5LER    CD1   92   5.647   7.760   3.091 -0.3542 -0.6748  1.0027
    5LER   HD11   93   5.721   7.835   3.063 -1.7947  0.9581  1.3994
    5LER   HD12   94   5.596   7.784   3.184  2.1618  0.2004  2.2431
    5LER   HD13   95   5.701   7.669   3.115 -0.9437 -1.5518 -0.8455
    5LER    CD2   96   5.647   7.695   2.852  0.4098 -0.8707  0.4231
    5LER   HD21   97   5.592   7.725   2.763  0.4317  1.2839  1.0866
    5LER   HD22   98   5.742   7.747   2.838 -0.2870 -0.0059 -1.3260
    5LER   HD23   99   5.669   7.588   2.855 -0.0471 -0.9986 -0.6141
    5LER      C  100   5.252   7.474   2.926 -0.2765  0.2229 -0.0566
    5LER      O  101   5.283   7.356   2.932  0.1462 -0.1282 -0.5424
    6LYR      N  102   5.129   7.520   2.942  0.0963 -0.4584  0.0027
    6LYR      H  103   5.110   7.617   2.920 -0.9677 -0.8396 -0.8689
    6LYR     CA  104   5.025   7.439   2.997  0.4355  0.1434  0.2855
    6LYR     HA  105   5.061   7.369   3.073  0.9831 -1.8287 -1.7087
    6LYR     CB  106   4.926   7.524   3.077  0.6190  1.2913  0.1498
    6LYR    HB1  107   4.841   7.458   3.094  1.6938 -0.3477 -0.5647
    6LYR    HB2  108   4.894   7.612   3.022  1.1348  1.4636  0.1189
    6LYR     CG  109   4.984   7.572   3.209  0.5867 -0.5675  0.8357
    6LYR    HG1  110   5.083   7.617   3.200 -0.1011  0.7447 -0.5442
    6LYR    HG2  111   4.993   7.486   3.276  0.0022 -1.1290  0.2203
    6LYR     CD  112   4.904   7.684   3.277  0.1843 -0.0658  0.0037
    6LYR    HD1  113   4.799   7.654   3.286  0.3616 -1.4253 -2.0329
    6LYR    HD2  114   4.901   7.779   3.224  1.5440 -0.4716 -0.8260
    6LYR     CE  115   4.967   7.714   3.418  0.0603 -0.0611  0.2321
    6LYR    HE1  116   4.909   7.797   3.458  0.2935 -0.0631  0.5781
    6LYR    HE2  117   5.073   7.736   3.401  0.3103 -2.3532 -1.6823
    6LYR     NZ  118   4.951   7.610   3.524  0.7568  0.0021 -0.2738
    6LYR    HZ1  119   4.862   7.563   3.524  0.4269  0.5782  1.5411
    6LYR      C  120   4.965   7.337   2.897  0.1650  0.5920  0.7880
    6LYR      O  121   4.849   7.343   2.874  0.2289  0.0555 -0.4993
    7LER      N  122   5.051   7.270   2.822  0.1985 -0.3143 -0.1976
    7LER      H  123   5.150   7.278   2.835  0.1427 -1.7855  1.5337
    7LER     CA  124   5.011   7.190   2.710  0.2988 -0.0815  0.5084
    7LER     HA  125   4.923   7.238   2.668  0.2117 -0.6066  0.0756
    7LER     CB  126   5.111   7.187   2.594 -0.9814  0.3315  0.3081
    7LER    HB1  127   5.068   7.144   2.504  1.2786  2.9089 -2.1867
    7LER    HB2  128   5.195   7.121   2.617 -1.2465 -0.9669 -2.1010
    7LER     CG  129   5.162   7.327   2.555  0.5879  0.5083 -0.0568
    7LER     HG  130   5.212   7.379   2.637  4.1309 -1.8056 -0.5830
    7LER    CD1  131   5.265   7.314   2.441  0.4557  0.7199 -0.1176
    7LER   HD11  132   5.220   7.246   2.369  0.6272  0.1408  0.3130
    7LER   HD12  133   5.281   7.413   2.397 -1.1761  1.6845  1.3073
    7LER   HD13  134   5.359   7.269   2.473  0.9319  1.2072 -0.8007
    7LER    CD2  135   5.058   7.418   2.484  0.7216 -0.0688 -0.2884
    7LER   HD21  136   4.978   7.443   2.554  1.8407  1.9131  0.3571
    7LER   HD22  137   5.104   7.511   2.451  0.8868  0.4465  1.3006
    7LER   HD23  138   5.001   7.371   2.404  0.3501  1.0878 -0.7172
    7LER      C  139   4.946   7.048   2.744 -0.0594 -0.3862 -0.4385
    7LER      O  140   4.910   6.967   2.650 -0.3789 -1.2065 -0.3378
    8LER      N  141   4.945   7.018   2.876 -0.5605  0.0937  0.1508
    8LER      H  142   4.965   7.086   2.948 -0.3031 -1.1343  1.2896
    8LER     CA  143   4.875   6.898   2.926  0.1460  0.1338 -0.4586
    8LER     HA  144   4.799   6.861   2.857  1.1951 -2.7532 -0.2099
    8LER     CB  145   4.979   6.784   2.954  1.0326  0.3823 -0.0178
    8LER    HB1  146   4.937   6.709   3.021  0.8342 -0.8535 -1.4602
    8LER    HB2  147   5.059   6.832   3.011  0.1664  0.7998  0.8696
    8LER     CG  148   5.047   6.712   2.838 -0.6468 -0.6563 -0.1176
    8LER     HG  149   5.079   6.795   2.774 -1.8221 -0.7159 -0.7992
    8LER    CD1  150   5.174   6.636   2.876 -0.1131 -0.4102 -0.2771
    8LER   HD11  151   5.228   6.609   2.785  0.4143  1.4483 -0.5711
    8LER   HD12  152   5.238   6.694   2.944 -0.9093 -1.0133  1.0284
    8LER   HD13  153   5.158   6.544   2.932  1.4625  0.1280  1.1655
    8LER    CD2  154   4.948   6.627   2.754  0.5932  0.7837  0.6218
    8LER   HD21  155   4.843   6.657   2.759  0.5596  0.4702  2.0223
    8LER   HD22  156   4.987   6.610   2.653 -2.0140 -2.5390 -0.0040
    8LER   HD23  157   4.950   6.532   2.807  0.6936  1.1458  1.2760
    8LER      C  158   4.786   6.932   3.049  0.3045  0.0402 -0.0418
    8LER      O  159   4.790   7.041   3.104 -0.3268  0.1520 -0.4051
    9LYR      N  160   4.708   6.840   3.091 -0.0231  0.2926 -0.0940
    9LYR      H  161   4.707   6.756   3.035 -0.8659  1.5817 -2.0980
    9LYR     CA  162   4.612   6.844   3.201 -0.3630 -0.2222 -0.6038
    9LYR     HA  163   4.636   6.916   3.279 -1.0883 -0.2858 -0.3186
    9LYR     CB  164   4.472   6.883   3.146 -0.0581 -0.8242  0.3416
    9LYR    HB1  165   4.440   6.796   3.090  2.9108 -2.5841  1.1467
    9LYR    HB2  166   4.485   6.964   3.074 -0.8552 -0.3405  0.7383
    9LYR     CG  167   4.366   6.919   3.260  0.2401 -0.4634  0.4955
    9LYR    HG1  168   4.376   6.848   3.342 -0.7926  0.7681  1.7383
    9LYR    HG2  169   4.261   6.909   3.232  0.3480 -1.0748  0.2993
    9LYR     CD  170   4.374   7.065   3.309  0.2898 -0.5270 -0.6032
    9LYR    HD1  171   4.306   7.083   3.392  1.7314 -1.3720  0.8076
    9LYR    HD2  172   4.341   7.135   3.232  2.3929 -1.4783 -2.4831
    9LYR     CE  173   4.510   7.114   3.344 -0.3618  0.0387  0.6480
    9LYR    HE1  174   4.574   7.108   3.256 -2.1947 -0.5789 -0.7072
    9LYR    HE2  175   4.561   7.054   3.420  1.6181  0.3132 -0.3939
    9LYR     NZ  176   4.491   7.248   3.396 -0.0467  0.2462 -0.0212
    9LYR    HZ1  177   4.459   7.253   3.492  0.0067 -0.6027  0.0446
    9LYR      C  178   4.604   6.715   3.275  0.3677  0.4848  0.3863
    9LYR      O  179   4.595   6.712   3.399 -0.5178  0.5394  0.5516
   10LER      N  180   4.609   6.598   3.205 -0.3697 -0.1239  0.0698
   10LER      H  181   4.613   6.605   3.104 -0.2017  0.1934  0.0968
   10LER     CA  182   4.638   6.466   3.261 -0.4169  0.3772 -0.0165
   10LER     HA  183   4.632   6.396   3.178 -0.8845 -0.1519  0.4522
   10LER     CB  184   4.781   6.460   3.327 -0.3551 -1.0794 -0.4722
   10LER    HB1  185   4.795   6.357   3.360 -1.0317 -0.4289  2.0426
   10LER    HB2  186   4.793   6.525   3.413  3.9878 -0.6030 -1.1983
   10LER     CG  187   4.898   6.504   3.237 -0.0329 -0.6741  0.4402
   10LER     HG  188   4.882   6.611   3.221  0.4120 -0.6616  0.0694
   10LER    CD1  189   5.030   6.493   3.304 -0.9127 -0.1577 -0.7015
   10LER   HD11  190   5.046   6.552   3.395  1.5674 -1.3223 -0.2869
   10LER   HD12  191   5.067   6.394   3.333 -0.0741  0.7097  1.4428
   10LER   HD13  192   5.110   6.543   3.249  1.0290 -0.9384  1.2693
   10LER    CD2  193   4.908   6.415   3.106 -0.5679  0.7067  0.5150
   10LER   HD21  194   5.005   6.417   3.055 -1.7464  0.4915 -1.8732
   10LER   HD22  195   4.898   6.309   3.130  1.7449  0.2882 -0.1186
   10LER   HD23  196   4.833   6.457   3.039 -0.7886  1.8359  1.4346
   10LER      C  197   4.530   6.415   3.365  0.6417  0.0269  0.3646
   10LER      O  198   4.551   6.317   3.434 -0.5650  0.3084 -0.5527
   11LER      N  199   4.413   6.483   3.374  0.2767 -0.3706  0.2755
   11LER      H  200   4.391   6.569   3.325 -0.8128 -1.8707 -2.0514
   11LER     CA  201   4.302   6.429   3.452  0.6942 -0.2343  0.2821
   11LER     HA  202   4.344   6.358   3.523  1.2668  0.9894  1.1939
   11LER     CB  203   4.224   6.549   3.517  0.5936  0.3462  0.6562
   11LER    HB1  204   4.140   6.509   3.573  0.8499 -1.2837 -0.0536
   11LER    HB2  205   4.191   6.612   3.435  0.5380 -2.1999 -1.4166
   11LER     CG  206   4.301   6.646   3.607 -1.0084 -0.5832 -0.3539
   11LER     HG  207   4.387   6.700   3.566 -0.2358  0.0461  1.9338
   11LER    CD1  208   4.208   6.767   3.638  0.0291 -0.1528  0.0364
   11LER   HD11  209   4.208   6.844   3.560 -0.5127  2.8893  2.8215
   11LER   HD12  210   4.108   6.733   3.665  0.7655 -1.7768  0.8486
   11LER   HD13  211   4.248   6.818   3.726 -0.1215  0.1528 -0.0700
   11LER    CD2  212   4.339   6.573   3.741  0.4650 -0.6653 -0.1786
   11LER   HD21  213   4.434   6.527   3.713  1.3272  2.8592 -3.9869
   11LER   HD22  214   4.363   6.648   3.817  1.2874 -2.1392  1.0670
   11LER   HD23  215   4.266   6.504   3.783 -0.1266  0.2592  0.3357
   11LER      C  216   4.207   6.351   3.354 -0.6852 -1.1481 -0.0036
   11LER      O  217   4.109   6.406   3.311  0.5291  0.6285  0.2351
   12LER      N  218   4.237   6.223   3.321 -0.4345  0.1078  0.0567
   12LER      H  219   4.310   6.174   3.370 -1.2558  0.1730  1.3828
   12LER     CA  220   4.184   6.151   3.206  0.5467 -0.0640 -0.2663
   12LER     HA  221   4.190   6.208   3.113 -0.8810  0.6832  0.0677
   12LER     CB  222   4.249   6.011   3.196  0.9784 -0.2017 -0.3225
   12LER    HB1  223   4.176   5.952   3.140 -2.1496  3.2474 -0.3555
   12LER    HB2  224   4.261   5.974   3.297 -1.4002 -0.3794 -0.0420
   12LER     CG  225   4.379   6.023   3.118 -0.1797 -0.4155  0.0564
   12LER     HG  226   4.368   6.096   3.038  2.4752  2.6962  2.2404
   12LER    CD1  227   4.491   6.083   3.201 -0.4622  0.3570  0.2522
   12LER   HD11  228   4.498   6.042   3.302 -0.2517  1.1654  0.5718
   12LER   HD12  229   4.591   6.075   3.158 -0.6836  1.8246 -0.5929
   12LER   HD13  230   4.476   6.187   3.228 -0.9266  0.6005 -0.8893
   12LER    CD2  231   4.424   5.883   3.074 -0.0224  0.4827  0.5260
   12LER   HD21  232   4.436   5.832   3.170  0.2221 -0.6770 -0.1080
   12LER   HD22  233   4.344   5.839   3.015  1.5006  1.2183 -2.2495
   12LER   HD23  234   4.513   5.888   3.011  0.2140 -0.9749  0.7117
   12LER      C  235   4.027   6.131   3.208  0.0645  0.1106  0.4580
   12LER      O  236   3.970   6.127   3.095 -0.2397 -0.2012 -0.2060
   13LER      N  237   3.953   6.122   3.322 -0.0261 -0.0413 -0.4143
   13LER      H  238   4.004   6.113   3.409 -0.5255  1.3378  0.0562
   13LER     CA  239   3.812   6.103   3.319 -0.3090  0.3763  0.5501
   13LER     HA  240   3.771   6.068   3.224  0.6578  0.6089  0.0348
   13LER     CB  241   3.782   5.996   3.426  0.6600  0.5306 -0.6452
   13LER    HB1  242   3.684   6.009   3.472 -0.5372 -0.9578 -2.6172
   13LER    HB2  243   3.859   6.000   3.504 -0.0396 -1.6572  0.2516
   13LER     CG  244   3.785   5.846   3.373  0.3032  0.2606 -0.1273
   13LER     HG  245   3.700   5.823   3.309  0.4731 -1.2107  0.1470
   13LER    CD1  246   3.904   5.816   3.290 -0.6021  0.1265 -0.1666
   13LER   HD11  247   3.894   5.883   3.205  0.1342  0.4922  0.0227
   13LER   HD12  248   3.991   5.843   3.350  1.6178 -0.4744 -2.9253
   13LER   HD13  249   3.910   5.711   3.260 -0.8678 -0.2812  1.1216
   13LER    CD2  250   3.771   5.748   3.491 -0.8367  0.3575  0.5729
   13LER   HD21  251   3.854   5.759   3.561 -0.3406 -0.8355  0.1994
   13LER   HD22  252   3.682   5.760   3.552 -0.3773 -0.5043  1.4504
   13LER   HD23  253   3.773   5.641   3.467 -1.2076  0.5122 -0.1733
   13LER      C  254   3.738   6.239   3.336 -0.0772 -0.1430  0.5978
   13LER      O  255   3.616   6.240   3.346  0.5393 -0.0596 -0.6822
   14NH2      N  256   3.807   6.354   3.348  0.0603  0.4144 -0.3644
   14NH2     H1  257   3.907   6.343   3.355 -0.0372 -1.2957 -1.1683
   14NH2     H2  258   3.758   6.440   3.368  0.0049  0.6175 -1.3268
   15LY0      N  259   4.435   8.751   2.203  0.8499 -0.1944  1.0857
   15LY0     H1  260   4.516   8.778   2.148 -0.9840 -0.6556 -2.0981
   15LY0     H2  261   4.363   8.746   2.132  0.9806 -0.5741  0.9813
   15LY0     H3  262   4.419   8.820   2.276  3.4859  0.7709  0.8530
   15LY0     CA  263   4.469   8.616   2.258 -0.5528  0.4249  0.1508
   15LY0     HA  264   4.385   8.551   2.284  0.9085 -1.5829  0.1557
   15LY0     CB  265   4.549   8.542   2.150  0.3209  0.2111 -0.0296
   15LY0    HB1  266   4.642   8.597   2.133  1.6038 -2.2632 -1.7349
   15LY0    HB2  267   4.489   8.530   2.060  2.9747 -2.6053 -1.6064
   15LY0     CG  268   4.580   8.392   2.193  0.5649 -0.8701 -0.0578
   15LY0    HG1  269   4.489   8.333   2.187 -0.1094 -0.2050  2.2448
   15LY0    HG2  270   4.610   8.383   2.298 -0.1788 -1.0907  0.1436
   15LY0     CD  271   4.691   8.331   2.102 -0.2515  0.4394 -0.0246
   15LY0    HD1  272   4.729   8.239   2.146 -0.6133  0.7827  1.0292
   15LY0    HD2  273   4.771   8.404   2.091  0.6630 -0.9064 -4.2842
   15LY0     CE  274   4.640   8.298   1.960  0.1656  0.8116 -0.4703
   15LY0    HE1  275   4.613   8.389   1.906  2.3317  0.3320 -2.5636
   15LY0    HE2  276   4.552   8.233   1.960  0.5708  0.2555 -0.0708
   15LY0     NZ  277   4.748   8.234   1.882 -0.3908 -0.1147 -0.1891
   15LY0    HZ1  278   4.713   8.178   1.805  0.2291 -0.0293 -0.5408
   15LY0    HZ2  279   4.814   8.301   1.846  1.0011 -1.7605 -0.8290
   15LY0    HZ3  280   4.803   8.169   1.937  1.9637  0.5135 -1.6375
   15LY0      C  281   4.549   8.627   2.388 -0.2663  0.6790  0.1116
   15LY0      O  282   4.661   8.670   2.392  0.2769  0.6864 -0.1279
   16LER      N  283   4.469   8.605   2.496 -0.2185 -0.4442 -0.1727
   16LER      H  284   4.378   8.562   2.494  0.3769 -1.9321  1.6995
   16LER     CA  285   4.527   8.612   2.628  0.5327  0.5920 -0.2296
   16LER     HA  286   4.571   8.709   2.649 -0.0568  0.7799  0.1861
   16LER     CB  287   4.416   8.568   2.733  0.4856 -0.7308 -0.2752
   16LER    HB1  288   4.384   8.465   2.719  0.9976 -0.9381  0.0541
   16LER    HB2  289   4.325   8.627   2.724 -0.2448 -1.3460  2.1685
   16LER     CG  290   4.451   8.582   2.881 -0.2601  0.6721 -0.0511
   16LER     HG  291   4.543   8.529   2.905 -1.1688 -1.2303 -0.4995
   16LER    CD1  292   4.446   8.731   2.932  0.6366  0.2490  0.5887
   16LER   HD11  293   4.351   8.774   2.901  0.1424 -1.6594 -0.6910
   16LER   HD12  294   4.458   8.730   3.040 -2.7878 -0.3638  1.0720
   16LER   HD13  295   4.527   8.783   2.880 -1.0979 -0.3060 -2.9782
   16LER    CD2  296   4.359   8.502   2.965  1.0670 -0.7867  0.2956
   16LER   HD21  297   4.373   8.396   2.945  0.2051 -0.5132 -2.0003
   16LER   HD22  298   4.389   8.514   3.069  1.1009 -0.4550  0.2497
   16LER   HD23  299   4.255   8.528   2.945  1.8899  2.2345 -0.6524
   16LER      C  300   4.656   8.519   2.652 -0.5767 -0.2939  0.4838
   16LER      O  301   4.751   8.568   2.717  0.2598  0.3430  0.0137
   17LY0      N  302   5.651   6.315   3.660  0.0130  0.3439 -0.3182
   17LY0     H1  303   5.640   6.217   3.639 -2.7139  0.2823  0.9484
   17LY0     H2  304   5.710   6.358   3.590 -2.3484  2.5076 -1.1066
   17LY0     H3  305   5.700   6.325   3.748 -0.0405  1.1222 -0.3746
   17LY0     CA  306   5.518   6.376   3.652  0.6338  0.0867 -0.0462
   17LY0     HA  307   5.477   6.348   3.555 -0.5854 -1.3802  0.8405
   17LY0     CB  308   5.416   6.326   3.764 -0.1758 -0.2296  0.2245
   17LY0    HB1  309   5.324   6.382   3.748  1.0963  1.2466 -2.7126
   17LY0    HB2  310   5.454   6.354   3.862  1.7114  0.7581 -0.7386
   17LY0     CG  311   5.384   6.172   3.759  1.0943  0.3160 -0.3095
   17LY0    HG1  312   5.481   6.124   3.776  0.0363 -3.0414 -2.6994
   17LY0    HG2  313   5.357   6.135   3.660  3.4293 -1.1032 -0.4901
   17LY0     CD  314   5.289   6.131   3.870 -0.4660 -0.0872 -0.1779
   17LY0    HD1  315   5.195   6.184   3.858 -0.2978  0.2107 -0.1927
   17LY0    HD2  316   5.339   6.146   3.966 -2.0470 -0.9312  0.8123
   17LY0     CE  317   5.262   5.981   3.847 -0.2326  0.1419 -0.5621
   17LY0    HE1  318   5.354   5.926   3.861 -0.0093  0.2702 -1.5016
   17LY0    HE2  319   5.224   5.963   3.746 -0.8970  1.4333 -0.5662
   17LY0     NZ  320   5.163   5.930   3.941  0.1586 -0.0976 -0.3609
   17LY0    HZ1  321   5.133   5.842   3.901  0.8565  0.4200 -2.1411
   17LY0    HZ2  322   5.210   5.902   4.026 -1.4906 -0.2915  0.5311
   17LY0    HZ3  323   5.090   5.997   3.961  1.2793  0.6623  1.3923
   17LY0      C  324   5.519   6.530   3.652 -0.3095  0.0241 -0.4376
   17LY0      O  325   5.600   6.588   3.724 -0.3589  0.0557  0.0671
   18LER      N  326   5.430   6.589   3.572  0.5209  0.0314 -0.2057
   18LER      H  327   5.364   6.530   3.523  0.6302  0.2130 -0.5777
   18LER     CA  328   5.398   6.731   3.580 -0.5076 -0.7889 -0.4176
   18LER     HA  329   5.492   6.786   3.585 -1.1820  0.3097  1.1952
   18LER     CB  330   5.329   6.769   3.454 -0.2003  0.2384 -0.2977
   18LER    HB1  331   5.320   6.878   3.462  0.0850  0.2173  0.4076
   18LER    HB2  332   5.228   6.728   3.443  0.2733 -0.7498 -1.1920
   18LER     CG  333   5.400   6.741   3.318  0.1275  0.0877  0.6523
   18LER     HG  334   5.407   6.633   3.305  0.1140  0.1543  0.0487
   18LER    CD1  335   5.319   6.811   3.209  0.1043 -0.3402 -0.3655
   18LER   HD11  336   5.377   6.818   3.117  0.4040 -2.1186 -0.3406
   18LER   HD12  337   5.226   6.757   3.190 -0.0072 -1.1641  2.1877
   18LER   HD13  338   5.300   6.917   3.229  1.5946  0.6467 -3.5294
   18LER    CD2  339   5.542   6.796   3.303 -0.4234  0.4873 -0.3910
   18LER   HD21  340   5.536   6.901   3.332  0.4516  1.2343 -2.7305
   18LER   HD22  341   5.615   6.745   3.366 -0.6069  0.1714 -0.4346
   18LER   HD23  342   5.585   6.799   3.204 -0.7354  0.9881 -0.5134
   18LER      C  343   5.321   6.771   3.707  0.6766  0.2765 -0.3497
   18LER      O  344   5.235   6.688   3.744 -0.0752  0.1124 -0.0168
   19LYR      N  345   5.337   6.890   3.767  0.4938  0.4840 -0.5859
   19LYR      H  346   5.426   6.928   3.739  1.9233 -2.1864 -0.0390
   19LYR     CA  347   5.285   6.923   3.896 -0.1751  0.1753 -0.3302
   19LYR     HA  348   5.186   6.877   3.907 -0.0885  0.2540  0.8404
   19LYR     CB  349   5.378   6.879   4.012 -0.2052  0.5866 -0.8719
   19LYR    HB1  350   5.331   6.885   4.110  2.6478  0.5709  0.5819
   19LYR    HB2  351   5.459   6.950   4.025 -1.0255  1.2644  0.8010
   19LYR     CG  352   5.444   6.745   4.006 -0.3039  0.2161  0.0692
   19LYR    HG1  353   5.515   6.757   3.924 -0.0763  1.9990  0.4853
   19LYR    HG2  354   5.368   6.669   3.986 -1.2012  1.0551  0.2629
   19LYR     CD  355   5.536   6.707   4.125  0.0630  0.0607  0.3680
   19LYR    HD1  356   5.604   6.623   4.106  2.8390  1.3571  3.5890
   19LYR    HD2  357   5.476   6.687   4.214 -0.2627 -0.8891 -0.0510
   19LYR     CE  358   5.642   6.813   4.156  0.4736 -0.3004  0.2323
   19LYR    HE1  359   5.595   6.911   4.163  1.0994 -0.1065  2.9120
   19LYR    HE2  360   5.722   6.805   4.082  0.1890  2.5821 -0.5009
   19LYR     NZ  361   5.704   6.786   4.288  0.5047  0.4971  0.0251
   19LYR    HZ1  362   5.762   6.703   4.297 -0.9031 -0.4040  1.5059
   19LYR      C  363   5.263   7.074   3.902 -0.1094 -0.3305  0.3189
   19LYR      O  364   5.161   7.115   3.957 -0.1019  0.0612 -0.5123
   20LER      N  365   5.347   7.156   3.835 -0.0549  0.5412 -0.6874
   20LER      H  366   5.436   7.118   3.808  1.1161  2.3983  0.3024
   20LER     CA  367   5.320   7.297   3.836  0.7034 -0.1372  0.5736
   20LER     HA  368   5.302   7.329   3.938  1.2550  0.2731  0.5431
   20LER     CB  369   5.429   7.382   3.767 -0.1025 -0.3499  0.3992
   20LER    HB1  370   5.385   7.482   3.755  0.0895  0.0484  2.6799
   20LER    HB2  371   5.457   7.343   3.669 -0.5519 -2.2952  1.0114
   20LER     CG  372   5.548   7.385   3.855  0.0846 -0.0171 -0.3178
   20LER     HG  373   5.579   7.287   3.891  1.6213  0.0807 -1.2874
   20LER    CD1  374   5.669   7.438   3.782  0.3727  0.4235  0.5848
   20LER   HD11  375   5.677   7.383   3.687  2.4362  3.3529 -1.0955
   20LER   HD12  376   5.640   7.540   3.757 -1.6595 -0.1155  0.6007
   20LER   HD13  377   5.761   7.427   3.839  1.7101 -0.4050 -1.5853
   20LER    CD2  378   5.524   7.478   3.977 -0.2657 -0.2253 -0.4288
   20LER   HD21  379   5.610   7.492   4.043 -1.1301  2.3886  0.2668
   20LER   HD22  380   5.499   7.582   3.953 -3.3777 -0.1713  2.3052
   20LER   HD23  381   5.441   7.439   4.035  1.4878 -0.2906  2.2038
   20LER      C  382   5.188   7.332   3.753 -0.8825  0.5449 -1.5466
   20LER      O  383   5.176   7.293   3.643 -0.3003  0.2408 -0.3147
   21LER      N  384   5.108   7.426   3.805 -0.3864 -0.4535 -0.4630
   21LER      H  385   5.122   7.453   3.901  1.2292  0.0882 -0.8096
   21LER     CA  386   4.988   7.492   3.736 -0.4907 -0.3030  0.3903
   21LER     HA  387   4.940   7.411   3.681  2.9414 -2.1388 -0.1771
   21LER     CB  388   4.890   7.546   3.839  0.2193  0.2754 -0.7819
   21LER    HB1  389   4.814   7.603   3.785 -1.0294 -1.1150 -0.5388
   21LER    HB2  390   4.942   7.622   3.898 -0.4258  0.6175 -0.6471
   21LER     CG  391   4.813   7.443   3.923  0.2728  0.5204 -0.0490
   21LER     HG  392   4.892   7.380   3.964  1.7101  1.0447 -1.8397
   21LER    CD1  393   4.752   7.517   4.042  0.2591 -0.1028  0.0967
   21LER   HD11  394   4.834   7.574   4.087 -0.1126  1.6588 -1.3368
   21LER   HD12  395   4.679   7.589   4.007 -1.3897 -1.9711 -0.4520
   21LER   HD13  396   4.703   7.442   4.104  1.1818  0.1336  1.1398
   21LER    CD2  397   4.716   7.355   3.843  0.1537 -1.0933 -0.0962
   21LER   HD21  398   4.772   7.278   3.789  1.9958 -1.8732  2.6988
   21LER   HD22  399   4.655   7.304   3.918 -0.7316 -0.5358 -0.4229
   21LER   HD23  400   4.647   7.417   3.787  1.0246 -1.0961 -1.2119
   21LER      C  401   5.035   7.587   3.624  0.0884  0.3353 -0.4912
   21LER      O  402   5.136   7.656   3.644 -0.1215  0.0884  0.4311
   22LY0      N  403   6.002   6.466   4.534 -0.1213  0.5373 -0.0844
   22LY0     H1  404   6.072   6.413   4.584  0.8776  1.9289  0.0258
   22LY0     H2  405   5.907   6.451   4.565 -0.9604  1.1846 -2.1744
   22LY0     H3  406   5.986   6.438   4.438 -2.6054  1.9647 -0.1809
   22LY0     CA  407   6.027   6.614   4.559  0.2435 -0.5694  0.2895
   22LY0     HA  408   6.026   6.624   4.667 -0.7258  0.5242  0.2007
   22LY0     CB  409   6.162   6.660   4.506 -0.1684 -0.0398 -0.1754
   22LY0    HB1  410   6.228   6.580   4.538 -0.7906 -1.2565 -1.8327
   22LY0    HB2  411   6.196   6.751   4.556 -1.1676  0.3278 -0.1333
   22LY0     CG  412   6.165   6.676   4.351 -0.0519 -0.6016 -0.1127
   22LY0    HG1  413   6.124   6.771   4.316  1.7288  0.1311 -0.3204
   22LY0    HG2  414   6.105   6.601   4.299  0.3886  0.0319 -1.6047
   22LY0     CD  415   6.310   6.659   4.302  0.7362 -0.0631  0.4674
   22LY0    HD1  416   6.302   6.667   4.193 -3.6080 -2.5393  0.3856
   22LY0    HD2  417   6.333   6.553   4.316 -1.3027 -0.2766  2.7944
   22LY0     CE  418   6.422   6.739   4.368 -0.0283  0.8627 -0.5541
   22LY0    HE1  419   6.503   6.704   4.302  0.3951  0.5191  0.1335
   22LY0    HE2  420   6.435   6.698   4.468 -3.2188 -2.6381 -1.3479
   22LY0     NZ  421   6.403   6.884   4.342  0.1641 -0.4074 -0.2844
   22LY0    HZ1  422   6.379   6.901   4.246  5.1570 -0.5512 -1.8357
   22LY0    HZ2  423   6.326   6.924   4.393 -0.0181  1.0481 -1.6354
   22LY0    HZ3  424   6.482   6.946   4.357 -1.6900  2.3274 -1.0410
   22LY0      C  425   5.914   6.709   4.520  0.1718  0.2895 -0.2405
   22LY0      O  426   5.940   6.816   4.467  0.3069  0.2648  0.2047
   23LER      N  427   5.792   6.675   4.552 -0.1209  0.4697  0.1746
   23LER      H  428   5.789   6.596   4.614  1.4465  0.7415  0.6588
   23LER     CA  429   5.668   6.762   4.541  0.0254  0.2359  0.2297
   23LER     HA  430   5.582   6.695   4.543  0.7000 -1.0056 -3.9022
   23LER     CB  431   5.659   6.856   4.662 -0.3979  0.1729  0.6174
   23LER    HB1  432   5.575   6.923   4.645 -0.7602 -0.5322 -0.4087
   23LER    HB2  433   5.749   6.918   4.652 -0.8531  0.4824 -2.4936
   23LER     CG  434   5.651   6.798   4.799  0.3481  0.6177  0.1531
   23LER     HG  435   5.732   6.725   4.809 -0.9499 -1.0405 -0.9444
   23LER    CD1  436   5.660   6.914   4.905 -0.3267  0.6379 -0.0044
   23LER   HD11  437   5.574   6.979   4.893 -0.3579  1.1062  2.3322
   23LER   HD12  438   5.653   6.863   5.001  4.1080 -1.3851 -0.5205
   23LER   HD13  439   5.756   6.962   4.886  1.0599 -2.5510 -1.8554
   23LER    CD2  440   5.521   6.715   4.822 -0.2521 -0.2627 -0.1364
   23LER   HD21  441   5.437   6.784   4.818  1.9082  2.5222 -1.5166
   23LER   HD22  442   5.522   6.630   4.754 -1.3057  0.4973 -1.1361
   23LER   HD23  443   5.507   6.672   4.921  0.8833 -0.5307 -0.0794
   23LER      C  444   5.659   6.836   4.403  0.1887  0.6825  0.1945
   23LER      O  445   5.571   6.930   4.393 -0.2803  0.4566 -0.2294
   24LY0      N  446   6.734   7.936   2.839  0.1222 -0.2686  0.2866
   24LY0     H1  447   6.758   7.905   2.932  0.0953 -0.7539  0.1328
   24LY0     H2  448   6.805   8.007   2.828  3.2472 -2.7841  2.5555
   24LY0     H3  449   6.639   7.969   2.830  1.1834  2.9541 -0.5721
   24LY0     CA  450   6.761   7.827   2.736 -0.6621 -0.8568 -0.0631
   24LY0     HA  451   6.764   7.866   2.635 -0.9524 -1.2339 -0.2208
   24LY0     CB  452   6.896   7.761   2.771  0.3950 -0.2240  0.6106
   24LY0    HB1  453   6.887   7.698   2.860  0.5732  0.5888  1.2081
   24LY0    HB2  454   6.965   7.844   2.783  1.2280 -0.7354 -0.4422
   24LY0     CG  455   6.945   7.675   2.649  0.5107  0.4630  0.2513
   24LY0    HG1  456   6.961   7.736   2.560  1.3214 -1.6412 -1.1218
   24LY0    HG2  457   6.865   7.606   2.624  1.0126  0.4110 -1.3614
   24LY0     CD  458   7.082   7.610   2.679 -0.0788  0.5113 -0.1768
   24LY0    HD1  459   7.078   7.526   2.748 -1.2617  1.9884  1.6740
   24LY0    HD2  460   7.137   7.684   2.737 -0.4881  0.2282  0.5773
   24LY0     CE  461   7.154   7.581   2.551 -0.5160  0.1276 -0.0150
   24LY0    HE1  462   7.153   7.660   2.477  1.1794 -0.9075 -1.2172
   24LY0    HE2  463   7.100   7.498   2.505 -2.9746  0.2103  2.3906
   24LY0     NZ  464   7.296   7.536   2.566 -0.2196 -0.1438  0.3297
   24LY0    HZ1  465   7.308   7.448   2.615  0.8853  0.0456  0.4250
   24LY0    HZ2  466   7.337   7.505   2.478  0.5284 -0.5424  0.8057
   24LY0    HZ3  467   7.357   7.605   2.608 -1.0161  1.3038 -0.8015
   24LY0      C  468   6.646   7.730   2.740  0.8442 -0.4056  0.4375
   24LY0      O  469   6.566   7.728   2.644  0.1088  0.6273 -0.3525
   25LER      N  470   6.627   7.651   2.844  0.1699  0.0205  0.4633
   25LER      H  471   6.684   7.664   2.927 -0.7180  1.0887  0.9330
   25LER     CA  472   6.515   7.552   2.859  0.1164 -1.0769 -0.4210
   25LER     HA  473   6.504   7.498   2.764  0.6975  1.8825 -2.2866
   25LER     CB  474   6.555   7.457   2.976  0.8261 -1.2726 -0.4427
   25LER    HB1  475   6.482   7.376   2.976 -1.0157  0.2979  0.6872
   25LER    HB2  476   6.527   7.509   3.067  0.5468  0.3120 -1.3924
   25LER     CG  477   6.701   7.407   2.994  0.7767  0.4554 -0.0746
   25LER     HG  478   6.756   7.501   3.001  3.2901 -0.7653 -1.7884
   25LER    CD1  479   6.719   7.331   3.129  0.2642  0.1866 -0.1164
   25LER   HD11  480   6.821   7.296   3.138  0.9654  2.4052  1.3347
   25LER   HD12  481   6.696   7.397   3.213  0.0186 -1.1074  0.8655
   25LER   HD13  482   6.646   7.250   3.129  0.1860  0.2453  1.1081
   25LER    CD2  483   6.758   7.339   2.871 -0.1952  0.3295  0.5568
   25LER   HD21  484   6.830   7.268   2.912  1.0094  1.2527  0.0957
   25LER   HD22  485   6.688   7.295   2.800  0.0040 -0.2153  0.6923
   25LER   HD23  486   6.817   7.406   2.808  0.8221  0.3461  1.4867
   25LER      C  487   6.378   7.619   2.887 -0.7352 -1.0901 -0.1174
   25LER      O  488   6.361   7.729   2.946 -0.2840  0.0644 -0.0910
   26LYR      N  489   6.270   7.553   2.839 -0.3680 -0.0752 -0.2628
   26LYR      H  490   6.277   7.465   2.789  0.4823 -0.0843 -0.1376
   26LYR     CA  491   6.131   7.584   2.872  0.3582 -0.7609  0.8606
   26LYR     HA  492   6.141   7.611   2.978  1.1700  0.3038  0.5312
   26LYR     CB  493   6.075   7.701   2.790 -0.3715  0.0010  0.8859
   26LYR    HB1  494   6.148   7.782   2.789  1.1770 -1.2416 -2.5895
   26LYR    HB2  495   5.983   7.731   2.839 -1.0849 -0.2112 -0.2770
   26LYR     CG  496   6.035   7.685   2.642  0.1853  0.4226 -0.1373
   26LYR    HG1  497   5.999   7.779   2.600  0.2964  0.6626  0.3079
   26LYR    HG2  498   5.955   7.611   2.633  1.3970 -0.7293 -2.1564
   26LYR     CD  499   6.153   7.641   2.561  0.4546  0.1478 -0.5052
   26LYR    HD1  500   6.187   7.541   2.590  0.2210 -0.1886 -1.3575
   26LYR    HD2  501   6.230   7.711   2.592  1.0486 -1.4428  1.8458
   26LYR     CE  502   6.128   7.634   2.410 -0.4142 -0.1194 -0.4028
   26LYR    HE1  503   6.225   7.628   2.361 -0.0479 -0.2519  0.3162
   26LYR    HE2  504   6.076   7.723   2.375 -0.6898 -0.7642 -1.6688
   26LYR     NZ  505   6.043   7.524   2.375  0.0740  0.4345 -0.1712
   26LYR    HZ1  506   6.087   7.435   2.360  2.5624  1.8498 -2.0087
   26LYR      C  507   6.047   7.461   2.879 -0.3728 -0.2037  0.7307
   26LYR      O  508   6.052   7.380   2.787  0.3854  0.0271 -0.3300
   27LER      N  509   5.968   7.443   2.985 -0.1589  0.0597 -0.1168
   27LER      H  510   5.963   7.528   3.039 -0.0958 -0.2992  0.4686
   27LER     CA  511   5.922   7.316   3.045 -0.2090  0.0787  0.0902
   27LER     HA  512   5.955   7.244   2.970  0.4440  0.9131 -0.4536
   27LER     CB  513   6.000   7.296   3.182  0.9932  0.1207  0.8942
   27LER    HB1  514   5.949   7.214   3.233  0.3495 -0.4085 -0.5494
   27LER    HB2  515   5.981   7.389   3.235 -2.9405 -0.7408  1.3500
   27LER     CG  516   6.148   7.260   3.176 -0.2643  0.6719  0.3569
   27LER     HG  517   6.198   7.340   3.121 -0.7123  0.2127 -0.7620
   27LER    CD1  518   6.194   7.258   3.322  0.3001  0.3879  0.5166
   27LER   HD11  519   6.172   7.351   3.376 -1.8154 -0.0712  0.4950
   27LER   HD12  520   6.145   7.178   3.377 -0.9061  0.6129 -0.1998
   27LER   HD13  521   6.301   7.237   3.332  0.2026  0.3523  1.6642
   27LER    CD2  522   6.180   7.127   3.114  0.5894 -0.2127  0.4909
   27LER   HD21  523   6.284   7.119   3.082  0.1573 -0.2968 -1.0080
   27LER   HD22  524   6.148   7.046   3.180  2.2149 -2.1457 -0.9265
   27LER   HD23  525   6.120   7.114   3.023 -0.0762 -1.7382  1.1136
   27LER      C  526   5.774   7.309   3.067 -0.0232  0.6059  0.3830
   27LER      O  527   5.714   7.403   3.122 -0.4369 -0.2103 -0.4299
   28LER      N  528   5.707   7.195   3.033  0.9662 -0.5288  0.2680
   28LER      H  529   5.763   7.112   3.019  2.0923 -0.2223  2.5615
   28LER     CA  530   5.556   7.174   3.036  0.1595  0.6443  0.2920
   28LER     HA  531   5.522   7.257   2.974  1.3956  2.0380  1.4038
   28LER     CB  532   5.524   7.031   2.984  0.5075  0.2533  0.3638
   28LER    HB1  533   5.422   7.009   3.016  0.2077 -2.5338 -1.9948
   28LER    HB2  534   5.600   6.967   3.030  1.3545 -0.2607 -1.6132
   28LER     CG  535   5.531   7.007   2.835  0.3814  0.6308  0.3354
   28LER     HG  536   5.626   7.043   2.795  0.3235 -1.5400 -2.0416
   28LER    CD1  537   5.549   6.854   2.806  0.1214 -0.6962  0.2844
   28LER   HD11  538   5.515   6.832   2.705 -3.6854 -0.5387  1.3683
   28LER   HD12  539   5.651   6.823   2.827 -0.1479 -0.7107  1.6436
   28LER   HD13  540   5.478   6.803   2.870 -1.0947  1.2285  0.5719
   28LER    CD2  541   5.408   7.066   2.769  0.1454  0.3713 -0.7912
   28LER   HD21  542   5.322   7.012   2.810  1.4587  0.0643  1.7234
   28LER   HD22  543   5.398   7.170   2.799  0.8409 -0.7909  4.5666
   28LER   HD23  544   5.412   7.069   2.660 -3.6116 -1.4133 -1.1716
   28LER      C  545   5.498   7.194   3.180 -0.8944  0.0032  0.6106
   28LER      O  546   5.566   7.161   3.278  0.1622  0.7843 -0.0157
   29LYR      N  547   5.377   7.243   3.185  0.3949  0.5112 -0.2681
   29LYR      H  548   5.318   7.239   3.103  0.3403 -2.9775 -0.2063
   29LYR     CA  549   5.302   7.279   3.308  0.0636 -0.9087 -0.1983
   29LYR     HA  550   5.340   7.233   3.399 -2.2448 -1.4321  0.5707
   29LYR     CB  551   5.287   7.430   3.318  0.0159  0.1879 -0.1354
   29LYR    HB1  552   5.203   7.452   3.384 -0.0749 -0.0185 -0.1793
   29LYR    HB2  553   5.262   7.475   3.222  0.4053  0.5826 -0.0539
   29LYR     CG  554   5.411   7.492   3.368 -0.0054 -0.1334 -0.2281
   29LYR    HG1  555   5.493   7.469   3.300  1.0496  0.1813  0.9094
   29LYR    HG2  556   5.450   7.447   3.459 -0.4733  0.0912  0.0876
   29LYR     CD  557   5.401   7.638   3.397 -0.1245 -0.0713  0.9164
   29LYR    HD1  558   5.298   7.670   3.413 -0.4347  0.0638 -1.0845
   29LYR    HD2  559   5.432   7.707   3.319 -1.7358  0.1113  0.3875
   29LYR     CE  560   5.489   7.684   3.517  0.2926 -0.6001 -0.2643
   29LYR    HE1  561   5.438   7.652   3.608 -2.8053  0.4773 -1.4629
   29LYR    HE2  562   5.485   7.793   3.524  0.4951 -0.5394 -1.0502
   29LYR     NZ  563   5.627   7.637   3.511 -0.7291 -0.1413 -0.6811
   29LYR    HZ1  564   5.628   7.540   3.484 -1.9080 -0.3676  0.0072
   29LYR      C  565   5.160   7.216   3.284  0.1019 -0.2251 -0.6707
   29LYR      O  566   5.131   7.162   3.172 -0.0348 -0.2564 -0.1612
   30LER      N  567   5.067   7.231   3.386 -0.0120  0.5861  0.9893
   30LER      H  568   5.091   7.272   3.475 -1.8509  3.7452  0.1669
   30LER     CA  569   4.923   7.177   3.373 -0.4277  0.4059 -0.8336
   30LER     HA  570   4.911   7.096   3.302 -0.0212 -1.9627  1.6338
   30LER     CB  571   4.896   7.106   3.510  0.5862 -0.6019  0.6857
   30LER    HB1  572   4.792   7.075   3.517 -1.0220  3.9440 -0.1777
   30LER    HB2  573   4.903   7.186   3.583 -0.3283  0.3178 -0.2069
   30LER     CG  574   4.974   6.988   3.567  0.2700  0.5545  0.3607
   30LER     HG  575   5.079   7.015   3.573  0.4202  0.0729 -0.0253
   30LER    CD1  576   4.917   6.957   3.700  0.0191 -0.7993 -0.4921
   30LER   HD11  577   4.929   7.042   3.768 -2.6861 -0.8397  0.1543
   30LER   HD12  578   4.809   6.941   3.693  0.0864 -1.2566 -0.4971
   30LER   HD13  579   4.972   6.874   3.742 -2.1523 -1.4052  1.3903
   30LER    CD2  580   4.950   6.872   3.468  0.3441 -0.2710 -0.4386
   30LER   HD21  581   5.007   6.788   3.507 -0.3569  0.2405  1.8110
   30LER   HD22  582   4.843   6.852   3.459 -0.0756  1.1174  1.0370
   30LER   HD23  583   4.999   6.893   3.373  2.7486  0.3897  0.8579
   30LER      C  584   4.832   7.293   3.344  0.2767 -0.3559  0.0022
   30LER      O  585   4.819   7.387   3.427 -0.0479 -0.2256  0.2107
   31LER      N  586   4.749   7.278   3.240 -0.2187 -0.4085  0.2260
   31LER      H  587   4.764   7.197   3.182  4.0088 -0.2894  0.8196
   31LER     CA  588   4.629   7.369   3.228 -0.6432  0.3840  0.6340
   31LER     HA  589   4.674   7.469   3.229 -2.8821  1.4437  0.4621
   31LER     CB  590   4.566   7.341   3.092 -0.6887  0.1207  0.4934
   31LER    HB1  591   4.535   7.237   3.098 -0.3301  0.0108  0.4841
   31LER    HB2  592   4.640   7.346   3.012 -0.9184 -0.6929  0.2211
   31LER     CG  593   4.447   7.431   3.055  0.5783  0.0816 -0.9005
   31LER     HG  594   4.379   7.423   3.140 -0.5437  2.0409 -1.5711
   31LER    CD1  595   4.500   7.571   3.015  0.1172 -0.1430 -0.2043
   31LER   HD11  596   4.544   7.555   2.917 -1.7889 -0.4570 -1.0640
   31LER   HD12  597   4.426   7.649   2.997  0.9796  0.1808 -2.7075
   31LER   HD13  598   4.566   7.621   3.086  0.9003 -1.3822 -0.0275
   31LER    CD2  599   4.373   7.364   2.942 -0.1401  0.1073 -0.1056
   31LER   HD21  600   4.327   7.271   2.975 -0.1717  0.7925  1.9397
   31LER   HD22  601   4.300   7.431   2.897 -2.0143 -2.4877 -1.2001
   31LER   HD23  602   4.445   7.339   2.864 -1.6368 -1.2460 -1.1080
   31LER      C  603   4.530   7.362   3.342 -0.1229 -0.8899 -0.1329
   31LER      O  604   4.489   7.462   3.406  0.0315 -0.1534 -0.2779
   32LY0      N  605   5.934   7.002   2.061  0.0491  0.6051 -0.1860
   32LY0     H1  606   5.841   7.007   2.021  0.8041 -2.0886 -2.6327
   32LY0     H2  607   6.006   6.963   2.001 -1.4554 -1.3932 -0.8132
   32LY0     H3  608   5.929   6.946   2.145 -0.6675 -0.9097 -1.2001
   32LY0     CA  609   5.983   7.126   2.107 -0.2543  0.3112 -0.3844
   32LY0     HA  610   6.070   7.092   2.163 -1.9577 -1.1141  1.5751
   32LY0     CB  611   6.018   7.227   1.998  0.0771 -0.1586 -0.3245
   32LY0    HB1  612   6.036   7.325   2.041 -0.9598  0.0787 -0.4040
   32LY0    HB2  613   5.927   7.246   1.940  0.9742 -1.6926 -2.3501
   32LY0     CG  614   6.143   7.183   1.920 -0.2620  0.4500 -0.3560
   32LY0    HG1  615   6.122   7.090   1.868  0.2727  0.1253  0.0010
   32LY0    HG2  616   6.222   7.169   1.994 -1.3423  0.4471  0.8325
   32LY0     CD  617   6.175   7.294   1.819 -0.4511  0.1682  0.3146
   32LY0    HD1  618   6.187   7.381   1.883  0.9604 -0.1974  0.5757
   32LY0    HD2  619   6.079   7.315   1.771 -0.8065 -1.9820 -0.0153
   32LY0     CE  620   6.295   7.281   1.722  0.0355  0.4509  0.5186
   32LY0    HE1  621   6.298   7.370   1.659 -1.6229  0.3572  0.2647
   32LY0    HE2  622   6.284   7.191   1.662 -0.3481 -0.4578  1.8987
   32LY0     NZ  623   6.416   7.275   1.804  0.4359 -0.2088  0.0912
   32LY0    HZ1  624   6.418   7.181   1.840  0.7368 -0.0132  0.5906
   32LY0    HZ2  625   6.492   7.281   1.737  0.2167 -0.0359 -0.1417
   32LY0    HZ3  626   6.419   7.346   1.876 -0.5141 -0.5745  0.5037
   32LY0      C  627   5.883   7.192   2.201  0.5480  0.5698 -0.5738
   32LY0      O  628   5.767   7.153   2.204 -0.0055 -0.4927  0.1021
   33LER      N  629   5.929   7.289   2.274 -0.5763 -0.3204  0.5221
   33LER      H  630   6.024   7.318   2.255  0.4525 -1.7740  2.8748
   33LER     CA  631   5.839   7.382   2.347 -0.6852 -0.5359  0.1301
   33LER     HA  632   5.750   7.395   2.287  0.8242  0.3216 -2.0347
   33LER     CB  633   5.795   7.328   2.479 -0.9573  0.0205 -0.1425
   33LER    HB1  634   5.887   7.302   2.531 -0.7882  0.2905 -0.3026
   33LER    HB2  635   5.753   7.230   2.456 -0.7812  0.4700 -2.6508
   33LER     CG  636   5.711   7.414   2.569 -0.3657 -0.5722 -0.3162
   33LER     HG  637   5.772   7.494   2.609  1.1973 -1.6758 -0.3975
   33LER    CD1  638   5.591   7.470   2.503  0.5750  0.2041 -0.0231
   33LER   HD11  639   5.533   7.531   2.572 -1.4398 -1.9177  0.2943
   33LER   HD12  640   5.617   7.533   2.418  3.1163 -0.3871  0.2412
   33LER   HD13  641   5.520   7.400   2.459  0.1911  2.1490 -2.7451
   33LER    CD2  642   5.670   7.332   2.685  0.4907  0.2618  0.7894
   33LER   HD21  643   5.623   7.402   2.754 -2.5066  1.6296 -2.3118
   33LER   HD22  644   5.601   7.254   2.651 -2.1285  1.7823  2.2597
   33LER   HD23  645   5.756   7.284   2.731  1.2431 -0.3099 -1.1321
   33LER      C  646   5.911   7.518   2.367 -0.1596  0.5487 -0.7419
   33LER      O  647   5.847   7.618   2.351 -0.2877 -0.5723 -0.6547
   34LY0      N  648   6.784   8.101   3.657  0.0054  0.4803 -0.1517
   34LY0     H1  649   6.804   8.021   3.716 -0.4806  0.2168 -0.3378
   34LY0     H2  650   6.691   8.095   3.620 -0.4871  2.9718  0.4617
   34LY0     H3  651   6.777   8.187   3.711  2.3250  0.4221  0.3371
   34LY0     CA  652   6.881   8.114   3.543  0.7742  0.5094  0.7349
   34LY0     HA  653   6.849   8.208   3.498 -0.4438  0.1380  0.7910
   34LY0     CB  654   7.029   8.110   3.592 -0.0157 -0.2079  0.0414
   34LY0    HB1  655   7.061   8.012   3.629  2.3053  0.3383 -0.3531
   34LY0    HB2  656   7.025   8.179   3.676  0.3336  0.7979 -0.7387
   34LY0     CG  657   7.131   8.161   3.493 -0.0337  0.2635  0.0325
   34LY0    HG1  658   7.081   8.252   3.457 -2.0559 -0.3615  1.0995
   34LY0    HG2  659   7.144   8.083   3.419 -0.1877 -0.7836  1.0809
   34LY0     CD  660   7.267   8.186   3.556 -0.3328  0.4142  0.3506
   34LY0    HD1  661   7.306   8.096   3.604  2.5294  0.5050 -1.5287
   34LY0    HD2  662   7.268   8.265   3.631  0.7847  1.3861 -0.6297
   34LY0     CE  663   7.372   8.223   3.451 -0.1313 -0.3314  0.2442
   34LY0    HE1  664   7.337   8.297   3.379 -1.1431 -2.3283 -1.4165
   34LY0    HE2  665   7.392   8.134   3.391  0.1897 -1.2319  1.6396
   34LY0     NZ  666   7.497   8.272   3.512 -0.3762  0.6713  0.2235
   34LY0    HZ1  667   7.538   8.209   3.580 -0.3040  2.1153  1.5790
   34LY0    HZ2  668   7.572   8.276   3.444  0.7688 -2.5566  1.0968
   34LY0    HZ3  669   7.489   8.357   3.565 -0.2929  0.4616  0.5747
   34LY0      C  670   6.861   8.003   3.445  0.3121  0.6898 -0.3093
   34LY0      O  671   6.870   7.885   3.473  0.5992  0.2986 -0.7449
   35LER      N  672   6.840   8.047   3.321 -0.0103  0.3731  0.0702
   35LER      H  673   6.833   8.146   3.306  0.3454  0.1554 -1.7494
   35LER     CA  674   6.821   7.956   3.206 -0.3608 -0.2236 -0.3342
   35LER     HA  675   6.796   8.022   3.123  0.0339 -0.9506 -1.0433
   35LER     CB  676   6.952   7.880   3.158  0.3317  0.3964  0.5718
   35LER    HB1  677   6.929   7.822   3.069  0.9555  0.1790  0.5508
   35LER    HB2  678   6.970   7.815   3.244 -1.2780  0.5920  1.1015
   35LER     CG  679   7.087   7.954   3.138  0.3872  0.3743  0.1058
   35LER     HG  680   7.099   8.031   3.214  2.0986  1.9076 -1.6052
   35LER    CD1  681   7.207   7.864   3.141 -0.7269 -0.2128  0.2921
   35LER   HD11  682   7.207   7.809   3.235 -1.5541 -1.2330 -0.2904
   35LER   HD12  683   7.209   7.801   3.052 -0.5587  0.2529 -0.0364
   35LER   HD13  684   7.293   7.931   3.137  0.4622 -1.7314 -0.4905
   35LER    CD2  685   7.087   8.016   3.000  0.0988  0.3754  0.4065
   35LER   HD21  686   7.185   8.061   2.985  0.7882 -0.6101  1.7857
   35LER   HD22  687   7.100   7.939   2.925 -2.0257 -0.1276  0.5083
   35LER   HD23  688   7.002   8.082   2.980 -0.7183 -1.0739 -1.1635
   35LER      C  689   6.700   7.868   3.206 -0.3629  0.2574 -0.7764
   35LER      O  690   6.694   7.793   3.108  0.1781  0.0377 -0.2204
   36LYR      N  691   6.607   7.873   3.298 -0.7962  0.9858  0.1643
   36LYR      H  692   6.626   7.943   3.369 -1.9056 -0.0744  1.5767
   36LYR     CA  693   6.484   7.792   3.302  0.3887  0.1419  0.2180
   36LYR     HA  694   6.484   7.748   3.202  0.0076  0.2876  0.1512
   36LYR     CB  695   6.493   7.679   3.404  0.2816  0.4324  0.0504
   36LYR    HB1  696   6.573   7.614   3.367 -0.7910  0.8341 -3.2973
   36LYR    HB2  697   6.402   7.619   3.404  0.4480  0.1676 -0.7000
   36LYR     CG  698   6.526   7.711   3.550  0.2827  0.0571  1.0854
   36LYR    HG1  699   6.448   7.780   3.579  0.6301  0.8416  0.2099
   36LYR    HG2  700   6.619   7.760   3.579  0.0398  0.3949  1.3039
   36LYR     CD  701   6.517   7.590   3.647 -0.2693  0.0019  0.5391
   36LYR    HD1  702   6.419   7.543   3.638 -0.6735  1.0551 -1.0384
   36LYR    HD2  703   6.521   7.632   3.748 -0.1981  1.1174  0.0940
   36LYR     CE  704   6.634   7.491   3.631  0.4070 -0.0264 -0.5866
   36LYR    HE1  705   6.632   7.458   3.527  1.8117  0.5111 -0.7953
   36LYR    HE2  706   6.614   7.408   3.700  0.7643  0.7343  0.4563
   36LYR     NZ  707   6.759   7.542   3.664 -0.2454 -0.2147 -0.6490
   36LYR    HZ1  708   6.775   7.586   3.753  3.3525  2.4665 -2.3634
   36LYR      C  709   6.353   7.871   3.313 -0.8427  0.2053 -0.1327
   36LYR      O  710   6.342   7.965   3.396 -0.1261  0.6094  0.2735
   37LER      N  711   6.259   7.844   3.225  0.2185 -0.0103  0.0891
   37LER      H  712   6.270   7.775   3.153 -0.6810  0.7706 -0.8270
   37LER     CA  713   6.114   7.892   3.241 -0.1372 -0.2675 -0.3540
   37LER     HA  714   6.115   7.956   3.330  2.1433 -0.5489 -0.1245
   37LER     CB  715   6.069   7.982   3.122 -0.3964 -0.5581  0.0180
   37LER    HB1  716   6.072   7.922   3.031 -1.6677  1.3482 -1.3420
   37LER    HB2  717   6.150   8.053   3.106  0.4728 -1.7905 -1.2699
   37LER     CG  718   5.928   8.048   3.119  0.3658 -0.6746 -0.3265
   37LER     HG  719   5.850   7.974   3.130 -0.9154  0.5857 -0.6126
   37LER    CD1  720   5.907   8.172   3.214  0.1922  0.4648 -0.0105
   37LER   HD11  721   5.986   8.247   3.214  1.2753 -0.5871 -2.2015
   37LER   HD12  722   5.812   8.216   3.182 -0.1738 -0.4875 -0.2799
   37LER   HD13  723   5.885   8.138   3.315  1.4331  0.3488  0.2316
   37LER    CD2  724   5.896   8.093   2.972  0.3893  0.4376 -0.0923
   37LER   HD21  725   5.896   8.002   2.912 -0.0916 -0.1636  0.7967
   37LER   HD22  726   5.796   8.136   2.971  0.0738 -0.2683 -1.3150
   37LER   HD23  727   5.966   8.166   2.933  0.1950  1.3154  1.1567
   37LER      C  728   6.014   7.778   3.257  0.3922  0.9611  0.0386
   37LER      O  729   6.016   7.688   3.171 -0.3335 -0.2763  0.3242
   38LER      N  730   5.938   7.778   3.366  0.2873  0.4860 -0.1480
   38LER      H  731   5.956   7.847   3.437 -1.1424 -2.0547  2.9413
   38LER     CA  732   5.854   7.663   3.421 -0.0522  0.2475 -0.3744
   38LER     HA  733   5.809   7.608   3.338  0.3960  0.4499 -0.7588
   38LER     CB  734   5.953   7.572   3.498 -0.1762  0.3375  0.5234
   38LER    HB1  735   6.044   7.554   3.440  1.2504  1.1706  2.3918
   38LER    HB2  736   5.908   7.474   3.484 -2.4449  1.4404 -0.3273
   38LER     CG  737   5.995   7.599   3.642  0.3466  0.0757  0.6427
   38LER     HG  738   5.906   7.607   3.704  1.4539 -1.5187  2.5373
   38LER    CD1  739   6.072   7.476   3.686  0.4763 -0.2190  0.2505
   38LER   HD11  740   6.103   7.497   3.788  1.7355 -2.2698  0.3370
   38LER   HD12  741   5.994   7.399   3.690 -1.5781  1.7638  0.6300
   38LER   HD13  742   6.149   7.445   3.616  0.0987 -2.4039  0.7319
   38LER    CD2  743   6.093   7.717   3.655  0.2409 -0.0930 -0.0290
   38LER   HD21  744   6.141   7.723   3.753  0.2762  1.7666 -0.1225
   38LER   HD22  745   6.164   7.721   3.573  1.1676  0.6567  0.7833
   38LER   HD23  746   6.038   7.811   3.661 -0.6459 -0.5671 -0.5818
   38LER      C  747   5.734   7.717   3.504  0.4244  0.0452 -1.1407
   38LER      O  748   5.728   7.840   3.535  0.6260 -0.2292 -1.0540
   39LY0      N  749   7.007   7.638   4.141  0.2744  0.2161  0.0718
   39LY0     H1  750   6.954   7.718   4.109  1.9447  1.3956  0.1012
   39LY0     H2  751   6.953   7.598   4.216 -0.5038 -0.5453 -0.8732
   39LY0     H3  752   7.098   7.661   4.179  0.3282  0.9948 -0.4965
   39LY0     CA  753   7.014   7.538   4.036  0.1582  0.3292  0.2583
   39LY0     HA  754   7.113   7.494   4.030  0.0657  0.2824 -1.4536
   39LY0     CB  755   6.929   7.415   4.069 -0.4949  0.2157 -0.3053
   39LY0    HB1  756   6.826   7.445   4.052 -0.5447  0.2549  0.0598
   39LY0    HB2  757   6.931   7.383   4.173  0.9234  0.3215 -0.2687
   39LY0     CG  758   6.959   7.303   3.980 -0.2918 -0.2408 -0.0289
   39LY0    HG1  759   7.066   7.292   3.966 -0.5776 -0.4123 -2.7683
   39LY0    HG2  760   6.905   7.320   3.886 -1.0253 -1.6853  0.1106
   39LY0     CD  761   6.904   7.164   4.024  0.1720 -0.3970  0.8315
   39LY0    HD1  762   6.797   7.159   4.005  0.1274  1.3059  0.4707
   39LY0    HD2  763   6.915   7.158   4.133  1.2554 -2.2473  0.6595
   39LY0     CE  764   6.975   7.045   3.960 -0.0432 -0.7249  0.2434
   39LY0    HE1  765   7.081   7.037   3.987  0.6584 -1.9083 -2.4766
   39LY0    HE2  766   6.971   7.058   3.852 -0.4236  1.2138  0.4580
   39LY0     NZ  767   6.901   6.921   3.996  0.2241 -0.0979  0.8180
   39LY0    HZ1  768   6.846   6.931   4.080  1.0216  4.4363  1.0548
   39LY0    HZ2  769   6.831   6.910   3.924  0.7014 -0.4582  0.3920
   39LY0    HZ3  770   6.962   6.840   3.996  0.2279 -0.1011  1.7773
   39LY0      C  771   6.968   7.590   3.898  0.0754 -0.1487 -0.3444
   39LY0      O  772   6.865   7.655   3.889  0.0245  0.4310  0.4250
   40LER      N  773   7.026   7.538   3.786  0.4796 -0.8018  0.0420
   40LER      H  774   7.097   7.468   3.798  2.3782  0.8950 -0.6722
   40LER     CA  775   6.995   7.595   3.655  0.1435 -0.2358  0.1367
   40LER     HA  776   6.988   7.703   3.662 -0.0621 -0.3201  1.5135
   40LER     CB  777   7.111   7.564   3.558  0.5214  0.3200 -0.7425
   40LER    HB1  778   7.089   7.603   3.459  2.0720 -1.1148 -1.7046
   40LER    HB2  779   7.136   7.458   3.547  0.8702  0.0399  1.8878
   40LER     CG  780   7.245   7.628   3.595 -0.1179 -0.1821  0.0267
   40LER     HG  781   7.289   7.573   3.678 -0.4941 -0.0768  0.2987
   40LER    CD1  782   7.347   7.632   3.475 -0.3772  0.0459 -0.6175
   40LER   HD11  783   7.447   7.621   3.517 -0.2887 -0.2543 -0.9020
   40LER   HD12  784   7.343   7.543   3.413  2.9046 -1.0155  0.4691
   40LER   HD13  785   7.336   7.721   3.413  0.5308 -1.1657 -2.6268
   40LER    CD2  786   7.222   7.784   3.626 -0.4089 -0.0008  0.0172
   40LER   HD21  787   7.170   7.792   3.721  1.1024  0.8354  0.8024
   40LER   HD22  788   7.312   7.845   3.626 -0.2788 -0.1828  0.7903
   40LER   HD23  789   7.161   7.826   3.546 -1.6566 -2.6869 -0.5659
   40LER      C  790   6.870   7.541   3.588 -0.2467 -0.1883  0.7062
   40LER      O  791   6.857   7.514   3.467  0.1249 -0.8256 -0.0461
   41U      O5'  792   5.997   7.206   1.374  0.1262  0.2811 -0.2116
   41U      H5T  793   5.952   7.277   1.420  1.3374 -0.1508  1.7430
   41U      C5'  794   5.889   7.136   1.311 -0.0827 -0.4187 -0.1298
   41U     H5'1  795   5.819   7.207   1.266  1.2358  1.3255  0.4651
   41U     H5'2  796   5.835   7.084   1.391  0.4118 -1.6432 -0.5750
   41U      C4'  797   5.928   7.037   1.202  0.3757 -0.0228 -0.3698
   41U      H4'  798   5.839   7.002   1.149 -0.3362 -0.2651  0.9449
   41U      O4'  799   6.020   7.083   1.097 -0.0711  0.0055 -0.4082
   41U      C1'  800   6.106   6.976   1.060 -0.1479 -0.0780  0.0251
   41U      H1'  801   6.096   6.962   0.952  1.0952 -2.6144  0.1654
   41U       N1  802   6.251   6.992   1.092 -0.1032  0.1635  0.1753
   41U       C6  803   6.289   7.093   1.183 -0.7284 -0.0138 -1.2733
   41U       H6  804   6.220   7.147   1.246 -1.0483  0.6428 -2.1685
   41U       C5  805   6.418   7.122   1.206  0.3299 -0.4402  0.1555
   41U       H5  806   6.435   7.209   1.267 -0.2686 -1.5222  1.9123
   41U       C4  807   6.519   7.051   1.132 -0.4157 -1.0071 -0.3519
   41U       O4  808   6.635   7.086   1.125  0.3552  0.3083  0.0039
   41U       N3  809   6.478   6.950   1.051  0.0322 -0.2882 -0.5108
   41U       H3  810   6.550   6.916   0.988  1.3575 -0.4814  1.0432
   41U       C2  811   6.347   6.919   1.020  0.5115 -0.0536 -0.2027
   41U       O2  812   6.324   6.828   0.936  0.0709 -0.3820 -0.4163
   41U      C3'  813   5.992   6.912   1.256 -0.2528  0.1972  0.7533
   41U      H3'  814   6.070   6.941   1.327 -1.4784  0.8353  1.8676
   41U      C2'  815   6.050   6.850   1.130  0.0593  0.9052  0.3612
   41U     H2'1  816   6.124   6.773   1.153  0.7443  1.2133 -0.7288
   41U      O2'  817   5.952   6.787   1.037 -0.0484 -0.3252 -0.1092
   41U     HO'2  818   5.884   6.745   1.089 -1.7377  1.0973 -1.0781
   41U      O3'  819   5.902   6.823   1.315 -0.4794  0.2415  0.2591
   42U        P  820   5.952   6.723   1.429 -0.6252  0.1537 -0.1781
   42U      O1P  821   5.831   6.643   1.471  0.4659  0.1298  0.3163
   42U      O2P  822   6.019   6.809   1.525  0.2987 -0.3214  0.2368
   42U      O5'  823   6.070   6.627   1.362  1.0165 -0.0734  0.6244
   42U      C5'  824   6.034   6.507   1.290  0.7568 -0.1438 -0.1912
   42U     H5'1  825   5.966   6.528   1.207 -1.3661 -2.4039  0.8384
   42U     H5'2  826   5.987   6.433   1.356  0.1430 -1.9642 -2.5089
   42U      C4'  827   6.153   6.430   1.231 -0.1248 -0.4626 -0.0220
   42U      H4'  828   6.112   6.340   1.185  0.2515 -0.4407 -0.3996
   42U      O4'  829   6.220   6.503   1.135 -0.4514  0.6755  0.4125
   42U      C1'  830   6.356   6.466   1.127  0.3627  0.1348  0.2660
   42U      H1'  831   6.377   6.416   1.033 -1.8449 -0.6127  0.1103
   42U       N1  832   6.451   6.574   1.150 -0.9934 -0.0705  0.1733
   42U       C6  833   6.422   6.683   1.230 -0.1407  0.8680 -0.3391
   42U       H6  834   6.323   6.705   1.266 -0.2062  1.7415 -1.0251
   42U       C5  835   6.527   6.763   1.278  0.3566  0.4407 -0.0939
   42U       H5  836   6.504   6.849   1.339 -3.8106 -0.0850 -0.6351
   42U       C4  837   6.664   6.744   1.239  0.2064  0.5724  0.3583
   42U       O4  838   6.751   6.819   1.270 -0.0450 -0.4242 -0.5483
   42U       N3  839   6.683   6.627   1.168  0.2451 -0.0150 -0.2453
   42U       H3  840   6.780   6.614   1.144  0.0508  1.4365 -2.0828
   42U       C2  841   6.587   6.544   1.125  0.4206  0.4073  0.0207
   42U       O2  842   6.623   6.447   1.048 -0.2113 -0.4231 -0.6459
   42U      C3'  843   6.255   6.391   1.336 -0.3323  0.5426 -0.3705
   42U      H3'  844   6.265   6.469   1.412  0.7381 -0.8009  0.9408
   42U      C2'  845   6.375   6.369   1.248  0.2315 -0.3369  0.2885
   42U     H2'1  846   6.464   6.397   1.304  1.0392  1.6186 -1.8116
   42U      O2'  847   6.382   6.235   1.195  0.0016 -0.0655 -0.3049
   42U     HO'2  848   6.408   6.167   1.258  0.6580  2.1316  1.9564
   42U      O3'  849   6.216   6.280   1.411 -0.2280 -0.0328  0.2411
   43A        P  850   6.302   6.224   1.528 -0.0482  0.3732 -0.1580
   43A      O1P  851   6.221   6.120   1.593 -0.5640 -0.3939  0.7899
   43A      O2P  852   6.360   6.335   1.608  0.2452  0.3665  0.6307
   43A      O5'  853   6.428   6.151   1.465  0.7923 -0.1131  0.1694
   43A      C5'  854   6.434   6.017   1.423 -0.1424  0.4083  0.1576
   43A     H5'1  855   6.363   5.997   1.342  0.1973 -1.2913  0.2399
   43A     H5'2  856   6.415   5.949   1.506 -3.1609 -1.0373 -1.5703
   43A      C4'  857   6.581   5.989   1.380 -0.2059  0.1269  0.7997
   43A      H4'  858   6.574   5.889   1.338  1.3041 -0.7630  2.5303
   43A      O4'  859   6.624   6.081   1.282 -0.1084 -0.0239 -0.1620
   43A      C1'  860   6.768   6.109   1.303  0.6785  0.2991  0.2011
   43A      H1'  861   6.829   6.086   1.216 -0.0489 -0.3389 -0.1562
   43A       N9  862   6.797   6.251   1.353  0.7783 -0.1509 -0.4994
   43A       C8  863   6.710   6.338   1.427  0.0276  0.5907  0.0431
   43A       H8  864   6.621   6.300   1.474  0.7400  0.3329  1.2524
   43A       N7  865   6.760   6.454   1.443 -0.0810 -0.1027 -0.0411
   43A       C5  866   6.882   6.453   1.369  0.5415  0.2930 -0.3811
   43A       C6  867   6.988   6.546   1.348 -0.0644 -0.2837 -0.0371
   43A       N6  868   6.994   6.674   1.384 -0.1917 -0.8528 -0.4008
   43A      H61  869   6.918   6.710   1.439 -0.3598 -0.3325 -0.9769
   43A      H62  870   7.084   6.719   1.380 -0.7689  0.3822  0.1637
   43A       N1  871   7.105   6.508   1.297 -0.1266 -0.2965  0.3893
   43A       C2  872   7.113   6.385   1.245  0.4754  0.6362 -0.2320
   43A       H2  873   7.198   6.362   1.182 -0.4083  1.9276 -1.9546
   43A       N3  874   7.019   6.289   1.252 -0.4541 -0.5335 -0.4547
   43A       C4  875   6.908   6.331   1.315  0.1480  0.5744  0.4786
   43A      C3'  876   6.686   5.998   1.486 -0.2767  0.8004  0.3551
   43A      H3'  877   6.672   6.088   1.546 -2.6630 -0.3725  1.7462
   43A      C2'  878   6.812   6.006   1.402  0.2051  0.0276  0.2619
   43A     H2'1  879   6.898   6.029   1.466  0.4007 -0.3443  0.1333
   43A      O2'  880   6.836   5.880   1.341  0.4045  0.2060 -0.4522
   43A     HO'2  881   6.776   5.817   1.381  0.5789 -0.0542 -0.6008
   43A      O3'  882   6.680   5.882   1.569 -0.1366  0.1937 -0.2055
   44A        P  883   6.741   5.882   1.720 -0.0684 -0.3079 -0.2048
   44A      O1P  884   6.706   5.747   1.778 -0.5619 -0.1038 -0.3866
   44A      O2P  885   6.693   6.008   1.773 -0.5902  0.2239 -0.2756
   44A      O5'  886   6.901   5.884   1.700  0.0929 -0.1123 -0.3165
   44A      C5'  887   6.979   5.775   1.666 -0.1741 -0.2825 -0.5769
   44A     H5'1  888   6.941   5.728   1.575 -0.8016 -3.0145  0.9825
   44A     H5'2  889   6.980   5.694   1.739  4.0305 -1.3126 -1.5173
   44A      C4'  890   7.117   5.818   1.634 -0.4342 -0.3090  1.2215
   44A      H4'  891   7.166   5.734   1.586 -0.4607  0.3680 -0.0177
   44A      O4'  892   7.106   5.929   1.545 -0.5713  0.5604 -0.2236
   44A      C1'  893   7.213   6.022   1.564 -0.4864  0.0820 -0.2205
   44A      H1'  894   7.264   6.034   1.468  1.2367 -3.5333  0.0636
   44A       N9  895   7.165   6.151   1.613  0.4312  0.2800 -0.1324
   44A       C8  896   7.034   6.195   1.636 -0.2722 -0.2020 -0.1869
   44A       H8  897   6.953   6.125   1.644  0.3286 -0.7156  2.4181
   44A       N7  898   7.020   6.322   1.672 -0.1847  0.9163  0.4616
   44A       C5  899   7.153   6.367   1.667  0.0697  1.0034  0.4110
   44A       C6  900   7.216   6.495   1.683 -0.5976  0.6487  0.4405
   44A       N6  901   7.158   6.609   1.710 -0.0110 -0.0179  0.5733
   44A      H61  902   7.058   6.622   1.716  0.1076  0.5805  1.4384
   44A      H62  903   7.218   6.689   1.720 -0.6610  0.3899  1.3818
   44A       N1  904   7.355   6.507   1.671 -0.4336  0.4784 -0.0683
   44A       C2  905   7.419   6.402   1.640 -0.3953 -0.0359 -0.3169
   44A       H2  906   7.526   6.412   1.631 -0.3985  0.5453  0.2496
   44A       N3  907   7.375   6.280   1.623 -0.2267 -0.3464 -0.1078
   44A       C4  908   7.243   6.266   1.633  1.3544  0.0387 -0.1279
   44A      C3'  909   7.203   5.879   1.744 -0.6236  0.3344  0.0165
   44A      H3'  910   7.137   5.939   1.807 -1.5705 -1.8327  1.1942
   44A      C2'  911   7.302   5.953   1.660 -0.2019 -0.4378  0.7192
   44A     H2'1  912   7.360   6.029   1.713  2.4705 -1.2273 -0.8889
   44A      O2'  913   7.377   5.871   1.577 -0.3147 -0.1715 -0.3492
   44A     HO'2  914   7.413   5.805   1.636  1.2795  0.8519 -0.1104
   44A      O3'  915   7.268   5.781   1.816  0.4665 -0.0850  0.0404
   45U        P  916   7.317   5.816   1.970  0.7318 -0.1464  0.0471
   45U      O1P  917   7.403   5.711   2.013 -0.1140 -0.0210 -0.5649
   45U      O2P  918   7.197   5.854   2.048  0.2505  0.5652 -0.7706
   45U      O5'  919   7.404   5.949   1.961  0.0340  0.3303 -0.3650
   45U      C5'  920   7.535   5.940   1.906 -0.1289 -0.1275 -0.1140
   45U     H5'1  921   7.538   5.904   1.804  1.6482  0.9148 -0.4596
   45U     H5'2  922   7.585   5.858   1.957  2.9923  0.4262 -2.0614
   45U      C4'  923   7.619   6.063   1.935  0.0016 -0.7134  0.7897
   45U      H4'  924   7.716   6.037   1.892 -0.7338 -2.0758 -0.1405
   45U      O4'  925   7.564   6.178   1.864 -0.2188 -0.0930 -0.4791
   45U      C1'  926   7.580   6.300   1.947 -0.1824  0.3973  0.1165
   45U      H1'  927   7.630   6.379   1.890  2.8067 -0.8477  0.8301
   45U       N1  928   7.444   6.351   1.990 -0.4023 -0.1080 -0.6153
   45U       C6  929   7.329   6.276   1.997 -0.0606 -0.5838 -0.3070
   45U       H6  930   7.349   6.171   1.986  0.0500 -0.5109 -0.8379
   45U       C5  931   7.206   6.332   2.013  0.1669  0.1117 -0.3488
   45U       H5  932   7.126   6.259   2.008  1.3632 -1.2131 -0.5407
   45U       C4  933   7.187   6.480   2.020 -0.1776  0.3815  0.4581
   45U       O4  934   7.086   6.541   2.015  0.6374 -0.0810 -0.1970
   45U       N3  935   7.307   6.543   2.032 -0.9016 -0.0802 -0.0037
   45U       H3  936   7.305   6.643   2.048  0.4561  0.2355 -1.5640
   45U       C2  937   7.430   6.492   2.008 -0.3784 -0.4168  0.4877
   45U       O2  938   7.526   6.564   1.987 -0.2253 -0.1250 -0.2948
   45U      C3'  939   7.643   6.103   2.078 -0.7867  0.3243 -0.5703
   45U      H3'  940   7.555   6.090   2.140 -0.2620 -0.4887  0.0346
   45U      C2'  941   7.672   6.255   2.063 -0.4004 -0.2879  0.1021
   45U     H2'1  942   7.649   6.313   2.152  2.1912  3.3360 -1.3346
   45U      O2'  943   7.809   6.293   2.034  0.4731 -0.2523  0.0696
   45U     HO'2  944   7.864   6.218   2.011 -0.4092 -1.3984  1.5199
   45U      O3'  945   7.747   6.040   2.147 -0.2550  0.1309 -0.2918
   46U        P  946   7.744   6.011   2.301 -0.0941  0.0459 -0.2690
   46U      O1P  947   7.866   5.938   2.335  0.0027  0.2314  0.2234
   46U      O2P  948   7.622   5.930   2.328  0.5431 -0.2634 -0.0622
   46U      O5'  949   7.745   6.144   2.386 -0.4840 -0.1415  0.5353
   46U      C5'  950   7.868   6.211   2.389 -0.4104 -0.4575 -0.2732
   46U     H5'1  951   7.910   6.215   2.289  0.8905 -0.3229  0.2640
   46U     H5'2  952   7.930   6.166   2.466  2.6220  2.4484 -0.7811
   46U      C4'  953   7.843   6.362   2.429  0.1912  0.1396  0.2917
   46U      H4'  954   7.937   6.414   2.446 -0.0316  0.5456  0.2977
   46U      O4'  955   7.771   6.437   2.332  0.2603 -0.5499 -0.3283
   46U      C1'  956   7.701   6.531   2.413  0.0790 -0.0472  0.2777
   46U      H1'  957   7.721   6.636   2.391 -2.7744  0.2873 -1.2322
   46U       N1  958   7.554   6.513   2.390  0.5067 -0.2306  0.2714
   46U       C6  959   7.495   6.393   2.359  0.5748  0.5389  0.1529
   46U       H6  960   7.547   6.299   2.374  1.3324  0.8594 -0.3620
   46U       C5  961   7.357   6.385   2.344  0.0722  0.0999 -0.4165
   46U       H5  962   7.305   6.291   2.335 -3.3998  1.8690 -0.7114
   46U       C4  963   7.272   6.503   2.352 -0.1277 -0.0597  0.6741
   46U       O4  964   7.149   6.504   2.336  0.0846  0.3648 -0.0628
   46U       N3  965   7.341   6.626   2.371  0.1068 -0.1654  0.6653
   46U       H3  966   7.287   6.712   2.373  0.1747 -0.0969  3.2138
   46U       C2  967   7.477   6.627   2.403  0.0981 -0.5447  0.5142
   46U       O2  968   7.529   6.730   2.443 -0.3163  0.3595 -0.3573
   46U      C3'  969   7.771   6.368   2.567 -0.3858  0.7131  0.3226
   46U      H3'  970   7.685   6.301   2.577 -1.6757  2.5036  1.8347
   46U      C2'  971   7.723   6.515   2.563 -0.0262 -0.0677  0.9867
   46U     H2'1  972   7.630   6.527   2.617 -0.5971 -0.7551  0.1852
   46U      O2'  973   7.828   6.605   2.604  0.2192 -0.1407 -0.1379
   46U     HO'2  974   7.834   6.596   2.699 -2.6996  1.0750  0.2731
   46U      O3'  975   7.865   6.346   2.677 -0.4725  0.8124  0.5182
   47A        P  976   7.826   6.295   2.819  0.5715 -0.1315 -0.0474
   47A      O1P  977   7.949   6.255   2.899  0.6453 -0.0077  0.5664
   47A      O2P  978   7.718   6.192   2.802 -0.0387  0.5732  0.2789
   47A      O5'  979   7.757   6.424   2.878  0.3526 -0.3865 -0.6078
   47A      C5'  980   7.840   6.524   2.921 -0.7283  0.4913  0.2179
   47A     H5'1  981   7.914   6.541   2.843  0.7420  0.4404  1.5423
   47A     H5'2  982   7.890   6.497   3.014  0.8509  1.0605 -0.4420
   47A      C4'  983   7.759   6.648   2.945  0.1297 -0.3883 -0.7551
   47A      H4'  984   7.819   6.734   2.975 -2.3690  0.0836  3.6887
   47A      O4'  985   7.692   6.673   2.823 -0.6470  0.4442 -0.4893
   47A      C1'  986   7.578   6.747   2.855 -0.7301  0.2433  0.2200
   47A      H1'  987   7.591   6.845   2.811  4.0402  0.8473  2.3114
   47A       N9  988   7.463   6.668   2.794  0.2115 -0.9275  0.1446
   47A       C8  989   7.439   6.535   2.787  0.5102 -0.3954 -0.2448
   47A       H8  990   7.513   6.462   2.815  0.6323 -1.0888 -2.1886
   47A       N7  991   7.322   6.507   2.737  0.2262 -0.4374  0.2184
   47A       C5  992   7.260   6.633   2.710 -0.6346 -0.7610  0.2647
   47A       C6  993   7.131   6.684   2.671 -0.0498 -0.0453 -0.9031
   47A       N6  994   7.030   6.602   2.637 -0.1474  1.1487  0.3013
   47A      H61  995   7.044   6.506   2.612 -0.5584  1.5057 -1.3801
   47A      H62  996   6.939   6.644   2.623 -1.2437 -0.5410  1.9435
   47A       N1  997   7.095   6.813   2.684  0.3061 -0.0996 -0.0742
   47A       C2  998   7.192   6.895   2.723 -0.1060 -0.5255 -0.2685
   47A       H2  999   7.166   6.999   2.737  1.8996  0.2156 -1.5586
   47A       N3 1000   7.314   6.863   2.764  0.4629  0.3011 -0.1557
   47A       C4 1001   7.343   6.728   2.756  0.0086  0.7266  0.3606
   47A      C3' 1002   7.651   6.650   3.056  0.1874  1.0638  0.2813
   47A      H3' 1003   7.600   6.554   3.059  1.5509  0.3014  2.8577
   47A      C2' 1004   7.559   6.758   3.007  0.5967  0.5912  0.3896
   47A     H2'1 1005   7.455   6.751   3.037 -0.2877 -0.6323 -2.6340
   47A      O2' 1006   7.606   6.892   3.024 -0.7394 -0.3651 -0.2317
   47A     HO'2 1007   7.565   6.926   3.103 -1.7956 -0.1931 -0.8361
   47A      O3' 1008   7.717   6.680   3.175 -0.1318 -0.6025 -0.5083
   48U        P 1009   7.640   6.656   3.310  0.4131 -0.1354  0.0520
   48U      O1P 1010   7.752   6.653   3.404 -0.0512 -0.2964 -0.4598
   48U      O2P 1011   7.556   6.534   3.308  0.0071 -0.6111  0.3409
   48U      O5' 1012   7.540   6.776   3.348  0.1096 -0.5241  0.1554
   48U      C5' 1013   7.580   6.906   3.379 -0.0826 -0.8684  0.0644
   48U     H5'1 1014   7.669   6.941   3.326 -0.6209  1.4867  0.5726
   48U     H5'2 1015   7.589   6.921   3.487 -0.6732  0.4777 -0.0485
   48U      C4' 1016   7.467   7.012   3.341  0.7633  0.0175  0.2481
   48U      H4' 1017   7.510   7.111   3.354  0.0546 -0.0569  4.5425
   48U      O4' 1018   7.420   7.005   3.199  0.0107  0.0205 -1.0463
   48U      C1' 1019   7.284   7.041   3.190 -0.5574  0.0589 -0.1549
   48U      H1' 1020   7.287   7.121   3.115 -0.1844 -0.4896 -0.7390
   48U       N1 1021   7.195   6.936   3.137  0.1047  0.1730 -0.0691
   48U       C6 1022   7.215   6.806   3.171  0.2201  0.2223  0.5725
   48U       H6 1023   7.294   6.780   3.240  1.1049 -0.6998 -0.7247
   48U       C5 1024   7.140   6.702   3.114  0.3659  0.3120 -0.1775
   48U       H5 1025   7.159   6.601   3.146 -0.9387 -0.0743 -0.6050
   48U       C4 1026   7.040   6.721   3.018 -0.8000  0.1652 -0.2498
   48U       O4 1027   6.976   6.632   2.952  0.2453  0.7008 -0.1495
   48U       N3 1028   7.019   6.854   2.999 -0.3204  0.3098 -0.8987
   48U       H3 1029   6.940   6.872   2.938  0.1166  1.8382 -1.0604
   48U       C2 1030   7.096   6.957   3.043  0.3188 -0.3853  0.4735
   48U       O2 1031   7.075   7.074   2.999  0.0929 -0.3470  0.3904
   48U      C3' 1032   7.336   7.008   3.415  0.9884 -0.0793 -0.3063
   48U      H3' 1033   7.292   6.908   3.412 -2.7765  1.4124 -0.8590
   48U      C2' 1034   7.242   7.092   3.329  0.1638 -0.8597  0.3463
   48U     H2'1 1035   7.141   7.056   3.349  0.5066 -1.4341  1.0933
   48U      O2' 1036   7.249   7.239   3.336  0.2203 -0.2354  0.7977
   48U     HO'2 1037   7.286   7.262   3.421  1.0934 -0.5553  0.5105
   48U      O3' 1038   7.331   7.057   3.554  0.4312 -0.2514 -0.2066
   49C        P 1039   7.226   7.001   3.655  0.2529 -0.1992 -0.6135
   49C      O1P 1040   7.233   7.080   3.778 -0.0733 -0.2084  0.2630
   49C      O2P 1041   7.246   6.859   3.657  0.0299  0.2314 -0.3948
   49C      O5' 1042   7.078   7.024   3.597  0.1234 -0.4136 -0.6001
   49C      C5' 1043   7.029   7.159   3.580  0.6990  0.0615 -0.0812
   49C     H5'1 1044   7.107   7.212   3.524  1.2391 -0.9860 -0.3603
   49C     H5'2 1045   7.024   7.211   3.676 -0.3715  0.2905 -0.2523
   49C      C4' 1046   6.898   7.165   3.506 -0.2427 -0.3500  0.1244
   49C      H4' 1047   6.871   7.270   3.499  2.0873  0.3364  0.8004
   49C      O4' 1048   6.902   7.101   3.381  0.3028  0.1498  0.0506
   49C      C1' 1049   6.767   7.034   3.357 -0.5722 -0.2207 -0.1139
   49C      H1' 1050   6.726   7.075   3.265  0.5298  0.1810 -0.4447
   49C       N1 1051   6.776   6.889   3.340  0.6254  0.0323 -1.0801
   49C       C6 1052   6.878   6.812   3.397 -0.0071  0.0156 -0.0863
   49C       H6 1053   6.944   6.848   3.474  1.3923  1.5107 -1.8749
   49C       C5 1054   6.887   6.681   3.365 -0.2780  0.2281 -0.1431
   49C       H5 1055   6.968   6.623   3.407 -0.5572  0.1538  0.2945
   49C       C4 1056   6.787   6.625   3.276 -0.7543 -0.0622  0.0658
   49C       N4 1057   6.804   6.499   3.246 -0.2257 -0.1667  0.1306
   49C      H41 1058   6.881   6.452   3.289  0.8937  1.2492 -0.2437
   49C      H42 1059   6.752   6.458   3.169  0.8678 -0.7863 -0.2944
   49C       N3 1060   6.688   6.697   3.221 -0.6267  0.6234 -0.0439
   49C       C2 1061   6.678   6.831   3.256 -0.9421  0.7566  1.5236
   49C       O2 1062   6.581   6.893   3.219 -0.8576  0.3375  0.2363
   49C      C3' 1063   6.783   7.104   3.582  0.5956 -0.2176  0.0613
   49C      H3' 1064   6.818   7.015   3.634  0.4582  0.2397  0.9635
   49C      C2' 1065   6.676   7.066   3.477  0.2230  0.3853  0.0357
   49C     H2'1 1066   6.609   6.985   3.505 -1.4029  1.6956  0.0603
   49C      O2' 1067   6.596   7.181   3.453 -0.1865  0.7305 -0.0352
   49C     HO'2 1068   6.591   7.226   3.538 -0.7152 -0.1655  0.4227
   49C      O3' 1069   6.719   7.175   3.683  0.4931 -0.2053 -0.2439
   50U        P 1070   6.614   7.105   3.781  0.0288  0.2430  0.0883
   50U      O1P 1071   6.583   7.202   3.892 -0.9373 -0.7344  0.2156
   50U      O2P 1072   6.669   6.967   3.820  0.2163  0.2295  0.2330
   50U      O5' 1073   6.485   7.078   3.699 -0.5930 -0.4036 -0.0253
   50U      C5' 1074   6.380   7.170   3.695  0.0044 -0.3963 -0.0860
   50U     H5'1 1075   6.394   7.256   3.630 -0.4213  1.5598  2.2553
   50U     H5'2 1076   6.357   7.214   3.792 -0.0129 -0.9067  0.1422
   50U      C4' 1077   6.260   7.083   3.655 -0.3347 -0.6126  0.2815
   50U      H4' 1078   6.175   7.151   3.651 -0.2087 -0.5076 -1.5455
   50U      O4' 1079   6.288   7.022   3.528  0.2936 -0.0712  0.5628
   50U      C1' 1080   6.202   6.905   3.526 -0.0106  0.2338 -0.2325
   50U      H1' 1081   6.125   6.915   3.450  2.2797 -1.0681 -2.9043
   50U       N1 1082   6.289   6.781   3.502  0.1273  0.1725 -0.4289
   50U       C6 1083   6.422   6.774   3.531  0.4881  0.1615  0.0897
   50U       H6 1084   6.466   6.858   3.583  0.2059  0.0826  0.4645
   50U       C5 1085   6.494   6.664   3.492 -0.1778  0.9723 -0.0183
   50U       H5 1086   6.601   6.658   3.507 -0.1239  1.3431 -0.2540
   50U       C4 1087   6.433   6.556   3.413 -0.6865 -0.2007 -0.0586
   50U       O4 1088   6.497   6.463   3.371  0.3717  0.3878 -0.4527
   50U       N3 1089   6.300   6.574   3.381 -0.2926  0.6673  0.8457
   50U       H3 1090   6.250   6.491   3.351  2.1608 -0.1696 -1.3286
   50U       C2 1091   6.222   6.680   3.430 -0.2743  0.6029 -0.3113
   50U       O2 1092   6.104   6.671   3.412  0.2657 -0.6578 -0.3600
   50U      C3' 1093   6.228   6.981   3.762  0.2756  0.8105 -0.1008
   50U      H3' 1094   6.315   6.923   3.791 -1.1309 -1.5019 -0.1935
   50U      C2' 1095   6.141   6.890   3.670  0.2321  0.7996  0.0609
   50U     H2'1 1096   6.154   6.787   3.702  2.1829  1.1183  0.4126
   50U      O2' 1097   6.003   6.930   3.663 -0.0041 -0.0053  0.5478
   50U     HO'2 1098   5.977   6.962   3.749 -1.0622  3.2300 -0.8462
   50U      O3' 1099   6.168   7.027   3.887 -0.1460  0.4798  0.0861
   51A        P 1100   6.183   6.952   4.024 -0.3996  0.0401 -0.2162
   51A      O1P 1101   6.105   7.029   4.120  0.0736 -0.9126  0.4565
   51A      O2P 1102   6.328   6.938   4.052 -0.2841  0.0459 -0.2597
   51A      O5' 1103   6.115   6.814   3.981  0.0402  0.0465  0.1698
   51A      C5' 1104   5.973   6.807   3.960  0.5480  0.0299 -0.1279
   51A     H5'1 1105   5.940   6.892   3.899  0.2923  0.0960  0.0995
   51A     H5'2 1106   5.930   6.824   4.059  0.6286 -1.1672  0.1278
   51A      C4' 1107   5.928   6.663   3.914 -0.2079  0.0854 -0.0190
   51A      H4' 1108   5.822   6.647   3.893 -0.2971 -1.5818  1.4155
   51A      O4' 1109   6.011   6.624   3.801  0.1411 -0.4066 -0.0333
   51A      C1' 1110   5.991   6.483   3.776 -0.3629 -0.1888 -0.2959
   51A      H1' 1111   5.908   6.463   3.709 -0.8935 -2.1759  0.8769
   51A       N9 1112   6.111   6.421   3.710 -0.3942 -0.5537 -0.5032
   51A       C8 1113   6.240   6.463   3.721  0.4022 -0.5149 -0.0501
   51A       H8 1114   6.272   6.549   3.778  4.4891 -1.7923 -0.1405
   51A       N7 1115   6.322   6.398   3.639 -0.0848 -0.6124 -0.4000
   51A       C5 1116   6.240   6.291   3.591 -0.0393 -0.9389 -0.0323
   51A       C6 1117   6.262   6.183   3.503  0.0461  0.1411 -0.3391
   51A       N6 1118   6.379   6.145   3.451 -0.2636  0.0468 -0.8109
   51A      H61 1119   6.449   6.215   3.472 -1.9402  1.2744  1.1072
   51A      H62 1120   6.391   6.060   3.397 -0.3222  0.2489 -1.1420
   51A       N1 1121   6.163   6.104   3.467 -0.5139  0.6173  0.2022
   51A       C2 1122   6.045   6.140   3.513 -0.4982 -0.0300  0.4687
   51A       H2 1123   5.967   6.065   3.501  0.0366 -0.5307  0.1003
   51A       N3 1124   6.006   6.243   3.587 -0.1000 -0.6519  0.2426
   51A       C4 1125   6.113   6.316   3.621  0.7958 -0.2304 -0.3035
   51A      C3' 1126   5.957   6.549   4.011  0.9344 -0.3869  0.1514
   51A      H3' 1127   6.057   6.566   4.051  1.0558  0.9025 -0.6332
   51A      C2' 1128   5.954   6.429   3.911  0.7620  0.2888  0.8473
   51A     H2'1 1129   6.034   6.359   3.935  0.1615 -1.7705 -2.4673
   51A      O2' 1130   5.831   6.367   3.884  0.1169  0.4410  0.7626
   51A     HO'2 1131   5.790   6.344   3.968 -0.4427  0.6424  0.5489
   51A      O3' 1132   5.854   6.536   4.107 -0.7057 -0.0672  0.1046
   52U        P 1133   5.851   6.424   4.216 -0.2426  0.2850 -0.1549
   52U      O1P 1134   5.767   6.486   4.320  0.2310 -0.0180  0.4273
   52U      O2P 1135   5.986   6.391   4.250 -0.3705 -0.1100  0.6567
   52U      O5' 1136   5.787   6.298   4.159  0.1951 -0.0988  0.3470
   52U      C5' 1137   5.651   6.268   4.184  0.3204  0.6544 -0.3734
   52U     H5'1 1138   5.589   6.348   4.143 -0.8223  0.6052  1.1790
   52U     H5'2 1139   5.626   6.267   4.290 -1.0890 -2.8740 -0.6163
   52U      C4' 1140   5.615   6.138   4.111 -0.4346 -0.8260 -0.3619
   52U      H4' 1141   5.506   6.131   4.106 -0.7111  0.7107  1.9698
   52U      O4' 1142   5.670   6.142   3.978 -0.3261 -0.4439 -0.1639
   52U      C1' 1143   5.720   6.016   3.947 -0.5072 -0.4444 -0.1252
   52U      H1' 1144   5.670   5.979   3.858  1.4672 -0.8305 -1.1456
   52U       N1 1145   5.871   6.007   3.927 -0.1497 -0.4067  0.6715
   52U       C6 1146   5.965   6.067   4.007 -0.4661 -0.3698  0.0348
   52U       H6 1147   5.931   6.115   4.097 -0.1812  0.1000 -0.1083
   52U       C5 1148   6.096   6.077   3.973 -0.8292 -0.3516 -0.3057
   52U       H5 1149   6.164   6.137   4.031 -2.2817 -0.9877  2.2475
   52U       C4 1150   6.141   6.030   3.837  0.8885 -0.1091 -1.0104
   52U       O4 1151   6.257   6.039   3.797 -0.1206  0.2619 -0.5298
   52U       N3 1152   6.046   5.957   3.767  0.0451 -0.2240 -0.1785
   52U       H3 1153   6.079   5.902   3.688  1.1301 -0.3987  0.3787
   52U       C2 1154   5.920   5.932   3.813  0.5074 -0.2570  0.5989
   52U       O2 1155   5.858   5.846   3.745  0.0319 -0.2236 -1.0577
   52U      C3' 1156   5.676   6.013   4.174  0.0933 -0.1864  0.7324
   52U      H3' 1157   5.774   6.031   4.218  0.3754 -0.0020  0.0453
   52U      C2' 1158   5.687   5.912   4.060 -0.9634 -0.3670 -0.0213
   52U     H2'1 1159   5.775   5.850   4.080 -2.3002 -1.7627  2.0202
   52U      O2' 1160   5.579   5.842   4.021 -0.1736  0.3253 -0.1548
   52U     HO'2 1161   5.536   5.812   4.102  0.3630  1.8715  0.7631
   52U      O3' 1162   5.590   5.959   4.278  0.1312  0.0093  0.1380
   53U        P 1163   5.644   5.866   4.396 -0.2871 -0.0035  0.0321
   53U      O1P 1164   5.538   5.826   4.489  0.5722  0.2795 -0.4289
   53U      O2P 1165   5.753   5.941   4.449  0.2400 -0.4164  0.2252
   53U      O5' 1166   5.709   5.731   4.325  0.1186  0.4220  0.0294
   53U      C5' 1167   5.620   5.636   4.282  0.0314 -0.2974  0.4899
   53U     H5'1 1168   5.539   5.673   4.219  0.8890 -1.8272 -1.6217
   53U     H5'2 1169   5.569   5.590   4.367  0.7543  2.5110  2.6015
   53U      C4' 1170   5.688   5.526   4.199  0.2489 -0.2149 -0.9380
   53U      H4' 1171   5.607   5.461   4.166  2.2860 -3.4693  0.0057
   53U      O4' 1172   5.750   5.577   4.082 -0.1924 -0.4694 -0.0523
   53U      C1' 1173   5.852   5.486   4.047  0.2378  0.0931  0.5243
   53U      H1' 1174   5.836   5.435   3.952 -0.5269  0.5306  0.4133
   53U       N1 1175   5.983   5.558   4.039 -0.0370  0.1234 -0.1784
   53U       C6 1176   6.001   5.669   4.116 -0.0271  0.5620  0.5134
   53U       H6 1177   5.933   5.687   4.198 -1.7081 -0.4952 -0.5906
   53U       C5 1178   6.106   5.748   4.097  0.3845 -0.1529 -0.3077
   53U       H5 1179   6.121   5.837   4.155 -0.1578 -1.3950  1.8287
   53U       C4 1180   6.210   5.716   4.000  0.1452 -0.7161 -0.0543
   53U       O4 1181   6.312   5.783   3.981  0.2313  0.0677  0.4822
   53U       N3 1182   6.194   5.594   3.943  0.0994  0.2474  0.1862
   53U       H3 1183   6.263   5.547   3.885 -1.9567 -1.5165 -0.9942
   53U       C2 1184   6.088   5.503   3.961 -0.7162  0.2017 -0.5205
   53U       O2 1185   6.083   5.396   3.899  0.5662  0.0209  0.2001
   53U      C3' 1186   5.796   5.450   4.269 -0.4504 -0.3131  0.0858
   53U      H3' 1187   5.870   5.522   4.305 -2.7866  2.5045 -0.2921
   53U      C2' 1188   5.864   5.379   4.159  0.0900  0.1601 -0.1929
   53U     H2'1 1189   5.962   5.345   4.192 -0.6737 -1.4734  0.5047
   53U      O2' 1190   5.784   5.268   4.133  0.4140  0.2089 -0.1456
   53U     HO'2 1191   5.760   5.234   4.219  1.0022 -2.4462 -0.9170
   53U      O3' 1192   5.755   5.363   4.372  0.9088 -0.8702  0.3276
   54C        P 1193   5.841   5.319   4.504  0.3868 -0.0602 -0.2132
   54C      O1P 1194   5.752   5.240   4.591 -0.7196  0.7921 -0.4812
   54C      O2P 1195   5.898   5.445   4.555 -0.4170 -0.0698 -0.3806
   54C      O5' 1196   5.955   5.224   4.448 -0.5378  0.7414  0.2831
   54C      C5' 1197   5.923   5.093   4.395 -0.4265 -0.5528 -0.0982
   54C     H5'1 1198   5.843   5.107   4.322  1.5805  2.0313 -1.9525
   54C     H5'2 1199   5.898   5.022   4.474 -2.7610 -0.9307 -1.0672
   54C      C4' 1200   6.063   5.043   4.334 -0.5404 -0.0868  0.1917
   54C      H4' 1201   6.035   4.941   4.308 -0.9111 -0.4346  1.8490
   54C      O4' 1202   6.098   5.111   4.219 -0.4588  0.0959 -0.4086
   54C      C1' 1203   6.239   5.103   4.197 -0.0775  0.1494 -1.0004
   54C      H1' 1204   6.263   5.069   4.096  2.4394 -1.7471  0.1342
   54C       N1 1205   6.307   5.235   4.218 -0.4244 -0.2729  0.1603
   54C       C6 1206   6.236   5.352   4.253  0.5464  0.4492  0.3739
   54C       H6 1207   6.135   5.342   4.291  0.3496  2.1534  0.4030
   54C       C5 1208   6.290   5.473   4.239 -0.4102 -0.4255  0.0759
   54C       H5 1209   6.241   5.568   4.257  1.2152  0.9927 -2.4074
   54C       C4 1210   6.418   5.476   4.188 -0.0691 -0.4332  0.1381
   54C       N4 1211   6.476   5.585   4.153 -0.2629 -0.2675 -0.1391
   54C      H41 1212   6.423   5.665   4.124 -1.3935 -0.6209  0.8941
   54C      H42 1213   6.576   5.587   4.139  0.1140  2.4453  2.1158
   54C       N3 1214   6.496   5.373   4.159 -0.1974 -0.1824 -0.5212
   54C       C2 1215   6.439   5.249   4.173 -0.1764 -0.6546  0.0393
   54C       O2 1216   6.509   5.157   4.139 -0.3040  0.0114  0.6847
   54C      C3' 1217   6.189   5.039   4.422  0.1410  0.5763 -0.1173
   54C      H3' 1218   6.212   5.138   4.462  2.2584 -1.1103  3.3170
   54C      C2' 1219   6.288   5.008   4.307  0.0326  0.0121 -0.4332
   54C     H2'1 1220   6.390   5.030   4.339  0.4717 -0.3910 -1.5098
   54C      O2' 1221   6.294   4.876   4.258  0.2066 -0.1130  0.1991
   54C     HO'2 1222   6.248   4.820   4.321  0.6853 -0.0136  0.6365
   54C      O3' 1223   6.178   4.940   4.515 -0.0879  1.1077  0.0809
   55C        P 1224   6.226   4.962   4.665  0.2203 -0.4010  0.2372
   55C      O1P 1225   6.200   4.835   4.741  0.0568 -0.7290 -0.1545
   55C      O2P 1226   6.163   5.083   4.714  0.1808 -0.4763 -0.1169
   55C      O5' 1227   6.385   4.967   4.650  0.2876 -0.1474 -0.3376
   55C      C5' 1228   6.458   4.851   4.595  0.2210 -0.6136 -0.2935
   55C     H5'1 1229   6.418   4.819   4.498  0.6810 -0.2642 -0.6041
   55C     H5'2 1230   6.449   4.770   4.667 -1.4252  0.0101  0.2520
   55C      C4' 1231   6.603   4.881   4.567 -0.0048 -0.4666 -0.1986
   55C      H4' 1232   6.649   4.783   4.555  1.3454  0.2532 -1.2033
   55C      O4' 1233   6.620   4.966   4.450  0.1896  0.0099 -0.3178
   55C      C1' 1234   6.741   5.044   4.462 -0.7985  0.4202 -0.8444
   55C      H1' 1235   6.810   5.035   4.378 -0.0374 -0.4565 -0.1445
   55C       N1 1236   6.707   5.185   4.451 -0.1899  0.5542  0.1111
   55C       C6 1237   6.581   5.236   4.479 -0.2532  0.5389 -0.0323
   55C       H6 1238   6.505   5.164   4.505  1.4699 -1.0186  0.9570
   55C       C5 1239   6.552   5.372   4.481 -0.1162 -0.5231  0.0592
   55C       H5 1240   6.457   5.417   4.506 -0.9056 -1.7920 -0.5458
   55C       C4 1241   6.662   5.450   4.457 -0.2755 -0.0081  0.3427
   55C       N4 1242   6.654   5.576   4.450 -0.3617 -0.3150 -0.4176
   55C      H41 1243   6.567   5.627   4.455  0.6899  1.4443  2.8564
   55C      H42 1244   6.740   5.615   4.415  0.9684 -0.3164  2.5900
   55C       N3 1245   6.790   5.408   4.435 -0.1095 -0.1763  0.3017
   55C       C2 1246   6.813   5.274   4.441  0.4215 -0.7150  0.1083
   55C       O2 1247   6.931   5.238   4.426  0.0981 -0.0632 -0.2055
   55C      C3' 1248   6.684   4.953   4.677 -0.1915  0.0417  0.3656
   55C      H3' 1249   6.626   5.037   4.718 -2.1049  0.0452 -2.0965
   55C      C2' 1250   6.808   5.002   4.597 -0.1954  0.2733  0.0067
   55C     H2'1 1251   6.859   5.085   4.646 -0.8377  1.0496 -0.6117
   55C      O2' 1252   6.895   4.894   4.566 -0.2368  0.4678 -0.2229
   55C     HO'2 1253   6.974   4.907   4.619 -0.9306  0.9984  0.7035
   55C      O3' 1254   6.727   4.872   4.779  0.0949  0.0457  0.2157
   56G        P 1255   6.789   4.925   4.915  0.1421 -0.2857 -0.1276
   56G      O1P 1256   6.811   4.808   5.004 -0.2051  0.4968 -0.1123
   56G      O2P 1257   6.702   5.034   4.968  0.6066  0.3436  0.3078
   56G      O5' 1258   6.935   4.984   4.877 -0.0655 -0.3667  0.2401
   56G      C5' 1259   7.045   4.902   4.873 -0.1889  0.1364 -0.1824
   56G     H5'1 1260   7.033   4.833   4.790  0.1733  1.7470 -1.6190
   56G     H5'2 1261   7.055   4.848   4.967 -0.7292  0.6681  0.1867
   56G      C4' 1262   7.169   4.990   4.852  0.1806  0.0689  0.1201
   56G      H4' 1263   7.256   4.923   4.857  1.2262  1.4508  1.2256
   56G      O4' 1264   7.171   5.067   4.731 -0.7518 -0.5657  0.0843
   56G      C1' 1265   7.230   5.195   4.761  0.3775  0.1981  0.1126
   56G      H1' 1266   7.312   5.231   4.698  1.2270 -0.6991  0.6727
   56G       N9 1267   7.128   5.305   4.753  0.3809  0.0917 -0.0231
   56G       C8 1268   6.992   5.299   4.782 -0.2708  0.0029 -0.3963
   56G       H8 1269   6.942   5.208   4.814  0.5284 -0.3210 -0.0465
   56G       N7 1270   6.928   5.410   4.763  0.4233 -0.3943  0.1019
   56G       C5 1271   7.026   5.502   4.722 -0.4741  0.3001  0.2833
   56G       C6 1272   7.018   5.644   4.695  0.7997  1.7666  0.7677
   56G       O6 1273   6.921   5.717   4.677 -0.1668 -0.1255 -0.4730
   56G       N1 1274   7.139   5.698   4.674  0.2573  0.0585 -0.2689
   56G       H1 1275   7.132   5.799   4.676 -1.9654 -0.0443  2.1269
   56G       C2 1276   7.252   5.630   4.667 -0.7778 -0.3816 -0.9111
   56G       N2 1277   7.363   5.693   4.643  0.8719  0.3087 -0.3130
   56G      H21 1278   7.377   5.794   4.642 -0.7645  0.6393 -3.3201
   56G      H22 1279   7.447   5.637   4.635  1.3051  0.5601  1.9185
   56G       N3 1280   7.268   5.498   4.693  0.0367 -0.1955  0.3051
   56G       C4 1281   7.148   5.436   4.713 -0.0673  0.9639  0.3263
   56G      C3' 1282   7.191   5.086   4.969  0.8205  0.4077 -0.3669
   56G      H3' 1283   7.100   5.138   4.998  1.7412  1.5464  0.5848
   56G      C2' 1284   7.289   5.190   4.900 -0.3665 -0.0514  0.3821
   56G     H2'1 1285   7.280   5.287   4.950  1.2850  0.1981  0.2346
   56G      O2' 1286   7.425   5.152   4.898 -0.2387 -0.1888  0.0514
   56G     HO'2 1287   7.474   5.211   4.840 -0.7173 -0.7945 -1.0001
   56G      O3' 1288   7.244   5.027   5.083 -0.0512  0.7787  0.0126
   57U        P 1289   7.214   5.094   5.227 -0.1398 -0.0681  0.2118
   57U      O1P 1290   7.269   5.005   5.331  0.2015  0.6279  0.5636
   57U      O2P 1291   7.072   5.131   5.235  0.2493 -0.6297 -1.0087
   57U      O5' 1292   7.302   5.222   5.249  0.2529  0.0160 -0.1057
   57U      C5' 1293   7.438   5.217   5.235  0.7424 -0.5298 -0.6377
   57U     H5'1 1294   7.457   5.146   5.155  1.0137 -1.7625  0.4860
   57U     H5'2 1295   7.472   5.199   5.337 -3.1039  1.6159  1.2666
   57U      C4' 1296   7.486   5.356   5.201  0.3266 -0.7037 -0.2715
   57U      H4' 1297   7.595   5.347   5.197  0.2344 -1.5929 -3.3175
   57U      O4' 1298   7.448   5.403   5.075  0.4004 -0.1832 -0.0675
   57U      C1' 1299   7.420   5.542   5.075  0.2406 -0.2474 -0.0315
   57U      H1' 1300   7.479   5.578   4.990  0.9803 -1.6383 -0.1544
   57U       N1 1301   7.273   5.568   5.050 -0.4814  0.0260 -0.0896
   57U       C6 1302   7.172   5.495   5.101  0.0353  0.8417 -0.0167
   57U       H6 1303   7.195   5.405   5.157  1.0144  1.3264  0.3926
   57U       C5 1304   7.045   5.543   5.090  0.1554  0.5105 -0.0211
   57U       H5 1305   6.956   5.494   5.125 -0.7721  1.9994 -0.2194
   57U       C4 1306   7.013   5.671   5.033  0.6569 -0.7813  0.4229
   57U       O4 1307   6.905   5.725   5.021  0.3108 -0.7063 -0.2646
   57U       N3 1308   7.119   5.743   4.985 -0.9293  0.3025 -0.4845
   57U       H3 1309   7.105   5.840   4.964 -1.4509  0.3512  0.0626
   57U       C2 1310   7.244   5.693   5.000  0.4615 -0.3757  1.1478
   57U       O2 1311   7.335   5.769   4.974  0.7916  0.4132 -0.4353
   57U      C3' 1312   7.454   5.467   5.304  0.4122  0.5365 -0.2289
   57U      H3' 1313   7.352   5.448   5.337  0.3467 -0.1150 -0.7739
   57U      C2' 1314   7.471   5.593   5.214  0.8191  0.1595 -0.1152
   57U     H2'1 1315   7.412   5.678   5.250  0.3102  0.0437 -0.6506
   57U      O2' 1316   7.606   5.640   5.200  0.3076  0.2134 -0.0851
   57U     HO'2 1317   7.627   5.682   5.283 -0.1691  0.6808 -0.1906
   57U      O3' 1318   7.542   5.465   5.410 -0.4006 -0.1420  0.0348
   58A        P 1319   7.495   5.488   5.564  0.2186  0.4152  0.3739
   58A      O1P 1320   7.605   5.459   5.653  0.7962  0.0078 -0.0072
   58A      O2P 1321   7.366   5.412   5.594  0.1661  0.3220 -0.6206
   58A      O5' 1322   7.466   5.640   5.567  0.0297 -0.0346 -0.3219
   58A      C5' 1323   7.577   5.729   5.581  0.3223  0.0952  0.3099
   58A     H5'1 1324   7.649   5.708   5.503  0.4333  0.1280  0.4040
   58A     H5'2 1325   7.630   5.730   5.676  2.1448 -0.7785 -0.6554
   58A      C4' 1326   7.530   5.874   5.561  0.6379 -0.7634 -0.0917
   58A      H4' 1327   7.623   5.929   5.571 -0.2618  0.7153  0.5833
   58A      O4' 1328   7.485   5.892   5.429  0.0846 -0.3658 -0.3631
   58A      C1' 1329   7.404   6.009   5.429 -0.6055  0.1590  0.5410
   58A      H1' 1330   7.453   6.086   5.370 -2.1736 -0.2316 -1.3610
   58A       N9 1331   7.275   5.972   5.370  0.2432 -0.3654 -0.3874
   58A       C8 1332   7.214   5.852   5.360 -0.1562  0.5531 -0.5350
   58A       H8 1333   7.257   5.761   5.398 -1.2916 -0.2529 -1.1547
   58A       N7 1334   7.092   5.851   5.308  0.0471  0.0825  0.1572
   58A       C5 1335   7.073   5.987   5.291 -0.1335  0.5187 -0.6523
   58A       C6 1336   6.962   6.060   5.239 -0.3567  0.7945 -0.4346
   58A       N6 1337   6.850   6.010   5.199  1.0150  0.0618 -0.0809
   58A      H61 1338   6.837   5.912   5.218 -0.9026  0.2901  0.0446
   58A      H62 1339   6.771   6.072   5.184 -1.6167 -1.9265  3.8531
   58A       N1 1340   6.963   6.191   5.226 -0.1103  0.0633 -0.2160
   58A       C2 1341   7.082   6.247   5.263  0.2725 -0.7678  0.2083
   58A       H2 1342   7.089   6.354   5.264 -2.4543 -0.4481 -2.3655
   58A       N3 1343   7.186   6.195   5.320 -0.2114 -0.1074 -0.3753
   58A       C4 1344   7.180   6.063   5.329  0.0806 -0.2584  0.2621
   58A      C3' 1345   7.417   5.930   5.650 -0.2946  0.1268  0.2374
   58A      H3' 1346   7.327   5.869   5.654 -2.0366  2.5871  2.9967
   58A      C2' 1347   7.386   6.060   5.569 -0.5879  0.3496 -1.1850
   58A     H2'1 1348   7.284   6.094   5.585 -0.3480  1.0043 -1.0364
   58A      O2' 1349   7.479   6.174   5.592 -0.4499  0.4077 -0.1541
   58A     HO'2 1350   7.561   6.130   5.616 -0.2529  0.6669 -0.3384
   58A      O3' 1351   7.461   5.943   5.788 -0.1375  0.3405 -0.1927
   59C        P 1352   7.362   5.937   5.912 -0.2096 -0.3457  0.2094
   59C      O1P 1353   7.440   5.951   6.034  0.3612  0.3269 -0.3915
   59C      O2P 1354   7.275   5.820   5.898  0.3528 -0.1282  0.1273
   59C      O5' 1355   7.267   6.062   5.891  0.4931  0.2118 -0.4006
   59C      C5' 1356   7.313   6.197   5.909 -0.2481  0.4741  0.0028
   59C     H5'1 1357   7.408   6.211   5.858  0.1917  2.0381  1.1783
   59C     H5'2 1358   7.322   6.225   6.014 -0.5528 -2.8193  1.0224
   59C      C4' 1359   7.224   6.295   5.843 -0.3193  0.1520  0.4612
   59C      H4' 1360   7.283   6.387   5.843  0.0318 -0.0177  2.2683
   59C      O4' 1361   7.186   6.271   5.712 -0.2394  0.4394  0.4985
   59C      C1' 1362   7.052   6.309   5.681 -0.2184 -0.2447 -0.2074
   59C      H1' 1363   7.053   6.388   5.605  0.0808 -0.6323 -0.6104
   59C       N1 1364   6.968   6.205   5.628  0.2000 -0.1176 -0.3284
   59C       C6 1365   7.000   6.073   5.644 -0.0458 -0.5120  0.1859
   59C       H6 1366   7.090   6.049   5.698  0.3198  1.1577  0.3794
   59C       C5 1367   6.926   5.969   5.587  0.2236  0.5726  0.5985
   59C       H5 1368   6.956   5.865   5.589 -0.6979  0.2773 -0.2283
   59C       C4 1369   6.799   6.010   5.531 -0.1703 -0.0384  0.2163
   59C       N4 1370   6.719   5.917   5.491 -0.5635 -0.2801  0.2803
   59C      H41 1371   6.752   5.822   5.503 -0.9251 -0.3045  1.2068
   59C      H42 1372   6.629   5.960   5.476 -0.1089  1.5661  2.2632
   59C       N3 1373   6.767   6.139   5.513  0.1838 -0.2081 -0.0455
   59C       C2 1374   6.849   6.236   5.558 -0.1661  0.6218  0.3835
   59C       O2 1375   6.814   6.351   5.550  0.0778  0.4012  0.2047
   59C      C3' 1376   7.085   6.303   5.914  0.9248 -0.5662 -0.4292
   59C      H3' 1377   7.058   6.201   5.941 -0.1758  0.3880  2.3659
   59C      C2' 1378   6.988   6.369   5.807 -0.2703  0.0940  0.2385
   59C     H2'1 1379   6.885   6.335   5.820 -0.2804 -0.4550 -1.1354
   59C      O2' 1380   7.011   6.507   5.790  0.6232 -0.1117  0.5519
   59C     HO'2 1381   6.976   6.546   5.870 -1.1673 -1.4560  0.4940
   59C      O3' 1382   7.095   6.365   6.040 -0.3605 -0.4856  0.2075
   60U        P 1383   6.988   6.331   6.151  0.0750  0.2986  0.1160
   60U      O1P 1384   7.008   6.427   6.262 -0.2440 -0.1903 -0.5577
   60U      O2P 1385   6.997   6.187   6.174  0.1405  0.0061 -0.2095
   60U      O5' 1386   6.841   6.360   6.088 -0.2533 -0.2383 -0.0011
   60U      C5' 1387   6.785   6.490   6.081  0.2507 -0.5125 -0.5159
   60U     H5'1 1388   6.849   6.550   6.017  1.1425  2.4753  2.8456
   60U     H5'2 1389   6.790   6.539   6.178  1.1497  0.8956 -1.2303
   60U      C4' 1390   6.645   6.468   6.034 -0.5193 -0.2626  0.9145
   60U      H4' 1391   6.593   6.564   6.033  2.1269  1.2436 -0.3734
   60U      O4' 1392   6.642   6.418   5.903 -0.0040  0.0529  0.3566
   60U      C1' 1393   6.514   6.362   5.885 -0.1921 -0.4398 -0.2752
   60U      H1' 1394   6.459   6.431   5.821  0.4589 -2.2253 -2.8860
   60U       N1 1395   6.506   6.235   5.820 -1.1413  0.3671 -0.5578
   60U       C6 1396   6.612   6.144   5.841 -0.2794  0.2167  0.1381
   60U       H6 1397   6.698   6.174   5.899 -0.1393  0.8956 -0.4097
   60U       C5 1398   6.608   6.015   5.792  0.4091 -0.5019 -0.3597
   60U       H5 1399   6.688   5.947   5.819  0.7565 -0.1589 -0.5205
   60U       C4 1400   6.489   5.969   5.723  0.0492  0.7047  0.5707
   60U       O4 1401   6.475   5.850   5.678 -0.4726 -1.0189  0.1125
   60U       N3 1402   6.390   6.065   5.715  0.3027 -0.2650  0.6549
   60U       H3 1403   6.310   6.036   5.659  0.8175 -0.3861 -0.0319
   60U       C2 1404   6.391   6.196   5.757 -0.1812 -0.2777 -0.2002
   60U       O2 1405   6.303   6.272   5.747 -0.2569 -0.3470  0.8263
   60U      C3' 1406   6.558   6.376   6.123  0.0751 -0.1308 -0.0399
   60U      H3' 1407   6.608   6.282   6.141 -1.2249 -0.7833  0.2967
   60U      C2' 1408   6.442   6.362   6.024 -0.0245 -0.4876 -0.1684
   60U     H2'1 1409   6.393   6.266   6.037  1.1016 -1.1069 -0.3642
   60U      O2' 1410   6.347   6.465   6.039  0.5203 -0.3474 -0.3679
   60U     HO'2 1411   6.315   6.446   6.128 -0.5186 -1.9076 -1.0183
   60U      O3' 1412   6.518   6.431   6.245 -0.4642 -0.3887 -0.2332
   61U        P 1413   6.448   6.346   6.350  0.2958 -0.2735 -0.3306
   61U      O1P 1414   6.468   6.404   6.485  0.2521  0.2531  0.5159
   61U      O2P 1415   6.482   6.207   6.337 -0.0494 -0.4347  0.1438
   61U      O5' 1416   6.292   6.360   6.307 -0.3557 -0.0615  0.9814
   61U      C5' 1417   6.202   6.455   6.350  0.1249 -0.2207 -0.3492
   61U     H5'1 1418   6.244   6.553   6.327 -0.2052 -0.2483 -1.1156
   61U     H5'2 1419   6.193   6.454   6.458  0.1154 -0.7549 -0.3521
   61U      C4' 1420   6.059   6.437   6.276 -0.6095 -0.8173 -0.5296
   61U      H4' 1421   6.010   6.533   6.292  2.4789  1.1188 -1.7445
   61U      O4' 1422   6.075   6.417   6.143 -0.2538 -0.2271  0.3824
   61U      C1' 1423   5.996   6.316   6.095  0.7190  0.3048  0.5745
   61U      H1' 1424   5.941   6.369   6.017  2.4469  2.2943  0.6058
   61U       N1 1425   6.057   6.193   6.032  0.1162  0.5987  0.4815
   61U       C6 1426   6.161   6.133   6.095  0.6342 -0.0967  0.0519
   61U       H6 1427   6.199   6.172   6.188  1.3464 -0.3832 -0.1132
   61U       C5 1428   6.217   6.021   6.041 -0.2209 -0.1494 -0.5808
   61U       H5 1429   6.299   5.971   6.091 -0.5235  1.2952  1.5102
   61U       C4 1430   6.159   5.964   5.918  0.3095 -0.1519  0.4327
   61U       O4 1431   6.195   5.861   5.855 -0.1564  0.1083  0.1313
   61U       N3 1432   6.057   6.034   5.858 -0.2695  0.4511 -0.6707
   61U       H3 1433   6.028   5.998   5.769  1.0088 -0.3640 -0.7838
   61U       C2 1434   6.006   6.152   5.906 -0.2474  0.0455 -1.1258
   61U       O2 1435   5.927   6.223   5.836  0.3897 -0.0826  0.0516
   61U      C3' 1436   5.976   6.321   6.323  0.0383  0.4703 -0.2981
   61U      H3' 1437   6.049   6.244   6.347 -0.7680 -1.1197 -2.5830
   61U      C2' 1438   5.895   6.278   6.203 -0.0077 -0.4435 -0.3081
   61U     H2'1 1439   5.858   6.176   6.203 -2.6279  0.2528  3.6346
   61U      O2' 1440   5.789   6.369   6.178 -0.0320  0.4375 -0.0801
   61U     HO'2 1441   5.713   6.353   6.234  1.0958 -2.0637  0.9021
   61U      O3' 1442   5.896   6.358   6.436  0.2245  0.3255  0.7206
   61U      H3T 1443   5.826   6.295   6.454  0.8883 -0.2545  1.3326
   62G      O5' 1444   5.811   6.440   5.027  0.1477  0.4140 -0.0537
   62G      H5T 1445   5.754   6.390   5.086 -0.7912  1.5531  0.0392
   62G      C5' 1446   5.808   6.576   5.082 -0.3124  0.8946 -0.3054
   62G     H5'1 1447   5.728   6.580   5.156 -0.3317  1.4735 -0.3506
   62G     H5'2 1448   5.788   6.644   4.999 -0.8578  0.5846 -0.4315
   62G      C4' 1449   5.929   6.612   5.157  0.1740 -0.6125  0.7261
   62G      H4' 1450   5.915   6.714   5.193  0.1649  0.0642 -1.0935
   62G      O4' 1451   5.960   6.531   5.263 -0.8366 -0.9344 -0.3914
   62G      C1' 1452   6.101   6.532   5.278 -0.8264  0.0712  0.0958
   62G      H1' 1453   6.118   6.577   5.376  1.6658  0.8846 -0.6521
   62G       N9 1454   6.160   6.403   5.277  0.4486 -0.0866  0.0934
   62G       C8 1455   6.107   6.288   5.239 -0.2955 -0.1070 -0.4825
   62G       H8 1456   6.008   6.286   5.196 -1.5344  0.5689  2.1286
   62G       N7 1457   6.171   6.173   5.270 -0.5542 -0.5585  0.1060
   62G       C5 1458   6.283   6.227   5.339  0.3239 -0.1340  0.6934
   62G       C6 1459   6.402   6.161   5.395 -0.0571 -0.5695  0.0990
   62G       O6 1460   6.431   6.043   5.403  0.5479  0.8822 -0.2782
   62G       N1 1461   6.494   6.252   5.449  0.1138 -0.0370 -0.3433
   62G       H1 1462   6.565   6.208   5.506 -0.8517  0.6546  1.4555
   62G       C2 1463   6.472   6.387   5.448 -0.8559  0.3782  0.4237
   62G       N2 1464   6.562   6.455   5.518 -0.1676 -0.0835  0.1192
   62G      H21 1465   6.642   6.399   5.544  0.1637  0.2316 -0.2284
   62G      H22 1466   6.557   6.556   5.522  0.3577 -0.0749  0.9000
   62G       N3 1467   6.374   6.448   5.385  0.7653  0.2965 -0.5724
   62G       C4 1468   6.280   6.364   5.334 -0.7269  0.2892  0.8367
   62G      C3' 1469   6.052   6.612   5.070  0.0413  0.2265  0.2387
   62G      H3' 1470   6.062   6.520   5.013  0.4727 -0.2508  1.0680
   62G      C2' 1471   6.168   6.621   5.175  0.4111 -0.2533  0.0538
   62G     H2'1 1472   6.255   6.580   5.124  1.8850 -0.1216  2.3466
   62G      O2' 1473   6.192   6.747   5.245 -0.3834 -0.3783 -0.0190
   62G     HO'2 1474   6.282   6.758   5.276 -0.9121  1.5514  0.9977
   62G      O3' 1475   6.065   6.736   4.988  1.0025  0.5597 -0.1164
   63U        P 1476   6.178   6.760   4.879 -0.5067 -0.2918 -0.2857
   63U      O1P 1477   6.157   6.886   4.801  0.8746  0.0672  0.1410
   63U      O2P 1478   6.192   6.637   4.801 -0.1321 -0.4316  0.4365
   63U      O5' 1479   6.321   6.767   4.946 -0.2673 -0.7934  0.8081
   63U      C5' 1480   6.377   6.887   5.011  0.9438  0.1999 -0.0848
   63U     H5'1 1481   6.321   6.890   5.104  0.2085  0.4977 -0.5315
   63U     H5'2 1482   6.354   6.983   4.963  1.2549 -0.9570 -2.7732
   63U      C4' 1483   6.525   6.869   5.044 -0.3753 -0.1343  0.4998
   63U      H4' 1484   6.572   6.959   5.085 -0.4075  0.2811 -0.3510
   63U      O4' 1485   6.526   6.758   5.134 -0.3009 -0.8046 -0.4125
   63U      C1' 1486   6.657   6.700   5.127  0.2611  0.0366  0.4696
   63U      H1' 1487   6.708   6.720   5.221 -1.9560 -1.0210  1.9830
   63U       N1 1488   6.654   6.554   5.119 -0.3075  0.5739  0.0083
   63U       C6 1489   6.543   6.489   5.061  0.0301  0.4013  1.0691
   63U       H6 1490   6.469   6.541   5.001  0.4824 -0.7261 -0.5370
   63U       C5 1491   6.528   6.354   5.066 -0.4295 -0.2833  0.9078
   63U       H5 1492   6.441   6.317   5.012 -0.6135  2.7585 -1.1440
   63U       C4 1493   6.615   6.270   5.141 -0.0107 -0.2325  0.3165
   63U       O4 1494   6.611   6.150   5.136  0.0363  0.4125 -0.0335
   63U       N3 1495   6.717   6.339   5.208  0.4827 -0.1065  0.1633
   63U       H3 1496   6.781   6.278   5.257  1.4744 -0.1240 -1.1149
   63U       C2 1497   6.740   6.474   5.195 -0.0450 -0.1111 -0.1183
   63U       O2 1498   6.838   6.520   5.256  0.0059  0.5320  0.0609
   63U      C3' 1499   6.612   6.817   4.925  0.1751 -0.7982 -0.1281
   63U      H3' 1500   6.557   6.736   4.877 -0.7009 -2.8836  3.9542
   63U      C2' 1501   6.733   6.750   5.001  0.3525 -1.1840 -0.2557
   63U     H2'1 1502   6.786   6.676   4.941  0.5284 -0.9290 -0.4207
   63U      O2' 1503   6.816   6.863   5.048  0.1789  0.3099  0.0530
   63U     HO'2 1504   6.802   6.935   4.985 -0.0952 -0.4548 -0.7852
   63U      O3' 1505   6.666   6.912   4.844  0.3001  0.4179  0.6698
   64A        P 1506   6.691   6.891   4.693  0.1611 -0.3406 -0.6081
   64A      O1P 1507   6.726   7.031   4.639 -0.5376 -0.1741  0.7205
   64A      O2P 1508   6.578   6.817   4.628  0.0725  0.3143  0.4835
   64A      O5' 1509   6.819   6.801   4.680  0.4865 -0.0239 -0.3610
   64A      C5' 1510   6.942   6.854   4.728  0.1094  0.0438 -0.3135
   64A     H5'1 1511   6.928   6.918   4.816  1.5828 -0.7468  0.5242
   64A     H5'2 1512   6.984   6.922   4.654 -0.6307  0.0705 -0.7203
   64A      C4' 1513   7.043   6.747   4.765  0.2842  0.0989  0.2125
   64A      H4' 1514   7.127   6.805   4.806 -0.1726  0.0652  1.2303
   64A      O4' 1515   7.016   6.661   4.874 -0.1665  0.4468 -0.4489
   64A      C1' 1516   7.094   6.540   4.853 -0.4811 -0.4381  0.1847
   64A      H1' 1517   7.175   6.521   4.923  1.2082 -0.1231 -1.5787
   64A       N9 1518   7.011   6.422   4.841 -0.2574 -0.1574  0.2692
   64A       C8 1519   6.879   6.412   4.820  0.0378  0.1435 -0.0417
   64A       H8 1520   6.826   6.503   4.798  1.8040  0.8739 -1.5929
   64A       N7 1521   6.831   6.289   4.830 -0.9118 -0.0371  0.0160
   64A       C5 1522   6.949   6.221   4.860  0.6574  0.3586 -0.3027
   64A       C6 1523   6.972   6.084   4.894  0.9451  0.3365 -0.0884
   64A       N6 1524   6.874   5.992   4.903  0.6738 -0.1242  0.3074
   64A      H61 1525   6.778   6.023   4.893 -0.1049 -2.5540 -0.6938
   64A      H62 1526   6.889   5.896   4.932  1.5462 -0.4688 -1.1859
   64A       N1 1527   7.091   6.042   4.939  0.0999  0.0687  0.0112
   64A       C2 1528   7.189   6.127   4.939 -0.6165 -0.0748 -0.4516
   64A       H2 1529   7.282   6.083   4.972 -1.3112 -2.1592 -1.0554
   64A       N3 1530   7.186   6.253   4.899  0.2264 -1.0166 -0.5827
   64A       C4 1531   7.060   6.295   4.865  1.2860  0.7468 -0.4657
   64A      C3' 1532   7.099   6.665   4.653  1.0637 -0.1535  0.5156
   64A      H3' 1533   7.006   6.629   4.609 -0.9438  3.3703  1.5274
   64A      C2' 1534   7.171   6.556   4.718 -0.0184 -0.0558  0.6292
   64A     H2'1 1535   7.165   6.474   4.647  0.3282  0.0736  0.4498
   64A      O2' 1536   7.299   6.600   4.747  0.0022  0.2625 -0.5771
   64A     HO'2 1537   7.353   6.585   4.669  0.6159  1.1522 -0.3461
   64A      O3' 1538   7.162   6.743   4.553 -0.7216 -0.8686  0.1844
   65C        P 1539   7.162   6.696   4.410 -0.0716 -0.0629 -0.0355
   65C      O1P 1540   7.228   6.804   4.331 -0.6107 -0.3521 -0.2849
   65C      O2P 1541   7.029   6.643   4.368 -0.4588 -0.0612  0.1931
   65C      O5' 1542   7.261   6.576   4.401  0.1717 -0.4214 -0.2406
   65C      C5' 1543   7.395   6.597   4.438  0.0747  0.7464 -0.3327
   65C     H5'1 1544   7.399   6.660   4.527 -2.4091  2.4247 -1.3051
   65C     H5'2 1545   7.452   6.654   4.364  1.5525  2.1999  1.7844
   65C      C4' 1546   7.471   6.460   4.454 -0.1702  0.2964 -0.4669
   65C      H4' 1547   7.573   6.484   4.484 -1.0638 -0.0300  3.3741
   65C      O4' 1548   7.402   6.383   4.553  0.2387 -0.4204  0.4241
   65C      C1' 1549   7.414   6.244   4.544 -0.0782  0.3786  0.3981
   65C      H1' 1550   7.486   6.206   4.616  0.9667 -0.7040 -1.1553
   65C       N1 1551   7.283   6.174   4.534 -0.4666 -0.5035  0.1209
   65C       C6 1552   7.171   6.240   4.496  0.7076  0.4227 -0.4288
   65C       H6 1553   7.169   6.337   4.448 -1.4224  0.7647  0.2204
   65C       C5 1554   7.051   6.177   4.503  0.6441  0.0941  0.5186
   65C       H5 1555   6.958   6.222   4.472 -0.4838 -1.3272  1.6878
   65C       C4 1556   7.048   6.044   4.551 -0.5901  0.5093  0.0418
   65C       N4 1557   6.936   5.990   4.572 -0.2268 -0.0997 -0.1239
   65C      H41 1558   6.856   6.039   4.534  0.3606  1.1303  0.2029
   65C      H42 1559   6.928   5.899   4.615  0.2773 -0.3065 -0.4633
   65C       N3 1560   7.156   5.980   4.592 -0.1861 -0.0104  0.2080
   65C       C2 1561   7.275   6.047   4.582 -0.0087  0.2460 -0.2490
   65C       O2 1562   7.379   5.980   4.623  0.3255 -0.3605  0.0892
   65C      C3' 1563   7.459   6.361   4.334 -0.1857 -0.1756 -0.4049
   65C      H3' 1564   7.357   6.366   4.297 -0.8510 -1.4633  1.1132
   65C      C2' 1565   7.478   6.227   4.408  0.0651 -0.0731 -0.1437
   65C     H2'1 1566   7.441   6.143   4.350  0.3831 -0.9142  0.8370
   65C      O2' 1567   7.613   6.201   4.439 -0.0106 -0.4012  0.3224
   65C     HO'2 1568   7.669   6.242   4.372 -0.6503  0.9002  0.5557
   65C      O3' 1569   7.549   6.380   4.233  0.0635 -0.4634  0.5829
   66G        P 1570   7.523   6.331   4.082 -0.3322  0.4107  0.0480
   66G      O1P 1571   7.637   6.385   4.005 -0.5375  0.3725 -0.4146
   66G      O2P 1572   7.382   6.369   4.050 -0.0737  0.6625  0.2973
   66G      O5' 1573   7.522   6.177   4.098 -0.0328 -0.4840 -0.9027
   66G      C5' 1574   7.635   6.099   4.080  0.0565 -0.0903  0.3193
   66G     H5'1 1575   7.712   6.142   4.145  1.7776  0.9439 -2.2369
   66G     H5'2 1576   7.669   6.108   3.977 -0.9671 -0.2030 -0.0316
   66G      C4' 1577   7.616   5.958   4.126  0.5179  0.7907  0.4857
   66G      H4' 1578   7.715   5.913   4.129 -0.4949 -1.7345 -1.0684
   66G      O4' 1579   7.546   5.936   4.246 -0.1729  0.3701  0.0904
   66G      C1' 1580   7.470   5.816   4.247  1.2479 -0.0717 -0.1557
   66G      H1' 1581   7.496   5.746   4.327 -2.7045 -0.7064  0.7765
   66G       N9 1582   7.325   5.822   4.263  0.5098 -0.1216 -0.1289
   66G       C8 1583   7.246   5.934   4.245  0.1545  0.4113 -0.2610
   66G       H8 1584   7.286   6.027   4.207 -1.7068  1.4457  0.1673
   66G       N7 1585   7.114   5.919   4.268 -0.0411  0.2575  0.1694
   66G       C5 1586   7.109   5.785   4.305  0.0508 -0.3821  0.3749
   66G       C6 1587   6.999   5.704   4.347  0.4180  0.0829  0.4276
   66G       O6 1588   6.875   5.734   4.355  0.5378  0.3529 -0.2056
   66G       N1 1589   7.031   5.574   4.381 -0.5219  0.1016 -0.7866
   66G       H1 1590   6.958   5.516   4.419 -0.5391 -0.2018 -1.2822
   66G       C2 1591   7.154   5.521   4.368 -0.2340  0.5517 -0.0908
   66G       N2 1592   7.153   5.393   4.380 -0.4461 -0.0291  0.1969
   66G      H21 1593   7.069   5.338   4.393  0.5143 -1.9430 -1.2106
   66G      H22 1594   7.236   5.346   4.348 -0.6858  0.4701 -1.2385
   66G       N3 1595   7.263   5.593   4.327  0.3441  0.3664 -0.1588
   66G       C4 1596   7.234   5.726   4.302 -0.5696 -0.0135  0.4840
   66G      C3' 1597   7.538   5.869   4.021  0.5464 -0.0323 -0.2029
   66G      H3' 1598   7.453   5.932   3.996 -0.4461 -0.5101  1.7810
   66G      C2' 1599   7.504   5.745   4.109  0.0692 -0.3593  0.2191
   66G     H2'1 1600   7.413   5.702   4.067 -0.3858 -1.4252  2.1216
   66G      O2' 1601   7.614   5.655   4.120  1.2791  0.8393  0.4251
   66G     HO'2 1602   7.644   5.641   4.030 -1.8641  3.2699 -1.2213
   66G      O3' 1603   7.624   5.836   3.915  0.7860  0.0743  0.4773
   67G        P 1604   7.567   5.795   3.774  0.3841  0.2755  0.2213
   67G      O1P 1605   7.685   5.768   3.685  0.0527  0.1981  0.0659
   67G      O2P 1606   7.467   5.896   3.735 -0.0381 -0.2123 -0.2792
   67G      O5' 1607   7.480   5.654   3.800 -0.9115 -0.2402  0.3671
   67G      C5' 1608   7.547   5.535   3.809 -0.1020 -0.8400  0.0237
   67G     H5'1 1609   7.633   5.549   3.876  1.7579  2.4748 -2.7276
   67G     H5'2 1610   7.599   5.516   3.715  0.7818 -0.1349  0.3480
   67G      C4' 1611   7.453   5.413   3.841  0.2451 -0.5479 -0.1622
   67G      H4' 1612   7.518   5.325   3.846  1.3455  0.1041 -2.0800
   67G      O4' 1613   7.395   5.440   3.970 -0.7169 -0.7913  0.3474
   67G      C1' 1614   7.271   5.374   3.979 -0.0583  0.2530 -0.2827
   67G      H1' 1615   7.264   5.304   4.062 -0.2657  1.1716  0.4933
   67G       N9 1616   7.151   5.460   3.992 -0.6754  0.4787 -0.1107
   67G       C8 1617   7.160   5.594   3.982  0.4343 -0.2600 -0.4776
   67G       H8 1618   7.244   5.652   3.946 -1.5161  1.5912 -2.3576
   67G       N7 1619   7.047   5.650   4.012  0.2107  0.2671  0.3032
   67G       C5 1620   6.964   5.549   4.041  0.0999 -0.2173 -0.1421
   67G       C6 1621   6.825   5.547   4.083  0.7310  0.2436 -0.1977
   67G       O6 1622   6.745   5.634   4.106 -0.0414 -0.6585 -0.3699
   67G       N1 1623   6.770   5.418   4.087 -0.0399 -0.1726 -0.0605
   67G       H1 1624   6.677   5.398   4.119  1.0072 -3.6619  1.3182
   67G       C2 1625   6.847   5.303   4.065  0.1732  0.0270  0.1967
   67G       N2 1626   6.789   5.189   4.075 -0.0955 -0.1885 -0.2556
   67G      H21 1627   6.689   5.186   4.093 -0.0912  0.3346 -0.1236
   67G      H22 1628   6.838   5.101   4.071 -0.9614 -0.6738 -0.3614
   67G       N3 1629   6.974   5.300   4.048 -0.0570  0.5960  0.1181
   67G       C4 1630   7.027   5.424   4.030  0.4734  0.2199  0.2019
   67G      C3' 1631   7.337   5.381   3.751  0.6331  0.3053  0.1236
   67G      H3' 1632   7.274   5.469   3.737 -0.4349 -0.2656  1.1674
   67G      C2' 1633   7.258   5.296   3.847 -0.3627  0.6108  0.2674
   67G     H2'1 1634   7.161   5.278   3.801 -2.0083  0.4180  3.5629
   67G      O2' 1635   7.328   5.174   3.872  0.3944  0.3928  0.8034
   67G     HO'2 1636   7.272   5.101   3.844  1.7377  0.7170 -3.4253
   67G      O3' 1637   7.377   5.309   3.633 -0.2024  0.0262 -0.0230
   68A        P 1638   7.289   5.308   3.499  0.4820 -0.1883 -0.1247
   68A      O1P 1639   7.351   5.220   3.404  0.3728  0.2814 -0.6127
   68A      O2P 1640   7.279   5.454   3.458  0.7324  0.2379  0.2191
   68A      O5' 1641   7.150   5.251   3.552 -0.4955  0.1796  0.1893
   68A      C5' 1642   7.124   5.108   3.549  0.0826  0.0463  0.4050
   68A     H5'1 1643   7.199   5.056   3.609 -1.6830 -1.9905  0.9925
   68A     H5'2 1644   7.125   5.075   3.446  1.4240 -0.9549  0.7134
   68A      C4' 1645   6.984   5.069   3.600 -0.6461 -0.4118 -0.8636
   68A      H4' 1646   6.963   4.964   3.617 -2.4883  0.1660  0.7485
   68A      O4' 1647   6.965   5.146   3.718  0.3172  0.3002 -0.1584
   68A      C1' 1648   6.819   5.161   3.741  0.4474 -1.1694 -0.5215
   68A      H1' 1649   6.800   5.105   3.833 -3.2516 -1.7433 -1.4571
   68A       N9 1650   6.785   5.307   3.749  0.4772  0.1821 -0.2281
   68A       C8 1651   6.860   5.420   3.739 -0.4026  0.1546 -0.0307
   68A       H8 1652   6.967   5.423   3.727 -0.3205  0.0538  0.6186
   68A       N7 1653   6.794   5.530   3.756  0.4186  0.6059 -0.0996
   68A       C5 1654   6.666   5.486   3.787 -1.0664  0.0736 -0.6657
   68A       C6 1655   6.545   5.549   3.820  0.2320  0.0361 -0.3627
   68A       N6 1656   6.540   5.680   3.829 -0.2818  0.6899 -0.9902
   68A      H61 1657   6.613   5.739   3.791 -1.8188  3.6108  0.2833
   68A      H62 1658   6.455   5.727   3.855  0.8953  1.6486  1.5655
   68A       N1 1659   6.439   5.477   3.847 -0.4697 -0.5845 -0.3087
   68A       C2 1660   6.445   5.345   3.837  0.1972 -0.6942  0.3929
   68A       H2 1661   6.350   5.296   3.852 -0.7181  0.5894 -0.8524
   68A       N3 1662   6.554   5.274   3.817 -0.1256  0.2037  0.1842
   68A       C4 1663   6.665   5.352   3.783  0.4501 -0.5703  0.8603
   68A      C3' 1664   6.871   5.123   3.517 -0.4537  0.0815  0.2202
   68A      H3' 1665   6.873   5.232   3.512  0.4562  0.0446 -0.3488
   68A      C2' 1666   6.759   5.097   3.617  0.5989 -0.3396  0.9127
   68A     H2'1 1667   6.668   5.147   3.583  1.5395  0.3456 -0.7002
   68A      O2' 1668   6.717   4.960   3.647 -0.8237  0.3203 -0.2560
   68A     HO'2 1669   6.636   4.951   3.698 -1.2876 -3.0814 -1.3165
   68A      O3' 1670   6.855   5.060   3.387 -0.5037 -0.3235  0.6205
   69A        P 1671   6.791   5.145   3.272  0.0617  0.2468  0.0739
   69A      O1P 1672   6.813   5.058   3.153  0.1074 -0.2024 -0.3224
   69A      O2P 1673   6.843   5.282   3.268 -0.7045 -0.3107  0.4294
   69A      O5' 1674   6.640   5.157   3.311 -0.0710 -0.4536  0.1265
   69A      C5' 1675   6.563   5.046   3.308  0.1633  0.1731  0.3139
   69A     H5'1 1676   6.591   4.977   3.387  0.6529  0.9001  0.7895
   69A     H5'2 1677   6.567   5.000   3.210  1.8619  0.0556  0.4157
   69A      C4' 1678   6.425   5.087   3.334  0.5767  0.2501 -0.5607
   69A      H4' 1679   6.363   4.997   3.331  0.9619 -0.0098 -0.9556
   69A      O4' 1680   6.404   5.141   3.463 -0.3972 -0.3155  0.7166
   69A      C1' 1681   6.303   5.246   3.456 -0.1347 -0.0141 -0.0600
   69A      H1' 1682   6.228   5.229   3.533 -0.7747 -0.1468 -0.7015
   69A       N9 1683   6.352   5.384   3.478  0.2493 -0.8860 -0.7956
   69A       C8 1684   6.465   5.442   3.435  0.3661  0.0994 -0.0939
   69A       H8 1685   6.535   5.391   3.370 -0.8232 -1.5426 -0.1569
   69A       N7 1686   6.480   5.573   3.461  0.0796  0.7067 -0.2714
   69A       C5 1687   6.357   5.604   3.528  0.6513 -0.0358 -0.6137
   69A       C6 1688   6.297   5.720   3.579  0.6418 -0.3330  0.5493
   69A       N6 1689   6.361   5.836   3.593  0.5434  0.1202 -0.0246
   69A      H61 1690   6.457   5.842   3.561 -0.4311  0.0421 -3.3417
   69A      H62 1691   6.324   5.907   3.654  1.4641  0.0024  0.7000
   69A       N1 1692   6.178   5.714   3.634  0.1919  0.2262 -0.0169
   69A       C2 1693   6.110   5.598   3.629  0.5217  0.2001 -0.1865
   69A       H2 1694   6.017   5.603   3.684  0.3657 -1.7977 -0.2285
   69A       N3 1695   6.153   5.481   3.587 -0.4068  0.0084  0.2603
   69A       C4 1696   6.277   5.491   3.532  0.1969  0.8455 -0.3196
   69A      C3' 1697   6.362   5.185   3.235  0.1790 -0.4136  0.0251
   69A      H3' 1698   6.430   5.266   3.209  1.6467 -1.9392 -1.1220
   69A      C2' 1699   6.242   5.239   3.316 -0.0173  0.1675  0.4020
   69A     H2'1 1700   6.211   5.338   3.284  0.7833  0.8574  1.6817
   69A      O2' 1701   6.139   5.138   3.316 -0.6623  0.2626 -0.4180
   69A     HO'2 1702   6.121   5.103   3.228  2.7351 -1.6985 -0.5067
   69A      O3' 1703   6.319   5.128   3.117 -0.2670  0.5618 -0.0354
   70U        P 1704   6.330   5.200   2.978 -0.6359 -0.0354 -0.0633
   70U      O1P 1705   6.291   5.113   2.865  0.5960 -0.3157  0.2073
   70U      O2P 1706   6.464   5.258   2.970 -0.6528 -0.3436  0.4853
   70U      O5' 1707   6.224   5.317   2.997  0.5334  0.2579  0.3474
   70U      C5' 1708   6.081   5.291   2.992  0.0757  0.3043 -0.1777
   70U     H5'1 1709   6.069   5.211   3.065  1.2705 -1.8296 -2.1868
   70U     H5'2 1710   6.058   5.250   2.894  0.7263  1.6196 -0.9028
   70U      C4' 1711   5.997   5.412   3.025 -0.4644 -0.3727  0.0450
   70U      H4' 1712   5.893   5.391   3.004 -0.6451 -0.0483  0.5893
   70U      O4' 1713   6.004   5.441   3.166 -0.5550  0.3292  0.0271
   70U      C1' 1714   5.979   5.580   3.183  0.0017 -0.5911  0.3078
   70U      H1' 1715   5.904   5.589   3.261 -1.7321  0.3569 -1.3752
   70U       N1 1716   6.100   5.667   3.211  0.0064  0.8982  0.0928
   70U       C6 1717   6.223   5.617   3.190 -0.0039 -0.3003  0.5297
   70U       H6 1718   6.217   5.513   3.161 -1.7227 -0.1975  0.4128
   70U       C5 1719   6.336   5.691   3.213  0.4742  0.2146  0.3115
   70U       H5 1720   6.434   5.656   3.184  0.2076  0.6682 -1.2252
   70U       C4 1721   6.321   5.825   3.266  0.0286  0.6810 -0.2207
   70U       O4 1722   6.416   5.891   3.298 -0.1638  0.3368 -0.1776
   70U       N3 1723   6.194   5.872   3.287  0.0239  0.3274  0.3391
   70U       H3 1724   6.189   5.960   3.336 -1.3045  0.5746 -0.2091
   70U       C2 1725   6.080   5.798   3.262  0.4434  0.3447 -0.3976
   70U       O2 1726   5.970   5.849   3.286  0.4368 -0.1657 -0.2221
   70U      C3' 1727   6.020   5.540   2.950  0.4031 -0.0227 -0.2831
   70U      H3' 1728   6.126   5.566   2.948  0.9729 -1.8413 -4.4713
   70U      C2' 1729   5.928   5.622   3.038  0.2718  0.1634  0.4948
   70U     H2'1 1730   5.917   5.729   3.020 -1.3519  0.0321  0.5665
   70U      O2' 1731   5.780   5.587   3.035 -0.1393 -0.3836  0.8704
   70U     HO'2 1732   5.737   5.628   3.111 -0.4139 -1.0385  1.0717
   70U      O3' 1733   5.987   5.516   2.816 -0.1086  0.6313  0.0789
   71A        P 1734   6.002   5.634   2.706  0.0305 -0.4522  0.0000
   71A      O1P 1735   5.934   5.582   2.589  0.4302  0.4051 -1.1781
   71A      O2P 1736   6.147   5.665   2.694 -0.0323  0.2858 -0.1436
   71A      O5' 1737   5.930   5.763   2.768 -0.5180  0.0645  0.4960
   71A      C5' 1738   5.790   5.787   2.762  0.3641 -0.7375 -0.3703
   71A     H5'1 1739   5.744   5.713   2.827 -0.0052  0.0651  0.3171
   71A     H5'2 1740   5.734   5.782   2.669 -2.7403  2.4071  1.0767
   71A      C4' 1741   5.758   5.927   2.829  0.0410  0.3887 -0.0577
   71A      H4' 1742   5.651   5.941   2.815 -0.2590 -1.4039  0.2640
   71A      O4' 1743   5.799   5.940   2.967  0.0843  0.1218 -0.4135
   71A      C1' 1744   5.849   6.067   2.994  0.3584 -0.4940  0.6754
   71A      H1' 1745   5.802   6.114   3.080  0.0354 -0.5162  0.5129
   71A       N9 1746   5.996   6.071   3.013  0.4314 -0.3734 -0.8553
   71A       C8 1747   6.094   5.989   2.974  0.0168 -0.3160  0.2629
   71A       H8 1748   6.077   5.898   2.919 -0.5673 -0.7524  1.1400
   71A       N7 1749   6.214   6.026   3.012  0.2596 -0.3270 -0.6475
   71A       C5 1750   6.188   6.149   3.079 -0.3693  0.1191 -0.2700
   71A       C6 1751   6.264   6.247   3.146  0.2306 -0.8958 -0.0301
   71A       N6 1752   6.396   6.258   3.148  0.3576  0.1238 -0.1845
   71A      H61 1753   6.454   6.183   3.113  2.5212  1.9773 -0.7737
   71A      H62 1754   6.436   6.326   3.211  1.3661 -1.0372  0.4783
   71A       N1 1755   6.206   6.350   3.211  0.3342  0.8781 -0.3061
   71A       C2 1756   6.075   6.363   3.200 -0.1958 -0.3194  0.6044
   71A       H2 1757   6.037   6.455   3.241 -0.5042  0.1897 -0.7827
   71A       N3 1758   5.992   6.289   3.124 -0.4134  0.0885  0.4987
   71A       C4 1759   6.052   6.178   3.072 -0.6826  0.4167  0.0407
   71A      C3' 1760   5.828   6.042   2.753  0.1688 -0.4231  0.5921
   71A      H3' 1761   5.933   6.021   2.734  0.3838  0.2470  1.0034
   71A      C2' 1762   5.821   6.150   2.868 -0.6549  0.5308 -0.1250
   71A     H2'1 1763   5.895   6.230   2.861 -0.2175  0.1320 -0.0924
   71A      O2' 1764   5.696   6.210   2.890  0.0073 -0.3597  0.5403
   71A     HO'2 1765   5.690   6.278   2.822 -2.1469  0.3850  1.3976
   71A      O3' 1766   5.775   6.067   2.617 -0.5438  0.1557 -0.3994
   72G        P 1767   5.854   6.139   2.500 -0.2407 -0.3281  0.1945
   72G      O1P 1768   5.764   6.153   2.382 -0.0514 -0.3436 -0.5874
   72G      O2P 1769   5.973   6.060   2.472 -0.7772 -0.8117  0.3381
   72G      O5' 1770   5.894   6.288   2.549  0.7571  0.6740 -0.1782
   72G      C5' 1771   5.801   6.391   2.573 -0.1203 -0.4348  0.5907
   72G     H5'1 1772   5.711   6.352   2.622 -1.0810  0.0663 -0.7339
   72G     H5'2 1773   5.771   6.438   2.480  1.6452  1.5057  0.9380
   72G      C4' 1774   5.855   6.502   2.660 -0.5992 -0.2648  0.4027
   72G      H4' 1775   5.767   6.561   2.683  0.1562  1.4817 -0.9689
   72G      O4' 1776   5.923   6.452   2.775 -0.6751 -0.2939 -0.6834
   72G      C1' 1777   6.006   6.564   2.814 -0.9247  0.3990  0.3433
   72G      H1' 1778   5.974   6.597   2.913  3.3663  1.1335  1.7252
   72G       N9 1779   6.149   6.529   2.828  0.3666  0.0166  0.1039
   72G       C8 1780   6.212   6.426   2.759 -0.2405  0.5507 -0.0606
   72G       H8 1781   6.161   6.378   2.676  0.5203  0.2813 -0.3886
   72G       N7 1782   6.341   6.414   2.795  0.6933  0.0266 -0.0717
   72G       C5 1783   6.359   6.520   2.891  0.8665 -0.8142 -0.1635
   72G       C6 1784   6.468   6.566   2.970  0.3901  0.1124  0.0453
   72G       O6 1785   6.581   6.530   2.971 -0.5451  0.1506 -0.0426
   72G       N1 1786   6.447   6.680   3.040  0.5557  0.2798 -0.1418
   72G       H1 1787   6.522   6.713   3.100  1.0265  0.8295 -1.0160
   72G       C2 1788   6.322   6.741   3.050  0.6305  0.3646 -0.0193
   72G       N2 1789   6.319   6.859   3.106  0.2979  0.2068 -0.0617
   72G      H21 1790   6.409   6.898   3.130  0.4617 -1.1801  1.8500
   72G      H22 1791   6.233   6.908   3.125  0.1184  0.4602 -1.3874
   72G       N3 1792   6.209   6.695   2.998 -0.2751 -0.0763  0.3395
   72G       C4 1793   6.234   6.581   2.915 -0.9508  0.7714  0.4085
   72G      C3' 1794   5.947   6.599   2.592 -0.1725  0.1027 -0.3701
   72G      H3' 1795   6.022   6.541   2.538  0.8681 -0.0627  1.1960
   72G      C2' 1796   5.997   6.672   2.717 -0.2029  0.3017 -0.0390
   72G     H2'1 1797   6.096   6.716   2.701 -0.6643  1.5057  0.2847
   72G      O2' 1798   5.911   6.766   2.770  0.2922 -0.3362  0.3314
   72G     HO'2 1799   5.869   6.792   2.687  0.8092 -2.9820 -0.8493
   72G      O3' 1800   5.883   6.703   2.514  0.4680 -0.1430  1.0007
   73A        P 1801   5.972   6.783   2.406 -0.2561 -0.3074 -0.2632
   73A      O1P 1802   5.880   6.863   2.315 -0.8655  0.4091 -0.1797
   73A      O2P 1803   6.059   6.682   2.345 -0.0583 -0.4186 -0.1798
   73A      O5' 1804   6.054   6.881   2.504 -0.3501  0.1718  0.3377
   73A      C5' 1805   5.990   7.005   2.556 -0.0481  0.4694  0.6800
   73A     H5'1 1806   5.897   6.981   2.607 -1.1935 -2.2246 -2.2805
   73A     H5'2 1807   5.964   7.061   2.466  0.8362 -1.8149 -1.0931
   73A      C4' 1808   6.085   7.082   2.640 -0.2222  0.7181 -0.3976
   73A      H4' 1809   6.031   7.170   2.675  0.5383  0.3246  1.9193
   73A      O4' 1810   6.139   7.002   2.744  0.2850  0.2891 -0.1899
   73A      C1' 1811   6.277   7.046   2.762  0.0505  0.3625  0.1150
   73A      H1' 1812   6.290   7.082   2.865 -1.4395 -2.6787  1.5057
   73A       N9 1813   6.367   6.934   2.750 -0.4118  0.2802  0.8339
   73A       C8 1814   6.367   6.824   2.674  0.4641  0.8019 -0.0136
   73A       H8 1815   6.277   6.796   2.622  0.7183 -0.8308  0.3946
   73A       N7 1816   6.470   6.746   2.669 -0.0833 -0.3650  1.1741
   73A       C5 1817   6.554   6.815   2.757  0.4787  0.0586  0.1592
   73A       C6 1818   6.678   6.798   2.814  0.0226  0.3354  0.0271
   73A       N6 1819   6.760   6.702   2.792 -0.2051  0.8963 -0.0634
   73A      H61 1820   6.737   6.646   2.711 -0.3312  0.6888  0.1169
   73A      H62 1821   6.848   6.693   2.841 -1.0078  0.3094  1.3189
   73A       N1 1822   6.727   6.885   2.900 -1.0107 -0.3948  0.4338
   73A       C2 1823   6.654   6.983   2.944  0.4152 -0.8205 -0.2824
   73A       H2 1824   6.700   7.057   3.007 -1.1020 -0.0771 -0.0083
   73A       N3 1825   6.534   7.009   2.896  0.3620 -0.1697 -0.5429
   73A       C4 1826   6.486   6.920   2.809  0.5827 -0.8694  0.2265
   73A      C3' 1827   6.204   7.123   2.558 -0.6869 -0.3383  0.7838
   73A      H3' 1828   6.236   7.037   2.499 -0.5709 -0.5350  1.1378
   73A      C2' 1829   6.303   7.150   2.659  0.0022 -0.0121  0.1272
   73A     H2'1 1830   6.403   7.142   2.618  0.8532 -2.0915  2.3645
   73A      O2' 1831   6.288   7.275   2.714  0.0316 -0.3174  0.1778
   73A     HO'2 1832   6.194   7.288   2.725  0.3125  0.5076  2.0340
   73A      O3' 1833   6.191   7.231   2.464 -0.1761  0.3462 -0.3904
   74U        P 1834   6.276   7.234   2.329 -0.3722  0.4202  0.2016
   74U      O1P 1835   6.216   7.338   2.245 -0.5595  0.4129  0.0756
   74U      O2P 1836   6.279   7.099   2.271 -0.2431 -0.3676 -0.1177
   74U      O5' 1837   6.428   7.284   2.359  0.3648  0.0805  0.2553
   74U      C5' 1838   6.453   7.413   2.408  0.3044  0.0794 -0.0725
   74U     H5'1 1839   6.405   7.433   2.504  1.0748  2.5404 -0.1267
   74U     H5'2 1840   6.421   7.492   2.341  2.0830  2.5406  1.8167
   74U      C4' 1841   6.598   7.428   2.422  0.1085 -0.2699 -0.3867
   74U      H4' 1842   6.615   7.533   2.446  1.1475 -0.4398 -0.3397
   74U      O4' 1843   6.635   7.348   2.530 -0.7713 -0.0762 -0.0061
   74U      C1' 1844   6.757   7.282   2.495 -0.4577  0.2173  0.1611
   74U      H1' 1845   6.823   7.301   2.580 -0.5038 -1.5270  0.6196
   74U       N1 1846   6.757   7.131   2.476  0.0254  0.1122 -0.1181
   74U       C6 1847   6.654   7.058   2.425  0.3384  0.0911 -0.1330
   74U       H6 1848   6.570   7.104   2.375 -1.8022 -2.6883  0.6266
   74U       C5 1849   6.661   6.920   2.429  0.3188 -0.8063  0.6126
   74U       H5 1850   6.578   6.867   2.383 -0.4597  1.2048 -0.4323
   74U       C4 1851   6.777   6.850   2.467  0.0668 -0.8613 -0.5695
   74U       O4 1852   6.784   6.728   2.468  0.2338 -0.2518  0.9897
   74U       N3 1853   6.874   6.925   2.517  0.4666 -0.0461 -0.7936
   74U       H3 1854   6.951   6.884   2.567  0.3493 -0.0151 -0.5857
   74U       C2 1855   6.869   7.060   2.523 -0.7681  0.5264 -0.5993
   74U       O2 1856   6.971   7.117   2.567  0.8388  0.2378  0.2747
   74U      C3' 1857   6.683   7.392   2.304  0.1331  0.0689 -0.1905
   74U      H3' 1858   6.638   7.307   2.253  2.3188 -1.9529  1.0555
   74U      C2' 1859   6.815   7.349   2.370 -0.6542  0.1786  0.0307
   74U     H2'1 1860   6.866   7.286   2.297  0.2628  1.9666 -0.9484
   74U      O2' 1861   6.908   7.447   2.410 -0.0208  0.0522  0.4214
   74U     HO'2 1862   6.913   7.509   2.338 -1.6947 -2.5964 -2.2132
   74U      O3' 1863   6.684   7.499   2.220 -0.0817  0.1599 -0.1401
   75A        P 1864   6.722   7.484   2.066  0.1661  0.4902  0.1917
   75A      O1P 1865   6.689   7.605   1.989  0.0326  0.0702  0.0594
   75A      O2P 1866   6.684   7.353   2.017  0.1008  0.6489  0.0385
   75A      O5' 1867   6.875   7.464   2.092  0.2863 -0.0518 -0.4575
   75A      C5' 1868   6.958   7.573   2.119 -0.0368 -0.1324  0.0759
   75A     H5'1 1869   6.912   7.639   2.193  1.4304 -2.2173  3.0863
   75A     H5'2 1870   6.951   7.634   2.029 -3.8503 -2.3207 -1.3464
   75A      C4' 1871   7.113   7.543   2.139  0.1665  0.1149 -0.1092
   75A      H4' 1872   7.169   7.630   2.175  0.4780 -0.5253  0.9922
   75A      O4' 1873   7.140   7.442   2.232 -0.1310 -0.0933 -0.8173
   75A      C1' 1874   7.228   7.338   2.184 -0.6745 -0.5248  0.3705
   75A      H1' 1875   7.302   7.311   2.259 -1.1898  0.3420  1.2274
   75A       N9 1876   7.150   7.219   2.166 -0.8214  0.0507  1.1291
   75A       C8 1877   7.043   7.194   2.086 -0.3187 -0.2928 -0.2250
   75A       H8 1878   6.995   7.267   2.022  1.2666 -1.5744 -3.0951
   75A       N7 1879   6.995   7.071   2.104  0.5534 -0.7093 -0.0496
   75A       C5 1880   7.078   7.013   2.201 -0.1058 -0.5452  0.2476
   75A       C6 1881   7.090   6.884   2.263  0.3434 -0.2094  0.2833
   75A       N6 1882   7.015   6.780   2.247 -0.3818  0.6875  0.1437
   75A      H61 1883   6.938   6.786   2.182  0.4457  0.1804 -0.9174
   75A      H62 1884   7.019   6.703   2.313 -1.0413  0.0452 -0.5372
   75A       N1 1885   7.171   6.867   2.364  0.7108  0.0144  0.4025
   75A       C2 1886   7.263   6.961   2.392 -0.0872 -0.0708  0.0990
   75A       H2 1887   7.332   6.938   2.472  0.5876 -1.5678 -0.8712
   75A       N3 1888   7.270   7.080   2.336  0.1881 -0.2010  0.3661
   75A       C4 1889   7.168   7.107   2.243  0.2698  0.4986  0.3232
   75A      C3' 1890   7.181   7.488   2.003  0.4945 -0.1294 -0.2995
   75A      H3' 1891   7.102   7.428   1.956 -0.4922  0.8264  0.1155
   75A      C2' 1892   7.284   7.394   2.060  0.0503  0.0218  1.1241
   75A     H2'1 1893   7.320   7.325   1.983  0.0101  1.4653 -0.2469
   75A      O2' 1894   7.389   7.470   2.106 -0.1396 -0.5318  1.0416
   75A     HO'2 1895   7.457   7.473   2.039 -0.6594 -3.8694  0.1423
   75A      O3' 1896   7.236   7.595   1.927  0.3336 -0.2750 -0.2685
   76A        P 1897   7.288   7.572   1.776  0.3031 -0.3148  0.2496
   76A      O1P 1898   7.316   7.710   1.718 -0.1446 -0.2807  0.6888
   76A      O2P 1899   7.202   7.470   1.705 -0.2565 -1.0947 -0.0734
   76A      O5' 1900   7.428   7.502   1.798 -0.1176 -0.2493 -0.2184
   76A      C5' 1901   7.553   7.566   1.835 -0.7896 -0.1289 -0.3735
   76A     H5'1 1902   7.536   7.633   1.919  0.4543 -0.6886  0.3474
   76A     H5'2 1903   7.597   7.634   1.763 -0.4672 -1.2550 -1.2711
   76A      C4' 1904   7.668   7.461   1.867 -0.3588 -0.1285 -0.0706
   76A      H4' 1905   7.757   7.519   1.891 -0.2669  0.3102 -1.4310
   76A      O4' 1906   7.614   7.374   1.969 -0.4283 -0.4447  0.6135
   76A      C1' 1907   7.636   7.241   1.935  0.3814  0.3497 -0.6302
   76A      H1' 1908   7.690   7.189   2.014  1.2744  0.7944 -0.9215
   76A       N9 1909   7.513   7.164   1.919 -0.2952 -0.3331  0.0826
   76A       C8 1910   7.418   7.182   1.823  0.1868  0.0790  0.4045
   76A       H8 1911   7.416   7.260   1.748 -0.4313 -1.6766 -1.4872
   76A       N7 1912   7.318   7.095   1.828 -0.2814 -0.2846  0.1017
   76A       C5 1913   7.357   7.011   1.932  0.8965  0.3111 -0.1712
   76A       C6 1914   7.298   6.893   1.992 -0.2774  0.1726 -1.0176
   76A       N6 1915   7.179   6.841   1.970 -0.1644 -0.1971  0.4184
   76A      H61 1916   7.120   6.878   1.897 -1.3992 -4.8294 -1.3326
   76A      H62 1917   7.145   6.771   2.035  0.8730 -0.2424  0.9302
   76A       N1 1918   7.360   6.828   2.097  0.1804  0.2251  0.9169
   76A       C2 1919   7.477   6.886   2.136 -0.1736  0.2702  0.9744
   76A       H2 1920   7.548   6.842   2.204  0.4255 -2.8131 -1.4234
   76A       N3 1921   7.534   6.997   2.089  0.4601 -0.0222  0.0643
   76A       C4 1922   7.469   7.055   1.992 -0.2416 -0.4326  0.0895
   76A      C3' 1923   7.699   7.375   1.744  0.7835 -0.7594 -0.3047
   76A      H3' 1924   7.613   7.386   1.678 -0.2526 -1.1793  0.9451
   76A      C2' 1925   7.715   7.233   1.811  0.2950 -0.5930  0.1052
   76A     H2'1 1926   7.672   7.155   1.748 -1.7906  1.4600 -1.1906
   76A      O2' 1927   7.849   7.202   1.848  0.4051 -0.5845  0.5535
   76A     HO'2 1928   7.905   7.279   1.844  2.6760 -2.1875 -0.7772
   76A      O3' 1929   7.824   7.420   1.682  0.3048 -0.0452  0.2000
   77U        P 1930   7.853   7.385   1.537 -0.1030 -0.3952 -0.4723
   77U      O1P 1931   7.969   7.458   1.492 -0.3172 -1.0615  0.0359
   77U      O2P 1932   7.726   7.399   1.462  0.2643  0.0528 -0.5504
   77U      O5' 1933   7.885   7.235   1.547 -0.3525 -0.3671 -0.5292
   77U      C5' 1934   8.022   7.194   1.561 -1.0232  0.4399  0.4717
   77U     H5'1 1935   8.067   7.245   1.646  1.6352  2.4463 -1.9662
   77U     H5'2 1936   8.075   7.225   1.471  2.8752  0.0793  2.4614
   77U      C4' 1937   8.039   7.042   1.571  0.3334 -0.1074 -0.5824
   77U      H4' 1938   8.146   7.021   1.583  0.4126 -0.6593 -1.9775
   77U      O4' 1939   7.962   6.987   1.680  0.2904  0.9111  0.2074
   77U      C1' 1940   7.913   6.861   1.644  0.6206  0.8133 -0.2034
   77U      H1' 1941   7.961   6.792   1.713 -0.8013 -0.6946 -0.6628
   77U       N1 1942   7.767   6.855   1.660  0.1271 -0.0421  1.1411
   77U       C6 1943   7.687   6.952   1.602  0.2006 -0.0530  0.4234
   77U       H6 1944   7.724   7.040   1.553 -2.5793  0.0079 -1.8160
   77U       C5 1945   7.553   6.946   1.609  0.0686 -0.3034  0.1853
   77U       H5 1946   7.493   7.031   1.579  0.3787 -0.1271  0.0640
   77U       C4 1947   7.482   6.832   1.662 -0.1182  0.0302 -0.0963
   77U       O4 1948   7.364   6.827   1.674  0.4068  0.0325  0.7365
   77U       N3 1949   7.570   6.742   1.717 -0.6566 -0.3296  0.0191
   77U       H3 1950   7.527   6.659   1.755  3.0372 -1.1858  2.9629
   77U       C2 1951   7.714   6.746   1.723  0.4003 -0.0798 -0.2064
   77U       O2 1952   7.776   6.642   1.751 -0.0399 -0.7106 -0.7048
   77U      C3' 1953   7.985   6.971   1.446 -0.1445  0.1515  0.3418
   77U      H3' 1954   7.902   7.035   1.417 -0.1358  0.1756  0.3709
   77U      C2' 1955   7.945   6.829   1.500 -0.3163 -0.4420 -1.0434
   77U     H2'1 1956   7.872   6.779   1.436  0.9308  0.4246 -3.2583
   77U      O2' 1957   8.053   6.741   1.511 -0.1192 -0.2555 -0.1406
   77U     HO'2 1958   8.116   6.771   1.446 -2.0047  3.0610 -0.6148
   77U      O3' 1959   8.081   6.963   1.334  0.3568 -0.4025 -0.0517
   78U        P 1960   8.023   6.997   1.190  0.0606 -0.0198 -0.1315
   78U      O1P 1961   8.132   7.022   1.097  0.1574 -0.4148 -0.1663
   78U      O2P 1962   7.919   7.097   1.195 -0.5117  0.0401  0.3927
   78U      O5' 1963   7.939   6.870   1.154  0.3203  0.3500  0.3413
   78U      C5' 1964   8.007   6.744   1.124  0.0267  0.3317  0.4120
   78U     H5'1 1965   8.054   6.693   1.208 -1.8185 -2.1481  0.0653
   78U     H5'2 1966   8.072   6.752   1.036 -3.1211  0.9811 -2.0659
   78U      C4' 1967   7.902   6.629   1.097  0.6927 -0.0896  0.3741
   78U      H4' 1968   7.953   6.537   1.069 -0.1967 -0.3979 -0.2992
   78U      O4' 1969   7.824   6.620   1.213 -0.7661 -0.7998 -0.6111
   78U      C1' 1970   7.701   6.555   1.195 -0.2020 -0.0346  0.7705
   78U      H1' 1971   7.711   6.457   1.241  0.2463  0.3266  1.4530
   78U       N1 1972   7.590   6.627   1.256 -0.0818 -0.4152  0.4759
   78U       C6 1973   7.591   6.764   1.276  0.2668  0.2357  0.2301
   78U       H6 1974   7.682   6.819   1.258  0.1028 -0.3582 -2.8594
   78U       C5 1975   7.479   6.831   1.322 -0.2494  0.0054  0.0398
   78U       H5 1976   7.482   6.936   1.347  0.4950  0.2178 -0.8737
   78U       C4 1977   7.365   6.754   1.346  0.7894  0.6393  0.0137
   78U       O4 1978   7.254   6.801   1.375 -0.1263 -0.4317 -0.1586
   78U       N3 1979   7.366   6.622   1.311  0.2939 -0.6162 -0.1952
   78U       H3 1980   7.279   6.574   1.329 -0.4752  1.5052  2.2929
   78U       C2 1981   7.474   6.552   1.269  0.2343  0.1381 -0.2593
   78U       O2 1982   7.467   6.433   1.236  0.8925  0.4710  0.4274
   78U      C3' 1983   7.804   6.636   0.992 -0.4504  0.1056  0.3990
   78U      H3' 1984   7.777   6.742   0.988 -0.8234  0.0018 -3.1101
   78U      C2' 1985   7.692   6.551   1.046 -0.0192 -0.5670  0.6086
   78U     H2'1 1986   7.601   6.599   1.009  1.1394  0.9706 -0.4024
   78U      O2' 1987   7.714   6.413   1.005 -0.8057  0.2315 -0.3379
   78U     HO'2 1988   7.742   6.423   0.914  2.4026 -0.2598  0.4691
   78U      O3' 1989   7.869   6.591   0.878 -0.5297  0.6430  0.5523
   79A        P 1990   7.825   6.625   0.731 -0.5380  0.4948 -0.2595
   79A      O1P 1991   7.915   6.545   0.642 -0.7442  0.4817  0.4315
   79A      O2P 1992   7.818   6.769   0.711  0.1082  0.4212 -0.4389
   79A      O5' 1993   7.677   6.563   0.703  0.3796  0.3529 -0.2159
   79A      C5' 1994   7.654   6.432   0.644 -0.0963  0.3123 -0.1722
   79A     H5'1 1995   7.694   6.356   0.710  1.1420  0.8892 -0.2406
   79A     H5'2 1996   7.698   6.419   0.546 -3.0421 -1.5884 -1.3949
   79A      C4' 1997   7.503   6.413   0.653 -0.2434  0.0377  0.0107
   79A      H4' 1998   7.474   6.316   0.612 -0.2722  0.5669 -1.2489
   79A      O4' 1999   7.452   6.424   0.791  0.3469 -0.0240 -0.3773
   79A      C1' 2000   7.308   6.453   0.774 -0.5259  0.1138 -0.4542
   79A      H1' 2001   7.248   6.366   0.803 -1.2405  0.6815 -0.2118
   79A       N9 2002   7.280   6.565   0.859 -0.2017  0.4290  0.3433
   79A       C8 2003   7.352   6.662   0.909  0.1636 -0.4008  0.3519
   79A       H8 2004   7.452   6.686   0.877 -1.5606  1.6830 -4.3058
   79A       N7 2005   7.292   6.743   0.993  0.0793  0.4948  0.2675
   79A       C5 2006   7.160   6.688   0.994 -0.2585 -0.3908 -0.3505
   79A       C6 2007   7.035   6.712   1.061  0.2258 -0.2242 -0.1920
   79A       N6 2008   7.012   6.814   1.135 -0.3228 -0.4335  0.4812
   79A      H61 2009   7.095   6.866   1.158  0.8088 -2.0433  0.2051
   79A      H62 2010   6.921   6.825   1.176 -0.3285 -1.5158  0.7786
   79A       N1 2011   6.927   6.634   1.038 -0.0958  0.4130 -0.1531
   79A       C2 2012   6.940   6.530   0.954  0.6277 -0.2928  0.5556
   79A       H2 2013   6.855   6.464   0.939  1.0458 -0.6090 -0.5299
   79A       N3 2014   7.050   6.498   0.888 -0.0211 -0.1467 -0.7176
   79A       C4 2015   7.159   6.580   0.912  0.3943  0.0684  0.2793
   79A      C3' 2016   7.432   6.514   0.571  0.2457 -0.2164  0.6403
   79A      H3' 2017   7.465   6.616   0.593  1.9580 -0.2942 -1.2454
   79A      C2' 2018   7.290   6.489   0.627 -0.0545 -0.0959 -0.2188
   79A     H2'1 2019   7.231   6.580   0.615 -0.8948 -0.3237  1.7918
   79A      O2' 2020   7.221   6.381   0.563 -0.0702  0.2337 -0.7145
   79A     HO'2 2021   7.143   6.420   0.522 -1.2633  1.5528  2.4837
   79A      O3' 2022   7.439   6.494   0.428  0.2249  0.2971 -0.0330
   80A        P 2023   7.409   6.611   0.326  0.3031  0.2461 -0.3127
   80A      O1P 2024   7.453   6.570   0.190  0.4994 -0.0923 -0.1059
   80A      O2P 2025   7.459   6.738   0.383 -0.0183 -0.2328  0.3963
   80A      O5' 2026   7.249   6.619   0.325  0.1234 -0.1933 -0.4250
   80A      C5' 2027   7.172   6.514   0.273  0.2368  0.2551 -0.0711
   80A     H5'1 2028   7.218   6.422   0.307 -0.5435 -0.2416 -0.3329
   80A     H5'2 2029   7.161   6.524   0.165 -0.6468  1.9006  0.1323
   80A      C4' 2030   7.028   6.514   0.315  0.1432 -0.4540 -0.0176
   80A      H4' 2031   6.987   6.422   0.273 -0.0076 -0.6881  0.6269
   80A      O4' 2032   7.017   6.516   0.456  0.5739 -0.0116 -0.2169
   80A      C1' 2033   6.891   6.572   0.493  0.2916  0.8496 -0.0223
   80A      H1' 2034   6.825   6.493   0.529 -2.0992  1.3829 -2.8090
   80A       N9 2035   6.908   6.679   0.589 -0.6172 -0.1138  0.1373
   80A       C8 2036   7.017   6.773   0.600  0.2604 -0.9200  0.1121
   80A       H8 2037   7.108   6.769   0.543  0.6772 -0.6427  0.7418
   80A       N7 2038   7.005   6.851   0.706 -0.0471  0.1232  0.0077
   80A       C5 2039   6.878   6.828   0.756 -0.0860  0.1914  0.2354
   80A       C6 2040   6.803   6.878   0.862 -0.0740 -0.3625  0.3908
   80A       N6 2041   6.839   6.973   0.951  0.2100  0.0522 -0.2012
   80A      H61 2042   6.922   7.030   0.946  0.3858 -0.1826  0.0990
   80A      H62 2043   6.780   7.003   1.027  1.3036  0.6807  0.4251
   80A       N1 2044   6.679   6.824   0.888 -0.0614 -0.2280 -0.4209
   80A       C2 2045   6.636   6.722   0.814 -0.4753  0.0213 -0.3546
   80A       H2 2046   6.545   6.673   0.844 -0.8638 -0.5611 -2.3786
   80A       N3 2047   6.700   6.664   0.715 -0.4320 -0.2814 -0.1165
   80A       C4 2048   6.820   6.720   0.689 -0.2224 -0.5541 -0.5481
   80A      C3' 2049   6.954   6.640   0.268  0.4168  0.2259  1.0069
   80A      H3' 2050   7.006   6.733   0.291  0.1753  0.0040  2.5599
   80A      C2' 2051   6.833   6.622   0.360  0.6195  0.0054  0.2145
   80A     H2'1 2052   6.774   6.713   0.365 -0.4743 -0.5453 -1.4495
   80A      O2' 2053   6.749   6.518   0.303 -0.5690  0.3156  0.1738
   80A     HO'2 2054   6.719   6.550   0.218 -0.3138 -0.1016 -0.0727
   80A      O3' 2055   6.927   6.625   0.125  0.0659 -0.4416 -0.3374
   81U        P 2056   6.860   6.748   0.053  0.9692 -0.6459 -0.1861
   81U      O1P 2057   6.885   6.735  -0.093 -0.7346 -0.3588  0.2274
   81U      O2P 2058   6.896   6.869   0.122  0.5688  0.6917  0.1715
   81U      O5' 2059   6.702   6.735   0.081 -0.6366 -0.7892  0.2415
   81U      C5' 2060   6.627   6.638   0.010 -0.5059 -0.3907 -0.6324
   81U     H5'1 2061   6.685   6.545   0.013 -0.0601 -0.0973  1.2583
   81U     H5'2 2062   6.619   6.673  -0.093 -1.4818 -1.6171 -1.0016
   81U      C4' 2063   6.484   6.623   0.057 -0.6503  0.1084 -0.4154
   81U      H4' 2064   6.447   6.527   0.023  1.1157 -0.6207 -0.3718
   81U      O4' 2065   6.496   6.602   0.199 -0.5010  0.2517  0.1673
   81U      C1' 2066   6.385   6.662   0.268  0.6301  0.1654 -0.3277
   81U      H1' 2067   6.334   6.589   0.331  2.4810  0.5553  1.7533
   81U       N1 2068   6.426   6.770   0.352 -0.7026 -0.1394 -0.6290
   81U       C6 2069   6.524   6.858   0.313  0.2990 -0.4236  0.0388
   81U       H6 2070   6.572   6.850   0.216 -0.1846  0.1278 -0.2592
   81U       C5 2071   6.561   6.954   0.398  0.2639 -0.0344 -0.0285
   81U       H5 2072   6.629   7.034   0.373  0.5556  0.2241  1.4851
   81U       C4 2073   6.519   6.960   0.537 -0.0251 -1.1731  0.4555
   81U       O4 2074   6.548   7.047   0.622 -0.4467  0.3657  0.5721
   81U       N3 2075   6.426   6.871   0.570  0.0410  0.0838  0.2935
   81U       H3 2076   6.383   6.891   0.659 -1.8627  0.3851 -0.6478
   81U       C2 2077   6.360   6.783   0.480  0.0640  0.4824 -0.5316
   81U       O2 2078   6.258   6.723   0.521  0.9551 -0.0572  0.1339
   81U      C3' 2079   6.380   6.730   0.036 -0.5311 -0.5914  0.2343
   81U      H3' 2080   6.418   6.832   0.046  0.9875 -1.2136  1.1163
   81U      C2' 2081   6.281   6.701   0.153  0.0541  0.3974  0.0667
   81U     H2'1 2082   6.209   6.780   0.174  0.4136  1.0809 -1.1779
   81U      O2' 2083   6.202   6.588   0.125  0.4182  0.5019  0.5040
   81U     HO'2 2084   6.157   6.613   0.044  3.4369  2.8636 -0.6053
   81U      O3' 2085   6.298   6.741  -0.088 -0.7099 -0.1798 -0.0226
   82U        P 2086   6.374   6.765  -0.226  0.0873 -0.1568  0.3876
   82U      O1P 2087   6.268   6.801  -0.321  0.0423 -0.5919 -0.3031
   82U      O2P 2088   6.463   6.653  -0.254  0.2961 -0.4604 -0.3575
   82U      O5' 2089   6.464   6.894  -0.200  0.3336 -0.2758 -0.3095
   82U      C5' 2090   6.459   7.008  -0.281 -0.5498  0.3710 -0.7159
   82U     H5'1 2091   6.359   7.051  -0.278 -0.0307  1.6522 -1.1431
   82U     H5'2 2092   6.493   6.986  -0.382  0.1245  1.3736 -0.7135
   82U      C4' 2093   6.550   7.111  -0.225  0.3287 -0.0811 -0.7059
   82U      H4' 2094   6.573   7.176  -0.310  2.5223 -0.0842 -0.1800
   82U      O4' 2095   6.479   7.189  -0.121  0.3580  0.4659  0.2388
   82U      C1' 2096   6.547   7.181   0.003 -0.2762  0.0025  0.7506
   82U      H1' 2097   6.610   7.270   0.006  0.2891 -0.4090  2.2852
   82U       N1 2098   6.458   7.175   0.115 -0.5463  0.0944 -0.1864
   82U       C6 2099   6.358   7.085   0.120  0.1461 -0.5016 -0.5826
   82U       H6 2100   6.336   7.037   0.026 -1.5568  1.4037 -1.2207
   82U       C5 2101   6.281   7.074   0.231 -0.6310 -0.1161  0.3000
   82U       H5 2102   6.191   7.015   0.223 -0.9285  0.3508  0.1574
   82U       C4 2103   6.307   7.150   0.344 -0.4614 -0.7233  0.1848
   82U       O4 2104   6.247   7.140   0.452 -0.7068  0.3743 -0.2085
   82U       N3 2105   6.413   7.234   0.335  0.6359  0.0723  0.2331
   82U       H3 2106   6.444   7.267   0.425  1.0320 -2.2414  1.0173
   82U       C2 2107   6.486   7.258   0.221 -0.2500 -0.5008 -0.2143
   82U       O2 2108   6.575   7.348   0.221  0.3198  0.1511  0.4664
   82U      C3' 2109   6.675   7.056  -0.161  0.1682  0.9569 -0.1426
   82U      H3' 2110   6.709   6.958  -0.196 -0.2151 -0.2952  2.7012
   82U      C2' 2111   6.638   7.057  -0.010 -0.2123  0.1455 -0.3282
   82U     H2'1 2112   6.589   6.964   0.020  0.3878 -0.0845 -0.0401
   82U      O2' 2113   6.759   7.076   0.065  0.5180 -0.2162  0.1606
   82U     HO'2 2114   6.808   6.998   0.091 -0.9012 -0.5895  1.8885
   82U      O3' 2115   6.776   7.149  -0.183 -0.0267  0.1075 -0.8502
   82U      H3T 2116   6.811   7.162  -0.094 -0.2857 -2.0406 -0.3706
   8.63097   8.63097   6.10334   0.00000   0.00000   0.00000   0.00000   4.31535   4.31535
