# Supplementary material for: Constant-pH Molecular Dynamics of Cationic Peptide Dendrimers Binding to siRNA
Source: J Chem Inf Model. 2026 Feb 5;66(8):4734–43. doi: 10.1021/acs.jcim.5c02636 (PMC13126635; doi:10.1021/acs.jcim.5c02636)
Supplement: Supplementary file 2 [file ci5c02636_si_002.zip › zip/MH47_07_out_10.gro]

Protein
 2116
    1LY0      N    1   5.324   5.715   2.393 -0.6905  0.3130  0.4558
    1LY0     H1    2   5.283   5.758   2.311  2.3510 -0.4746 -1.6694
    1LY0     H2    3   5.289   5.623   2.416  0.3159 -0.2722 -0.2648
    1LY0     H3    4   5.316   5.772   2.476  1.5730  1.5536 -0.0957
    1LY0     CA    5   5.472   5.704   2.371  0.3502 -0.9276  0.4417
    1LY0     HA    6   5.498   5.634   2.291  0.4299  1.4485 -1.7611
    1LY0     CB    7   5.528   5.841   2.331  0.2499 -0.7566 -0.2875
    1LY0    HB1    8   5.509   5.912   2.411 -0.5872  0.0652 -1.1817
    1LY0    HB2    9   5.474   5.879   2.244 -0.7378 -0.8185  0.2921
    1LY0     CG   10   5.676   5.840   2.292  0.0089 -0.6934 -0.0414
    1LY0    HG1   11   5.676   5.799   2.191  0.6382 -1.1884  0.1532
    1LY0    HG2   12   5.728   5.781   2.368 -1.1412 -0.9330  0.5900
    1LY0     CD   13   5.735   5.992   2.282 -0.0561  0.7262 -0.3927
    1LY0    HD1   14   5.743   6.025   2.386 -0.2367 -2.5683  0.7980
    1LY0    HD2   15   5.676   6.058   2.218 -0.1340  0.0928 -0.9880
    1LY0     CE   16   5.880   6.001   2.232 -0.0596  0.5322  0.1346
    1LY0    HE1   17   5.883   5.981   2.124  1.5326  0.9091  0.0800
    1LY0    HE2   18   5.941   5.924   2.278  0.4584  0.6443 -0.3493
    1LY0     NZ   19   5.950   6.126   2.246  0.1466 -0.3889  0.5188
    1LY0    HZ1   20   6.045   6.125   2.211 -0.5768  0.8509 -1.6629
    1LY0    HZ2   21   5.904   6.199   2.193  2.0362 -0.5801 -1.5367
    1LY0    HZ3   22   5.955   6.161   2.341  1.1458  1.2231 -0.0782
    1LY0      C   23   5.540   5.655   2.496 -0.5109 -0.1202  0.2203
    1LY0      O   24   5.561   5.735   2.585  0.3979  0.0610  0.3881
    2LER      N   25   5.584   5.530   2.504 -0.2352 -0.0095  0.0959
    2LER      H   26   5.566   5.465   2.429 -0.6380 -0.9635  1.0055
    2LER     CA   27   5.623   5.468   2.629 -0.0092  0.5406 -0.8335
    2LER     HA   28   5.562   5.508   2.710  0.3431 -1.4747  0.5088
    2LER     CB   29   5.595   5.310   2.637 -0.4657  0.0820 -0.0846
    2LER    HB1   30   5.673   5.272   2.572 -0.6499  1.0933 -0.9304
    2LER    HB2   31   5.496   5.297   2.591  0.8038 -0.7438 -2.7953
    2LER     CG   32   5.592   5.249   2.782 -0.4296 -0.4569 -1.1788
    2LER     HG   33   5.686   5.262   2.836 -1.7313  1.1060  0.8533
    2LER    CD1   34   5.483   5.304   2.873  0.6742 -0.2204 -0.6797
    2LER   HD11   35   5.384   5.293   2.829  0.3119  0.1294  0.0297
    2LER   HD12   36   5.490   5.256   2.970  2.2933  1.2097 -0.0472
    2LER   HD13   37   5.495   5.409   2.899  1.4310 -0.3295 -0.5657
    2LER    CD2   38   5.555   5.096   2.769 -0.0166 -0.1873  0.2907
    2LER   HD21   39   5.576   5.047   2.864 -1.7157 -0.9600  0.3064
    2LER   HD22   40   5.449   5.085   2.746  0.2252  0.7018 -1.4105
    2LER   HD23   41   5.612   5.055   2.686 -1.7326 -0.6216 -0.7143
    2LER      C   42   5.765   5.511   2.675  0.1853 -0.1929  0.9389
    2LER      O   43   5.809   5.486   2.783  0.4458 -0.4327 -0.4500
    3LYR      N   44   5.842   5.575   2.581 -0.0160  0.3690 -0.7507
    3LYR      H   45   5.803   5.581   2.487 -1.3360  0.4565 -0.2244
    3LYR     CA   46   5.969   5.644   2.609  0.6579  0.7512  0.8932
    3LYR     HA   47   6.038   5.568   2.645 -0.3406 -1.0256 -0.7848
    3LYR     CB   48   6.019   5.692   2.476 -0.3135  0.3879  0.1592
    3LYR    HB1   49   5.965   5.780   2.444  0.7195  1.5780  1.5373
    3LYR    HB2   50   6.012   5.613   2.402  3.3025  0.6177 -0.6453
    3LYR     CG   51   6.173   5.718   2.484 -0.2711  0.7316  0.8522
    3LYR    HG1   52   6.217   5.619   2.479 -2.6629 -0.3918  0.9332
    3LYR    HG2   53   6.201   5.762   2.580  0.2005  2.1785  0.0913
    3LYR     CD   54   6.229   5.807   2.378 -0.4216 -0.0472  0.4419
    3LYR    HD1   55   6.188   5.907   2.386 -1.9204 -0.6430  0.6063
    3LYR    HD2   56   6.191   5.764   2.285 -2.1880  1.8092  0.2491
    3LYR     CE   57   6.380   5.816   2.379  0.0650  0.9310 -0.3449
    3LYR    HE1   58   6.416   5.714   2.365  0.3821  0.9331  0.4007
    3LYR    HE2   59   6.399   5.849   2.481 -0.1479 -0.2459  0.0934
    3LYR     NZ   60   6.441   5.911   2.291 -0.5181  0.0975  0.1084
    3LYR    HZ1   61   6.425   5.894   2.192  1.7431 -0.3707 -0.2221
    3LYR      C   62   5.957   5.755   2.715  0.2041 -0.5305  0.5697
    3LYR      O   63   6.050   5.781   2.785 -0.3505  0.2136 -0.5742
    4LER      N   64   5.841   5.817   2.739  0.2493  0.0410 -0.1221
    4LER      H   65   5.762   5.782   2.686 -0.6149  1.2955  0.2748
    4LER     CA   66   5.811   5.910   2.850  0.5196 -0.5416 -0.1841
    4LER     HA   67   5.889   5.985   2.854 -0.0368  0.1443 -1.4029
    4LER     CB   68   5.673   5.969   2.826 -0.3881 -0.4715 -0.0028
    4LER    HB1   69   5.643   6.019   2.918  0.1579 -0.9090  0.4250
    4LER    HB2   70   5.600   5.889   2.812  0.7748 -1.2829 -1.7855
    4LER     CG   71   5.661   6.067   2.712 -0.1366  0.4732  0.1984
    4LER     HG   72   5.639   6.005   2.625 -1.1670  0.0627  0.7360
    4LER    CD1   73   5.544   6.162   2.724  0.5023  0.5349  0.2939
    4LER   HD11   74   5.549   6.234   2.806 -1.5667  1.0913 -0.0341
    4LER   HD12   75   5.537   6.212   2.628 -1.4672 -1.2061 -0.5332
    4LER   HD13   76   5.453   6.105   2.735  0.9251 -0.0412  0.9090
    4LER    CD2   77   5.783   6.158   2.690  0.1021 -0.5335  0.4174
    4LER   HD21   78   5.853   6.087   2.647 -1.1117 -2.2005  1.0569
    4LER   HD22   79   5.762   6.225   2.607 -0.3218 -3.2513 -1.8156
    4LER   HD23   80   5.813   6.213   2.780 -0.4384  0.6870 -0.1249
    4LER      C   81   5.831   5.847   2.989  1.0740  0.0092 -0.6117
    4LER      O   82   5.819   5.918   3.086  0.0233 -0.2675 -0.3373
    5LER      N   83   5.868   5.718   2.996 -0.0202 -0.0326  0.2779
    5LER      H   84   5.887   5.667   2.911 -1.8039 -2.5763  1.2616
    5LER     CA   85   5.889   5.640   3.120  0.6200 -0.7609  0.4913
    5LER     HA   86   5.923   5.709   3.196 -1.1606  0.6904  0.0619
    5LER     CB   87   5.757   5.573   3.165 -0.5228 -0.2016  0.1797
    5LER    HB1   88   5.776   5.542   3.268 -2.2264 -0.0573  0.5765
    5LER    HB2   89   5.734   5.488   3.100 -1.6514 -0.5196  0.9506
    5LER     CG   90   5.624   5.654   3.181 -0.9122 -0.3848  0.2080
    5LER     HG   91   5.647   5.747   3.232 -1.4678 -0.0299 -0.1746
    5LER    CD1   92   5.547   5.674   3.048  0.6061 -0.1015 -0.4612
    5LER   HD11   93   5.615   5.650   2.966  0.9793  0.9724 -0.4808
    5LER   HD12   94   5.448   5.629   3.053  0.8667 -0.8407 -1.5263
    5LER   HD13   95   5.532   5.781   3.033  2.3817  0.4372  1.2413
    5LER    CD2   96   5.536   5.569   3.269 -0.5260 -0.1089 -0.4777
    5LER   HD21   97   5.577   5.570   3.370  2.1715 -0.0429 -1.5026
    5LER   HD22   98   5.444   5.624   3.290  0.4598  0.4109  3.3102
    5LER   HD23   99   5.530   5.466   3.232  0.6548 -0.4029  0.0952
    5LER      C  100   5.999   5.537   3.110  0.2341  0.3044 -0.0805
    5LER      O  101   6.049   5.488   3.214  0.0297 -0.6898  0.1496
    6LYR      N  102   6.039   5.493   2.990 -0.1583 -0.5770 -0.3238
    6LYR      H  103   5.997   5.525   2.904 -1.5696 -1.1958  0.1064
    6LYR     CA  104   6.158   5.415   2.972  0.8129 -0.3855  0.2239
    6LYR     HA  105   6.164   5.345   3.055  1.0128  1.0251  1.4321
    6LYR     CB  106   6.133   5.329   2.840  0.3472 -0.5361  0.1439
    6LYR    HB1  107   6.225   5.275   2.821  1.4170  1.4746 -0.6649
    6LYR    HB2  108   6.111   5.389   2.752  0.4094 -1.5197 -0.5496
    6LYR     CG  109   6.022   5.221   2.861 -0.2377 -0.2558 -0.4772
    6LYR    HG1  110   5.931   5.262   2.905  1.6649  1.9243  1.6733
    6LYR    HG2  111   6.055   5.155   2.942  0.2303 -0.3722 -0.7633
    6LYR     CD  112   6.005   5.139   2.733  0.0987  0.0715  0.0735
    6LYR    HD1  113   6.103   5.107   2.700 -0.0734  0.8362 -1.2277
    6LYR    HD2  114   5.961   5.217   2.671 -0.0302  1.1588  1.4627
    6LYR     CE  115   5.905   5.018   2.757  0.0494 -0.4749  0.0850
    6LYR    HE1  116   5.860   4.995   2.660  2.8307 -0.9611 -1.1886
    6LYR    HE2  117   5.833   5.054   2.831  0.8494  0.9163  0.2281
    6LYR     NZ  118   5.973   4.897   2.793  0.0256 -0.2591  0.6741
    6LYR    HZ1  119   6.056   4.868   2.743 -0.0907  0.0987  0.2703
    6LYR      C  120   6.286   5.495   2.966 -0.3935 -0.3264 -0.2472
    6LYR      O  121   6.296   5.607   2.924 -0.7046 -0.0467 -0.3326
    7LER      N  122   6.394   5.433   3.009 -0.3948  0.3530  0.3215
    7LER      H  123   6.371   5.340   3.042 -2.0246  1.2390  1.8862
    7LER     CA  124   6.521   5.494   3.030 -0.0818 -0.9333  0.3806
    7LER     HA  125   6.530   5.578   2.961 -0.4227 -0.3325  1.0547
    7LER     CB  126   6.540   5.554   3.181 -0.2672 -0.0825  0.3644
    7LER    HB1  127   6.647   5.560   3.197 -0.2265 -1.9383  1.0230
    7LER    HB2  128   6.490   5.483   3.246 -3.1246  0.6907 -0.8232
    7LER     CG  129   6.484   5.697   3.215  0.6310  0.6196  1.0773
    7LER     HG  130   6.507   5.765   3.133  0.6715 -1.0568 -0.3626
    7LER    CD1  131   6.332   5.693   3.242  0.1190 -0.0844 -0.7754
    7LER   HD11  132   6.300   5.793   3.271  0.9921 -0.2609  0.9046
    7LER   HD12  133   6.277   5.665   3.152 -1.9519 -1.5364  0.8441
    7LER   HD13  134   6.308   5.615   3.314 -1.3865  2.7845  2.0655
    7LER    CD2  135   6.549   5.749   3.344  0.2738  0.2631 -0.0664
    7LER   HD21  136   6.658   5.746   3.339  0.3219 -0.5884  0.8933
    7LER   HD22  137   6.518   5.852   3.361 -0.7644 -0.3280  1.9710
    7LER   HD23  138   6.535   5.678   3.427  2.3977  0.7761  0.8088
    7LER      C  139   6.632   5.391   3.008  0.4566 -0.0549  0.1623
    7LER      O  140   6.614   5.272   3.008 -0.0349 -0.0108 -0.1812
    8LER      N  141   6.752   5.441   2.983 -0.3546 -0.2339 -1.1939
    8LER      H  142   6.762   5.542   2.990  0.0148 -0.2817 -0.9736
    8LER     CA  143   6.863   5.365   2.926  0.5367 -0.2184 -0.6577
    8LER     HA  144   6.819   5.304   2.847 -2.1051 -1.1718  1.4260
    8LER     CB  145   6.971   5.456   2.866 -0.4059  0.6750 -0.1053
    8LER    HB1  146   7.057   5.396   2.836 -0.7552  1.4228 -2.8877
    8LER    HB2  147   7.008   5.516   2.949 -0.0423  0.1820  0.0902
    8LER     CG  148   6.929   5.536   2.740  0.0315 -0.7321  0.3918
    8LER     HG  149   6.839   5.594   2.761  0.2483 -1.0372  2.3534
    8LER    CD1  150   7.036   5.647   2.715 -0.7166  0.3680 -0.1622
    8LER   HD11  151   7.040   5.718   2.798 -0.7145 -0.4001  0.5111
    8LER   HD12  152   7.130   5.595   2.697  1.3035  4.0296 -1.2423
    8LER   HD13  153   6.995   5.698   2.627 -1.1266  0.8535  0.3012
    8LER    CD2  154   6.916   5.447   2.616 -0.5397  0.2034 -0.6586
    8LER   HD21  155   6.827   5.389   2.637 -0.9048  1.0296  0.1381
    8LER   HD22  156   6.899   5.501   2.523  0.7020 -0.5438 -1.3596
    8LER   HD23  157   7.008   5.388   2.615 -0.4142  0.2570  1.7496
    8LER      C  158   6.921   5.260   3.026  0.8081 -1.2376 -0.4680
    8LER      O  159   6.965   5.296   3.139  0.3398  0.8967 -0.4046
    9LYR      N  160   6.927   5.135   2.987 -0.6746  0.5088  0.0040
    9LYR      H  161   6.874   5.123   2.902  0.1079  1.0226 -0.5802
    9LYR     CA  162   6.985   5.020   3.060  0.0596 -0.3292  0.1906
    9LYR     HA  163   6.929   5.003   3.152  1.6851 -1.3516  1.0262
    9LYR     CB  164   6.957   4.887   2.983  0.2037 -0.0193  0.6720
    9LYR    HB1  165   7.013   4.805   3.029 -1.9965 -0.0348  3.5903
    9LYR    HB2  166   6.977   4.890   2.876  0.3954 -2.3049  0.5828
    9LYR     CG  167   6.812   4.854   2.997  0.0482 -0.0712  0.1410
    9LYR    HG1  168   6.747   4.937   2.970  1.6711  0.9442 -0.8494
    9LYR    HG2  169   6.789   4.824   3.099  2.0519  2.4893  1.4668
    9LYR     CD  170   6.762   4.739   2.907 -0.1858 -0.4610 -0.5895
    9LYR    HD1  171   6.661   4.709   2.934 -0.4840  2.2423  1.6291
    9LYR    HD2  172   6.825   4.651   2.924 -0.8757 -0.7799  0.3763
    9LYR     CE  173   6.760   4.766   2.763  0.1464 -0.1997  1.1053
    9LYR    HE1  174   6.748   4.672   2.708 -4.4330  0.3213  0.8647
    9LYR    HE2  175   6.854   4.815   2.737 -0.1082 -0.7345 -1.0243
    9LYR     NZ  176   6.655   4.858   2.719  0.2334  0.2438 -0.2106
    9LYR    HZ1  177   6.560   4.826   2.716 -0.3028  1.7748 -0.6161
    9LYR      C  178   7.130   5.044   3.098  0.3350  0.4244  0.5919
    9LYR      O  179   7.171   4.984   3.196 -0.7451  0.4225  0.0250
   10LER      N  180   7.202   5.131   3.029 -0.1096 -0.2346  0.1188
   10LER      H  181   7.154   5.166   2.947 -0.5472 -0.3965  0.3053
   10LER     CA  182   7.333   5.185   3.069 -1.2123 -0.4608  0.0014
   10LER     HA  183   7.403   5.101   3.062 -0.0587  0.2853  1.8196
   10LER     CB  184   7.384   5.307   2.982  0.4596 -0.2691  0.1040
   10LER    HB1  185   7.484   5.330   3.020  0.0513 -0.5587  1.4145
   10LER    HB2  186   7.326   5.398   2.996 -1.0779 -1.3268  0.8510
   10LER     CG  187   7.380   5.285   2.838  0.1693  0.1956 -0.0416
   10LER     HG  188   7.278   5.291   2.801  0.6804  2.7924 -1.2844
   10LER    CD1  189   7.444   5.413   2.768  0.6762 -0.3593  0.3883
   10LER   HD11  190   7.551   5.420   2.784  1.0891 -1.5493 -1.5238
   10LER   HD12  191   7.441   5.381   2.663  1.6417  1.0582 -0.0893
   10LER   HD13  192   7.388   5.506   2.775 -1.3847 -1.5727  1.0499
   10LER    CD2  193   7.459   5.168   2.778 -0.3720 -0.1649 -0.0342
   10LER   HD21  194   7.565   5.178   2.802 -0.7358 -2.5559  3.2517
   10LER   HD22  195   7.419   5.076   2.820  1.1923 -0.5585  0.6667
   10LER   HD23  196   7.451   5.165   2.669 -2.0336  0.8938  0.0266
   10LER      C  197   7.335   5.242   3.214  0.5320 -0.6238  0.0179
   10LER      O  198   7.438   5.227   3.283  0.5416 -0.5079 -0.1442
   11LER      N  199   7.222   5.287   3.271 -0.1283 -0.2797 -0.1005
   11LER      H  200   7.141   5.295   3.210  0.1187  1.4716 -0.2562
   11LER     CA  201   7.208   5.344   3.409 -0.3374  0.0729  0.8581
   11LER     HA  202   7.298   5.400   3.438 -0.4210  0.3460  0.5859
   11LER     CB  203   7.088   5.438   3.410  0.4341 -0.9531 -0.7249
   11LER    HB1  204   7.065   5.465   3.513  0.5174 -0.4391 -0.8379
   11LER    HB2  205   7.001   5.380   3.379  0.7544 -1.2600 -1.0744
   11LER     CG  206   7.088   5.563   3.316  0.3500 -0.1633  0.2104
   11LER     HG  207   7.071   5.543   3.210  0.9145  0.7359 -0.0568
   11LER    CD1  208   6.977   5.668   3.350  0.4671  0.3898  0.7032
   11LER   HD11  209   6.879   5.621   3.340  0.3413  0.5201  1.2773
   11LER   HD12  210   6.994   5.707   3.450  0.8832  0.0495  0.7672
   11LER   HD13  211   6.994   5.743   3.273  2.7231  0.1384  0.8856
   11LER    CD2  212   7.224   5.629   3.317 -1.0447  0.7623 -0.6022
   11LER   HD21  213   7.221   5.725   3.266 -1.9258  1.0138 -0.1047
   11LER   HD22  214   7.261   5.640   3.419  0.7278 -0.9507 -0.9938
   11LER   HD23  215   7.300   5.565   3.273 -0.6965 -0.0847  1.1288
   11LER      C  216   7.187   5.232   3.511  0.9311 -0.0627  0.0278
   11LER      O  217   7.203   5.257   3.628  0.3351  0.0873 -0.0608
   12LER      N  218   7.163   5.110   3.468 -0.1230 -0.3401 -0.7486
   12LER      H  219   7.137   5.098   3.371  0.1358  1.9359 -1.1540
   12LER     CA  220   7.186   4.991   3.550  0.5593 -1.2413  0.7544
   12LER     HA  221   7.154   5.020   3.650 -0.7510 -0.7141  0.2044
   12LER     CB  222   7.100   4.871   3.498  0.7780 -0.5913  0.2470
   12LER    HB1  223   7.101   4.794   3.576  1.3198  0.0644  0.9024
   12LER    HB2  224   7.147   4.830   3.409  1.5035 -2.0450  1.2544
   12LER     CG  225   6.948   4.885   3.463  0.6270 -0.2711  0.3390
   12LER     HG  226   6.942   4.962   3.386  1.3531 -0.9897 -0.4596
   12LER    CD1  227   6.905   4.754   3.396  0.9181  0.6963 -0.3093
   12LER   HD11  228   6.969   4.743   3.309  0.7402  0.4375 -0.4071
   12LER   HD12  229   6.919   4.669   3.463 -0.7902 -0.0279 -0.8210
   12LER   HD13  230   6.799   4.747   3.372  0.7218 -1.3290  0.9414
   12LER    CD2  231   6.850   4.921   3.575  0.0656 -0.2749 -0.3080
   12LER   HD21  232   6.747   4.888   3.562 -0.1518  1.0874 -2.6905
   12LER   HD22  233   6.879   4.863   3.663 -0.8740 -0.6857 -0.2520
   12LER   HD23  234   6.854   5.028   3.595 -0.6688 -0.3408  0.2207
   12LER      C  235   7.328   4.952   3.561 -0.4454 -0.1247  0.4350
   12LER      O  236   7.375   4.917   3.670 -0.3424  0.0224  0.0089
   13LER      N  237   7.396   4.963   3.442  0.8062  0.5873 -0.5447
   13LER      H  238   7.332   4.992   3.370 -1.4724  1.2443  1.5937
   13LER     CA  239   7.536   4.919   3.427 -0.2733  0.1038 -0.7789
   13LER     HA  240   7.543   4.824   3.480 -0.5144 -0.7063 -2.1623
   13LER     CB  241   7.581   4.886   3.287 -0.0781 -0.0879 -0.4138
   13LER    HB1  242   7.689   4.874   3.292 -0.3546 -2.6642  1.3979
   13LER    HB2  243   7.556   4.972   3.225 -0.5548  1.8756  2.3339
   13LER     CG  244   7.522   4.759   3.215 -0.1939 -0.2640 -0.2070
   13LER     HG  245   7.420   4.786   3.189  0.4762  2.3148 -0.4215
   13LER    CD1  246   7.600   4.730   3.083 -0.3309  0.5354  0.0229
   13LER   HD11  247   7.556   4.648   3.026  1.0468 -0.3988  0.2597
   13LER   HD12  248   7.600   4.808   3.006 -0.5632  1.0151  0.4971
   13LER   HD13  249   7.699   4.691   3.108 -0.4950  0.2789  0.2761
   13LER    CD2  250   7.514   4.629   3.299  0.2429  0.6029  0.2269
   13LER   HD21  251   7.613   4.584   3.308  0.4896  1.2114  0.7040
   13LER   HD22  252   7.464   4.638   3.396 -0.1266  1.1807 -0.0075
   13LER   HD23  253   7.451   4.557   3.248 -2.7806  0.7965  3.3062
   13LER      C  254   7.630   5.018   3.502 -0.3236 -0.3857 -0.0907
   13LER      O  255   7.724   4.983   3.575  0.1249 -0.3379  0.4240
   14NH2      N  256   7.604   5.146   3.509 -0.3629  0.0130  0.1620
   14NH2     H1  257   7.521   5.184   3.465 -1.2548  0.4932  2.1540
   14NH2     H2  258   7.677   5.198   3.555 -0.7423 -2.1729  3.6692
   15LY0      N  259   6.662   6.501   2.375 -0.1377  0.5759  0.0942
   15LY0     H1  260   6.681   6.537   2.467 -3.0370 -0.2034  1.1227
   15LY0     H2  261   6.565   6.484   2.353 -0.5984  1.6551  1.1974
   15LY0     H3  262   6.695   6.564   2.303  2.0137  0.6141  1.0448
   15LY0     CA  263   6.732   6.369   2.359  0.5523  0.0952 -0.0380
   15LY0     HA  264   6.830   6.385   2.315 -0.4612  1.1366 -2.0532
   15LY0     CB  265   6.733   6.289   2.490  0.4371  0.1188 -0.5690
   15LY0    HB1  266   6.772   6.187   2.496  0.3051  0.1436  1.5661
   15LY0    HB2  267   6.635   6.280   2.536  0.1137  1.1224 -1.0394
   15LY0     CG  268   6.815   6.365   2.597 -0.7677 -0.5899  0.7392
   15LY0    HG1  269   6.807   6.329   2.700 -3.1022  0.3197  0.9227
   15LY0    HG2  270   6.773   6.465   2.601 -3.3376 -1.3307 -3.0995
   15LY0     CD  271   6.962   6.375   2.561 -0.5387 -0.2796 -0.2919
   15LY0    HD1  272   6.978   6.446   2.480 -1.0759 -2.4468 -2.4152
   15LY0    HD2  273   7.000   6.274   2.541 -1.0361 -0.3692 -0.8092
   15LY0     CE  274   7.045   6.439   2.671  0.6673  0.2093  0.2009
   15LY0    HE1  275   7.029   6.381   2.762  0.8601  0.6489  0.5191
   15LY0    HE2  276   7.025   6.543   2.699 -0.2620  0.3257 -0.8337
   15LY0     NZ  277   7.184   6.439   2.622  0.0019 -0.1218 -0.3183
   15LY0    HZ1  278   7.228   6.350   2.605  0.1429 -0.3547  1.1621
   15LY0    HZ2  279   7.189   6.492   2.535  0.0429  0.6226  0.1237
   15LY0    HZ3  280   7.247   6.478   2.691  1.4822 -0.7581 -1.2560
   15LY0      C  281   6.643   6.283   2.277  0.4454  0.2174 -0.2418
   15LY0      O  282   6.524   6.311   2.251 -0.4318  0.1727 -0.2212
   16LER      N  283   6.693   6.162   2.242 -0.6661 -0.0559 -0.6654
   16LER      H  284   6.791   6.147   2.260 -1.0136  0.7221  2.4943
   16LER     CA  285   6.617   6.047   2.201 -0.2358  0.0646  0.0077
   16LER     HA  286   6.542   6.063   2.123  0.1992  0.1439 -0.3987
   16LER     CB  287   6.712   5.934   2.151 -0.4453 -0.6184  0.0059
   16LER    HB1  288   6.658   5.840   2.163 -0.5015 -0.4338  1.3743
   16LER    HB2  289   6.806   5.935   2.207  0.0344  0.5150 -0.7885
   16LER     CG  290   6.743   5.935   1.997  0.2919  0.0012 -0.1020
   16LER     HG  291   6.789   6.031   1.971 -0.1108 -0.5428 -3.1522
   16LER    CD1  292   6.846   5.833   1.951 -0.7318 -0.3207 -0.1631
   16LER   HD11  293   6.870   5.858   1.848  0.6570  1.8004  0.5974
   16LER   HD12  294   6.933   5.843   2.015 -0.6307  1.5025 -0.5235
   16LER   HD13  295   6.806   5.733   1.937 -0.0251 -0.2793 -2.9750
   16LER    CD2  296   6.614   5.909   1.914 -0.3163 -0.5605 -0.3795
   16LER   HD21  297   6.538   5.983   1.942 -0.7466 -1.7407  1.8053
   16LER   HD22  298   6.640   5.924   1.809 -0.9344 -1.4426 -0.6712
   16LER   HD23  299   6.583   5.807   1.936  1.0429 -1.1349 -1.0002
   16LER      C  300   6.537   5.993   2.322 -0.2218  0.1284 -0.4129
   16LER      O  301   6.585   5.997   2.436 -0.6661 -0.3399 -0.1333
   17LY0      N  302   6.244   4.667   4.433 -0.3783  0.0469 -0.0964
   17LY0     H1  303   6.342   4.649   4.448 -0.3791  0.5599  0.5465
   17LY0     H2  304   6.199   4.704   4.515 -3.1120 -1.5724 -0.7192
   17LY0     H3  305   6.203   4.576   4.414  0.5319 -0.8040  1.7639
   17LY0     CA  306   6.215   4.757   4.319  0.1372  0.2831  0.3176
   17LY0     HA  307   6.108   4.770   4.303 -0.4873 -1.8962  2.1406
   17LY0     CB  308   6.265   4.898   4.343 -0.4928 -0.4108 -0.4981
   17LY0    HB1  309   6.259   4.955   4.250 -3.2842 -0.2540 -0.2978
   17LY0    HB2  310   6.368   4.897   4.380  0.3737  1.1351 -2.6517
   17LY0     CG  311   6.177   4.974   4.441  0.1127 -0.1350  0.0314
   17LY0    HG1  312   6.173   4.908   4.528 -0.4441 -0.0682  0.0555
   17LY0    HG2  313   6.076   4.977   4.401  0.2828 -0.3313 -0.4266
   17LY0     CD  314   6.227   5.116   4.473 -0.0910 -0.0588  0.1068
   17LY0    HD1  315   6.242   5.170   4.380  1.0595  0.6853  0.6918
   17LY0    HD2  316   6.316   5.115   4.536 -1.6235  1.0936  2.4624
   17LY0     CE  317   6.113   5.185   4.559 -0.1355  0.7694  0.2464
   17LY0    HE1  318   6.106   5.129   4.652  0.4206 -1.4892 -1.0224
   17LY0    HE2  319   6.020   5.181   4.503  0.0345  1.1166 -0.0662
   17LY0     NZ  320   6.155   5.326   4.590  0.0376 -0.5926 -1.2327
   17LY0    HZ1  321   6.250   5.328   4.626 -1.0430  0.5573  1.8777
   17LY0    HZ2  322   6.145   5.382   4.507 -2.1918  0.6555 -0.1920
   17LY0    HZ3  323   6.090   5.363   4.658  1.1415  0.3396 -0.6500
   17LY0      C  324   6.278   4.704   4.195 -1.4608 -0.6710 -0.0914
   17LY0      O  325   6.392   4.734   4.153 -0.5203  0.3359  0.0183
   18LER      N  326   6.204   4.614   4.132 -0.9145 -0.0224 -0.0520
   18LER      H  327   6.107   4.601   4.156 -0.7808 -1.2277 -0.1160
   18LER     CA  328   6.247   4.551   4.003 -0.4577 -0.1082  0.1945
   18LER     HA  329   6.356   4.552   3.997 -0.4178 -3.2383 -2.4221
   18LER     CB  330   6.208   4.403   3.993  0.0770 -0.5362 -1.0674
   18LER    HB1  331   6.259   4.366   4.082 -1.1829 -1.4742 -0.7068
   18LER    HB2  332   6.257   4.350   3.912 -0.1573  0.7368 -2.0709
   18LER     CG  333   6.056   4.373   4.008 -1.2264  0.1651  0.1186
   18LER     HG  334   6.022   4.433   4.092  0.2536  2.2290 -0.6771
   18LER    CD1  335   5.972   4.401   3.879 -0.4636  0.4325 -0.2710
   18LER   HD11  336   6.006   4.335   3.799 -0.4937  0.1280 -0.0325
   18LER   HD12  337   5.870   4.379   3.910  0.0231  2.4963  3.3021
   18LER   HD13  338   5.974   4.504   3.844  0.5955  1.0778  1.5752
   18LER    CD2  339   6.045   4.223   4.032  0.2942  0.2736  0.2456
   18LER   HD21  340   6.081   4.186   4.129  0.4228  1.1528  0.5374
   18LER   HD22  341   5.943   4.185   4.031  0.5634 -0.6446  1.9929
   18LER   HD23  342   6.094   4.171   3.949  0.7063  0.7384  0.1939
   18LER      C  343   6.193   4.632   3.885  0.1820 -0.4699  0.1935
   18LER      O  344   6.108   4.717   3.914  0.5093 -0.7327 -0.0808
   19LYR      N  345   6.243   4.605   3.763 -0.5113  0.2375  0.4073
   19LYR      H  346   6.295   4.520   3.749  1.0938  1.5828 -2.9797
   19LYR     CA  347   6.217   4.694   3.647 -0.4117 -0.4602 -0.1804
   19LYR     HA  348   6.140   4.767   3.674 -2.5431 -2.5102 -0.3286
   19LYR     CB  349   6.345   4.759   3.614 -0.2217 -0.0055 -0.2626
   19LYR    HB1  350   6.317   4.823   3.530 -1.2033  0.0419  0.0795
   19LYR    HB2  351   6.410   4.676   3.586 -1.9644 -1.6905  0.4065
   19LYR     CG  352   6.409   4.845   3.726 -0.3304 -0.3667 -0.1015
   19LYR    HG1  353   6.498   4.886   3.680 -1.3512  0.9395 -0.9713
   19LYR    HG2  354   6.445   4.784   3.809  4.0093  0.9759 -0.7833
   19LYR     CD  355   6.323   4.965   3.766  0.1868 -0.3369 -0.0394
   19LYR    HD1  356   6.226   4.921   3.790  1.5983 -3.1283  1.0574
   19LYR    HD2  357   6.302   5.034   3.685  0.3408 -0.4453 -0.1712
   19LYR     CE  358   6.387   5.034   3.881  0.6430  0.1782 -0.8211
   19LYR    HE1  359   6.452   4.972   3.942 -0.7945 -0.1294  0.4669
   19LYR    HE2  360   6.317   5.071   3.956  2.1040 -3.1405  2.4768
   19LYR     NZ  361   6.463   5.151   3.831  0.1362  0.2146 -0.1130
   19LYR    HZ1  362   6.404   5.228   3.805  1.9369  1.0669 -1.9472
   19LYR      C  363   6.153   4.619   3.526 -0.9504 -0.2976  0.3909
   19LYR      O  364   6.190   4.506   3.493 -0.7113  0.5419  0.4339
   20LER      N  365   6.066   4.683   3.443  0.0346 -0.5789  0.2419
   20LER      H  366   6.040   4.773   3.481  1.9172  0.0505  0.1486
   20LER     CA  367   5.997   4.622   3.325 -0.3631  0.3574  0.7990
   20LER     HA  368   6.035   4.521   3.309  0.7017  1.0832 -1.8221
   20LER     CB  369   5.846   4.615   3.345  0.2205  0.2550  0.4535
   20LER    HB1  370   5.794   4.577   3.258  0.7189 -0.9206  0.6503
   20LER    HB2  371   5.814   4.714   3.378  2.5405  0.6130  1.8819
   20LER     CG  372   5.805   4.520   3.456 -0.4010  0.1628  0.4881
   20LER     HG  373   5.858   4.566   3.540 -1.7184  1.7682  0.4977
   20LER    CD1  374   5.658   4.524   3.491  0.7162 -0.2666  0.1499
   20LER   HD11  375   5.628   4.460   3.574 -2.1213  1.3628  0.4878
   20LER   HD12  376   5.626   4.625   3.515  1.3275 -0.5317  2.3546
   20LER   HD13  377   5.603   4.476   3.410  0.3968 -1.8114  1.2456
   20LER    CD2  378   5.846   4.375   3.429 -0.1191 -0.0610 -0.2753
   20LER   HD21  379   5.939   4.352   3.481 -0.2020  0.4290  0.0916
   20LER   HD22  380   5.778   4.312   3.486  1.3803 -0.9149  0.6102
   20LER   HD23  381   5.845   4.341   3.325  0.8887  2.2113 -1.1025
   20LER      C  382   6.036   4.699   3.191  0.0824 -0.2155 -0.5754
   20LER      O  383   6.098   4.806   3.194  0.7609  0.2614 -0.1754
   21LER      N  384   5.979   4.657   3.080 -0.1595  0.0619  0.5207
   21LER      H  385   5.934   4.566   3.078  1.2214 -0.6384 -0.0033
   21LER     CA  386   6.025   4.706   2.947  0.0780  0.2883 -0.0879
   21LER     HA  387   6.126   4.744   2.955 -0.3390  1.3558  0.2065
   21LER     CB  388   6.039   4.583   2.857 -0.9750  0.3284  0.0821
   21LER    HB1  389   5.941   4.535   2.863  0.1909 -2.0712  1.1024
   21LER    HB2  390   6.108   4.516   2.908  0.8704  2.6192  0.8098
   21LER     CG  391   6.085   4.600   2.713 -0.0919 -0.0917 -0.3561
   21LER     HG  392   6.026   4.684   2.675 -0.1903  0.6420  1.3324
   21LER    CD1  393   6.232   4.639   2.712 -0.4209  0.0476 -0.4906
   21LER   HD11  394   6.245   4.731   2.770  1.4472  0.3070 -1.2420
   21LER   HD12  395   6.283   4.556   2.762  1.5053  0.7509 -1.1696
   21LER   HD13  396   6.266   4.638   2.609 -0.7373 -0.3712 -0.5911
   21LER    CD2  397   6.060   4.477   2.626 -0.1784 -0.3598 -0.4238
   21LER   HD21  398   5.955   4.449   2.623 -0.8256  1.5646  1.4670
   21LER   HD22  399   6.086   4.492   2.521 -2.5379 -3.9180 -1.6903
   21LER   HD23  400   6.116   4.390   2.659  0.5015 -1.0606 -3.1262
   21LER      C  401   5.936   4.819   2.892  0.6897 -0.8305  0.0139
   21LER      O  402   5.812   4.812   2.920  0.2036  0.1091 -0.2903
   22LY0      N  403   6.944   5.359   4.133  0.4581 -0.1765 -0.0147
   22LY0     H1  404   6.999   5.361   4.048  2.9112  0.6535  1.4751
   22LY0     H2  405   7.010   5.394   4.202  2.7705  0.7823 -2.4957
   22LY0     H3  406   6.902   5.269   4.148  0.5216 -0.0849  0.7485
   22LY0     CA  407   6.838   5.464   4.113  0.4121 -0.2387  0.0189
   22LY0     HA  408   6.802   5.491   4.212  0.1847 -0.8704  0.1126
   22LY0     CB  409   6.914   5.576   4.041 -0.2068  0.3622  0.5927
   22LY0    HB1  410   6.840   5.645   4.000 -1.2787  0.1060  2.0017
   22LY0    HB2  411   6.965   5.534   3.954 -0.7989 -2.4122  1.4723
   22LY0     CG  412   7.009   5.650   4.131 -0.2850 -0.1119  0.3207
   22LY0    HG1  413   7.017   5.616   4.234 -1.6865  1.5723  1.0290
   22LY0    HG2  414   6.966   5.749   4.139  0.0508  0.1413 -0.8063
   22LY0     CD  415   7.157   5.668   4.074 -0.0793 -0.3618  0.2607
   22LY0    HD1  416   7.157   5.702   3.971  1.8928  0.6797  0.5656
   22LY0    HD2  417   7.214   5.575   4.081 -0.1965 -0.5574 -1.1232
   22LY0     CE  418   7.225   5.789   4.145  0.7802  0.2148  0.6562
   22LY0    HE1  419   7.144   5.853   4.180 -1.4928 -1.0608 -1.9296
   22LY0    HE2  420   7.267   5.854   4.069 -2.0521  0.4792 -0.7974
   22LY0     NZ  421   7.311   5.743   4.261  0.1706 -0.3179  0.7098
   22LY0    HZ1  422   7.360   5.820   4.304 -0.8031  0.9942 -0.4361
   22LY0    HZ2  423   7.250   5.695   4.327 -0.1289 -0.4145  0.3687
   22LY0    HZ3  424   7.385   5.678   4.241  2.2774  2.2175 -0.2463
   22LY0      C  425   6.716   5.414   4.028  0.1747  0.1562 -0.1996
   22LY0      O  426   6.601   5.406   4.080 -0.0913 -0.8152 -0.2972
   23LER      N  427   6.744   5.359   3.905 -0.3344  0.9396 -0.0082
   23LER      H  428   6.843   5.353   3.885  0.6164 -1.8424  4.1553
   23LER     CA  429   6.647   5.314   3.811  1.1643  0.3368  0.3088
   23LER     HA  430   6.557   5.374   3.825  1.4884  1.0591 -0.5858
   23LER     CB  431   6.693   5.340   3.668 -1.0727 -0.1760 -0.5167
   23LER    HB1  432   6.794   5.304   3.653  0.4219  2.8263  1.3585
   23LER    HB2  433   6.709   5.447   3.655 -1.8408 -0.1209 -1.1275
   23LER     CG  434   6.621   5.280   3.553 -0.1636  0.0994 -0.6464
   23LER     HG  435   6.609   5.173   3.572 -0.0422 -0.1301 -1.7654
   23LER    CD1  436   6.487   5.351   3.540  0.7025 -0.3184 -0.6601
   23LER   HD11  437   6.427   5.334   3.630  0.5220 -0.9644 -0.8962
   23LER   HD12  438   6.505   5.457   3.522 -2.6028  0.3227 -0.8670
   23LER   HD13  439   6.430   5.310   3.457 -0.2782  2.0261 -1.2359
   23LER    CD2  440   6.694   5.302   3.419 -0.0478 -0.2818  0.1490
   23LER   HD21  441   6.699   5.410   3.405  0.2954 -0.1032  1.5316
   23LER   HD22  442   6.791   5.254   3.408  1.0877  1.8536  0.4493
   23LER   HD23  443   6.638   5.258   3.336  0.9409 -2.0876  0.3836
   23LER      C  444   6.595   5.171   3.840 -0.3824 -0.1256  0.2796
   23LER      O  445   6.672   5.073   3.869 -0.8103 -0.0414  0.2869
   24LY0      N  446   5.495   6.173   4.438 -0.1273 -0.4047 -0.6050
   24LY0     H1  447   5.552   6.183   4.521  0.2082 -1.7811 -0.6396
   24LY0     H2  448   5.501   6.260   4.388 -0.3327 -0.5398 -0.8676
   24LY0     H3  449   5.398   6.170   4.467 -0.0544  1.9579  0.0907
   24LY0     CA  450   5.535   6.049   4.363 -0.0493 -0.0464  0.3922
   24LY0     HA  451   5.624   6.071   4.306 -2.0896  1.7574 -2.3564
   24LY0     CB  452   5.570   5.917   4.449 -0.0141 -1.0479  0.5892
   24LY0    HB1  453   5.576   5.830   4.384  0.4546  0.7045 -1.8357
   24LY0    HB2  454   5.491   5.903   4.523 -1.5668  2.1713 -0.2773
   24LY0     CG  455   5.699   5.937   4.522  0.0604  0.1068  0.0603
   24LY0    HG1  456   5.689   6.014   4.599  0.2592 -0.5858  0.8008
   24LY0    HG2  457   5.779   5.970   4.456 -0.3030  0.4682 -0.1961
   24LY0     CD  458   5.739   5.813   4.609 -0.1137  0.2794  0.4615
   24LY0    HD1  459   5.757   5.726   4.545  0.2342  0.3171  0.5065
   24LY0    HD2  460   5.655   5.792   4.674 -0.5660  0.7464  0.0415
   24LY0     CE  461   5.863   5.859   4.678 -0.2643  0.3388 -1.2559
   24LY0    HE1  462   5.851   5.956   4.726  0.4336 -0.2522  0.1678
   24LY0    HE2  463   5.940   5.872   4.602  0.6393  0.2354 -0.3866
   24LY0     NZ  464   5.911   5.749   4.770  0.1905 -0.1362 -0.1005
   24LY0    HZ1  465   5.913   5.656   4.733  2.2102 -0.4390  0.6337
   24LY0    HZ2  466   6.011   5.763   4.782 -0.1372  2.1408  0.5953
   24LY0    HZ3  467   5.855   5.744   4.854 -2.3943  0.2251 -1.6807
   24LY0      C  468   5.429   6.026   4.248 -0.3741  0.4163 -0.3748
   24LY0      O  469   5.312   6.064   4.269 -0.2502  0.1331  0.2906
   25LER      N  470   5.466   5.976   4.131 -0.0105  0.1375 -0.4065
   25LER      H  471   5.565   5.957   4.124 -0.0365  0.2213 -1.0679
   25LER     CA  472   5.387   5.970   4.005  0.5747  0.5225  0.1364
   25LER     HA  473   5.283   5.944   4.025  0.3847  0.3562 -0.9735
   25LER     CB  474   5.382   6.116   3.944 -0.3152  0.4174 -0.1745
   25LER    HB1  475   5.486   6.142   3.924  0.1397 -1.0186  0.2095
   25LER    HB2  476   5.343   6.172   4.029 -1.8175  0.8751 -1.1441
   25LER     CG  477   5.298   6.138   3.825  0.9267  0.0048  0.2839
   25LER     HG  478   5.328   6.075   3.741  2.1232 -1.2865  1.6284
   25LER    CD1  479   5.144   6.116   3.844 -0.1441 -0.7717 -0.1811
   25LER   HD11  480   5.107   6.186   3.919  1.2147 -1.4735  1.1995
   25LER   HD12  481   5.093   6.142   3.751 -1.1390  0.8260  0.7535
   25LER   HD13  482   5.120   6.011   3.862 -1.9509 -0.3019  0.4330
   25LER    CD2  483   5.322   6.282   3.778  0.2849  0.2037 -0.2650
   25LER   HD21  484   5.259   6.303   3.691 -3.7540 -0.4243  2.2384
   25LER   HD22  485   5.292   6.341   3.864  3.2526 -0.7515  1.5636
   25LER   HD23  486   5.428   6.302   3.764  0.9933 -2.2890  0.9626
   25LER      C  487   5.422   5.866   3.897 -0.4091  0.2869  0.0903
   25LER      O  488   5.336   5.843   3.807  0.1153  0.1305 -0.3348
   26LYR      N  489   5.539   5.803   3.904  0.1574  0.5280  0.1459
   26LYR      H  490   5.608   5.830   3.972 -0.1169 -0.1574  0.7130
   26LYR     CA  491   5.592   5.704   3.806 -0.0663  0.2446 -0.0438
   26LYR     HA  492   5.518   5.658   3.741  0.9882  1.9601 -2.5872
   26LYR     CB  493   5.686   5.769   3.709  0.1829 -0.2667  0.9473
   26LYR    HB1  494   5.744   5.688   3.664 -0.7729  0.5199 -1.9819
   26LYR    HB2  495   5.756   5.839   3.754  0.2324 -0.2347  0.8211
   26LYR     CG  496   5.604   5.839   3.600 -0.0112  0.4203 -0.5609
   26LYR    HG1  497   5.559   5.928   3.644 -4.2223 -1.6563 -0.1400
   26LYR    HG2  498   5.520   5.776   3.570  0.5722 -0.5848 -0.1535
   26LYR     CD  499   5.690   5.885   3.485  0.0234 -0.2628  0.8182
   26LYR    HD1  500   5.732   5.801   3.431 -1.3675 -0.2273 -0.3654
   26LYR    HD2  501   5.775   5.940   3.526 -0.1396 -0.3359  1.2604
   26LYR     CE  502   5.622   5.983   3.390 -0.3695 -0.6255 -1.2514
   26LYR    HE1  503   5.572   6.064   3.444  3.0600  1.2674 -0.5813
   26LYR    HE2  504   5.559   5.923   3.324 -0.4976 -1.6159 -0.2657
   26LYR     NZ  505   5.717   6.057   3.314 -0.3111  0.3082 -0.4953
   26LYR    HZ1  506   5.755   6.006   3.235 -1.2497 -1.0031 -0.1321
   26LYR      C  507   5.667   5.585   3.872  0.1856 -0.0948  0.0118
   26LYR      O  508   5.733   5.599   3.970 -0.2873  0.4079  0.2420
   27LER      N  509   5.669   5.472   3.802 -0.6788  0.1368 -0.1090
   27LER      H  510   5.617   5.464   3.716 -3.0537  1.0612  1.1518
   27LER     CA  511   5.762   5.357   3.825 -0.0241 -0.7923 -0.2849
   27LER     HA  512   5.830   5.382   3.907 -1.5403 -1.0986  1.1159
   27LER     CB  513   5.668   5.242   3.867 -0.4036  0.1685  0.0863
   27LER    HB1  514   5.729   5.152   3.875  3.1621  2.3968  0.1609
   27LER    HB2  515   5.601   5.222   3.784 -0.1473 -1.2612  0.1944
   27LER     CG  516   5.585   5.267   3.996  0.6024 -0.4835 -0.5188
   27LER     HG  517   5.507   5.341   3.978 -0.6331 -1.4696  0.5284
   27LER    CD1  518   5.510   5.137   4.032 -0.2410  0.4866  0.3970
   27LER   HD11  519   5.593   5.066   4.029 -0.3173  0.4161 -0.9393
   27LER   HD12  520   5.458   5.136   4.128 -2.3635 -1.0763 -0.6749
   27LER   HD13  521   5.438   5.121   3.952 -0.7579  0.5396  0.8482
   27LER    CD2  522   5.673   5.291   4.115 -0.1735 -0.0688  0.2721
   27LER   HD21  523   5.763   5.230   4.107 -0.4899 -0.3837 -1.1774
   27LER   HD22  524   5.713   5.392   4.106 -2.1156  0.6654 -0.8159
   27LER   HD23  525   5.626   5.269   4.211  0.1793  0.4763  0.5724
   27LER      C  526   5.840   5.333   3.696 -0.1176  0.5997 -0.0064
   27LER      O  527   5.789   5.278   3.596 -0.1875  0.3362  0.4972
   28LER      N  528   5.968   5.380   3.689 -0.1933 -0.5124 -0.4152
   28LER      H  529   6.013   5.421   3.770 -1.4044 -0.5196  0.2815
   28LER     CA  530   6.042   5.389   3.570 -0.4783  0.4237  0.2680
   28LER     HA  531   5.975   5.420   3.490  0.1302 -0.9666 -0.8227
   28LER     CB  532   6.150   5.500   3.574 -0.0366  0.3563 -0.5214
   28LER    HB1  533   6.214   5.493   3.486  0.0966  0.2277 -0.4158
   28LER    HB2  534   6.214   5.458   3.652 -0.3467  1.0093  0.0850
   28LER     CG  535   6.104   5.640   3.616  0.0361 -0.3823  0.5685
   28LER     HG  536   6.040   5.635   3.704 -2.9451 -1.0000 -1.5071
   28LER    CD1  537   6.226   5.735   3.644  0.3853  0.3470 -0.5163
   28LER   HD11  538   6.273   5.759   3.549  1.2775 -0.5720 -0.3174
   28LER   HD12  539   6.188   5.825   3.693 -0.7842 -0.9916  1.1616
   28LER   HD13  540   6.296   5.691   3.715  1.2362  1.1381 -0.8471
   28LER    CD2  541   6.026   5.701   3.505  0.1926 -0.1567 -0.0493
   28LER   HD21  542   6.087   5.751   3.429  0.0665  1.4275  0.8495
   28LER   HD22  543   5.959   5.632   3.455 -0.4090  1.5902 -1.8228
   28LER   HD23  544   5.953   5.768   3.551 -0.9310 -0.5350 -1.2470
   28LER      C  545   6.103   5.255   3.520  0.1585  0.8370 -0.0948
   28LER      O  546   6.122   5.161   3.598 -0.5200  0.4627 -0.2530
   29LYR      N  547   6.115   5.251   3.387  0.3347  0.4436  0.1571
   29LYR      H  548   6.107   5.336   3.333  0.6612 -0.3100 -1.1127
   29LYR     CA  549   6.116   5.127   3.298 -0.8252 -0.7182  0.0373
   29LYR     HA  550   6.112   5.040   3.364  0.4930 -1.0749 -0.3378
   29LYR     CB  551   5.982   5.130   3.220 -0.7923  1.2284  0.0504
   29LYR    HB1  552   5.991   5.058   3.139 -1.0165 -2.0159  2.6840
   29LYR    HB2  553   5.952   5.227   3.181  1.9188  1.6423 -1.2691
   29LYR     CG  554   5.862   5.055   3.287 -0.2824 -0.6303 -0.5625
   29LYR    HG1  555   5.841   5.093   3.387 -2.0567 -1.6898 -0.4936
   29LYR    HG2  556   5.893   4.950   3.294 -1.1258 -0.8807 -0.5223
   29LYR     CD  557   5.732   5.064   3.205  0.0613 -0.2581 -0.0116
   29LYR    HD1  558   5.672   4.984   3.246 -0.1830  1.0890  2.4558
   29LYR    HD2  559   5.752   5.042   3.100 -1.8487  0.9459 -0.6836
   29LYR     CE  560   5.665   5.202   3.211  0.0545  0.0310 -0.4137
   29LYR    HE1  561   5.587   5.207   3.135  0.9132 -0.3171 -1.3345
   29LYR    HE2  562   5.739   5.280   3.192  0.6366 -0.4002  0.0618
   29LYR     NZ  563   5.606   5.228   3.343 -0.1289 -0.3626  0.6641
   29LYR    HZ1  564   5.666   5.210   3.423  0.7852  3.1600  0.9573
   29LYR      C  565   6.247   5.129   3.200  0.0993  0.5691 -0.8782
   29LYR      O  566   6.322   5.225   3.198 -0.5585 -0.0404  0.3332
   30LER      N  567   6.265   5.027   3.114  0.7624 -0.3506  0.6043
   30LER      H  568   6.201   4.949   3.117 -1.4174  1.3980  1.0779
   30LER     CA  569   6.395   5.012   3.043  0.5116 -0.1098 -0.5292
   30LER     HA  570   6.461   5.090   3.080 -0.0675 -0.8746  2.3640
   30LER     CB  571   6.451   4.879   3.079 -0.3749  0.0102  0.5705
   30LER    HB1  572   6.542   4.870   3.020 -0.9820  2.0842 -0.7927
   30LER    HB2  573   6.379   4.804   3.044 -0.4375  0.3863 -0.1305
   30LER     CG  574   6.470   4.856   3.232 -1.0833  0.3890  0.1892
   30LER     HG  575   6.380   4.850   3.295 -0.8390 -1.7964  0.4084
   30LER    CD1  576   6.531   4.713   3.241 -0.4255 -0.7237  0.5990
   30LER   HD11  577   6.626   4.709   3.188 -2.0050  1.8098 -2.8535
   30LER   HD12  578   6.546   4.680   3.343 -2.0989 -0.3129  1.0110
   30LER   HD13  579   6.466   4.644   3.187 -0.5300 -1.0074  1.0837
   30LER    CD2  580   6.571   4.950   3.295 -1.1969 -0.0145  0.2772
   30LER   HD21  581   6.652   4.956   3.221 -0.9289  1.1274  0.6468
   30LER   HD22  582   6.542   5.052   3.320 -0.9717  0.5077 -1.4285
   30LER   HD23  583   6.601   4.908   3.391 -0.1072 -1.7223 -0.7401
   30LER      C  584   6.395   5.016   2.888  0.1042 -0.1834 -0.1178
   30LER      O  585   6.298   4.974   2.829 -0.1832 -0.3245  0.7757
   31LER      N  586   6.500   5.075   2.835 -0.6779  0.4165  0.0957
   31LER      H  587   6.558   5.128   2.898  1.7406 -1.5613 -0.2892
   31LER     CA  588   6.551   5.081   2.701 -0.0880  0.1702 -0.3013
   31LER     HA  589   6.482   5.042   2.626  0.6347 -1.8566  0.0248
   31LER     CB  590   6.577   5.230   2.654 -0.1012  0.5813  0.1930
   31LER    HB1  591   6.642   5.225   2.567  1.2286 -1.4960  1.2355
   31LER    HB2  592   6.631   5.284   2.733 -2.4785 -1.1213  3.2168
   31LER     CG  593   6.457   5.311   2.617  0.5423  0.0240  0.7822
   31LER     HG  594   6.380   5.282   2.688  0.2658  0.7845  0.7930
   31LER    CD1  595   6.484   5.463   2.642  0.4527 -0.1601 -0.7044
   31LER   HD11  596   6.509   5.475   2.747 -1.6283 -0.6432 -0.1037
   31LER   HD12  597   6.560   5.503   2.575  0.0738 -0.9170 -1.6187
   31LER   HD13  598   6.395   5.523   2.627 -0.0341 -0.5146  0.6977
   31LER    CD2  599   6.417   5.298   2.466 -0.1148  0.3456  0.2508
   31LER   HD21  600   6.394   5.197   2.435  2.0704  0.4142 -1.9414
   31LER   HD22  601   6.329   5.360   2.446 -0.6295  0.3499  2.3108
   31LER   HD23  602   6.511   5.322   2.416  0.7753  0.3673  1.8865
   31LER      C  603   6.679   4.992   2.696 -0.0019 -0.2197  0.1918
   31LER      O  604   6.788   5.044   2.721 -0.2815 -1.3487  0.1159
   32LY0      N  605   5.947   6.565   2.975  0.6446 -0.6813 -0.2787
   32LY0     H1  606   5.852   6.557   2.942  0.6109  2.8579 -1.4778
   32LY0     H2  607   6.014   6.504   2.930  0.6459  0.2245 -1.5688
   32LY0     H3  608   5.993   6.655   2.965  1.3566 -0.8533  1.2245
   32LY0     CA  609   5.950   6.520   3.116  0.4223  0.1538 -0.2033
   32LY0     HA  610   6.052   6.532   3.153  1.0912 -1.2788 -1.4329
   32LY0     CB  611   5.858   6.593   3.199  0.3886 -0.1321 -0.1310
   32LY0    HB1  612   5.874   6.568   3.304  0.4185 -0.0626 -0.1188
   32LY0    HB2  613   5.755   6.566   3.176  0.7575 -0.0436 -2.0424
   32LY0     CG  614   5.891   6.744   3.197  0.4235 -0.2506 -0.2564
   32LY0    HG1  615   5.861   6.781   3.099 -2.6161 -1.7890 -0.0196
   32LY0    HG2  616   5.997   6.769   3.209  0.6983  0.4696 -3.3291
   32LY0     CD  617   5.795   6.811   3.295 -0.5506  0.3379 -0.5745
   32LY0    HD1  618   5.777   6.759   3.390  1.8202  0.1542 -0.1621
   32LY0    HD2  619   5.698   6.818   3.246 -1.8013  0.9767  1.8340
   32LY0     CE  620   5.844   6.952   3.327  0.2468  0.3732 -0.6722
   32LY0    HE1  621   5.888   6.979   3.231 -3.5865 -2.0071 -3.4159
   32LY0    HE2  622   5.909   6.955   3.414 -0.6425 -1.9439  0.1566
   32LY0     NZ  623   5.729   7.035   3.355  0.3188  0.0170  0.3521
   32LY0    HZ1  624   5.692   7.066   3.267  1.2941 -1.6812 -0.7190
   32LY0    HZ2  625   5.656   6.987   3.407  0.0167  0.1548  0.0554
   32LY0    HZ3  626   5.752   7.114   3.413 -0.6686 -0.7033  1.7907
   32LY0      C  627   5.910   6.368   3.139 -0.2570 -0.4968  0.3813
   32LY0      O  628   5.834   6.307   3.061  0.3344 -0.1038  0.3574
   33LER      N  629   5.961   6.305   3.244  0.2565  0.0458 -0.0190
   33LER      H  630   6.008   6.363   3.312 -1.8162  1.5807  0.2186
   33LER     CA  631   5.927   6.170   3.286  0.4782 -0.0414  0.3404
   33LER     HA  632   5.914   6.102   3.201 -1.4925  0.0778  0.5009
   33LER     CB  633   6.047   6.114   3.366  0.4303  0.3339  0.1411
   33LER    HB1  634   6.032   6.008   3.387  0.0010  0.0466 -1.5209
   33LER    HB2  635   6.059   6.169   3.460  1.7654 -2.7415  1.9409
   33LER     CG  636   6.180   6.118   3.295  0.3248  0.2331 -1.2598
   33LER     HG  637   6.214   6.221   3.286  0.2616  0.1525 -2.4875
   33LER    CD1  638   6.278   6.039   3.387  0.5647  0.4290  0.2840
   33LER   HD11  639   6.234   5.941   3.403  1.2539  0.0317 -0.2470
   33LER   HD12  640   6.376   6.031   3.340  0.7992 -1.7128  1.0246
   33LER   HD13  641   6.297   6.091   3.481 -1.1284  3.1145 -0.7433
   33LER    CD2  642   6.186   6.041   3.163  0.9372 -0.7308  0.6859
   33LER   HD21  643   6.140   5.942   3.169  0.2162 -0.7442 -2.8646
   33LER   HD22  644   6.142   6.093   3.079  1.5022 -0.2490  0.6857
   33LER   HD23  645   6.291   6.021   3.140  0.4841 -0.8199 -1.4921
   33LER      C  646   5.787   6.165   3.352 -0.4247  1.2727  0.0616
   33LER      O  647   5.757   6.236   3.446 -0.4035  0.5524 -0.0377
   34LY0      N  648   4.823   6.062   4.374 -0.0067 -0.2306  1.0609
   34LY0     H1  649   4.734   6.044   4.329  0.5926  1.1474 -0.7922
   34LY0     H2  650   4.822   6.129   4.449  0.6614 -1.5320  2.2767
   34LY0     H3  651   4.890   6.083   4.302 -1.2967  1.7942  0.3637
   34LY0     CA  652   4.867   5.940   4.450  0.1602 -0.4488  0.1474
   34LY0     HA  653   4.955   5.958   4.512  1.8034  0.2263 -2.2641
   34LY0     CB  654   4.753   5.891   4.546  0.1238  0.2766 -0.2327
   34LY0    HB1  655   4.777   5.797   4.596 -0.5956  0.6098  0.7737
   34LY0    HB2  656   4.668   5.860   4.485  1.4729 -3.5613 -0.4461
   34LY0     CG  657   4.728   5.989   4.658 -0.7931 -0.2045 -0.8170
   34LY0    HG1  658   4.703   6.085   4.612  0.4299  0.0686 -0.9473
   34LY0    HG2  659   4.814   5.997   4.723 -0.0661  0.1135 -1.7909
   34LY0     CD  660   4.612   5.939   4.746  0.4979 -1.1377 -0.4666
   34LY0    HD1  661   4.625   5.836   4.779  0.8672 -0.4903  1.5393
   34LY0    HD2  662   4.528   5.933   4.677  0.7866 -2.4578 -0.7461
   34LY0     CE  663   4.581   6.025   4.869  1.0227  0.3043 -0.0135
   34LY0    HE1  664   4.553   6.126   4.839 -2.6867 -0.4518  0.4414
   34LY0    HE2  665   4.666   6.036   4.937  0.5322  1.5613  0.4169
   34LY0     NZ  666   4.466   5.979   4.949  0.0929  0.2191  0.5665
   34LY0    HZ1  667   4.489   5.887   4.984 -0.2377  0.3081  1.0282
   34LY0    HZ2  668   4.456   6.045   5.025  1.8110  0.4753  0.6295
   34LY0    HZ3  669   4.384   5.972   4.891 -0.6800 -0.8078  1.7214
   34LY0      C  670   4.897   5.817   4.360  1.0026 -0.2966 -0.8857
   34LY0      O  671   4.984   5.737   4.392  0.2999  0.2536  0.2083
   35LER      N  672   4.825   5.814   4.249 -0.2101 -0.1903 -0.4898
   35LER      H  673   4.762   5.892   4.232 -0.5028 -0.5130 -0.9027
   35LER     CA  674   4.831   5.704   4.152  0.0521  0.1678  0.3451
   35LER     HA  675   4.846   5.611   4.208  0.4757 -0.3310 -0.5728
   35LER     CB  676   4.711   5.701   4.054 -0.2426 -0.3483 -0.0842
   35LER    HB1  677   4.726   5.614   3.990 -2.0387  0.3344 -1.5168
   35LER    HB2  678   4.719   5.791   3.994 -1.1114 -1.4006 -1.8741
   35LER     CG  679   4.575   5.689   4.132 -0.6519 -0.0439 -0.0427
   35LER     HG  680   4.560   5.771   4.203 -1.5624  0.5951 -0.9303
   35LER    CD1  681   4.466   5.692   4.027 -0.2154  0.5595 -0.1174
   35LER   HD11  682   4.481   5.605   3.963  2.3133  0.6972  0.1834
   35LER   HD12  683   4.369   5.680   4.075 -0.8314  2.2519 -0.8806
   35LER   HD13  684   4.462   5.791   3.981  1.4550  0.3782 -0.7454
   35LER    CD2  685   4.551   5.562   4.217 -0.2735  0.1257  0.4854
   35LER   HD21  686   4.618   5.568   4.303 -0.4244 -1.1325  0.7081
   35LER   HD22  687   4.447   5.571   4.247 -0.1738  1.2979  0.5096
   35LER   HD23  688   4.572   5.476   4.153 -1.1430 -0.6933  1.2644
   35LER      C  689   4.963   5.717   4.071  0.6067 -0.6523 -0.4413
   35LER      O  690   4.991   5.833   4.037  0.2928  0.0506  0.3320
   36LYR      N  691   5.029   5.605   4.042  0.1961  0.5834 -0.5876
   36LYR      H  692   5.004   5.518   4.086  1.8652 -0.7131 -2.0745
   36LYR     CA  693   5.158   5.610   3.985  0.0259  0.0068  0.3264
   36LYR     HA  694   5.178   5.714   3.959 -1.0224  0.0701 -0.2963
   36LYR     CB  695   5.267   5.549   4.081  0.9006 -0.5249  0.2806
   36LYR    HB1  696   5.361   5.538   4.026  0.3667  0.9276 -0.9975
   36LYR    HB2  697   5.226   5.451   4.103 -3.4469  1.0768  0.1317
   36LYR     CG  698   5.299   5.623   4.207 -0.5499  0.4750  0.4524
   36LYR    HG1  699   5.212   5.640   4.270 -1.3607  2.0236 -1.0279
   36LYR    HG2  700   5.343   5.721   4.186 -0.2800  0.3065  0.2301
   36LYR     CD  701   5.396   5.542   4.293 -0.1399 -0.4616  0.1136
   36LYR    HD1  702   5.495   5.530   4.250 -0.5048 -0.0911 -0.8334
   36LYR    HD2  703   5.346   5.446   4.308 -0.9707 -0.1847 -0.8008
   36LYR     CE  704   5.414   5.603   4.430 -0.2396  0.3631  0.0724
   36LYR    HE1  705   5.320   5.585   4.481 -1.1250 -2.7044 -2.3519
   36LYR    HE2  706   5.436   5.709   4.439 -2.3240  0.9329 -0.9919
   36LYR     NZ  707   5.511   5.518   4.501 -0.2001 -0.3522  0.7633
   36LYR    HZ1  708   5.602   5.510   4.459 -1.1583 -0.1471 -1.4919
   36LYR      C  709   5.163   5.534   3.850  0.8240 -0.1186  0.5401
   36LYR      O  710   5.104   5.427   3.845  0.0660  0.0674 -0.0045
   37LER      N  711   5.230   5.584   3.748  0.1463 -0.2957 -0.1577
   37LER      H  712   5.288   5.665   3.766  0.2348 -0.2511 -0.6482
   37LER     CA  713   5.231   5.527   3.612  0.3709 -0.1915  1.3348
   37LER     HA  714   5.140   5.471   3.592  0.5594  0.5491 -2.2336
   37LER     CB  715   5.244   5.638   3.504  0.3128 -0.8509 -0.7009
   37LER    HB1  716   5.257   5.595   3.405  2.1338 -1.0574 -0.4113
   37LER    HB2  717   5.342   5.681   3.523  0.5155 -0.5823 -2.2452
   37LER     CG  718   5.136   5.750   3.502  0.4374 -0.1957  0.7996
   37LER     HG  719   5.109   5.780   3.604  1.3549  2.1186  0.4261
   37LER    CD1  720   5.202   5.887   3.447  0.3443  0.6371 -0.5113
   37LER   HD11  721   5.131   5.967   3.428  1.4206  1.7894  0.1550
   37LER   HD12  722   5.279   5.920   3.517 -1.3206  0.3858  1.5291
   37LER   HD13  723   5.256   5.869   3.354 -0.3552 -0.8692 -0.6608
   37LER    CD2  724   5.008   5.722   3.417  0.2593 -0.3496  0.8219
   37LER   HD21  725   5.044   5.720   3.314 -0.0260 -2.0259  0.7364
   37LER   HD22  726   4.962   5.626   3.440 -1.6489  0.3640  0.2067
   37LER   HD23  727   4.930   5.799   3.423 -0.5078 -0.9557 -0.7303
   37LER      C  728   5.350   5.438   3.589 -0.7849 -0.3310  0.3581
   37LER      O  729   5.469   5.474   3.611  0.3590  0.7868 -0.2296
   38LER      N  730   5.326   5.318   3.539 -0.0424  0.2146  0.2616
   38LER      H  731   5.231   5.297   3.514 -0.5238  1.6625  0.7652
   38LER     CA  732   5.425   5.216   3.507 -0.0894  0.4560 -0.5465
   38LER     HA  733   5.513   5.234   3.570  0.1979  1.3499 -1.1843
   38LER     CB  734   5.380   5.069   3.548 -0.1947 -0.5004 -0.1131
   38LER    HB1  735   5.272   5.057   3.541 -0.5395  0.4455  2.3941
   38LER    HB2  736   5.411   5.051   3.651  2.4356  0.8098 -0.5883
   38LER     CG  737   5.453   4.956   3.473  0.2690 -0.4982 -0.2010
   38LER     HG  738   5.449   4.984   3.367 -4.4496  0.5295  0.0325
   38LER    CD1  739   5.599   4.943   3.523 -0.1042  1.2023  1.1255
   38LER   HD11  740   5.604   4.905   3.625  0.4210 -0.1732  0.6144
   38LER   HD12  741   5.646   4.870   3.457 -0.3308  2.6898 -0.7488
   38LER   HD13  742   5.659   5.033   3.514  0.0944  0.8523 -2.2678
   38LER    CD2  743   5.379   4.825   3.482 -0.0944  0.2326 -0.1123
   38LER   HD21  744   5.423   4.747   3.420  1.0859  2.1194 -1.7885
   38LER   HD22  745   5.360   4.806   3.588  1.2983  0.3129  0.1769
   38LER   HD23  746   5.284   4.855   3.439 -1.0992  0.7344  2.3174
   38LER      C  747   5.474   5.240   3.364 -0.1573  0.2719  0.9326
   38LER      O  748   5.399   5.245   3.266 -0.1420 -0.4279 -0.3606
   39LY0      N  749   5.704   5.451   5.153  0.0788 -0.5024 -0.1234
   39LY0     H1  750   5.683   5.426   5.249 -0.7512  0.0528 -0.1486
   39LY0     H2  751   5.721   5.550   5.158 -3.0620  0.1238  0.4394
   39LY0     H3  752   5.791   5.407   5.126  0.6360  1.0304 -0.9391
   39LY0     CA  753   5.597   5.407   5.063  0.1332 -0.3045 -0.0904
   39LY0     HA  754   5.575   5.305   5.093  0.4830 -0.7284 -1.2338
   39LY0     CB  755   5.468   5.485   5.098 -0.2858  1.1931  0.9650
   39LY0    HB1  756   5.487   5.584   5.056  0.3126  0.0012 -1.7962
   39LY0    HB2  757   5.464   5.482   5.207 -3.4917 -0.8645  0.9212
   39LY0     CG  758   5.338   5.436   5.034  0.4226  0.1782 -0.0169
   39LY0    HG1  759   5.295   5.362   5.102  2.9609 -0.8859  0.5536
   39LY0    HG2  760   5.356   5.395   4.935  3.2670  0.3761  0.3369
   39LY0     CD  761   5.231   5.549   5.019  0.2811 -0.7583  0.0454
   39LY0    HD1  762   5.254   5.620   4.939 -4.2618 -0.7260 -1.5456
   39LY0    HD2  763   5.204   5.604   5.109 -0.8317 -2.4870  0.8228
   39LY0     CE  764   5.097   5.491   4.960 -0.3166 -1.0031 -0.0914
   39LY0    HE1  765   5.071   5.410   5.029  1.5886 -0.9188  0.7889
   39LY0    HE2  766   5.117   5.459   4.858 -0.0765 -1.7182  0.1692
   39LY0     NZ  767   4.992   5.597   4.965  0.5460 -0.0636 -0.2030
   39LY0    HZ1  768   5.004   5.668   4.894 -1.0588 -0.2189 -0.6638
   39LY0    HZ2  769   4.901   5.560   4.942 -1.3647  2.1293  2.9629
   39LY0    HZ3  770   4.984   5.640   5.056  0.1301 -1.2546  0.3363
   39LY0      C  771   5.633   5.420   4.917  0.0256  0.7113  0.1465
   39LY0      O  772   5.723   5.496   4.878  0.9247  0.7352 -0.1326
   40LER      N  773   5.570   5.348   4.826  0.6023 -0.1943 -0.2547
   40LER      H  774   5.502   5.282   4.860 -0.4315  1.0600  0.1882
   40LER     CA  775   5.589   5.357   4.678 -0.0314  0.4533 -0.5388
   40LER     HA  776   5.689   5.392   4.652 -0.1801  1.1338 -0.2321
   40LER     CB  777   5.557   5.217   4.631 -0.6903 -0.4455 -0.7078
   40LER    HB1  778   5.516   5.223   4.530 -4.2759 -2.0172  0.4773
   40LER    HB2  779   5.474   5.172   4.687  0.5305  0.3486  1.9149
   40LER     CG  780   5.684   5.130   4.624  0.3748  0.3073 -1.0984
   40LER     HG  781   5.758   5.192   4.575  0.0624  0.9581 -0.7537
   40LER    CD1  782   5.745   5.089   4.757  0.6588  0.3210 -0.3858
   40LER   HD11  783   5.677   5.030   4.818 -1.7476  2.9045 -0.3778
   40LER   HD12  784   5.837   5.040   4.724  0.2451  0.1349 -1.2763
   40LER   HD13  785   5.770   5.176   4.818  2.2111  1.1489 -2.0939
   40LER    CD2  786   5.661   5.010   4.534  0.5977  0.1382 -0.2090
   40LER   HD21  787   5.753   4.951   4.539 -0.5175 -1.7381 -0.7442
   40LER   HD22  788   5.577   4.948   4.566 -0.1634  0.5407 -1.3742
   40LER   HD23  789   5.652   5.039   4.429 -1.4192  0.8482  0.1137
   40LER      C  790   5.487   5.454   4.620  0.3467 -0.4166 -0.0260
   40LER      O  791   5.375   5.454   4.667  0.5442 -0.2896  0.6699
   41U      O5'  792   6.031   7.295   5.192 -0.6036  0.1425 -0.4599
   41U      H5T  793   5.980   7.225   5.233 -0.9101  0.7721  0.2498
   41U      C5'  794   6.089   7.379   5.293  0.0320  0.4531 -0.0240
   41U     H5'1  795   6.006   7.432   5.339 -0.0121  0.5914 -0.2638
   41U     H5'2  796   6.151   7.459   5.251 -0.2393  0.4937 -0.3485
   41U      C4'  797   6.182   7.306   5.393  0.0500  1.0158  0.3098
   41U      H4'  798   6.200   7.372   5.478 -0.7569  2.9873 -0.9709
   41U      O4'  799   6.125   7.179   5.422 -0.4746 -0.6050  0.5155
   41U      C1'  800   6.234   7.094   5.461  0.5284 -0.2808 -0.2692
   41U      H1'  801   6.226   7.078   5.569 -0.7394  2.3639  0.1215
   41U       N1  802   6.224   6.962   5.394 -0.0197 -0.2294  0.5226
   41U       C6  803   6.165   6.952   5.267 -0.0052 -0.2472 -0.0794
   41U       H6  804   6.144   7.040   5.209 -0.4542 -0.0574  0.3595
   41U       C5  805   6.138   6.832   5.212 -0.1955 -0.3085 -0.1192
   41U       H5  806   6.098   6.828   5.112  0.6383 -0.2796 -0.4634
   41U       C4  807   6.168   6.709   5.279  0.6448  0.1265  0.8514
   41U       O4  808   6.130   6.596   5.240 -0.2198  0.1163 -0.3086
   41U       N3  809   6.233   6.730   5.400  0.8970 -0.1523  0.6335
   41U       H3  810   6.255   6.646   5.451 -1.0544 -1.0394  0.0992
   41U       C2  811   6.262   6.852   5.456  0.1734  0.1021 -0.2250
   41U       O2  812   6.310   6.857   5.568 -0.2044 -0.2415  0.2237
   41U      C3'  813   6.316   7.267   5.325  0.3543 -0.5445  0.0795
   41U      H3'  814   6.292   7.228   5.226  2.9023 -0.3943 -0.6463
   41U      C2'  815   6.362   7.166   5.428  0.6411  0.2711 -0.0723
   41U     H2'1  816   6.434   7.099   5.380 -0.0750 -1.0927  0.6723
   41U      O2'  817   6.410   7.234   5.547  1.0568  0.5115 -0.2572
   41U     HO'2  818   6.434   7.160   5.603 -2.3281 -0.8793 -0.3620
   41U      O3'  819   6.407   7.376   5.297  0.0464 -0.3192 -0.0078
   42U        P  820   6.532   7.359   5.198  0.0554 -0.8455  0.0626
   42U      O1P  821   6.615   7.479   5.195  0.0329 -0.1145 -0.9865
   42U      O2P  822   6.490   7.299   5.072  0.0913 -0.7886 -0.6025
   42U      O5'  823   6.612   7.245   5.270 -0.5179 -0.2352  0.9719
   42U      C5'  824   6.699   7.276   5.379  0.3426 -0.0754 -0.4666
   42U     H5'1  825   6.644   7.318   5.464  1.2326 -1.0583  0.6307
   42U     H5'2  826   6.774   7.348   5.346 -0.1480  0.8764  0.4196
   42U      C4'  827   6.767   7.144   5.435  0.2230 -0.0597 -0.4410
   42U      H4'  828   6.831   7.167   5.520 -0.5200 -1.3380  0.4958
   42U      O4'  829   6.674   7.037   5.459  0.1487 -0.3734  0.0195
   42U      C1'  830   6.752   6.918   5.461  0.7825  0.0249  0.1573
   42U      H1'  831   6.759   6.885   5.564 -3.9025 -0.1691  0.6695
   42U       N1  832   6.681   6.813   5.376 -0.7727  0.7059  0.2862
   42U       C6  833   6.586   6.848   5.279 -0.0310  0.6350 -0.2132
   42U       H6  834   6.551   6.950   5.272 -0.0418  0.5646 -1.4310
   42U       C5  835   6.530   6.754   5.201  0.9230 -0.1673 -0.2019
   42U       H5  836   6.466   6.791   5.122  1.0450  0.9311  0.1990
   42U       C4  837   6.557   6.613   5.209 -0.2163  0.1438 -0.2254
   42U       O4  838   6.509   6.525   5.143 -0.2531  1.3009  0.0763
   42U       N3  839   6.663   6.591   5.297 -0.0000  0.8526  0.2101
   42U       H3  840   6.691   6.494   5.301 -1.5578  0.3799  0.4145
   42U       C2  841   6.719   6.679   5.385  0.3402 -0.2438  0.5764
   42U       O2  842   6.798   6.643   5.470 -0.3360 -0.3901 -0.6308
   42U      C3'  843   6.871   7.085   5.336  0.3430  0.7383 -0.6481
   42U      H3'  844   6.822   7.079   5.239  0.6644  0.4578 -0.7962
   42U      C2'  845   6.890   6.951   5.406 -0.1907  0.0833  0.5350
   42U     H2'1  846   6.927   6.867   5.347  1.2103  0.5418  0.7265
   42U      O2'  847   6.976   6.968   5.522 -0.1697 -0.4990 -0.8000
   42U     HO'2  848   7.036   7.039   5.499  0.3749 -0.9782 -0.8715
   42U      O3'  849   6.992   7.156   5.337  0.6936 -0.3630 -0.5467
   43A        P  850   7.073   7.197   5.203  0.4309 -0.5041 -0.2170
   43A      O1P  851   7.169   7.307   5.244  0.4234 -0.1607  0.3553
   43A      O2P  852   6.977   7.220   5.091 -0.3604 -0.8340 -0.4621
   43A      O5'  853   7.158   7.071   5.178  0.6146  0.0300  0.0678
   43A      C5'  854   7.256   7.023   5.271  0.1572  0.5330  0.3891
   43A     H5'1  855   7.224   7.036   5.375  0.2602  0.6624  0.4048
   43A     H5'2  856   7.344   7.086   5.257  0.0659  1.2504  2.6565
   43A      C4'  857   7.285   6.878   5.245  0.1681  0.1386  0.1065
   43A      H4'  858   7.368   6.853   5.312 -0.6602 -1.4132  0.5901
   43A      O4'  859   7.174   6.793   5.282  0.4219 -0.0922 -0.5798
   43A      C1'  860   7.181   6.665   5.225 -0.6162  0.4940 -0.4293
   43A      H1'  861   7.202   6.581   5.291 -0.9525  0.5457 -0.2553
   43A       N9  862   7.055   6.638   5.152 -0.3233 -0.2754  0.4541
   43A       C8  863   6.963   6.725   5.100 -0.1871 -0.0434 -0.5273
   43A       H8  864   6.966   6.828   5.133  0.0138 -0.6091  1.3524
   43A       N7  865   6.856   6.672   5.042 -1.0091  0.0330 -0.0018
   43A       C5  866   6.898   6.532   5.042  0.0276  0.3743  0.2445
   43A       C6  867   6.841   6.414   4.993 -0.3470 -0.3094 -0.7979
   43A       N6  868   6.721   6.415   4.936  0.4459  0.6119  0.0681
   43A      H61  869   6.675   6.503   4.917  0.9376  0.2593 -3.5995
   43A      H62  870   6.679   6.324   4.922 -0.0934  1.0738 -1.4950
   43A       N1  871   6.907   6.300   5.005 -0.3904 -0.4452 -0.0767
   43A       C2  872   7.016   6.299   5.079 -0.3136  0.5123  0.3475
   43A       H2  873   7.069   6.206   5.086  2.6591  2.1513  1.3260
   43A       N3  874   7.083   6.401   5.134 -0.5307 -0.1486 -0.0956
   43A       C4  875   7.015   6.513   5.110 -0.4221 -0.0597  0.7553
   43A      C3'  876   7.316   6.831   5.106 -0.2136  0.0976 -0.3007
   43A      H3'  877   7.240   6.875   5.042 -0.3489  2.1300  1.1182
   43A      C2'  878   7.293   6.677   5.121  0.4591 -0.1926  0.1837
   43A     H2'1  879   7.267   6.630   5.026  1.9919  0.1169 -0.4098
   43A      O2'  880   7.410   6.612   5.178 -0.1897  0.3691  0.0067
   43A     HO'2  881   7.484   6.651   5.131  1.2638 -2.0020  0.1855
   43A      O3'  882   7.445   6.863   5.054  0.4510  0.0795  0.6672
   44A        P  883   7.487   6.851   4.899  0.0817  0.0555 -0.6260
   44A      O1P  884   7.622   6.910   4.877  0.1817 -0.1235 -0.1193
   44A      O2P  885   7.380   6.892   4.806 -0.0278 -0.0758 -0.3662
   44A      O5'  886   7.504   6.690   4.890 -0.6953 -0.8363  0.3890
   44A      C5'  887   7.626   6.615   4.929  0.0014 -0.3427 -0.0567
   44A     H5'1  888   7.636   6.616   5.038  0.5064  0.8317 -0.0982
   44A     H5'2  889   7.715   6.660   4.885  0.5607  0.8984  2.1843
   44A      C4'  890   7.596   6.475   4.879 -0.0737  0.0953  0.0068
   44A      H4'  891   7.680   6.413   4.911  0.2019  1.6143  2.5296
   44A      O4'  892   7.472   6.418   4.926 -0.0467  0.4324  0.1780
   44A      C1'  893   7.421   6.326   4.835 -1.1906 -0.3876  0.4952
   44A      H1'  894   7.414   6.224   4.873 -3.3513 -0.5249 -0.1334
   44A       N9  895   7.295   6.373   4.773  0.0832  0.4734  0.0684
   44A       C8  896   7.243   6.498   4.763 -0.8847  0.3565  1.0188
   44A       H8  897   7.306   6.583   4.784 -2.0598  1.6710 -0.5507
   44A       N7  898   7.120   6.508   4.714  0.3355 -0.2161 -0.0320
   44A       C5  899   7.087   6.374   4.697  0.1247 -0.0411  0.2114
   44A       C6  900   6.969   6.299   4.658  0.1642 -0.2670  0.2645
   44A       N6  901   6.859   6.360   4.620 -0.3807 -0.1956  0.5916
   44A      H61  902   6.859   6.461   4.620 -1.9569 -0.0848  3.2875
   44A      H62  903   6.783   6.298   4.599  1.8671 -2.1605 -2.7441
   44A       N1  904   6.970   6.167   4.666  0.1427 -0.1883  0.0231
   44A       C2  905   7.080   6.102   4.705 -0.1329  0.0537 -0.3788
   44A       H2  906   7.080   5.994   4.714  2.4706  0.0512  0.2461
   44A       N3  907   7.198   6.155   4.745 -0.0625 -0.2116  0.1688
   44A       C4  908   7.191   6.294   4.738  0.1393 -0.0977  0.3955
   44A      C3'  909   7.590   6.467   4.724 -0.8190  0.4182  0.2161
   44A      H3'  910   7.518   6.537   4.681  0.1354 -0.4256 -3.0179
   44A      C2'  911   7.520   6.331   4.711 -0.8423  0.2412  0.4860
   44A     H2'1  912   7.465   6.328   4.617  2.2569 -1.8506 -1.4763
   44A      O2'  913   7.602   6.209   4.711 -0.3294 -0.1519 -0.6757
   44A     HO'2  914   7.692   6.241   4.724  0.3332 -1.6076 -1.4299
   44A      O3'  915   7.708   6.468   4.651 -0.5726 -0.8609 -0.1596
   45U        P  916   7.696   6.534   4.498  0.0214 -0.4435  0.0115
   45U      O1P  917   7.836   6.548   4.455  0.1250 -0.7476 -0.1452
   45U      O2P  918   7.608   6.652   4.505 -0.3591 -0.6541  0.1627
   45U      O5'  919   7.614   6.420   4.418  0.5909 -0.1179  0.1261
   45U      C5'  920   7.674   6.292   4.383  0.6558  0.7804  0.0630
   45U     H5'1  921   7.721   6.249   4.472 -1.1278 -1.4069  0.0340
   45U     H5'2  922   7.749   6.317   4.308 -1.6845  0.2777 -2.6020
   45U      C4'  923   7.566   6.199   4.328 -0.2988  0.5504  0.7357
   45U      H4'  924   7.618   6.104   4.319  2.6556  2.0540  0.6744
   45U      O4'  925   7.448   6.184   4.402  0.4525 -0.4965 -0.0547
   45U      C1'  926   7.331   6.166   4.321  0.3677  0.4605 -0.5197
   45U      H1'  927   7.299   6.071   4.363 -0.1910  1.1420  0.6794
   45U       N1  928   7.231   6.272   4.354 -0.0935 -0.0630  0.0464
   45U       C6  929   7.257   6.408   4.375  0.0416  0.4467  0.3644
   45U       H6  930   7.362   6.427   4.394  0.3624  1.5985 -2.1541
   45U       C5  931   7.157   6.501   4.383  0.3283 -0.1938 -0.0189
   45U       H5  932   7.170   6.608   4.389 -2.7194  0.5026 -2.9083
   45U       C4  933   7.023   6.471   4.345  0.9878 -0.0376 -0.0591
   45U       O4  934   6.940   6.559   4.333  0.3633 -0.4438  0.4088
   45U       N3  935   6.996   6.342   4.329  0.1507  0.2465 -0.7338
   45U       H3  936   6.899   6.323   4.307 -0.3747  0.0047  1.5620
   45U       C2  937   7.091   6.240   4.332  0.6802 -0.0085 -0.6923
   45U       O2  938   7.054   6.127   4.306 -0.5682  0.0065  0.4073
   45U      C3'  939   7.518   6.242   4.189 -0.1036  0.6170  0.0437
   45U      H3'  940   7.501   6.349   4.192  2.5602  1.0960  0.2278
   45U      C2'  941   7.387   6.165   4.187 -0.1527  0.5097  1.0060
   45U     H2'1  942   7.316   6.208   4.116 -1.4612  0.5265  2.2793
   45U      O2'  943   7.410   6.024   4.167 -0.0965 -0.0310 -0.5662
   45U     HO'2  944   7.499   6.022   4.131 -0.2056 -1.2519 -0.8165
   45U      O3'  945   7.606   6.197   4.088 -0.3470 -0.2055 -0.5854
   46U        P  946   7.587   6.246   3.936 -0.1269 -0.0529 -0.1523
   46U      O1P  947   7.688   6.186   3.847 -0.3242 -0.2227  0.3037
   46U      O2P  948   7.555   6.397   3.931 -0.3763  0.4446  0.0728
   46U      O5'  949   7.447   6.174   3.886 -0.1449 -0.0811 -1.0240
   46U      C5'  950   7.446   6.038   3.841 -0.0122  0.0906  0.3219
   46U     H5'1  951   7.484   5.964   3.912  1.4645 -0.2798 -0.8038
   46U     H5'2  952   7.505   6.026   3.750 -1.5024  0.9410 -0.8000
   46U      C4'  953   7.306   6.001   3.808  0.7812 -0.7563  0.2565
   46U      H4'  954   7.314   5.895   3.787 -0.5086 -1.3577  2.4353
   46U      O4'  955   7.211   6.028   3.916  0.5308 -0.1879  0.2236
   46U      C1'  956   7.084   6.058   3.870  0.9385 -0.3163  0.6497
   46U      H1'  957   7.017   5.975   3.892  0.6940 -0.6538 -1.2302
   46U       N1  958   7.021   6.179   3.920  0.4554 -0.0970 -0.2415
   46U       C6  959   7.085   6.293   3.956 -0.2284 -0.0681  0.3351
   46U       H6  960   7.192   6.291   3.957 -0.2063  0.0510 -0.6970
   46U       C5  961   7.015   6.405   3.993  0.3120  0.6544 -0.0876
   46U       H5  962   7.077   6.486   4.028  0.1485  0.6325  0.2573
   46U       C4  963   6.872   6.420   3.976 -0.2587  0.0888  0.2224
   46U       O4  964   6.804   6.520   3.997 -0.6213 -0.1501  0.0550
   46U       N3  965   6.816   6.303   3.931  0.3404  0.0523  0.2979
   46U       H3  966   6.729   6.317   3.882  1.0313 -2.4346 -1.8895
   46U       C2  967   6.886   6.185   3.895  0.4512  0.1577  0.3425
   46U       O2  968   6.815   6.098   3.848 -0.3527 -0.0197 -0.2642
   46U      C3'  969   7.250   6.081   3.694  0.3099  0.4262 -0.4083
   46U      H3'  970   7.291   6.182   3.705 -1.6021  0.9966  2.6544
   46U      C2'  971   7.101   6.069   3.715 -0.6672  0.3144 -0.5368
   46U     H2'1  972   7.053   6.161   3.682  0.8030  2.0581  1.8967
   46U      O2'  973   7.040   5.962   3.651 -0.1617  0.0087 -0.0633
   46U     HO'2  974   7.047   5.986   3.559 -1.2660  1.6580  0.2449
   46U      O3'  975   7.281   6.020   3.573  0.2524  0.3268 -0.0940
   47A        P  976   7.268   6.092   3.428  0.0378  0.5013  0.0052
   47A      O1P  977   7.338   6.006   3.325 -0.0683 -0.0906  0.4196
   47A      O2P  978   7.319   6.233   3.446  0.2023  0.2028  0.4619
   47A      O5'  979   7.112   6.104   3.396 -0.4538  0.0514  0.6409
   47A      C5'  980   7.044   5.999   3.337  0.4993 -0.2468 -0.3947
   47A     H5'1  981   7.059   5.922   3.412  0.2157  1.2528  1.2660
   47A     H5'2  982   7.079   5.983   3.235 -0.1037  0.0406 -0.6565
   47A      C4'  983   6.896   6.017   3.332  0.0765  0.1871  0.1663
   47A      H4'  984   6.849   5.923   3.303 -0.3910  0.9465 -1.6817
   47A      O4'  985   6.841   6.059   3.454 -0.7986 -0.1190 -0.1029
   47A      C1'  986   6.737   6.157   3.423 -0.0315  0.4171 -0.0843
   47A      H1'  987   6.639   6.127   3.460 -0.0904  1.1656  0.4034
   47A       N9  988   6.760   6.292   3.480  0.0220 -0.3260  0.3452
   47A       C8  989   6.873   6.344   3.529 -0.0154 -0.0586 -0.1530
   47A       H8  990   6.969   6.297   3.519  0.8211  1.3606  0.7779
   47A       N7  991   6.855   6.457   3.595 -0.0637 -0.8279  0.3844
   47A       C5  992   6.720   6.481   3.585 -0.0154 -0.3902 -0.3701
   47A       C6  993   6.627   6.575   3.635  1.4093 -0.1183 -0.1088
   47A       N6  994   6.647   6.680   3.710 -0.1069  0.0407 -0.4851
   47A      H61  995   6.743   6.701   3.734 -0.5430 -0.0819  1.5210
   47A      H62  996   6.572   6.738   3.743  0.3904  0.2743  0.2692
   47A       N1  997   6.496   6.563   3.610 -0.3057  0.0680 -0.2610
   47A       C2  998   6.456   6.463   3.537 -0.1470  0.5904 -0.0119
   47A       H2  999   6.349   6.462   3.520 -0.8644 -2.9367  3.1743
   47A       N3 1000   6.528   6.371   3.476 -0.4016  0.6034 -0.0127
   47A       C4 1001   6.660   6.383   3.506 -0.8053  0.0708 -0.7110
   47A      C3' 1002   6.860   6.130   3.232 -0.1876 -0.0592 -0.3854
   47A      H3' 1003   6.933   6.207   3.256 -1.2384  0.9310 -0.3080
   47A      C2' 1004   6.718   6.171   3.271  0.5396  0.3521 -0.1508
   47A     H2'1 1005   6.698   6.272   3.236 -0.2816  0.9042  1.7648
   47A      O2' 1006   6.619   6.081   3.236 -0.8832  0.4373 -0.1668
   47A     HO'2 1007   6.601   6.108   3.146  1.1042 -1.3412 -1.1749
   47A      O3' 1008   6.865   6.073   3.097 -0.1845 -0.0899  0.2280
   48U        P 1009   6.853   6.163   2.969  0.1667  0.0285 -0.3756
   48U      O1P 1010   6.843   6.077   2.848 -0.0841  0.0787  0.6207
   48U      O2P 1011   6.953   6.271   2.969 -0.2632  0.0592 -0.2630
   48U      O5' 1012   6.709   6.238   2.973 -0.1891 -0.1802  0.2545
   48U      C5' 1013   6.600   6.194   2.899 -0.5242 -0.4881  0.1236
   48U     H5'1 1014   6.572   6.090   2.914  0.9164 -1.1292 -1.2810
   48U     H5'2 1015   6.616   6.187   2.791  0.9831 -0.4692  0.3211
   48U      C4' 1016   6.475   6.267   2.933  0.0618 -0.6627  0.1708
   48U      H4' 1017   6.397   6.210   2.883 -0.2170  2.4809 -3.4411
   48U      O4' 1018   6.449   6.287   3.068  0.0955 -0.5236 -0.7381
   48U      C1' 1019   6.382   6.402   3.093  0.4784 -0.2644  0.5021
   48U      H1' 1020   6.288   6.379   3.143 -0.0141 -1.1689 -0.7970
   48U       N1 1021   6.458   6.495   3.174  0.2824  0.9972  0.1172
   48U       C6 1022   6.595   6.494   3.159 -0.1010 -0.5062  0.2632
   48U       H6 1023   6.642   6.434   3.082  1.0137  0.1703  0.4047
   48U       C5 1024   6.677   6.574   3.231  0.5317  0.1513 -0.0606
   48U       H5 1025   6.784   6.576   3.217  0.4316  2.2963 -0.8924
   48U       C4 1026   6.619   6.670   3.322 -0.5782 -1.0402 -0.0601
   48U       O4 1027   6.677   6.750   3.393 -0.2773  0.1737  0.2128
   48U       N3 1028   6.479   6.669   3.331  0.2134  0.0302  0.2300
   48U       H3 1029   6.443   6.711   3.415 -1.0046 -0.5689  0.0378
   48U       C2 1030   6.399   6.602   3.250  0.4726 -0.3984  0.1774
   48U       O2 1031   6.282   6.631   3.238 -0.1424  0.3336 -0.5001
   48U      C3' 1032   6.460   6.405   2.868  0.4051 -0.4883  0.4993
   48U      H3' 1033   6.539   6.478   2.881  0.0200 -0.0467  0.4169
   48U      C2' 1034   6.337   6.460   2.950 -0.1716  0.5203 -0.3697
   48U     H2'1 1035   6.313   6.566   2.951 -1.7712  0.3206  3.8683
   48U      O2' 1036   6.219   6.391   2.914 -0.2229  0.6996 -0.6083
   48U     HO'2 1037   6.242   6.309   2.869 -1.4072  1.3291 -2.4939
   48U      O3' 1038   6.431   6.399   2.729  0.4787 -0.3330 -0.6161
   49C        P 1039   6.447   6.528   2.643 -0.4436 -0.0667 -0.1217
   49C      O1P 1040   6.397   6.486   2.509  0.2010 -0.2916 -0.1312
   49C      O2P 1041   6.582   6.586   2.660 -0.6190  0.4925 -0.0278
   49C      O5' 1042   6.340   6.637   2.686 -0.1114 -0.0505  0.1854
   49C      C5' 1043   6.202   6.618   2.650  0.2339 -0.6169 -0.0961
   49C     H5'1 1044   6.177   6.513   2.665  0.5976 -0.4194  2.3480
   49C     H5'2 1045   6.193   6.636   2.543  0.3521 -1.7415 -0.3072
   49C      C4' 1046   6.114   6.718   2.721  0.6590 -0.0897 -0.3985
   49C      H4' 1047   6.010   6.688   2.706  0.0993  0.8460  1.3223
   49C      O4' 1048   6.146   6.715   2.860  0.3367 -0.1408  0.5793
   49C      C1' 1049   6.136   6.846   2.920  0.3270 -0.2573 -0.4853
   49C      H1' 1050   6.057   6.850   2.995  0.2099 -1.8131 -0.4923
   49C       N1 1051   6.265   6.889   2.979  0.3786  0.0159 -0.2796
   49C       C6 1052   6.380   6.834   2.940 -0.5506 -0.0470 -0.5756
   49C       H6 1053   6.378   6.764   2.858  1.7256 -0.4916 -0.3214
   49C       C5 1054   6.501   6.873   2.994 -0.5276  0.2280 -0.0451
   49C       H5 1055   6.593   6.837   2.949 -1.6961 -3.9797  0.5760
   49C       C4 1056   6.496   6.967   3.103  0.7570  0.5170  0.2275
   49C       N4 1057   6.606   7.001   3.170 -0.3238  0.0265 -0.3858
   49C      H41 1058   6.689   6.948   3.150 -0.1612  0.0041  0.3211
   49C      H42 1059   6.598   7.062   3.250 -0.1135 -1.1816  0.5899
   49C       N3 1060   6.382   7.015   3.147  0.3532  0.1759 -0.6098
   49C       C2 1061   6.264   6.979   3.087 -0.2185  0.2552 -0.3675
   49C       O2 1062   6.160   7.033   3.121  0.0093 -0.6813  0.3583
   49C      C3' 1063   6.144   6.862   2.683 -1.2478 -0.1617  0.0168
   49C      H3' 1064   6.252   6.876   2.669 -1.1843  2.1419  2.0590
   49C      C2' 1065   6.101   6.940   2.804  0.4049 -0.2405 -0.2870
   49C     H2'1 1066   6.144   7.039   2.816  0.3650 -0.3424  0.8469
   49C      O2' 1067   5.959   6.959   2.801  0.2165 -0.6800 -0.4279
   49C     HO'2 1068   5.915   6.928   2.721 -1.3583 -1.3768  0.6456
   49C      O3' 1069   6.078   6.900   2.567  0.2047  0.2684  0.1250
   50U        P 1070   6.126   7.024   2.477 -0.0234  0.2050 -0.5115
   50U      O1P 1071   6.030   7.045   2.368 -0.2191  0.0445  0.3367
   50U      O2P 1072   6.268   7.002   2.443 -0.8547 -0.0998  0.1219
   50U      O5' 1073   6.134   7.152   2.562  0.0598 -0.4795  0.5079
   50U      C5' 1074   6.014   7.229   2.583 -0.8681  0.7188 -0.0392
   50U     H5'1 1075   5.936   7.157   2.608 -1.6076  1.0228 -1.3715
   50U     H5'2 1076   5.987   7.278   2.489 -0.8196  1.5198  0.3570
   50U      C4' 1077   6.037   7.337   2.684 -0.3664  0.0922  0.1573
   50U      H4' 1078   5.939   7.382   2.702 -0.2644 -0.1501  1.4689
   50U      O4' 1079   6.096   7.289   2.802 -0.1647 -0.2252 -0.0677
   50U      C1' 1080   6.170   7.391   2.865 -0.5527  0.4317  0.3567
   50U      H1' 1081   6.125   7.404   2.963  2.1484  0.9157  1.6058
   50U       N1 1082   6.315   7.346   2.881 -0.1980 -0.0460 -0.2324
   50U       C6 1083   6.365   7.225   2.830  0.4705 -0.2631  0.4176
   50U       H6 1084   6.296   7.167   2.771 -0.3543  1.4199 -0.3516
   50U       C5 1085   6.491   7.182   2.859  0.5781  0.0988  0.4539
   50U       H5 1086   6.525   7.092   2.809 -0.0965 -0.1273  0.3969
   50U       C4 1087   6.582   7.256   2.942 -0.0761  0.0499  0.0658
   50U       O4 1088   6.698   7.220   2.961 -0.0834 -0.1453  0.4490
   50U       N3 1089   6.532   7.380   2.980 -0.5946  0.1808 -1.1433
   50U       H3 1090   6.585   7.446   3.036 -2.4101  2.1286 -1.6126
   50U       C2 1091   6.401   7.426   2.957 -0.1554  0.4235  0.4586
   50U       O2 1092   6.370   7.538   2.997  0.1031  0.6061 -0.0210
   50U      C3' 1093   6.131   7.448   2.636  0.4619  0.6256 -0.0838
   50U      H3' 1094   6.219   7.396   2.597 -0.0858 -2.1882  2.1600
   50U      C2' 1095   6.158   7.512   2.774  0.0241 -1.0142  0.1423
   50U     H2'1 1096   6.244   7.579   2.771 -0.9737  0.2804 -0.6265
   50U      O2' 1097   6.051   7.587   2.827 -0.0526 -0.3015  0.4289
   50U     HO'2 1098   6.076   7.670   2.869 -1.9215  0.0065  1.0204
   50U      O3' 1099   6.077   7.539   2.540  0.3289  0.0658  0.4759
   51A        P 1100   6.161   7.598   2.414 -0.1183  0.0683  0.2212
   51A      O1P 1101   6.073   7.683   2.323 -0.2817  0.2643  0.2943
   51A      O2P 1102   6.240   7.491   2.350  0.0334  0.0862 -0.0413
   51A      O5' 1103   6.265   7.694   2.487 -0.3366  0.0116  0.4679
   51A      C5' 1104   6.234   7.823   2.521 -0.0224 -0.5515  0.2232
   51A     H5'1 1105   6.132   7.835   2.558 -0.6029 -2.2001 -0.7023
   51A     H5'2 1106   6.218   7.873   2.425  0.7339  1.5471  1.1337
   51A      C4' 1107   6.336   7.910   2.599 -0.3810 -0.4226 -0.1728
   51A      H4' 1108   6.290   8.009   2.613 -1.0552 -0.5572 -1.2830
   51A      O4' 1109   6.365   7.862   2.730 -0.7845  0.1363 -0.4295
   51A      C1' 1110   6.502   7.891   2.763  0.0444 -0.4066  0.0905
   51A      H1' 1111   6.525   7.944   2.855  1.3944 -0.4380 -0.2069
   51A       N9 1112   6.567   7.765   2.766 -0.2480  0.2408  0.4139
   51A       C8 1113   6.530   7.641   2.705  0.2347 -0.3350  0.2505
   51A       H8 1114   6.446   7.642   2.637  0.3673  1.5249  0.0449
   51A       N7 1115   6.613   7.546   2.733 -0.5297  0.3938  0.1647
   51A       C5 1116   6.715   7.606   2.802  0.1369 -0.3696  0.0563
   51A       C6 1117   6.840   7.564   2.853 -0.4883 -0.1249  0.7495
   51A       N6 1118   6.891   7.439   2.851 -0.6863 -0.5449  0.2280
   51A      H61 1119   6.845   7.367   2.797 -0.3531  0.0320 -0.8685
   51A      H62 1120   6.974   7.434   2.909 -1.0197  2.4882  1.1579
   51A       N1 1121   6.922   7.652   2.909 -0.1207  0.4217 -0.5744
   51A       C2 1122   6.882   7.778   2.919  0.2080  0.3342  0.2255
   51A       H2 1123   6.947   7.850   2.966  0.1153  1.8338 -1.8050
   51A       N3 1124   6.773   7.834   2.877  0.5587  0.4701 -0.3313
   51A       C4 1125   6.690   7.740   2.821  0.4351  0.0695  0.4174
   51A      C3' 1126   6.469   7.936   2.527  0.0042  0.2300  0.1046
   51A      H3' 1127   6.500   7.841   2.484 -0.8899  0.5906 -1.3901
   51A      C2' 1128   6.553   7.975   2.647 -0.1628  0.1150 -0.6749
   51A     H2'1 1129   6.658   7.952   2.633 -0.3189 -1.9995  1.1340
   51A      O2' 1130   6.542   8.113   2.689 -0.5480  0.5928 -0.4389
   51A     HO'2 1131   6.613   8.158   2.642 -0.0781  0.5497  0.2076
   51A      O3' 1132   6.468   8.041   2.430  0.0695 -0.3793  0.1482
   52U        P 1133   6.540   8.016   2.287  0.3727 -0.1551 -0.1961
   52U      O1P 1134   6.510   8.131   2.201 -0.4301 -0.1567  0.0110
   52U      O2P 1135   6.503   7.878   2.243 -0.4703  0.1370  0.0264
   52U      O5' 1136   6.694   8.016   2.333  0.1823 -0.0483 -0.1110
   52U      C5' 1137   6.767   8.134   2.359 -0.5775  0.5520 -0.4459
   52U     H5'1 1138   6.718   8.199   2.432 -2.4747 -0.4857 -0.7373
   52U     H5'2 1139   6.785   8.206   2.279 -0.1031 -0.3439 -1.1621
   52U      C4' 1140   6.897   8.083   2.422  0.2085 -0.1356  0.4799
   52U      H4' 1141   6.951   8.160   2.477 -0.8062  0.3423  0.8299
   52U      O4' 1142   6.870   7.985   2.522  0.0020  0.1257  0.1745
   52U      C1' 1143   6.991   7.904   2.532  0.2373 -0.1596  0.4635
   52U      H1' 1144   7.036   7.929   2.628 -0.3336 -2.9079  1.5385
   52U       N1 1145   6.969   7.757   2.521 -0.0663  0.4532  0.6025
   52U       C6 1146   6.865   7.697   2.450  0.4572 -0.2572  0.8278
   52U       H6 1147   6.787   7.754   2.401 -0.2247 -0.6072  1.4687
   52U       C5 1148   6.853   7.565   2.445 -0.0080  0.9317 -0.4534
   52U       H5 1149   6.773   7.520   2.387  0.5220 -0.6161 -0.0185
   52U       C4 1150   6.945   7.476   2.514  0.5673 -0.5780  0.6951
   52U       O4 1151   6.943   7.352   2.514 -0.0453 -0.2183  0.5888
   52U       N3 1152   7.050   7.542   2.571 -0.6352  0.2986 -0.6903
   52U       H3 1153   7.117   7.484   2.620 -3.1606  0.4826  3.4208
   52U       C2 1154   7.069   7.676   2.578 -0.6025  0.5734 -0.8605
   52U       O2 1155   7.171   7.717   2.630 -0.1681  0.3660 -0.4431
   52U      C3' 1156   6.989   8.020   2.319 -0.0193 -0.3258  0.2624
   52U      H3' 1157   6.930   7.951   2.258  0.0623  0.1645 -0.3858
   52U      C2' 1158   7.087   7.955   2.411  0.6721  0.2165 -0.4150
   52U     H2'1 1159   7.131   7.870   2.358  0.6648 -0.2332  0.2738
   52U      O2' 1160   7.184   8.044   2.459  0.0491 -0.1862 -0.6068
   52U     HO'2 1161   7.249   8.064   2.391  1.8948 -1.4453  0.6727
   52U      O3' 1162   7.047   8.114   2.232  0.0625  0.1460 -0.5253
   53U        P 1163   7.122   8.075   2.095  0.4416  0.3074 -0.2082
   53U      O1P 1164   7.119   8.195   2.011  0.4902 -0.4269 -0.1166
   53U      O2P 1165   7.084   7.944   2.047 -0.3304 -0.2879  0.3316
   53U      O5' 1166   7.268   8.042   2.155  0.2674  0.4912 -0.9785
   53U      C5' 1167   7.363   8.141   2.190 -0.3400  0.2123 -0.4033
   53U     H5'1 1168   7.324   8.215   2.260 -0.5434 -0.0078 -0.2852
   53U     H5'2 1169   7.402   8.185   2.098  1.6904 -3.1603 -1.3330
   53U      C4' 1170   7.488   8.081   2.261 -0.3325  0.7611  0.9613
   53U      H4' 1171   7.549   8.166   2.289 -0.5666  0.3562  2.8849
   53U      O4' 1172   7.447   8.022   2.383 -0.1261  0.7584  0.3404
   53U      C1' 1173   7.535   7.916   2.421  0.0566  0.4685  0.2477
   53U      H1' 1174   7.592   7.943   2.510 -1.1840  1.5575  0.7576
   53U       N1 1175   7.461   7.783   2.436  0.0626 -0.0952 -0.0325
   53U       C6 1176   7.360   7.749   2.350 -0.2266 -0.4859  0.3138
   53U       H6 1177   7.330   7.825   2.279  2.9535 -1.2488 -2.0532
   53U       C5 1178   7.311   7.618   2.344 -0.3501  0.0580  0.3065
   53U       H5 1179   7.240   7.591   2.267  1.1030  1.5003 -1.6581
   53U       C4 1180   7.362   7.515   2.437  0.8355 -0.6240 -0.0778
   53U       O4 1181   7.317   7.406   2.452  0.3670  0.1611  0.3852
   53U       N3 1182   7.476   7.553   2.504 -0.6404 -0.3571  0.2597
   53U       H3 1183   7.518   7.482   2.563 -0.5943 -1.0125 -0.5384
   53U       C2 1184   7.521   7.677   2.510  0.3083 -0.2978  0.0075
   53U       O2 1185   7.620   7.694   2.585  0.7692 -0.6191 -0.4503
   53U      C3' 1186   7.575   7.982   2.189 -0.2662  0.2819 -0.0778
   53U      H3' 1187   7.513   7.908   2.139  0.0761 -1.2870  1.7213
   53U      C2' 1188   7.647   7.914   2.310  0.0429 -0.4140 -0.0673
   53U     H2'1 1189   7.683   7.815   2.283  0.7901  0.0604 -0.8448
   53U      O2' 1190   7.757   7.994   2.349 -0.0186 -0.3655 -0.0720
   53U     HO'2 1191   7.817   8.011   2.276 -1.0852  0.8718 -0.6883
   53U      O3' 1192   7.663   8.055   2.101  0.1519 -0.4608  0.0730
   54C        P 1193   7.703   7.989   1.967  0.0285 -0.1098  0.1496
   54C      O1P 1194   7.763   8.099   1.887 -0.1399 -0.0981  0.4920
   54C      O2P 1195   7.588   7.913   1.907  0.1030  0.1269  0.4670
   54C      O5' 1196   7.819   7.884   2.002 -0.4129  0.1847 -0.4322
   54C      C5' 1197   7.957   7.914   2.011 -0.5011 -0.6289 -0.2045
   54C     H5'1 1198   7.962   8.002   2.076  0.8478  0.1337 -1.2702
   54C     H5'2 1199   8.002   7.949   1.918 -1.2839  1.0563 -0.0007
   54C      C4' 1200   8.048   7.808   2.085  1.1320  0.1652 -0.4259
   54C      H4' 1201   8.149   7.848   2.090  2.1238 -2.1783 -0.4334
   54C      O4' 1202   7.992   7.759   2.209 -0.3238  0.5662 -0.1101
   54C      C1' 1203   8.024   7.621   2.234 -0.2968  0.9256  0.2018
   54C      H1' 1204   8.072   7.604   2.331 -0.8922  0.4704  0.4233
   54C       N1 1205   7.900   7.537   2.219 -0.3598 -0.2631 -0.3198
   54C       C6 1206   7.787   7.586   2.166  0.4417 -0.6724  0.2206
   54C       H6 1207   7.779   7.689   2.136 -0.0914 -0.9569 -0.6540
   54C       C5 1208   7.674   7.510   2.163  0.8118  0.2025  0.4467
   54C       H5 1209   7.581   7.554   2.128  0.1571 -1.4028  0.0924
   54C       C4 1210   7.683   7.379   2.214  0.6726 -0.3432  0.7025
   54C       N4 1211   7.578   7.305   2.218 -0.0332 -0.1630  0.2871
   54C      H41 1212   7.500   7.340   2.164  1.6041  1.5448 -1.1310
   54C      H42 1213   7.580   7.214   2.261  0.0213  0.0007  0.6328
   54C       N3 1214   7.789   7.319   2.258  0.1280  0.4596  0.3063
   54C       C2 1215   7.903   7.397   2.260  0.4096 -0.5796  0.2397
   54C       O2 1216   8.008   7.350   2.295  0.2831  0.3526 -0.9706
   54C      C3' 1217   8.072   7.682   2.007  0.0246 -0.9776 -0.1879
   54C      H3' 1218   7.979   7.649   1.962 -0.8418  1.5207 -0.3755
   54C      C2' 1219   8.128   7.587   2.124 -0.2149 -0.5929  0.2248
   54C     H2'1 1220   8.114   7.488   2.082 -2.9267  0.1575 -0.9185
   54C      O2' 1221   8.256   7.615   2.180 -0.6353  0.2034 -0.3024
   54C     HO'2 1222   8.275   7.707   2.200  2.0503 -0.4812  0.7546
   54C      O3' 1223   8.180   7.700   1.913 -0.4295 -0.6411 -0.1413
   55C        P 1224   8.195   7.613   1.776  0.3160 -0.2834 -0.2473
   55C      O1P 1225   8.307   7.653   1.692 -0.2999  0.1432 -0.7617
   55C      O2P 1226   8.062   7.597   1.723 -0.5791  0.6583  0.3505
   55C      O5' 1227   8.244   7.472   1.830 -0.3429 -0.2236 -0.0801
   55C      C5' 1228   8.364   7.451   1.899 -0.0313 -0.1884  0.1006
   55C     H5'1 1229   8.365   7.504   1.995 -0.7165 -1.2596  0.7192
   55C     H5'2 1230   8.445   7.487   1.836 -1.7115 -0.1158 -2.1421
   55C      C4' 1231   8.369   7.312   1.941 -0.3354  0.0682  0.7213
   55C      H4' 1232   8.472   7.292   1.971 -0.2628 -0.1375  0.3411
   55C      O4' 1233   8.276   7.279   2.045  0.2867  0.2797 -0.2253
   55C      C1' 1234   8.221   7.153   2.020  0.2506  0.2404 -0.1775
   55C      H1' 1235   8.228   7.086   2.105 -0.6817 -0.4139 -0.5909
   55C       N1 1236   8.077   7.157   1.980 -0.0363  0.1362 -1.1993
   55C       C6 1237   8.018   7.279   1.942 -0.1463  1.0146 -0.1050
   55C       H6 1238   8.077   7.368   1.925  0.3074  0.8048  0.3511
   55C       C5 1239   7.888   7.276   1.907  0.1715 -0.0211  0.1449
   55C       H5 1240   7.848   7.371   1.874  0.3538  0.5654  1.5322
   55C       C4 1241   7.817   7.156   1.919  1.1356 -0.0803 -0.3815
   55C       N4 1242   7.692   7.144   1.886 -0.0466  0.2487 -1.1585
   55C      H41 1243   7.646   7.220   1.840 -1.9795  0.3640  0.7884
   55C      H42 1244   7.658   7.050   1.899  1.9440 -0.6165 -1.7085
   55C       N3 1245   7.874   7.045   1.969  0.0606  0.2811 -0.4915
   55C       C2 1246   8.003   7.039   1.997  0.3030 -0.1522 -0.0435
   55C       O2 1247   8.053   6.929   2.032  0.2804  0.0042 -0.0865
   55C      C3' 1248   8.343   7.216   1.826  0.2179  0.7816  0.0599
   55C      H3' 1249   8.256   7.248   1.768 -0.8551 -0.7012  0.7494
   55C      C2' 1250   8.296   7.092   1.897  0.0993 -0.1457 -0.3136
   55C     H2'1 1251   8.234   7.037   1.826  2.7425 -2.7427 -0.7777
   55C      O2' 1252   8.400   7.004   1.942  0.4082 -0.4545 -0.4075
   55C     HO'2 1253   8.469   7.000   1.875  0.5791  0.1018 -0.2727
   55C      O3' 1254   8.457   7.206   1.743  0.0323 -0.1205  0.2506
   56G        P 1255   8.444   7.165   1.596  0.0394 -0.0958 -0.3736
   56G      O1P 1256   8.580   7.147   1.551 -0.1179 -0.0237  0.0133
   56G      O2P 1257   8.356   7.254   1.522  0.1208 -0.3581 -0.1490
   56G      O5' 1258   8.384   7.022   1.624  0.7076 -0.0752 -0.3701
   56G      C5' 1259   8.456   6.902   1.633  0.7896 -0.2831  0.2113
   56G     H5'1 1260   8.520   6.899   1.721  0.5736  2.6573  0.5874
   56G     H5'2 1261   8.517   6.897   1.542  1.8850  1.0669  0.8231
   56G      C4' 1262   8.367   6.782   1.643 -0.8394 -0.2257  0.3881
   56G      H4' 1263   8.422   6.694   1.673  1.7129 -1.4221 -6.1459
   56G      O4' 1264   8.266   6.798   1.737 -0.7652  0.8825  0.3337
   56G      C1' 1265   8.150   6.726   1.687 -0.8725  0.1005  0.4490
   56G      H1' 1266   8.125   6.651   1.762  4.1521 -1.4946  0.9452
   56G       N9 1267   8.036   6.815   1.665  0.5437 -0.2760  0.3793
   56G       C8 1268   8.027   6.951   1.630  0.4794 -0.3759  0.0912
   56G       H8 1269   8.112   7.018   1.628  1.6856 -1.8501 -0.1523
   56G       N7 1270   7.906   7.002   1.631  0.0286  0.5724  0.4739
   56G       C5 1271   7.821   6.894   1.656 -0.1250  0.2613  0.7267
   56G       C6 1272   7.676   6.881   1.643  0.2356  0.3349  0.1565
   56G       O6 1273   7.596   6.968   1.618  0.4126  0.2665 -0.1114
   56G       N1 1274   7.631   6.754   1.655  0.7084 -0.3483 -0.4734
   56G       H1 1275   7.530   6.743   1.648  0.9174 -2.7582 -0.4472
   56G       C2 1276   7.714   6.648   1.689 -0.1998 -0.5330  0.3165
   56G       N2 1277   7.666   6.522   1.695 -0.5689 -0.2311  1.0192
   56G      H21 1278   7.568   6.511   1.674 -0.2777  0.1726 -0.7124
   56G      H22 1279   7.731   6.450   1.723 -0.2231  0.2402  1.4598
   56G       N3 1280   7.852   6.657   1.691  0.5974  0.6537  0.0305
   56G       C4 1281   7.899   6.781   1.675 -0.6052  0.3823  0.1532
   56G      C3' 1282   8.296   6.749   1.515 -1.1952 -0.2299  0.7620
   56G      H3' 1283   8.251   6.837   1.470  0.2878 -0.2549 -0.8760
   56G      C2' 1284   8.197   6.652   1.561  0.6627 -0.5799 -0.0048
   56G     H2'1 1285   8.107   6.655   1.500 -1.1041  0.8849  2.4610
   56G      O2' 1286   8.245   6.516   1.574  0.1306 -0.3957  0.1083
   56G     HO'2 1287   8.326   6.507   1.522 -0.1196  1.0047 -0.5606
   56G      O3' 1288   8.390   6.684   1.424 -0.1429  0.3087 -0.0034
   57U        P 1289   8.368   6.698   1.269  0.2589 -0.0584  0.1018
   57U      O1P 1290   8.490   6.651   1.206  0.0282 -0.1620  0.4528
   57U      O2P 1291   8.322   6.836   1.235  0.1376  0.2314  0.3372
   57U      O5' 1292   8.250   6.597   1.248 -0.0974  0.1770 -0.1480
   57U      C5' 1293   8.272   6.456   1.236 -0.4995 -0.1614  0.0164
   57U     H5'1 1294   8.335   6.406   1.310  1.4300  0.5105 -1.0990
   57U     H5'2 1295   8.331   6.442   1.146  0.8563  0.7570  0.7145
   57U      C4' 1296   8.137   6.385   1.238  0.3853  0.1510 -0.7315
   57U      H4' 1297   8.157   6.278   1.250 -1.7385 -0.1936  0.1647
   57U      O4' 1298   8.044   6.422   1.337  0.7505 -0.0298 -0.0881
   57U      C1' 1299   7.914   6.412   1.296 -0.0272 -0.0158  0.7591
   57U      H1' 1300   7.857   6.347   1.363 -0.6007  1.4239  1.7263
   57U       N1 1301   7.848   6.545   1.311  0.0240  0.8459 -0.0820
   57U       C6 1302   7.920   6.660   1.298  0.2409  0.2551 -0.4881
   57U       H6 1303   8.023   6.644   1.269  0.6259  0.3997  0.7426
   57U       C5 1304   7.861   6.785   1.313 -0.0262  0.6921  0.2613
   57U       H5 1305   7.913   6.874   1.280  0.5234  0.2304 -0.1455
   57U       C4 1306   7.715   6.789   1.326 -0.5394  0.0850 -0.2481
   57U       O4 1307   7.653   6.893   1.325 -0.3731 -0.2484 -0.6789
   57U       N3 1308   7.653   6.669   1.335 -0.1470  0.0870  0.4657
   57U       H3 1309   7.552   6.667   1.346 -0.5906  0.1067 -2.6781
   57U       C2 1310   7.710   6.548   1.330 -0.4375 -0.5581 -0.0946
   57U       O2 1311   7.639   6.446   1.325  0.5997  0.0432 -0.8072
   57U      C3' 1312   8.073   6.417   1.108 -0.4923  0.3461 -0.4019
   57U      H3' 1313   8.056   6.522   1.080 -1.3939  0.1665 -0.5498
   57U      C2' 1314   7.936   6.366   1.149  0.1512  0.8116 -0.6833
   57U     H2'1 1315   7.856   6.398   1.083 -0.4939 -1.4454 -1.0685
   57U      O2' 1316   7.919   6.223   1.136 -0.2888 -0.5373 -0.1147
   57U     HO'2 1317   7.922   6.210   1.040  0.7139  0.2428 -0.2063
   57U      O3' 1318   8.140   6.347   1.004  0.4073 -0.2281 -0.2282
   58A        P 1319   8.146   6.407   0.857  0.0204  0.0337 -0.1304
   58A      O1P 1320   8.234   6.327   0.772  0.6289 -0.2533 -0.2091
   58A      O2P 1321   8.182   6.552   0.884 -0.1046  0.5171 -0.8565
   58A      O5' 1322   7.996   6.398   0.818  0.1453 -0.3177  0.1227
   58A      C5' 1323   7.935   6.275   0.776  0.1776  0.4200 -0.2178
   58A     H5'1 1324   7.959   6.199   0.850 -0.2903 -0.7633 -1.2470
   58A     H5'2 1325   7.959   6.247   0.674 -0.1103  0.5200 -0.3153
   58A      C4' 1326   7.779   6.266   0.770 -0.1393  0.9117  1.0487
   58A      H4' 1327   7.735   6.169   0.745  0.1253  0.9225  0.5254
   58A      O4' 1328   7.728   6.300   0.897  0.1381 -0.0641  0.0714
   58A      C1' 1329   7.615   6.387   0.889 -0.5228 -0.6099 -0.7297
   58A      H1' 1330   7.534   6.353   0.953 -0.3663 -0.0403 -0.2288
   58A       N9 1331   7.636   6.534   0.922 -0.4459  0.3461 -0.4087
   58A       C8 1332   7.755   6.596   0.942 -0.9791  0.2805  0.1262
   58A       H8 1333   7.851   6.548   0.932 -2.2813 -2.0619 -2.8189
   58A       N7 1334   7.743   6.716   0.989  0.6908 -0.1657  0.0924
   58A       C5 1335   7.600   6.733   1.004  0.5344 -0.6709  0.2968
   58A       C6 1336   7.508   6.845   1.030 -0.7921 -0.3879 -0.3369
   58A       N6 1337   7.535   6.971   1.053  0.2869  0.0417 -0.2255
   58A      H61 1338   7.631   7.002   1.049  0.6503 -1.0407 -0.5152
   58A      H62 1339   7.456   7.033   1.061 -0.3673 -0.7162 -0.6045
   58A       N1 1340   7.380   6.823   1.031 -0.5304 -0.5562  0.0514
   58A       C2 1341   7.338   6.713   0.974  0.5205  0.1310  0.7382
   58A       H2 1342   7.232   6.712   0.952  0.8709  1.6807 -1.2335
   58A       N3 1343   7.401   6.604   0.929  0.7999  0.1551 -0.7309
   58A       C4 1344   7.536   6.618   0.956 -0.1183  0.6979  0.8645
   58A      C3' 1345   7.713   6.366   0.680 -0.0765 -0.0405 -0.3214
   58A      H3' 1346   7.765   6.459   0.704 -1.8906 -0.0768  4.9418
   58A      C2' 1347   7.576   6.379   0.739  0.0880 -0.6617 -0.0700
   58A     H2'1 1348   7.528   6.468   0.699 -1.0612 -1.5196 -0.6301
   58A      O2' 1349   7.489   6.276   0.725  0.1789 -0.2919 -0.4946
   58A     HO'2 1350   7.467   6.268   0.631  0.4354  0.4201 -0.6199
   58A      O3' 1351   7.706   6.321   0.550 -0.4160  0.1750  0.2134
   59C        P 1352   7.716   6.427   0.426  0.4030  0.2296  0.0612
   59C      O1P 1353   7.729   6.331   0.312 -0.4638 -0.0532 -0.3682
   59C      O2P 1354   7.823   6.519   0.462  0.6529  0.2162 -0.2488
   59C      O5' 1355   7.579   6.504   0.435 -0.3064 -0.3586  0.1771
   59C      C5' 1356   7.455   6.435   0.405 -1.3941 -0.0938 -0.2098
   59C     H5'1 1357   7.448   6.340   0.459 -0.4725  0.4561  0.9109
   59C     H5'2 1358   7.459   6.417   0.297  0.3246  0.7157 -0.3104
   59C      C4' 1359   7.329   6.511   0.439 -0.2949 -0.1921  0.5651
   59C      H4' 1360   7.243   6.447   0.420  0.7471 -1.5011  0.0941
   59C      O4' 1361   7.342   6.564   0.568 -0.1480  0.3290 -0.3591
   59C      C1' 1362   7.264   6.687   0.571 -0.2233 -0.4287  0.4645
   59C      H1' 1363   7.177   6.685   0.636 -0.0116 -0.1047  0.7598
   59C       N1 1364   7.344   6.802   0.613 -1.0350 -0.1068 -0.7113
   59C       C6 1365   7.489   6.794   0.624  0.3455  0.0669  0.1442
   59C       H6 1366   7.538   6.703   0.593 -1.3410  0.1026 -3.0303
   59C       C5 1367   7.560   6.903   0.660  0.7063 -0.2331 -0.8087
   59C       H5 1368   7.668   6.900   0.657  0.7840  1.6755 -0.8275
   59C       C4 1369   7.486   7.012   0.711 -0.6155 -0.0660  0.1135
   59C       N4 1370   7.555   7.114   0.757  0.4568 -0.3008 -0.0486
   59C      H41 1371   7.656   7.118   0.752  0.4679  0.4253  0.5400
   59C      H42 1372   7.503   7.197   0.780  1.4080  0.0163  1.0802
   59C       N3 1373   7.356   7.023   0.695  0.0506 -0.2721 -0.1137
   59C       C2 1374   7.280   6.920   0.650 -0.1008  0.0142  0.2068
   59C       O2 1375   7.161   6.935   0.647  1.3568 -0.2597 -0.0796
   59C      C3' 1376   7.305   6.631   0.344 -0.3116 -0.3412 -0.6331
   59C      H3' 1377   7.394   6.692   0.332 -0.0830 -0.5255  0.0805
   59C      C2' 1378   7.209   6.710   0.424 -0.1746  0.3156  0.2643
   59C     H2'1 1379   7.203   6.815   0.395 -1.2646 -0.1710 -1.4568
   59C      O2' 1380   7.073   6.655   0.410  0.2332  0.1911 -0.0925
   59C     HO'2 1381   7.036   6.710   0.342  0.8790  0.8821  0.0968
   59C      O3' 1382   7.258   6.596   0.218 -0.0998 -0.7790 -0.4948
   60U        P 1383   7.309   6.675   0.086  0.4146 -0.3830 -0.0701
   60U      O1P 1384   7.279   6.593  -0.033  0.2621 -0.9092 -0.0016
   60U      O2P 1385   7.443   6.731   0.096 -0.1371  0.2525  0.1954
   60U      O5' 1386   7.211   6.795   0.089  1.0784 -0.4461 -0.1958
   60U      C5' 1387   7.070   6.787   0.071 -0.0313 -0.0160  0.1128
   60U     H5'1 1388   7.029   6.708   0.135  1.2592 -0.2321  0.7051
   60U     H5'2 1389   7.050   6.773  -0.035  0.8285 -1.9645  0.1669
   60U      C4' 1390   7.009   6.916   0.132  0.2002 -0.0795 -0.6370
   60U      H4' 1391   6.901   6.900   0.127  0.2428 -2.0614  2.1411
   60U      O4' 1392   7.049   6.927   0.268  0.0491 -0.2673 -1.1628
   60U      C1' 1393   7.068   7.069   0.298 -0.1135  0.7497 -0.3432
   60U      H1' 1394   7.004   7.096   0.382 -0.2976  1.3081 -0.6629
   60U       N1 1395   7.198   7.108   0.349 -0.0244  0.2098 -0.3023
   60U       C6 1396   7.316   7.043   0.304  0.2439  0.3665  0.3389
   60U       H6 1397   7.302   6.958   0.238  0.1923  1.6315 -1.3663
   60U       C5 1398   7.438   7.086   0.340  0.5601 -0.0757 -0.3250
   60U       H5 1399   7.529   7.035   0.314  2.5224  2.7299  0.5898
   60U       C4 1400   7.457   7.206   0.426 -0.3421  0.0033 -0.2291
   60U       O4 1401   7.565   7.272   0.439 -0.1750  0.0252 -0.2235
   60U       N3 1402   7.338   7.262   0.471  0.0109 -0.0986  0.1832
   60U       H3 1403   7.346   7.322   0.552  0.3657 -1.4575  1.1847
   60U       C2 1404   7.211   7.222   0.433 -0.4421 -0.1098  0.2832
   60U       O2 1405   7.106   7.273   0.474  0.5030  0.2122  0.2291
   60U      C3' 1406   7.036   7.047   0.062 -0.1955  0.4197 -0.6378
   60U      H3' 1407   7.142   7.053   0.039 -0.3797  0.1697 -1.6352
   60U      C2' 1408   7.024   7.145   0.178  0.1345 -0.7563  0.5145
   60U     H2'1 1409   7.089   7.230   0.157 -0.0652 -1.1743 -2.0891
   60U      O2' 1410   6.892   7.183   0.210  0.7443  0.7594 -0.1667
   60U     HO'2 1411   6.852   7.209   0.127  1.8797 -0.9493 -1.3013
   60U      O3' 1412   6.955   7.085  -0.047 -0.2502 -0.0967 -0.0000
   61U        P 1413   6.980   7.034  -0.193 -0.4394  0.2567 -0.1754
   61U      O1P 1414   6.932   7.138  -0.290 -0.3721 -0.1847  0.0618
   61U      O2P 1415   6.920   6.899  -0.207 -0.2647  0.4171  0.1296
   61U      O5' 1416   7.136   7.020  -0.196  0.1951 -0.2296  0.7720
   61U      C5' 1417   7.219   7.022  -0.321 -0.4809  0.1953  0.5593
   61U     H5'1 1418   7.190   7.090  -0.402  0.2591  1.7777  1.5724
   61U     H5'2 1419   7.215   6.921  -0.362  0.3424  0.9379 -1.5119
   61U      C4' 1420   7.369   7.047  -0.284  0.3765 -0.6802 -0.1193
   61U      H4' 1421   7.430   7.042  -0.374  0.5281  0.0539 -0.0634
   61U      O4' 1422   7.376   7.171  -0.221  0.1450  0.4307 -0.5697
   61U      C1' 1423   7.465   7.165  -0.110 -0.2053 -0.4485 -0.4587
   61U      H1' 1424   7.568   7.166  -0.145  0.3379 -0.5386  1.0525
   61U       N1 1425   7.442   7.268  -0.012 -0.0413  0.0922  0.1931
   61U       C6 1426   7.310   7.310  -0.001 -0.2524  0.2404 -0.0270
   61U       H6 1427   7.230   7.280  -0.067 -1.4680  0.8746  1.1133
   61U       C5 1428   7.278   7.400   0.090  0.6143 -0.1799 -0.2581
   61U       H5 1429   7.177   7.438   0.090  0.2299 -1.1391 -1.4450
   61U       C4 1430   7.376   7.446   0.193 -0.3944 -0.2331 -0.0891
   61U       O4 1431   7.356   7.515   0.291 -0.3201  0.4686  0.1990
   61U       N3 1432   7.501   7.407   0.172  0.6455  0.2931 -0.3325
   61U       H3 1433   7.572   7.471   0.206  2.1872 -0.4825 -2.0038
   61U       C2 1434   7.541   7.316   0.074  0.5548 -0.0551  0.0572
   61U       O2 1435   7.658   7.286   0.058 -0.0446  0.3855  0.5540
   61U      C3' 1436   7.437   6.948  -0.186  1.0153 -0.2139 -0.1816
   61U      H3' 1437   7.384   6.853  -0.176 -1.1940  0.9681 -0.0059
   61U      C2' 1438   7.430   7.023  -0.059 -0.4192  0.0765  0.6658
   61U     H2'1 1439   7.330   7.016  -0.016 -0.4544  0.6922  0.6899
   61U      O2' 1440   7.510   6.975   0.046  0.1466 -0.0721  0.1751
   61U     HO'2 1441   7.490   6.882   0.060  2.5667 -0.5934  0.6771
   61U      O3' 1442   7.573   6.922  -0.227  0.0591  0.2177  0.1515
   61U      H3T 1443   7.623   6.872  -0.163  0.6333 -1.4420 -1.5011
   62G      O5' 1444   7.092   7.741   1.355 -0.0055  0.1052  0.1242
   62G      H5T 1445   7.091   7.652   1.391  1.6620  0.0610  0.1167
   62G      C5' 1446   6.967   7.798   1.320 -0.2152  0.2624 -0.4080
   62G     H5'1 1447   6.976   7.906   1.311  0.8734  0.2046 -0.0924
   62G     H5'2 1448   6.902   7.782   1.407  0.2439  1.9730  0.2884
   62G      C4' 1449   6.897   7.741   1.196 -0.6599  1.2234 -0.2248
   62G      H4' 1450   6.806   7.799   1.178 -1.4745 -0.1345 -0.6043
   62G      O4' 1451   6.971   7.738   1.078 -0.4851  0.3088  0.3927
   62G      C1' 1452   6.947   7.614   1.018 -0.5444 -0.3792  0.1775
   62G      H1' 1453   6.924   7.630   0.913  1.2884 -0.6527 -0.3045
   62G       N9 1454   7.078   7.539   1.023  0.1706  0.3842  0.2980
   62G       C8 1455   7.196   7.587   1.077  0.6658 -0.8716  0.2139
   62G       H8 1456   7.201   7.686   1.120 -0.8646 -1.4976  1.9572
   62G       N7 1457   7.291   7.505   1.070  0.1545  0.1153  0.0121
   62G       C5 1458   7.235   7.391   1.004 -0.1992 -0.2390  0.4688
   62G       C6 1459   7.295   7.267   0.957 -1.1471 -0.2681  0.1314
   62G       O6 1460   7.407   7.221   0.978  0.1510 -0.3178 -0.0247
   62G       N1 1461   7.218   7.185   0.878 -0.2630 -0.0960 -0.4017
   62G       H1 1462   7.270   7.112   0.830 -1.1382 -0.9790 -0.0555
   62G       C2 1463   7.095   7.224   0.841 -0.3102  0.0157 -0.2771
   62G       N2 1464   7.021   7.156   0.764 -0.5214  0.5940  0.0156
   62G      H21 1465   7.057   7.076   0.713  0.0693 -0.1507  1.5502
   62G      H22 1466   6.943   7.208   0.726  0.2785  1.7043 -0.1731
   62G       N3 1467   7.032   7.333   0.891  0.6740 -0.5220 -0.0756
   62G       C4 1468   7.106   7.412   0.970  0.1981 -0.1090  0.6365
   62G      C3' 1469   6.854   7.600   1.231  0.4466  0.5185  0.1603
   62G      H3' 1470   6.943   7.557   1.277  1.4657  0.2028 -1.9629
   62G      C2' 1471   6.837   7.539   1.089  0.5799  0.6955  0.2409
   62G     H2'1 1472   6.854   7.432   1.098 -1.5300  0.2131 -0.9096
   62G      O2' 1473   6.720   7.575   1.019 -0.5520 -0.4099  0.0591
   62G     HO'2 1474   6.694   7.505   0.958 -1.0913  0.6897 -1.0191
   62G      O3' 1475   6.734   7.605   1.296 -0.2325  0.5454 -0.1625
   63U        P 1476   6.695   7.499   1.398  0.3131 -0.0982  0.3337
   63U      O1P 1477   6.555   7.520   1.422  0.3070  0.4695  0.0609
   63U      O2P 1478   6.790   7.496   1.509 -0.4130 -0.1543 -0.2630
   63U      O5' 1479   6.703   7.348   1.328  0.0618 -0.0974  1.0691
   63U      C5' 1480   6.607   7.308   1.231  0.2665  0.8844  0.2951
   63U     H5'1 1481   6.565   7.385   1.166 -0.9175 -0.3142 -0.4111
   63U     H5'2 1482   6.526   7.270   1.293  1.3208 -0.3273  0.9641
   63U      C4' 1483   6.648   7.182   1.152 -0.0599 -0.8960 -0.0429
   63U      H4' 1484   6.566   7.161   1.083 -0.3792 -1.1157  0.4019
   63U      O4' 1485   6.773   7.198   1.085  0.0959  0.2835  0.1119
   63U      C1' 1486   6.840   7.075   1.104 -0.4971  0.3831 -0.6076
   63U      H1' 1487   6.844   7.024   1.008  1.4137 -1.0763  0.1856
   63U       N1 1488   6.983   7.094   1.151 -0.1252 -0.1148 -0.7090
   63U       C6 1489   7.019   7.198   1.232  0.1092 -0.9569  0.4034
   63U       H6 1490   6.942   7.268   1.260  0.9913 -0.4622  1.7041
   63U       C5 1491   7.146   7.228   1.264 -0.3706  0.5715  0.5184
   63U       H5 1492   7.176   7.311   1.327  0.0691 -0.1494  1.2703
   63U       C4 1493   7.252   7.131   1.232 -0.1071  0.8847 -0.2830
   63U       O4 1494   7.364   7.125   1.278  0.3909  0.6424 -0.2359
   63U       N3 1495   7.204   7.021   1.160 -0.4909 -0.0128  0.2933
   63U       H3 1496   7.275   6.958   1.127 -0.7856  0.7805 -2.0517
   63U       C2 1497   7.081   7.001   1.115  0.6142  0.4248 -0.2471
   63U       O2 1498   7.055   6.898   1.052 -0.5414  0.4310 -0.5294
   63U      C3' 1499   6.644   7.069   1.247  0.2271  0.4891  0.8167
   63U      H3' 1500   6.664   7.105   1.348  3.5829 -2.7711  1.5429
   63U      C2' 1501   6.767   6.993   1.208 -0.0916  0.1927  0.4577
   63U     H2'1 1502   6.825   6.972   1.298 -1.4541 -2.9151  0.7603
   63U      O2' 1503   6.731   6.872   1.147  0.3254  0.0486  0.1626
   63U     HO'2 1504   6.695   6.810   1.211 -1.6064  0.9470  0.0144
   63U      O3' 1505   6.524   6.996   1.251  0.0973  0.0797 -0.0137
   64A        P 1506   6.467   6.929   1.382  0.1640  0.1887 -0.4123
   64A      O1P 1507   6.325   6.896   1.358 -0.1055 -0.1594  0.0121
   64A      O2P 1508   6.500   7.012   1.506 -0.4470  0.0148  0.0467
   64A      O5' 1509   6.547   6.797   1.391  0.1318 -0.1796 -0.4555
   64A      C5' 1510   6.495   6.673   1.352 -0.9047 -0.1494  0.2711
   64A     H5'1 1511   6.459   6.693   1.251 -0.1090  3.7144  0.5885
   64A     H5'2 1512   6.408   6.650   1.413  1.0751  0.0373  3.3890
   64A      C4' 1513   6.609   6.568   1.354 -0.3714  1.2478  0.2648
   64A      H4' 1514   6.570   6.468   1.334  1.9994  0.0662  1.0756
   64A      O4' 1515   6.732   6.606   1.276  0.6282 -0.1299  0.4352
   64A      C1' 1516   6.845   6.545   1.328  0.9682 -0.0873 -1.0159
   64A      H1' 1517   6.880   6.460   1.269  0.5515 -0.8598 -0.1732
   64A       N9 1518   6.952   6.647   1.344 -0.1246 -0.0225 -0.1805
   64A       C8 1519   6.944   6.773   1.393  0.4022 -0.3618  0.8537
   64A       H8 1520   6.846   6.812   1.412 -0.0046 -0.3858 -0.9915
   64A       N7 1521   7.053   6.844   1.391 -0.1019 -0.1142 -0.5709
   64A       C5 1522   7.147   6.751   1.350  0.7336  0.0912  0.1223
   64A       C6 1523   7.286   6.750   1.342  0.5089  0.1138  0.2250
   64A       N6 1524   7.362   6.857   1.362  0.3645 -0.3572  0.4389
   64A      H61 1525   7.317   6.946   1.374 -0.1907 -0.3406 -1.4286
   64A      H62 1526   7.461   6.848   1.345  0.0697  0.4429 -2.0068
   64A       N1 1527   7.354   6.631   1.324  0.0875  0.1600 -0.4108
   64A       C2 1528   7.281   6.521   1.297  0.1205 -0.7871  0.1418
   64A       H2 1529   7.339   6.430   1.290 -0.1455 -0.9358 -0.1602
   64A       N3 1530   7.148   6.507   1.294 -0.0003  0.5580 -0.7004
   64A       C4 1531   7.086   6.624   1.328 -0.7389  0.3662  0.0201
   64A      C3' 1532   6.668   6.556   1.505 -0.0030 -0.0265  0.1750
   64A      H3' 1533   6.677   6.655   1.547 -1.1331 -0.2855  1.0890
   64A      C2' 1534   6.797   6.488   1.467 -0.5064 -0.1546 -0.0718
   64A     H2'1 1535   6.878   6.504   1.539  1.2109 -1.0193 -1.6956
   64A      O2' 1536   6.793   6.355   1.436 -0.1433  0.3921  0.1024
   64A     HO'2 1537   6.710   6.317   1.467  1.3339 -2.4742  0.9118
   64A      O3' 1538   6.580   6.477   1.581 -0.1921  0.0608 -0.1969
   65C        P 1539   6.601   6.487   1.737 -0.0397 -0.0165 -0.3747
   65C      O1P 1540   6.493   6.411   1.799 -0.7051 -0.0995  0.7018
   65C      O2P 1541   6.611   6.628   1.778  0.2428 -0.0199  0.1161
   65C      O5' 1542   6.739   6.418   1.779  0.1833 -0.1024  0.2819
   65C      C5' 1543   6.778   6.276   1.773 -0.0710 -0.2652 -0.6105
   65C     H5'1 1544   6.754   6.232   1.676 -1.3601 -1.0401  0.0270
   65C     H5'2 1545   6.716   6.222   1.845  1.3137  1.6756  2.1836
   65C      C4' 1546   6.933   6.271   1.787 -0.3660  0.4748  0.2419
   65C      H4' 1547   6.970   6.171   1.762  0.1237  0.5644  0.5969
   65C      O4' 1548   6.989   6.367   1.695 -0.0376  0.9809  0.4361
   65C      C1' 1549   7.125   6.393   1.739  0.9958 -0.1494 -0.1521
   65C      H1' 1550   7.186   6.338   1.668  1.7417 -0.1382  0.4742
   65C       N1 1551   7.160   6.541   1.728  0.2063 -0.6677 -0.1581
   65C       C6 1552   7.058   6.643   1.730 -0.3438 -0.2711  0.2084
   65C       H6 1553   6.955   6.615   1.743 -0.5403 -0.3959 -1.4676
   65C       C5 1554   7.099   6.772   1.714  0.7241 -0.3907  0.3299
   65C       H5 1555   7.029   6.854   1.710 -0.4237 -1.3112  1.1381
   65C       C4 1556   7.240   6.798   1.696 -0.6586 -0.0926  0.7408
   65C       N4 1557   7.282   6.923   1.682  0.3169 -0.0655 -0.4380
   65C      H41 1558   7.222   7.002   1.703  1.3445  0.6812 -0.2078
   65C      H42 1559   7.378   6.934   1.653  0.3116  2.3158  0.2145
   65C       N3 1560   7.334   6.706   1.698 -0.1275  0.2799  0.0504
   65C       C2 1561   7.295   6.578   1.711 -0.5206  0.5804 -0.3400
   65C       O2 1562   7.379   6.486   1.708  0.1858 -0.1917  0.0325
   65C      C3' 1563   6.999   6.327   1.918  0.5313 -0.4707  0.7076
   65C      H3' 1564   6.964   6.430   1.928 -1.3928 -1.1032  0.9041
   65C      C2' 1565   7.143   6.338   1.877 -0.1812  0.2859  0.1903
   65C     H2'1 1566   7.194   6.412   1.939 -0.2907 -0.9289  1.8075
   65C      O2' 1567   7.204   6.210   1.872 -0.4915  0.0603 -0.3835
   65C     HO'2 1568   7.260   6.202   1.949 -0.7557  1.1333 -0.0642
   65C      O3' 1569   6.984   6.246   2.037 -0.3715 -0.4260  0.2358
   66G        P 1570   7.043   6.295   2.178  0.2748  0.1671  0.1727
   66G      O1P 1571   6.998   6.218   2.291 -0.2349 -0.1037  0.4551
   66G      O2P 1572   7.018   6.440   2.169  0.3202 -0.0073 -0.1851
   66G      O5' 1573   7.198   6.276   2.164 -0.0204  0.2726 -0.0496
   66G      C5' 1574   7.261   6.147   2.183  0.0519  0.0569  0.2172
   66G     H5'1 1575   7.220   6.069   2.119 -1.1795 -0.5456  1.6798
   66G     H5'2 1576   7.240   6.108   2.283 -0.4677 -1.1995 -0.3586
   66G      C4' 1577   7.416   6.155   2.164 -0.6262 -0.7275  0.4291
   66G      H4' 1578   7.459   6.056   2.152 -1.1236 -0.6953 -2.2293
   66G      O4' 1579   7.443   6.222   2.041 -0.1633  0.5503  0.2694
   66G      C1' 1580   7.558   6.305   2.074  0.0402  0.3668  0.2840
   66G      H1' 1581   7.635   6.290   1.998 -1.3565  1.3084 -1.4102
   66G       N9 1582   7.529   6.447   2.048 -0.3711  0.4818 -0.2204
   66G       C8 1583   7.411   6.510   2.050 -0.2385  0.9932  0.4658
   66G       H8 1584   7.321   6.452   2.065  1.4358 -2.3233 -1.1457
   66G       N7 1585   7.412   6.638   2.036 -0.0889 -0.9526  0.5849
   66G       C5 1586   7.550   6.667   2.018 -0.1464  0.2353  0.1500
   66G       C6 1587   7.620   6.791   1.984  0.5131  0.1024 -0.1755
   66G       O6 1588   7.583   6.906   1.961 -0.1412 -0.2800 -0.0881
   66G       N1 1589   7.757   6.775   1.987  0.6773 -0.6373  0.2229
   66G       H1 1590   7.815   6.856   1.972 -0.1437  0.0648  0.7496
   66G       C2 1591   7.815   6.654   2.005 -0.5618 -0.0606  1.2650
   66G       N2 1592   7.945   6.668   2.024 -0.0348  0.6986 -0.0166
   66G      H21 1593   7.986   6.760   2.033 -0.5384  0.9958 -0.6580
   66G      H22 1594   7.999   6.583   2.031 -1.7736 -0.7185 -2.4420
   66G       N3 1595   7.756   6.536   2.023 -0.8474 -0.4530 -0.2491
   66G       C4 1596   7.618   6.548   2.027  0.5027 -0.0446  0.4387
   66G      C3' 1597   7.484   6.229   2.277  0.1468  0.0042  0.2640
   66G      H3' 1598   7.424   6.315   2.306  0.2698  0.7759 -1.6103
   66G      C2' 1599   7.616   6.274   2.215 -0.2645 -0.7044 -0.1257
   66G     H2'1 1600   7.652   6.364   2.264 -0.4362  0.4640 -2.0680
   66G      O2' 1601   7.710   6.167   2.205 -0.3401 -0.0323  0.4255
   66G     HO'2 1602   7.793   6.199   2.169 -0.6957 -0.3147 -0.6920
   66G      O3' 1603   7.497   6.146   2.390 -0.2299 -0.4162 -0.4451
   67G        P 1604   7.497   6.215   2.531 -0.2043 -0.2393 -0.3632
   67G      O1P 1605   7.505   6.111   2.628 -0.0429  0.5004 -0.0542
   67G      O2P 1606   7.399   6.321   2.541  0.0792 -0.0245  0.4701
   67G      O5' 1607   7.642   6.291   2.527 -0.2175  0.5052  0.4861
   67G      C5' 1608   7.771   6.233   2.519 -0.5081  0.6528 -0.0898
   67G     H5'1 1609   7.793   6.177   2.428  0.3501  1.7147 -0.5603
   67G     H5'2 1610   7.771   6.164   2.603 -1.8086 -0.7859 -1.2044
   67G      C4' 1611   7.884   6.339   2.520 -0.4056  0.4077 -0.9379
   67G      H4' 1612   7.976   6.284   2.538 -0.4770  0.9686  1.3584
   67G      O4' 1613   7.876   6.407   2.389  0.3965  0.7320  0.2708
   67G      C1' 1614   7.917   6.540   2.401  0.0547 -0.8375 -0.4101
   67G      H1' 1615   7.999   6.563   2.332 -0.0088  0.6653 -0.0212
   67G       N9 1616   7.799   6.622   2.371 -1.1022  0.1591 -0.4651
   67G       C8 1617   7.665   6.591   2.364  0.4618 -0.0285 -0.5031
   67G       H8 1618   7.617   6.496   2.386  0.5366 -0.1579 -0.8952
   67G       N7 1619   7.589   6.689   2.328  0.3366  0.3820 -0.0551
   67G       C5 1620   7.676   6.797   2.316 -0.2735  0.2941  0.2003
   67G       C6 1621   7.643   6.935   2.290 -0.2096 -0.2002  0.5189
   67G       O6 1622   7.538   6.997   2.266 -0.1587 -0.2945 -0.8079
   67G       N1 1623   7.756   7.010   2.288 -0.3944  0.1758 -0.2861
   67G       H1 1624   7.750   7.107   2.260  1.2478  0.4336  0.1198
   67G       C2 1625   7.882   6.961   2.305 -1.1827 -0.3239  0.3022
   67G       N2 1626   7.973   7.052   2.318 -0.0389 -0.5548 -0.2845
   67G      H21 1627   7.944   7.145   2.344  2.9446  0.5425 -0.4319
   67G      H22 1628   8.070   7.023   2.328  0.0913 -0.5154 -1.3684
   67G       N3 1629   7.917   6.835   2.332  0.6296  0.5123  0.7134
   67G       C4 1630   7.805   6.756   2.345  0.3614 -0.3086  0.2490
   67G      C3' 1631   7.876   6.453   2.620 -0.1767 -0.2586 -0.1024
   67G      H3' 1632   7.773   6.488   2.621 -0.6512 -1.6038  0.1591
   67G      C2' 1633   7.956   6.571   2.550  0.7106 -0.0633  0.1712
   67G     H2'1 1634   7.935   6.670   2.591 -0.6719  0.8463 -2.4634
   67G      O2' 1635   8.089   6.528   2.565  0.3655 -0.0778  0.4245
   67G     HO'2 1636   8.094   6.454   2.626  2.5339 -0.0172  0.3784
   67G      O3' 1637   7.933   6.419   2.746 -0.5590 -0.1415 -0.4226
   68A        P 1638   7.885   6.492   2.882  0.1991 -0.2308  0.1759
   68A      O1P 1639   7.956   6.428   2.998  0.0586 -0.0186  0.0013
   68A      O2P 1640   7.734   6.491   2.884 -0.0483 -0.0608  0.2851
   68A      O5' 1641   7.924   6.646   2.863 -0.7613  0.4842 -0.0234
   68A      C5' 1642   8.064   6.679   2.875  1.0270 -0.4702  0.6242
   68A     H5'1 1643   8.119   6.625   2.798 -1.1339 -0.2876 -1.1449
   68A     H5'2 1644   8.096   6.661   2.978 -1.6023 -0.0732  1.5893
   68A      C4' 1645   8.098   6.829   2.843 -0.3057 -0.1171 -0.0519
   68A      H4' 1646   8.201   6.844   2.874 -0.8437 -0.2065  1.9145
   68A      O4' 1647   8.051   6.855   2.712  0.3143  0.0856 -0.0888
   68A      C1' 1648   8.009   6.987   2.709  0.1190 -0.4149 -0.8591
   68A      H1' 1649   8.071   7.034   2.632  0.5277 -0.4624 -0.5591
   68A       N9 1650   7.869   6.988   2.663 -0.1903 -0.2987 -0.2662
   68A       C8 1651   7.770   6.884   2.655  0.1550  0.1692  0.8843
   68A       H8 1652   7.795   6.782   2.680  1.2964 -0.0398 -0.9724
   68A       N7 1653   7.653   6.924   2.612  0.1105 -0.1722 -0.1846
   68A       C5 1654   7.676   7.064   2.588  0.5403 -0.9092 -0.3271
   68A       C6 1655   7.591   7.175   2.556 -0.0060 -0.1184  0.3678
   68A       N6 1656   7.461   7.163   2.524 -0.0243 -0.5331 -0.7490
   68A      H61 1657   7.422   7.075   2.492 -1.5081 -1.0766  2.1492
   68A      H62 1658   7.420   7.251   2.499 -0.0375 -0.0245  0.9284
   68A       N1 1659   7.635   7.301   2.555 -0.6053  0.6392  0.4491
   68A       C2 1660   7.760   7.325   2.589  1.1544  1.0518 -0.4283
   68A       H2 1661   7.792   7.427   2.576  0.8575  1.1618 -0.3002
   68A       N3 1662   7.852   7.235   2.630 -0.9233 -0.4843  0.3391
   68A       C4 1663   7.802   7.108   2.621 -0.4200  0.9454 -0.0936
   68A      C3' 1664   8.019   6.922   2.934  0.2661  0.9861 -0.2540
   68A      H3' 1665   7.918   6.882   2.938 -0.1052  1.8606 -0.6461
   68A      C2' 1666   8.033   7.049   2.851 -0.0939  0.3919 -0.8432
   68A     H2'1 1667   7.950   7.113   2.881 -0.0413  1.2635 -2.4665
   68A      O2' 1668   8.161   7.119   2.860 -0.5477 -0.6792 -0.4986
   68A     HO'2 1669   8.221   7.051   2.829 -0.3942 -1.3734  1.2294
   68A      O3' 1670   8.070   6.920   3.065  0.0345 -0.8772 -0.1860
   69A        P 1671   7.972   6.934   3.187 -0.3504 -0.1373  0.0464
   69A      O1P 1672   8.056   6.933   3.313 -0.0820  0.3659 -0.7150
   69A      O2P 1673   7.863   6.834   3.172  0.3562  0.5475 -0.0999
   69A      O5' 1674   7.911   7.085   3.171 -0.2800  0.9266 -0.0091
   69A      C5' 1675   7.991   7.206   3.178  0.3203  0.1389  0.3302
   69A     H5'1 1676   8.080   7.188   3.118  0.6594  2.5363  0.0415
   69A     H5'2 1677   8.019   7.223   3.282  1.0161  0.9947  0.0142
   69A      C4' 1678   7.927   7.340   3.123 -0.5384 -0.1576 -0.1256
   69A      H4' 1679   8.005   7.415   3.111 -0.8545 -0.0125 -1.4103
   69A      O4' 1680   7.858   7.318   2.998  0.6313 -0.3111 -0.2841
   69A      C1' 1681   7.742   7.396   2.989  0.3962 -0.1891  0.1457
   69A      H1' 1682   7.758   7.480   2.922  1.9968 -0.0646  0.6422
   69A       N9 1683   7.624   7.310   2.953  0.1284 -0.2613  0.2135
   69A       C8 1684   7.612   7.178   2.970 -0.3036 -0.0536 -0.3894
   69A       H8 1685   7.686   7.117   3.019  0.7996  0.1962 -1.6941
   69A       N7 1686   7.505   7.134   2.921  0.6011 -0.1365 -0.5654
   69A       C5 1687   7.427   7.244   2.887 -1.3593 -0.3522  0.7153
   69A       C6 1688   7.303   7.265   2.827  0.3289  0.4362  0.3498
   69A       N6 1689   7.221   7.165   2.800  0.4496  0.2551  0.4607
   69A      H61 1690   7.239   7.069   2.823  1.9350 -0.3611 -2.7508
   69A      H62 1691   7.137   7.178   2.746  1.6053 -0.5595 -1.6376
   69A       N1 1692   7.257   7.383   2.790 -0.3606  0.2452  0.5176
   69A       C2 1693   7.339   7.485   2.821 -0.1310  0.4012 -0.5486
   69A       H2 1694   7.298   7.582   2.795  0.1365  0.6660 -0.0012
   69A       N3 1695   7.464   7.482   2.875  0.3941 -0.4277  0.2576
   69A       C4 1696   7.504   7.357   2.904 -0.4791 -0.0395 -0.1108
   69A      C3' 1697   7.811   7.389   3.219  0.0347 -0.4136  0.0513
   69A      H3' 1698   7.769   7.294   3.252 -0.3764 -0.2687 -0.0494
   69A      C2' 1699   7.718   7.469   3.125 -0.4724 -0.9922 -0.1317
   69A     H2'1 1700   7.612   7.460   3.149 -0.4125 -3.3861 -0.5354
   69A      O2' 1701   7.758   7.604   3.118 -0.3605 -0.2977 -0.4839
   69A     HO'2 1702   7.792   7.619   3.207  0.6890 -0.8106 -0.7843
   69A      O3' 1703   7.864   7.450   3.333  0.2699 -0.3163  0.1421
   70U        P 1704   7.780   7.441   3.474  0.0778 -0.2443 -0.4210
   70U      O1P 1705   7.870   7.498   3.577  0.4087  1.0196 -0.3480
   70U      O2P 1706   7.723   7.306   3.500 -0.3688 -0.2767  0.3062
   70U      O5' 1707   7.655   7.545   3.465  0.0563  0.9264 -0.3175
   70U      C5' 1708   7.680   7.684   3.459 -0.3296  0.3832  0.1105
   70U     H5'1 1709   7.766   7.695   3.393 -0.7593  1.0390 -0.3563
   70U     H5'2 1710   7.707   7.725   3.556 -1.0049 -0.6122  0.7419
   70U      C4' 1711   7.565   7.768   3.407  0.0703  0.4099  0.0287
   70U      H4' 1712   7.588   7.873   3.420 -0.0534  0.3988  0.3594
   70U      O4' 1713   7.534   7.750   3.274 -0.1855  0.1949  0.1381
   70U      C1' 1714   7.393   7.770   3.255  0.4016  0.2956 -0.6368
   70U      H1' 1715   7.368   7.848   3.183  0.5967 -0.9138 -2.0675
   70U       N1 1716   7.321   7.648   3.206 -0.0273  0.2174  0.1084
   70U       C6 1717   7.374   7.521   3.231 -0.8531 -0.7665 -0.7819
   70U       H6 1718   7.475   7.516   3.270 -0.3222  3.6253 -1.0332
   70U       C5 1719   7.310   7.410   3.181 -0.3961  0.7640 -0.4748
   70U       H5 1720   7.354   7.312   3.195 -0.1051  0.8514 -0.7799
   70U       C4 1721   7.184   7.426   3.107  0.3036 -0.5139 -0.9729
   70U       O4 1722   7.108   7.342   3.063 -0.2673 -0.7987  0.2302
   70U       N3 1723   7.146   7.559   3.087 -0.1678 -0.3668  0.2353
   70U       H3 1724   7.061   7.579   3.036 -1.4214  1.0674  2.6944
   70U       C2 1725   7.210   7.673   3.123  0.2243  0.5311 -0.2272
   70U       O2 1726   7.176   7.781   3.073  0.6355  0.0571  0.1324
   70U      C3' 1727   7.437   7.752   3.490 -0.2942  0.6414 -0.4822
   70U      H3' 1728   7.407   7.647   3.494 -3.4381  1.1783 -4.1480
   70U      C2' 1729   7.330   7.809   3.390  0.8103  0.0370 -0.6431
   70U     H2'1 1730   7.235   7.765   3.420  0.0057  2.5804  0.8412
   70U      O2' 1731   7.310   7.949   3.404 -0.1820 -0.2256  0.3292
   70U     HO'2 1732   7.361   7.986   3.476  1.1174 -1.4783  0.1160
   70U      O3' 1733   7.438   7.838   3.610  0.5864  0.3186  0.1013
   71A        P 1734   7.361   7.800   3.743  0.0253 -0.1912  0.4492
   71A      O1P 1735   7.411   7.898   3.847 -0.1149  0.1405  0.0199
   71A      O2P 1736   7.365   7.657   3.759 -0.6648 -0.1359 -0.0192
   71A      O5' 1737   7.205   7.832   3.709  0.6512  0.3310 -0.3853
   71A      C5' 1738   7.161   7.965   3.725  0.0602  0.1005  0.1513
   71A     H5'1 1739   7.229   8.036   3.677 -0.8465 -0.3967 -1.9655
   71A     H5'2 1740   7.149   7.989   3.831 -2.0025  1.6144 -0.3664
   71A      C4' 1741   7.025   7.997   3.653  0.1573  0.1321 -0.6259
   71A      H4' 1742   7.002   8.103   3.664  0.0156  0.2329 -1.7201
   71A      O4' 1743   7.030   7.965   3.510  0.4662  0.7029  0.6104
   71A      C1' 1744   6.899   7.916   3.467  0.3822 -0.4121 -0.5410
   71A      H1' 1745   6.859   7.984   3.392  0.3872  1.4880  1.0749
   71A       N9 1746   6.900   7.775   3.420 -0.5160 -1.2697 -0.4883
   71A       C8 1747   6.988   7.676   3.451 -0.7741 -0.2221 -0.1882
   71A       H8 1748   7.065   7.687   3.527 -0.3276 -0.4517 -0.5968
   71A       N7 1749   6.972   7.562   3.393  0.4652 -0.1777  0.0650
   71A       C5 1750   6.867   7.590   3.304  0.3963  0.0193  0.6232
   71A       C6 1751   6.794   7.517   3.211 -0.3208 -0.1886 -0.4033
   71A       N6 1752   6.816   7.387   3.179  0.5408 -0.1483  0.4999
   71A      H61 1753   6.877   7.337   3.243 -0.2911 -1.0167  0.6322
   71A      H62 1754   6.761   7.344   3.106  0.0932  1.4057 -0.1083
   71A       N1 1755   6.700   7.572   3.145 -0.4700 -0.5709  0.3143
   71A       C2 1756   6.662   7.702   3.160  0.2903  1.1135  0.2369
   71A       H2 1757   6.579   7.740   3.102  0.9198  1.2520 -0.5912
   71A       N3 1758   6.719   7.785   3.248  0.1465 -0.3091  0.1037
   71A       C4 1759   6.820   7.723   3.318  0.2477 -0.3639 -0.0408
   71A      C3' 1760   6.909   7.904   3.702 -0.1351 -0.0145 -0.7770
   71A      H3' 1761   6.944   7.801   3.707 -0.4237 -0.1032 -0.5652
   71A      C2' 1762   6.809   7.931   3.590 -0.4827 -0.4885 -0.8783
   71A     H2'1 1763   6.726   7.859   3.588  0.3389 -1.5958  1.0704
   71A      O2' 1764   6.765   8.067   3.586 -0.3657  0.1970  0.1879
   71A     HO'2 1765   6.775   8.091   3.678  1.5161 -0.0946  0.0904
   71A      O3' 1766   6.837   7.952   3.817 -0.9772 -0.2775 -0.0085
   72G        P 1767   6.745   7.857   3.900  0.5025  0.5157 -0.0438
   72G      O1P 1768   6.686   7.932   4.015 -0.2567  0.3801 -0.0414
   72G      O2P 1769   6.831   7.739   3.944 -0.6247 -0.2005  0.6365
   72G      O5' 1770   6.631   7.812   3.804  0.1675 -0.0565  0.5127
   72G      C5' 1771   6.527   7.901   3.777 -0.2140 -0.2419  0.5607
   72G     H5'1 1772   6.578   7.987   3.733  0.6054 -0.2066  1.5396
   72G     H5'2 1773   6.470   7.933   3.864 -1.8944 -0.6775 -0.3470
   72G      C4' 1774   6.421   7.857   3.676 -0.1378  0.1398 -0.6823
   72G      H4' 1775   6.344   7.934   3.674 -1.1114 -0.7909  0.0747
   72G      O4' 1776   6.466   7.833   3.546  0.3767  0.1926  0.0747
   72G      C1' 1777   6.394   7.726   3.496 -0.3896  0.1196  0.3035
   72G      H1' 1778   6.353   7.759   3.401  2.1725  1.9544 -0.2796
   72G       N9 1779   6.486   7.607   3.478  0.2813  0.2313  0.1133
   72G       C8 1780   6.615   7.592   3.525 -0.0248  0.2279  0.3584
   72G       H8 1781   6.669   7.671   3.575  1.7740 -1.2651  0.9031
   72G       N7 1782   6.674   7.475   3.493  0.5159 -0.4598 -0.5064
   72G       C5 1783   6.567   7.408   3.427  0.3679  0.1364  0.4083
   72G       C6 1784   6.558   7.274   3.379  0.9490 -0.4465 -0.2578
   72G       O6 1785   6.642   7.186   3.391 -0.1361 -0.5319  0.2169
   72G       N1 1786   6.443   7.239   3.308 -0.9398  0.2927  0.4748
   72G       H1 1787   6.430   7.145   3.273  0.1926  0.5312 -0.6711
   72G       C2 1788   6.340   7.326   3.294 -0.1064 -0.4731 -0.6920
   72G       N2 1789   6.228   7.283   3.239 -0.6068  0.0259 -0.7602
   72G      H21 1790   6.220   7.196   3.188 -3.5030 -1.1521  1.3983
   72G      H22 1791   6.157   7.354   3.253  0.2472  0.9587 -1.0609
   72G       N3 1792   6.334   7.452   3.354  0.4973  1.2635 -0.4980
   72G       C4 1793   6.454   7.489   3.412 -0.0397  0.3073  0.1555
   72G      C3' 1794   6.345   7.732   3.723 -0.5257 -0.0154 -0.2680
   72G      H3' 1795   6.430   7.665   3.738 -1.6792 -1.4847 -0.0659
   72G      C2' 1796   6.275   7.696   3.589  0.0536  0.2429  0.0589
   72G     H2'1 1797   6.245   7.591   3.593 -0.9017  0.3981 -1.9914
   72G      O2' 1798   6.168   7.786   3.576 -0.2457 -0.1105 -0.5189
   72G     HO'2 1799   6.119   7.777   3.658  3.3812  1.9616  2.1476
   72G      O3' 1800   6.273   7.763   3.838  0.5283 -0.6018 -0.2917
   73A        P 1801   6.226   7.646   3.935  0.4954  0.0550  0.0882
   73A      O1P 1802   6.129   7.685   4.036  0.0468 -0.2724 -0.3531
   73A      O2P 1803   6.345   7.583   3.982 -0.2471  0.7979 -0.4154
   73A      O5' 1804   6.157   7.538   3.841 -0.1703 -0.3348  0.0189
   73A      C5' 1805   6.031   7.556   3.785 -0.2438  0.2727  0.2347
   73A     H5'1 1806   6.037   7.642   3.719 -0.3933  0.4375  0.4351
   73A     H5'2 1807   5.961   7.578   3.865  0.3723  1.5887  0.4294
   73A      C4' 1808   5.968   7.438   3.706  0.0327  0.1423  0.6894
   73A      H4' 1809   5.867   7.461   3.674 -0.1200 -0.3316  0.8184
   73A      O4' 1810   6.042   7.420   3.592  0.0306 -0.2181  0.4028
   73A      C1' 1811   6.048   7.281   3.553 -0.0161 -0.9023 -0.0286
   73A      H1' 1812   6.035   7.267   3.446 -0.6583 -2.4858  0.2309
   73A       N9 1813   6.182   7.226   3.581  0.5249 -0.7017 -0.0252
   73A       C8 1814   6.283   7.288   3.640 -0.0332  0.1059  0.9679
   73A       H8 1815   6.283   7.393   3.664  0.4748  0.1258  0.8967
   73A       N7 1816   6.391   7.210   3.642  0.2562  0.3929 -0.0102
   73A       C5 1817   6.344   7.089   3.584  0.2776  0.1992 -0.0484
   73A       C6 1818   6.401   6.968   3.538 -0.4057 -0.2637 -0.1627
   73A       N6 1819   6.526   6.937   3.562  0.6497  0.1004 -0.0557
   73A      H61 1820   6.580   7.008   3.611 -1.2599  0.7162  1.2459
   73A      H62 1821   6.568   6.856   3.519  0.9749 -0.1220  0.6773
   73A       N1 1822   6.335   6.873   3.475  0.0793  0.4042  0.4440
   73A       C2 1823   6.207   6.901   3.451 -0.3828  0.3281  0.6417
   73A       H2 1824   6.145   6.822   3.411  1.2347 -1.2113  1.0404
   73A       N3 1825   6.140   7.012   3.479 -0.1597 -0.0128 -0.4234
   73A       C4 1826   6.215   7.098   3.549  0.1332  0.7677 -0.1400
   73A      C3' 1827   5.957   7.297   3.767 -0.3938 -0.0521 -0.5010
   73A      H3' 1828   6.052   7.270   3.811 -0.9246 -4.5810 -1.6084
   73A      C2' 1829   5.937   7.221   3.636 -0.0673  0.0460  0.1348
   73A     H2'1 1830   5.961   7.116   3.653 -1.4433 -0.3781 -0.4350
   73A      O2' 1831   5.817   7.228   3.568  0.4259 -0.4597 -0.6607
   73A     HO'2 1832   5.762   7.273   3.632  4.5443  1.4130  1.9967
   73A      O3' 1833   5.845   7.298   3.852 -0.2795  0.1005 -0.5524
   74U        P 1834   5.828   7.189   3.966  0.3518 -0.3420  0.0976
   74U      O1P 1835   5.697   7.210   4.035 -0.9268 -0.0695  0.0735
   74U      O2P 1836   5.951   7.195   4.051  0.3174  0.5867 -0.0894
   74U      O5' 1837   5.821   7.043   3.906  0.0597  0.5920 -0.5394
   74U      C5' 1838   5.706   6.988   3.837 -0.0767 -0.0502  0.3224
   74U     H5'1 1839   5.657   7.062   3.774  0.5321 -1.6435 -2.1854
   74U     H5'2 1840   5.631   6.957   3.910 -1.8745  2.7627 -0.1718
   74U      C4' 1841   5.737   6.862   3.753 -0.1602 -0.6530  0.6838
   74U      H4' 1842   5.654   6.839   3.686 -0.1059 -1.2643  0.8245
   74U      O4' 1843   5.854   6.884   3.673 -0.1943 -0.7589 -0.0070
   74U      C1' 1844   5.938   6.770   3.681 -0.3455  0.3048 -0.2231
   74U      H1' 1845   5.952   6.734   3.579 -1.6153  1.4830 -0.8509
   74U       N1 1846   6.076   6.790   3.739  0.0196 -0.2540  0.6858
   74U       C6 1847   6.106   6.894   3.828  0.1392  0.5191  0.1733
   74U       H6 1848   6.026   6.965   3.841 -0.1998  0.6363 -2.1375
   74U       C5 1849   6.225   6.902   3.893  1.0618  0.1827 -0.0420
   74U       H5 1850   6.230   6.979   3.968 -0.1600 -0.6523  0.9431
   74U       C4 1851   6.325   6.800   3.876 -0.2039  0.4678  0.2821
   74U       O4 1852   6.434   6.800   3.924  0.3190 -0.2582  0.0949
   74U       N3 1853   6.297   6.707   3.772  0.3147  0.3207 -0.5019
   74U       H3 1854   6.372   6.649   3.737  1.5285  1.7977 -0.4838
   74U       C2 1855   6.171   6.689   3.714 -0.4393 -0.8137 -0.3469
   74U       O2 1856   6.156   6.596   3.638  0.1660  0.9037  0.0351
   74U      C3' 1857   5.774   6.748   3.849 -0.5018 -0.1557 -0.0707
   74U      H3' 1858   5.831   6.796   3.928 -0.2463  2.1459 -1.5766
   74U      C2' 1859   5.859   6.667   3.763  0.1527 -0.0489 -0.0178
   74U     H2'1 1860   5.919   6.596   3.819 -0.8060 -0.7700  0.1096
   74U      O2' 1861   5.776   6.611   3.656 -0.6366 -0.3370  0.3760
   74U     HO'2 1862   5.685   6.604   3.685 -1.8378  0.7894 -2.7219
   74U      O3' 1863   5.660   6.673   3.893 -1.0397  0.3124 -0.5212
   75A        P 1864   5.670   6.553   3.999  0.5535 -0.1572 -0.0103
   75A      O1P 1865   5.531   6.504   4.015  0.1981 -0.2271  0.0783
   75A      O2P 1866   5.740   6.588   4.123 -0.9755  0.0690 -0.4874
   75A      O5' 1867   5.754   6.448   3.926 -0.3455  0.4013  0.3420
   75A      C5' 1868   5.708   6.364   3.819  0.8392 -0.1989 -1.1221
   75A     H5'1 1869   5.650   6.406   3.737 -0.1123 -2.2827 -1.5956
   75A     H5'2 1870   5.632   6.306   3.872  1.0301  2.1909  2.0584
   75A      C4' 1871   5.813   6.266   3.772  0.2722  0.9456  0.9677
   75A      H4' 1872   5.774   6.195   3.699  1.8663  0.7027  0.3101
   75A      O4' 1873   5.925   6.331   3.709 -0.5935 -0.4347  0.5721
   75A      C1' 1874   6.041   6.263   3.737 -0.0490 -0.0201  0.2413
   75A      H1' 1875   6.084   6.234   3.641 -1.0753  1.9427 -0.8908
   75A       N9 1876   6.135   6.343   3.820 -0.6876 -0.5626 -0.4493
   75A       C8 1877   6.112   6.446   3.907 -0.1099  0.3237 -0.3383
   75A       H8 1878   6.015   6.482   3.937  0.3701  2.4053 -1.0813
   75A       N7 1879   6.220   6.489   3.964 -0.0325 -0.1266 -0.1105
   75A       C5 1880   6.324   6.420   3.893 -0.3421 -0.0118 -0.0103
   75A       C6 1881   6.469   6.422   3.896  0.2273  0.6635 -0.4537
   75A       N6 1882   6.526   6.510   3.972  0.4621 -0.1201 -0.0529
   75A      H61 1883   6.464   6.569   4.026  0.4118 -0.6232  0.4592
   75A      H62 1884   6.626   6.519   3.980  0.4375 -0.5837  1.0048
   75A       N1 1885   6.542   6.339   3.828  0.1089  0.4330 -0.5780
   75A       C2 1886   6.467   6.247   3.763 -0.5952  0.1210  0.3222
   75A       H2 1887   6.534   6.183   3.708  1.1371  1.8701  0.2670
   75A       N3 1888   6.334   6.238   3.742  0.3411  0.2816 -0.1923
   75A       C4 1889   6.269   6.325   3.819 -0.4085  0.0093 -0.3106
   75A      C3' 1890   5.867   6.179   3.886  1.0507 -0.0979 -0.6980
   75A      H3' 1891   5.892   6.236   3.975 -1.3048  0.3704 -0.2769
   75A      C2' 1892   6.001   6.136   3.814  0.5130 -1.3247 -0.6734
   75A     H2'1 1893   6.079   6.122   3.889 -0.3749  0.9750  0.8096
   75A      O2' 1894   5.992   6.023   3.725 -0.0164  0.2063  0.1849
   75A     HO'2 1895   6.082   6.001   3.699  0.1602  1.4986 -0.3799
   75A      O3' 1896   5.782   6.069   3.919 -0.2619 -0.4069 -1.0500
   76A        P 1897   5.807   6.009   4.069  0.5958  0.0889 -0.1102
   76A      O1P 1898   5.723   5.890   4.085  0.0887 -0.0553 -0.3293
   76A      O2P 1899   5.787   6.122   4.167 -0.1607 -0.3137 -0.2448
   76A      O5' 1900   5.961   5.964   4.086  0.9951  0.3873  0.1335
   76A      C5' 1901   6.014   5.851   4.017  0.5377 -0.2012  0.8979
   76A     H5'1 1902   5.991   5.869   3.912 -1.6338  3.7118  1.8696
   76A     H5'2 1903   5.963   5.761   4.050 -1.3997  0.3415 -0.4205
   76A      C4' 1904   6.164   5.840   4.033 -0.4533  0.2927  0.7885
   76A      H4' 1905   6.205   5.760   3.972 -0.8277  0.7548 -0.0839
   76A      O4' 1906   6.218   5.961   4.006  0.0764  0.2204  0.1185
   76A      C1' 1907   6.342   5.970   4.064  0.6037  0.7017 -0.1646
   76A      H1' 1908   6.414   5.948   3.985 -0.8057 -1.8553 -0.8525
   76A       N9 1909   6.377   6.110   4.115  0.2655  0.4244 -0.1588
   76A       C8 1910   6.295   6.219   4.142  0.4273 -0.2451 -0.1936
   76A       H8 1911   6.187   6.215   4.130  0.5615 -0.8107 -1.3919
   76A       N7 1912   6.360   6.322   4.196  0.9148 -0.1990 -0.1028
   76A       C5 1913   6.494   6.284   4.201  0.1104 -0.1636 -0.2716
   76A       C6 1914   6.618   6.331   4.251 -0.5855 -0.2373 -0.3137
   76A       N6 1915   6.643   6.455   4.296 -0.5677  0.5450 -0.8959
   76A      H61 1916   6.573   6.524   4.322 -0.5643  0.5013 -0.7706
   76A      H62 1917   6.740   6.478   4.312 -0.5204  1.6422 -2.4849
   76A       N1 1918   6.724   6.256   4.250 -1.0125 -0.6715  0.1255
   76A       C2 1919   6.719   6.138   4.190  0.3816  1.0283  0.7302
   76A       H2 1920   6.808   6.078   4.175 -1.0960 -0.9466 -0.6408
   76A       N3 1921   6.613   6.078   4.143 -0.2179 -0.2078  0.1637
   76A       C4 1922   6.501   6.155   4.156 -0.3295 -0.5258  0.4840
   76A      C3' 1923   6.205   5.814   4.176  0.3336 -0.5205  0.3242
   76A      H3' 1924   6.141   5.877   4.238 -2.0153  0.0405 -2.4478
   76A      C2' 1925   6.346   5.876   4.176  0.3381  0.1566 -0.4983
   76A     H2'1 1926   6.360   5.905   4.281 -0.5882 -2.0511  0.2967
   76A      O2' 1927   6.433   5.769   4.136  0.1182 -0.2844  0.2463
   76A     HO'2 1928   6.415   5.700   4.201 -1.9477  1.2726  1.4374
   76A      O3' 1929   6.193   5.679   4.200 -0.5160 -0.5206 -0.3426
   77U        P 1930   6.188   5.621   4.339 -0.3105  0.2877  0.4044
   77U      O1P 1931   6.134   5.487   4.340 -0.3210  0.1613 -0.0206
   77U      O2P 1932   6.144   5.722   4.438  0.9158 -0.0401 -0.0184
   77U      O5' 1933   6.346   5.603   4.374  0.2227 -0.2207 -0.3342
   77U      C5' 1934   6.412   5.484   4.345  0.1653  0.2351  0.1792
   77U     H5'1 1935   6.407   5.467   4.237 -1.4505  0.9252  0.1090
   77U     H5'2 1936   6.365   5.413   4.412 -0.5864 -0.7170 -1.2959
   77U      C4' 1937   6.560   5.508   4.385 -0.0669 -0.6504 -0.4135
   77U      H4' 1938   6.622   5.421   4.362  0.4260 -0.1095 -1.2004
   77U      O4' 1939   6.630   5.614   4.325  0.0608 -0.0153  0.6377
   77U      C1' 1940   6.734   5.660   4.406  0.0424  0.5135  0.5112
   77U      H1' 1941   6.833   5.659   4.361 -0.4805 -2.5155 -0.8272
   77U       N1 1942   6.695   5.798   4.441  0.3084 -0.3066 -0.4009
   77U       C6 1943   6.563   5.849   4.465 -0.8142 -0.4856  0.3024
   77U       H6 1944   6.478   5.782   4.458 -0.8995 -0.1851 -2.3233
   77U       C5 1945   6.546   5.972   4.519 -0.6829 -0.1949 -1.2539
   77U       H5 1946   6.444   5.989   4.550 -1.2909 -2.9609 -1.5132
   77U       C4 1947   6.657   6.066   4.527  0.1153 -0.7273  0.2572
   77U       O4 1948   6.645   6.184   4.568  0.1176  0.5995 -0.3718
   77U       N3 1949   6.782   6.012   4.495 -0.4985  0.1422  0.0379
   77U       H3 1950   6.863   6.072   4.504  0.8114 -1.0865 -2.6342
   77U       C2 1951   6.806   5.883   4.459 -0.8115 -0.2070 -0.1664
   77U       O2 1952   6.927   5.849   4.451  0.1822  0.1660  0.0189
   77U      C3' 1953   6.577   5.520   4.536  0.1173 -0.2477  0.0290
   77U      H3' 1954   6.511   5.594   4.581  1.6803  1.0681  0.2662
   77U      C2' 1955   6.723   5.571   4.528 -0.5373  1.1095  0.2684
   77U     H2'1 1956   6.751   5.631   4.615  3.2012 -0.3687  0.2497
   77U      O2' 1957   6.819   5.461   4.505  0.6178 -0.5726  0.3597
   77U     HO'2 1958   6.875   5.457   4.583 -0.8108 -0.1550  1.4560
   77U      O3' 1959   6.560   5.392   4.588 -0.0851 -0.1612  0.7494
   78U        P 1960   6.499   5.364   4.731 -0.1861 -0.2556  0.0172
   78U      O1P 1961   6.498   5.222   4.749  0.4954  0.6958 -0.1014
   78U      O2P 1962   6.372   5.445   4.731  0.4367 -0.6530 -0.0984
   78U      O5' 1963   6.598   5.426   4.838  0.0221 -0.3119 -0.2510
   78U      C5' 1964   6.732   5.385   4.855  0.3416  0.3250  0.3001
   78U     H5'1 1965   6.766   5.363   4.753 -1.1074 -1.5071  0.1598
   78U     H5'2 1966   6.726   5.290   4.908 -0.3295 -0.0748 -0.4657
   78U      C4' 1967   6.813   5.489   4.935 -0.9608 -0.2165  0.5209
   78U      H4' 1968   6.912   5.445   4.947  0.0048  1.3850 -1.2187
   78U      O4' 1969   6.825   5.603   4.854 -0.5770  0.2226  0.1656
   78U      C1' 1970   6.853   5.717   4.938  0.2386  0.4377 -0.1847
   78U      H1' 1971   6.958   5.746   4.932  0.5094 -0.6591 -1.1604
   78U       N1 1972   6.772   5.839   4.914 -0.0251  0.0740  0.3944
   78U       C6 1973   6.642   5.832   4.879  0.1167 -0.3932 -0.5977
   78U       H6 1974   6.595   5.739   4.852 -1.3755  0.5023 -1.1938
   78U       C5 1975   6.561   5.939   4.881  0.1584 -0.5212 -0.3541
   78U       H5 1976   6.454   5.940   4.864 -0.1573  1.5309  1.2773
   78U       C4 1977   6.614   6.072   4.910  0.1866 -0.3133 -0.2682
   78U       O4 1978   6.553   6.178   4.916 -0.4423 -0.1159  1.0688
   78U       N3 1979   6.744   6.076   4.929 -0.7897 -0.0096 -0.0313
   78U       H3 1980   6.787   6.164   4.953 -0.7586 -0.3231  1.1350
   78U       C2 1981   6.831   5.965   4.917 -0.0677  0.2605 -0.0561
   78U       O2 1982   6.954   5.981   4.925 -0.2150  0.5089 -0.0204
   78U      C3' 1983   6.768   5.539   5.067 -0.0421  0.9804  0.5652
   78U      H3' 1984   6.659   5.546   5.063 -0.3395 -2.5132 -1.5324
   78U      C2' 1985   6.845   5.672   5.085 -0.1878 -0.3450  0.6442
   78U     H2'1 1986   6.789   5.740   5.150 -2.1412 -0.1715 -1.1030
   78U      O2' 1987   6.978   5.661   5.130  0.3406  0.2702  0.1626
   78U     HO'2 1988   6.956   5.614   5.210 -2.1549  2.1149  0.7016
   78U      O3' 1989   6.810   5.450   5.162  0.5543 -0.5532  0.6135
   79A        P 1990   6.751   5.431   5.301  0.1974 -0.6357 -0.0861
   79A      O1P 1991   6.799   5.303   5.357  0.2406 -0.2303  0.1247
   79A      O2P 1992   6.607   5.451   5.292 -0.0262  0.2015  0.7128
   79A      O5' 1993   6.808   5.554   5.383 -0.3432 -0.3083  0.8573
   79A      C5' 1994   6.932   5.536   5.451 -0.1280  0.2542  0.0265
   79A     H5'1 1995   7.011   5.519   5.378  0.2122 -0.6079  0.5798
   79A     H5'2 1996   6.928   5.443   5.507  4.2564 -1.3464 -1.8631
   79A      C4' 1997   6.970   5.661   5.526  0.2789 -0.1589  0.0619
   79A      H4' 1998   7.062   5.638   5.580  1.2391  0.1643 -1.3652
   79A      O4' 1999   7.008   5.765   5.439 -0.3946 -0.3815  0.3960
   79A      C1' 2000   6.965   5.891   5.482 -0.0362  0.5893 -1.0226
   79A      H1' 2001   7.047   5.964   5.478 -0.6818  1.4064  0.1534
   79A       N9 2002   6.843   5.947   5.414 -0.4455  0.3520  0.4160
   79A       C8 2003   6.743   5.873   5.349 -0.4372  0.2129  0.0563
   79A       H8 2004   6.750   5.765   5.355  1.8181  0.2337 -1.1446
   79A       N7 2005   6.648   5.946   5.289  0.1045  0.1734 -0.3977
   79A       C5 2006   6.704   6.077   5.306 -0.6601  0.6985 -0.0598
   79A       C6 2007   6.661   6.209   5.281 -0.0047 -0.3783 -0.0930
   79A       N6 2008   6.552   6.247   5.216  0.4170  0.5562  0.1562
   79A      H61 2009   6.495   6.175   5.174  0.0504  0.1306  1.3430
   79A      H62 2010   6.538   6.341   5.182 -4.5579  0.1452  0.4000
   79A       N1 2011   6.734   6.317   5.312 -0.3638  0.0911  0.2278
   79A       C2 2012   6.841   6.298   5.387  0.3334 -0.5919  0.1309
   79A       H2 2013   6.877   6.390   5.430  1.5991 -1.5135  1.1139
   79A       N3 2014   6.891   6.184   5.427  0.1274  0.0974 -0.0356
   79A       C4 2015   6.821   6.076   5.379 -0.4425 -0.0275  0.5297
   79A      C3' 2016   6.863   5.721   5.621 -0.0852 -0.6922 -0.1851
   79A      H3' 2017   6.769   5.734   5.566 -0.1366  0.0869  0.0709
   79A      C2' 2018   6.929   5.860   5.628  0.0041  0.9944  0.8637
   79A     H2'1 2019   6.866   5.937   5.672  0.3097  3.0430 -2.0458
   79A      O2' 2020   7.049   5.845   5.704 -0.3568 -0.0146 -0.2777
   79A     HO'2 2021   7.032   5.770   5.762 -0.5664  0.3040  0.0721
   79A      O3' 2022   6.846   5.652   5.738 -1.0223  0.3142 -0.1356
   80A        P 2023   6.711   5.665   5.824  0.0457  0.1577  0.3590
   80A      O1P 2024   6.728   5.604   5.953  0.0808  0.2680  0.0806
   80A      O2P 2025   6.607   5.617   5.734 -1.1948  0.1841 -0.4160
   80A      O5' 2026   6.690   5.819   5.852 -0.5830  0.0648 -0.2844
   80A      C5' 2027   6.756   5.891   5.951 -0.1484  0.2247 -0.9179
   80A     H5'1 2028   6.863   5.867   5.951  0.0775  0.2699  3.8910
   80A     H5'2 2029   6.721   5.855   6.048 -0.8105 -1.3342 -1.6905
   80A      C4' 2030   6.728   6.048   5.935 -0.0111  0.6499 -0.3606
   80A      H4' 2031   6.805   6.100   5.992  0.2103 -1.0263  0.9436
   80A      O4' 2032   6.740   6.085   5.800 -0.4722  0.1374 -0.2857
   80A      C1' 2033   6.673   6.210   5.781  0.5426  0.3623  0.6054
   80A      H1' 2034   6.746   6.290   5.768 -0.8109  1.3711 -1.0781
   80A       N9 2035   6.588   6.210   5.656 -0.4672  0.1922 -0.3063
   80A       C8 2036   6.529   6.105   5.589  0.0819 -0.5958 -0.3078
   80A       H8 2037   6.562   6.003   5.595  0.1285 -0.5257  0.7319
   80A       N7 2038   6.430   6.142   5.506 -0.6060 -0.2114 -0.2219
   80A       C5 2039   6.437   6.284   5.513 -0.1637  0.6774 -0.0268
   80A       C6 2040   6.371   6.391   5.440  0.3526  0.3965  0.2026
   80A       N6 2041   6.268   6.385   5.361  0.7335 -0.1699 -0.5261
   80A      H61 2042   6.234   6.295   5.328 -0.7312 -0.2729  1.1483
   80A      H62 2043   6.234   6.470   5.320 -1.6414  0.2448  2.0604
   80A       N1 2044   6.403   6.520   5.471 -0.1812  0.3980  0.6211
   80A       C2 2045   6.491   6.544   5.564  0.0750 -0.8642  0.3069
   80A       H2 2046   6.518   6.647   5.584 -1.1509 -0.8062  1.8108
   80A       N3 2047   6.565   6.453   5.628 -0.0729  0.1125  0.6698
   80A       C4 2048   6.528   6.322   5.604  0.3629  0.0421 -0.2579
   80A      C3' 2049   6.589   6.102   5.976 -0.7206 -0.1861 -0.2498
   80A      H3' 2050   6.517   6.030   5.939 -0.8360  0.5477 -1.5171
   80A      C2' 2051   6.585   6.239   5.907 -0.3880  0.3005 -0.2827
   80A     H2'1 2052   6.484   6.269   5.878 -0.3396 -0.7082 -1.5963
   80A      O2' 2053   6.642   6.337   5.989 -0.7602 -0.0314 -0.0441
   80A     HO'2 2054   6.606   6.322   6.077  0.4421 -1.9874  0.1650
   80A      O3' 2055   6.582   6.123   6.116 -0.1524 -0.5521 -0.0240
   81U        P 2056   6.456   6.081   6.199 -0.0762 -0.0238 -0.0094
   81U      O1P 2057   6.490   6.064   6.341  0.0508 -0.5470  0.3269
   81U      O2P 2058   6.388   5.971   6.130  0.3914  0.0137 -0.1082
   81U      O5' 2059   6.350   6.204   6.196  0.0354  0.0818  0.4205
   81U      C5' 2060   6.373   6.321   6.268 -0.1738  0.5730 -0.0248
   81U     H5'1 2061   6.479   6.347   6.271  0.6657 -2.4806 -0.0316
   81U     H5'2 2062   6.342   6.297   6.370 -0.8241 -3.3198 -0.9677
   81U      C4' 2063   6.283   6.444   6.223  0.6198  0.7683 -0.3201
   81U      H4' 2064   6.293   6.530   6.288  0.1581  0.4616  0.1643
   81U      O4' 2065   6.316   6.490   6.086  0.3746  0.1445  0.2909
   81U      C1' 2066   6.201   6.522   6.019  0.5114 -0.4477  0.3231
   81U      H1' 2067   6.208   6.625   5.984 -0.9680 -0.8335 -1.2628
   81U       N1 2068   6.177   6.432   5.902 -0.4043  0.7431 -0.5426
   81U       C6 2069   6.226   6.299   5.894 -0.3338  0.0926 -0.6032
   81U       H6 2070   6.286   6.267   5.978 -0.8701  1.5040  0.3697
   81U       C5 2071   6.191   6.216   5.790 -0.1689 -0.4784  0.3423
   81U       H5 2072   6.219   6.112   5.797  0.7653 -0.1606  1.8386
   81U       C4 2073   6.124   6.273   5.673  0.1300 -0.3573  1.3052
   81U       O4 2074   6.096   6.216   5.569 -0.3496 -0.4550 -0.3168
   81U       N3 2075   6.097   6.407   5.683 -0.4502  0.1129  0.1812
   81U       H3 2076   6.032   6.432   5.609 -3.4167 -1.5468  2.0022
   81U       C2 2077   6.122   6.492   5.791  0.2928  0.8603 -0.0843
   81U       O2 2078   6.072   6.600   5.794  0.3318 -0.4720 -0.4832
   81U      C3' 2079   6.134   6.409   6.213  0.0942 -0.1067  0.2160
   81U      H3' 2080   6.117   6.307   6.177  1.3603 -0.2249 -0.1079
   81U      C2' 2081   6.080   6.518   6.122 -0.2788  0.5327 -0.4028
   81U     H2'1 2082   5.982   6.489   6.084 -0.1245  2.4654 -2.4942
   81U      O2' 2083   6.072   6.643   6.195  0.5949  0.1532  0.2752
   81U     HO'2 2084   6.022   6.618   6.273 -1.6646  1.7304 -0.5582
   81U      O3' 2085   6.074   6.409   6.343  0.2275  0.1345  0.2337
   82U        P 2086   5.927   6.354   6.365  0.0352  0.0295  0.2235
   82U      O1P 2087   5.841   6.440   6.281  0.4392  0.0610 -0.4761
   82U      O2P 2088   5.903   6.344   6.511 -0.3566 -0.4044  0.3075
   82U      O5' 2089   5.944   6.207   6.300 -0.7012 -0.1420 -0.6993
   82U      C5' 2090   5.872   6.095   6.345  0.6752  0.7799 -0.3830
   82U     H5'1 2091   5.767   6.114   6.322 -0.0232 -0.2680  1.7268
   82U     H5'2 2092   5.889   6.075   6.450 -0.4954 -0.5807 -0.4205
   82U      C4' 2093   5.904   5.959   6.269  0.1535 -0.3879  0.3067
   82U      H4' 2094   5.878   5.872   6.329 -1.6753 -0.4318 -0.4813
   82U      O4' 2095   5.821   5.939   6.150 -0.1410  0.1181 -0.1432
   82U      C1' 2096   5.903   5.960   6.031 -0.0846 -0.4457 -0.6017
   82U      H1' 2097   5.906   5.868   5.973 -0.3188  0.6992 -2.5249
   82U       N1 2098   5.848   6.068   5.937  0.8323  0.0502  0.8987
   82U       C6 2099   5.815   6.194   5.982 -0.2856  0.2955 -0.1537
   82U       H6 2100   5.807   6.208   6.089 -0.1216 -3.1464  0.3966
   82U       C5 2101   5.788   6.291   5.887  0.1570 -0.5985  0.1663
   82U       H5 2102   5.751   6.386   5.924  1.8996 -0.5804  2.0783
   82U       C4 2103   5.773   6.263   5.746 -0.4921  0.1094 -0.0138
   82U       O4 2104   5.734   6.344   5.661 -0.2194  0.4392  0.4189
   82U       N3 2105   5.828   6.145   5.714 -0.2156 -0.1388 -0.5069
   82U       H3 2106   5.827   6.118   5.616  1.7543 -0.6478 -0.4299
   82U       C2 2107   5.861   6.045   5.802 -0.1024 -0.9057 -0.2594
   82U       O2 2108   5.915   5.941   5.762 -0.0657  0.0979  0.6893
   82U      C3' 2109   6.049   5.950   6.221 -0.4106  0.9151  0.2185
   82U      H3' 2110   6.115   6.008   6.285  1.4543  0.1018 -0.8791
   82U      C2' 2111   6.041   5.993   6.080 -0.9215  0.0252 -0.8509
   82U     H2'1 2112   6.054   6.100   6.094 -1.1255 -0.0948  0.4024
   82U      O2' 2113   6.146   5.935   6.002  0.0676  0.1703  0.1062
   82U     HO'2 2114   6.229   5.950   6.047  1.1696 -0.5371 -1.6090
   82U      O3' 2115   6.086   5.810   6.224 -0.0543 -0.6049 -0.0322
   82U      H3T 2116   6.177   5.812   6.253 -0.0604 -1.5068  0.0863
   8.64032   8.64032   6.10939   0.00000   0.00000   0.00000   0.00000   4.32050   4.32050
