# Supplementary material for: Constant-pH Molecular Dynamics of Cationic Peptide Dendrimers Binding to siRNA
Source: J Chem Inf Model. 2026 Feb 5;66(8):4734–43. doi: 10.1021/acs.jcim.5c02636 (PMC13126635; doi:10.1021/acs.jcim.5c02636)
Supplement: Supplementary file 2 [file ci5c02636_si_002.zip › zip/MH47_07_out_2.gro]

Protein
 2116
    1LY0      N    1   3.402   6.385   1.199 -0.0205  0.1299  0.1294
    1LY0     H1    2   3.349   6.428   1.124 -0.9520  1.2687  1.3803
    1LY0     H2    3   3.353   6.392   1.287 -0.4216 -2.3096  0.1508
    1LY0     H3    4   3.418   6.288   1.180 -0.9364 -0.5712  2.6205
    1LY0     CA    5   3.535   6.452   1.218  0.6756 -0.4994 -0.2102
    1LY0     HA    6   3.587   6.441   1.122  0.0504  1.7056 -0.8531
    1LY0     CB    7   3.516   6.595   1.249 -0.4326 -0.7206 -0.3583
    1LY0    HB1    8   3.619   6.629   1.259 -0.8964  0.6418 -0.1178
    1LY0    HB2    9   3.466   6.604   1.345  1.0793 -1.5625  0.5419
    1LY0     CG   10   3.440   6.692   1.159 -0.5868 -0.3242 -0.3341
    1LY0    HG1   11   3.336   6.661   1.154 -0.7605  0.0897  0.4540
    1LY0    HG2   12   3.496   6.694   1.065  1.5620  1.7842  0.8613
    1LY0     CD   13   3.459   6.836   1.219 -0.3043 -0.2823  0.1418
    1LY0    HD1   14   3.553   6.849   1.274  0.6338  0.1349 -1.4958
    1LY0    HD2   15   3.387   6.857   1.298 -0.3318  0.5884 -0.1049
    1LY0     CE   16   3.450   6.948   1.115 -0.2504  0.8164  0.6186
    1LY0    HE1   17   3.353   6.940   1.067  0.2130  3.6000 -1.0003
    1LY0    HE2   18   3.525   6.926   1.039 -1.4460  1.4884 -0.8036
    1LY0     NZ   19   3.474   7.084   1.164 -0.1505  0.8024 -0.0714
    1LY0    HZ1   20   3.558   7.081   1.220  0.3097  1.9868 -0.6620
    1LY0    HZ2   21   3.489   7.136   1.079 -3.2341  1.7732 -0.1406
    1LY0    HZ3   22   3.394   7.125   1.209  0.1302 -0.3261  1.5377
    1LY0      C   23   3.622   6.378   1.325 -0.4363 -0.1919 -0.1144
    1LY0      O   24   3.650   6.430   1.438  0.3081  0.0406 -0.2997
    2LER      N   25   3.684   6.266   1.283  0.8428  0.5265  0.7503
    2LER      H   26   3.653   6.225   1.196 -0.4287  1.2794  0.8112
    2LER     CA   27   3.786   6.194   1.359 -0.2989  0.6850 -0.2261
    2LER     HA   28   3.734   6.145   1.441 -0.1123  1.4076  0.3379
    2LER     CB   29   3.835   6.080   1.273  0.8231 -0.1474 -0.8940
    2LER    HB1   30   3.907   6.116   1.199 -0.3587  0.7210 -1.6637
    2LER    HB2   31   3.744   6.044   1.224 -0.9999  0.8571  1.5688
    2LER     CG   32   3.890   5.965   1.352 -0.0980  0.0037 -0.2701
    2LER     HG   33   3.962   6.000   1.426 -0.2589  2.0413 -1.0114
    2LER    CD1   34   3.771   5.887   1.416 -0.5306  1.2984  0.4068
    2LER   HD11   35   3.698   5.851   1.345  0.4551 -1.4686  0.6690
    2LER   HD12   36   3.812   5.798   1.463 -0.6291  0.7030 -0.6163
    2LER   HD13   37   3.735   5.945   1.502 -0.5746 -0.0936  1.3585
    2LER    CD2   38   3.963   5.867   1.255 -0.7023  0.2540 -0.3507
    2LER   HD21   39   4.048   5.924   1.218 -2.6402  2.9058 -1.0485
    2LER   HD22   40   4.007   5.788   1.316  0.7791  3.0947  2.6145
    2LER   HD23   41   3.895   5.824   1.182 -0.4385  0.0149 -0.4590
    2LER      C   42   3.904   6.289   1.409  0.7551 -0.3065  0.3484
    2LER      O   43   3.983   6.247   1.497  0.0106  0.4469  0.3602
    3LYR      N   44   3.926   6.410   1.357 -0.3530  0.3033  0.2676
    3LYR      H   45   3.861   6.445   1.288  0.2672 -0.0394 -0.5114
    3LYR     CA   46   4.032   6.505   1.401  0.1317 -0.7620 -0.0249
    3LYR     HA   47   4.125   6.447   1.397  0.1645 -0.6948 -0.2421
    3LYR     CB   48   4.058   6.619   1.303 -0.3085 -0.3896  0.0580
    3LYR    HB1   49   4.075   6.572   1.206 -1.3972  0.1911 -0.4271
    3LYR    HB2   50   4.151   6.672   1.326  0.1539 -1.2555  0.2188
    3LYR     CG   51   3.940   6.716   1.277 -0.7308 -0.0918  0.1372
    3LYR    HG1   52   3.908   6.754   1.374  0.1553 -0.5739  0.6302
    3LYR    HG2   53   3.860   6.656   1.232  1.5601 -1.2542 -2.7184
    3LYR     CD   54   3.974   6.835   1.190 -0.3974 -0.3537 -0.2544
    3LYR    HD1   55   3.957   6.822   1.083 -1.4204  3.5960 -0.7242
    3LYR    HD2   56   4.078   6.861   1.213 -0.4844  0.9879 -1.2610
    3LYR     CE   57   3.879   6.952   1.226 -0.3931  0.4168  0.4218
    3LYR    HE1   58   3.846   6.936   1.329  0.3022  2.7884  1.0648
    3LYR    HE2   59   3.800   6.947   1.151  1.0426  0.1819 -1.1226
    3LYR     NZ   60   3.953   7.077   1.215  0.2814 -0.0533  0.2281
    3LYR    HZ1   61   3.997   7.109   1.130 -0.2634  5.3659  1.5862
    3LYR      C   62   4.020   6.545   1.544 -0.6833 -0.7345 -0.0751
    3LYR      O   63   4.123   6.558   1.615 -0.8488 -0.3202 -0.4735
    4LER      N   64   3.900   6.561   1.600 -0.4692  1.3478  0.2766
    4LER      H   65   3.822   6.538   1.539  0.8605 -0.8299 -0.7228
    4LER     CA   66   3.867   6.593   1.742 -0.8844  0.1822  0.0699
    4LER     HA   67   3.921   6.684   1.770 -1.1155 -0.0263  1.2253
    4LER     CB   68   3.715   6.614   1.757  0.2913 -0.2290  0.0134
    4LER    HB1   69   3.675   6.633   1.857 -0.4844  0.8298 -0.4792
    4LER    HB2   70   3.670   6.519   1.730 -3.0991  0.1936  3.2766
    4LER     CG   71   3.656   6.727   1.670  0.6480 -0.9498 -0.6012
    4LER     HG   72   3.709   6.731   1.575  1.8520  2.0083  0.0774
    4LER    CD1   73   3.497   6.722   1.672 -0.1580  0.4035  0.7574
    4LER   HD11   74   3.461   6.759   1.767 -1.5472  0.2110  0.3207
    4LER   HD12   75   3.463   6.782   1.587  0.4325  1.4920  1.2793
    4LER   HD13   76   3.469   6.619   1.650  2.7775 -0.3867  0.1664
    4LER    CD2   77   3.704   6.861   1.729  0.1838  0.8714  0.5148
    4LER   HD21   78   3.677   6.878   1.833 -1.5304  1.0065  0.0812
    4LER   HD22   79   3.811   6.868   1.711 -0.1742  1.0400 -1.7644
    4LER   HD23   80   3.659   6.946   1.678 -1.7997 -1.2037 -1.4033
    4LER      C   81   3.920   6.489   1.838 -0.2161 -0.1229 -0.3136
    4LER      O   82   3.904   6.514   1.956 -0.2868 -0.1200 -0.4579
    5LER      N   83   3.995   6.393   1.799  0.0553 -0.1041 -0.2179
    5LER      H   84   4.024   6.390   1.703 -0.9823 -0.2079 -0.5435
    5LER     CA   85   4.064   6.296   1.882  0.5450 -0.5792 -0.3684
    5LER     HA   86   4.028   6.292   1.985  0.3180 -1.5916 -0.4710
    5LER     CB   87   4.033   6.154   1.824  0.4464  0.3969 -0.1555
    5LER    HB1   88   4.058   6.080   1.900 -1.7155 -1.4707 -1.1068
    5LER    HB2   89   4.089   6.144   1.731 -1.1781 -1.6515 -1.0023
    5LER     CG   90   3.886   6.113   1.789 -0.4127  0.0769 -0.1467
    5LER     HG   91   3.850   6.175   1.706  1.6031  0.5368 -0.7259
    5LER    CD1   92   3.881   5.962   1.764  0.5296  0.1753  0.5436
    5LER   HD11   93   3.945   5.922   1.842  1.6812  1.5637  0.3472
    5LER   HD12   94   3.776   5.933   1.760  0.2032  1.3535  0.0889
    5LER   HD13   95   3.930   5.943   1.669  1.2149 -1.3000  1.1715
    5LER    CD2   96   3.793   6.134   1.909 -0.1398 -0.9696  0.6877
    5LER   HD21   97   3.826   6.066   1.988 -1.9643 -2.2568  0.3910
    5LER   HD22   98   3.788   6.236   1.947 -1.1248 -0.5316 -0.5787
    5LER   HD23   99   3.691   6.116   1.876 -0.0421  0.3921 -0.4396
    5LER      C  100   4.209   6.325   1.904  0.7575  1.0193 -0.1324
    5LER      O  101   4.278   6.232   1.953  0.1309 -0.0011  0.0136
    6LYR      N  102   4.262   6.441   1.871  0.4138  0.0275  0.4183
    6LYR      H  103   4.219   6.502   1.804  2.3410  0.5373 -0.4157
    6LYR     CA  104   4.410   6.472   1.875  0.0758  0.0481  0.1709
    6LYR     HA  105   4.451   6.393   1.939  1.1499 -1.0325 -1.7182
    6LYR     CB  106   4.475   6.462   1.740  0.2116 -0.2022  0.3002
    6LYR    HB1  107   4.580   6.484   1.759 -0.1924  0.6715  1.6824
    6LYR    HB2  108   4.436   6.538   1.672  2.0972  0.2450 -0.3388
    6LYR     CG  109   4.457   6.323   1.669  0.4297  0.2940 -0.2240
    6LYR    HG1  110   4.353   6.291   1.665 -0.2664  1.7404  2.9296
    6LYR    HG2  111   4.517   6.257   1.732 -1.3230 -1.5838 -0.4162
    6LYR     CD  112   4.525   6.336   1.534  0.3526 -0.4404  0.2958
    6LYR    HD1  113   4.609   6.405   1.526 -0.6609  0.6601 -1.5017
    6LYR    HD2  114   4.454   6.372   1.460 -0.2273 -3.1645 -0.5737
    6LYR     CE  115   4.563   6.193   1.497 -0.5368 -0.1643  0.0692
    6LYR    HE1  116   4.478   6.134   1.464 -1.7724  1.3949  0.3215
    6LYR    HE2  117   4.591   6.147   1.592 -1.9518 -1.2247  0.0112
    6LYR     NZ  118   4.667   6.187   1.401 -0.2087 -0.0446 -0.1673
    6LYR    HZ1  119   4.729   6.266   1.392  0.2500 -0.4134 -0.2878
    6LYR      C  120   4.436   6.609   1.933  0.6715 -0.5534 -0.2347
    6LYR      O  121   4.357   6.699   1.923 -0.0185  0.0222 -0.1272
    7LER      N  122   4.547   6.620   2.000  0.2401  1.0301  0.1698
    7LER      H  123   4.606   6.538   2.002  0.5105  1.2354  1.4875
    7LER     CA  124   4.597   6.746   2.066 -0.3708  0.1154  0.2817
    7LER     HA  125   4.511   6.781   2.122 -0.6409  1.3461 -0.8515
    7LER     CB  126   4.728   6.710   2.141 -0.6554 -0.4698  0.7226
    7LER    HB1  127   4.790   6.798   2.159 -0.6190 -0.2643 -0.3061
    7LER    HB2  128   4.779   6.645   2.070 -2.4643 -0.1615 -0.9708
    7LER     CG  129   4.692   6.633   2.272  0.6387  0.2883 -0.2696
    7LER     HG  130   4.629   6.545   2.255 -0.6035  1.2077 -0.5451
    7LER    CD1  131   4.814   6.565   2.332  0.3456  0.4657 -0.1023
    7LER   HD11  132   4.788   6.508   2.422  1.0631  0.4759  0.1142
    7LER   HD12  133   4.859   6.496   2.260 -0.1154  0.1925 -0.1362
    7LER   HD13  134   4.885   6.641   2.364  0.6058  0.2600 -0.1823
    7LER    CD2  135   4.627   6.726   2.373 -0.6104 -0.3269 -0.4353
    7LER   HD21  136   4.602   6.679   2.468 -1.3435  0.2000 -0.3549
    7LER   HD22  137   4.701   6.802   2.395 -0.7578  0.5170 -2.5798
    7LER   HD23  138   4.539   6.776   2.330 -1.5402 -0.4904  1.2030
    7LER      C  139   4.607   6.864   1.969 -0.1669  0.1019  0.2685
    7LER      O  140   4.632   6.839   1.853  0.3539  0.1644  0.3877
    8LER      N  141   4.585   6.993   2.015 -0.0011 -0.0523  0.3270
    8LER      H  142   4.552   7.001   2.110 -1.0594 -1.4794  0.0984
    8LER     CA  143   4.566   7.104   1.921  0.6673 -0.6914 -0.0412
    8LER     HA  144   4.501   7.067   1.842  1.0961 -1.9153  0.1478
    8LER     CB  145   4.501   7.219   1.994 -0.1249  0.1682 -0.9172
    8LER    HB1  146   4.576   7.252   2.065 -0.5065 -0.0871 -0.3853
    8LER    HB2  147   4.415   7.175   2.046  0.0162  0.3842 -0.5020
    8LER     CG  148   4.452   7.345   1.927 -0.5648  0.4602 -0.3713
    8LER     HG  149   4.536   7.410   1.905 -1.4996  2.4213  1.5176
    8LER    CD1  150   4.374   7.313   1.798 -1.0156 -0.4955 -0.0670
    8LER   HD11  151   4.444   7.270   1.725 -0.7292 -1.2482  0.6413
    8LER   HD12  152   4.295   7.248   1.834 -0.0775 -0.3147  2.4717
    8LER   HD13  153   4.328   7.403   1.757  0.7513 -0.4664 -2.2215
    8LER    CD2  154   4.348   7.421   2.019 -0.1022  0.2479 -0.1462
    8LER   HD21  155   4.334   7.520   1.977  0.0460  0.3434  0.0241
    8LER   HD22  156   4.254   7.367   2.019  0.2122 -0.3110 -0.6293
    8LER   HD23  157   4.395   7.431   2.118 -2.3424 -1.3176  1.1549
    8LER      C  158   4.694   7.143   1.848 -0.3067  0.1938  0.6686
    8LER      O  159   4.781   7.213   1.900 -0.0119  0.2450  0.6230
    9LYR      N  160   4.705   7.118   1.718  0.3816  0.0412  0.6854
    9LYR      H  161   4.628   7.069   1.677  1.2614 -0.5907 -0.2495
    9LYR     CA  162   4.825   7.131   1.630 -0.2253  0.0183  0.2452
    9LYR     HA  163   4.910   7.082   1.677  2.0900  1.9422 -1.6783
    9LYR     CB  164   4.782   7.069   1.493 -0.5792 -0.2536 -0.1944
    9LYR    HB1  165   4.697   7.128   1.459  0.7406  2.8278  1.4231
    9LYR    HB2  166   4.754   6.965   1.509  1.0668 -0.5858  0.8442
    9LYR     CG  167   4.904   7.076   1.400  0.4736  0.3911 -0.3745
    9LYR    HG1  168   4.995   7.053   1.456  0.5549  0.4237 -0.4923
    9LYR    HG2  169   4.930   7.172   1.356 -0.7594  0.3822 -1.1763
    9LYR     CD  170   4.893   6.977   1.282 -0.0279 -0.6105 -0.8158
    9LYR    HD1  171   4.960   7.020   1.208 -0.0590 -0.4174 -0.7310
    9LYR    HD2  172   4.795   6.982   1.234 -0.2236 -2.6670 -0.7257
    9LYR     CE  173   4.931   6.835   1.326 -0.0393  0.5611  0.7996
    9LYR    HE1  174   4.872   6.805   1.412 -2.4540  0.3497 -0.8487
    9LYR    HE2  175   5.040   6.841   1.337  0.4060 -1.3590 -1.7558
    9LYR     NZ  176   4.902   6.751   1.206 -0.2313 -0.2319 -0.4133
    9LYR    HZ1  177   4.967   6.750   1.129 -1.2121  0.4916 -1.2743
    9LYR      C  178   4.884   7.273   1.607  0.6747 -0.0003 -0.2400
    9LYR      O  179   5.006   7.296   1.591 -0.1732  1.0176 -0.4657
   10LER      N  180   4.791   7.360   1.622  0.1399  0.5269  0.3272
   10LER      H  181   4.695   7.328   1.630  0.7344 -0.9389  2.7212
   10LER     CA  182   4.815   7.501   1.611  0.2379 -0.3119  0.0194
   10LER     HA  183   4.876   7.523   1.524  0.4934  1.3043  0.5682
   10LER     CB  184   4.680   7.567   1.588 -0.4576  0.2191  0.0693
   10LER    HB1  185   4.694   7.675   1.590  0.5717  0.1036  2.0970
   10LER    HB2  186   4.626   7.547   1.680 -3.2373 -0.9551 -1.6955
   10LER     CG  187   4.584   7.525   1.472  0.3840 -0.3837 -0.2294
   10LER     HG  188   4.539   7.429   1.495 -0.6943  0.4922  1.5140
   10LER    CD1  189   4.469   7.630   1.448 -0.6672  0.3395 -0.1835
   10LER   HD11  190   4.410   7.603   1.361 -0.5040  2.0044 -0.8463
   10LER   HD12  191   4.394   7.631   1.526  1.4577  0.2150  1.9840
   10LER   HD13  192   4.509   7.730   1.432 -0.0849  0.0257 -0.7702
   10LER    CD2  193   4.672   7.512   1.352  0.1388 -0.1513 -0.3628
   10LER   HD21  194   4.733   7.602   1.338 -1.3071  1.4107  2.5120
   10LER   HD22  195   4.742   7.429   1.356 -0.2203 -0.4491 -0.2590
   10LER   HD23  196   4.616   7.501   1.259  1.8640  1.7711 -1.7261
   10LER      C  197   4.884   7.552   1.736 -0.6341 -0.5935  0.4372
   10LER      O  198   4.961   7.651   1.722 -0.4324  0.0781 -0.1071
   11LER      N  199   4.868   7.495   1.858  0.5612  0.5828  0.1003
   11LER      H  200   4.797   7.424   1.870  1.5082 -0.4955 -0.5249
   11LER     CA  201   4.963   7.513   1.966  0.6760  0.0446 -0.7302
   11LER     HA  202   4.984   7.620   1.967  0.2040  0.1374  0.1835
   11LER     CB  203   4.898   7.494   2.103  0.0483 -0.0872 -0.0303
   11LER    HB1  204   4.954   7.554   2.175  2.1190 -1.3326 -0.5327
   11LER    HB2  205   4.906   7.388   2.126  0.8229  0.1289  0.7076
   11LER     CG  206   4.750   7.527   2.111 -1.1512  0.2362 -0.3993
   11LER     HG  207   4.695   7.467   2.038 -0.8581  0.6665 -0.9767
   11LER    CD1  208   4.702   7.502   2.253  0.5825 -0.0721 -0.1202
   11LER   HD11  209   4.722   7.589   2.315 -3.4239  2.5400 -2.0984
   11LER   HD12  210   4.594   7.489   2.245  0.4788 -0.4206  1.4912
   11LER   HD13  211   4.755   7.417   2.298  2.2642 -0.1545 -2.1281
   11LER    CD2  212   4.713   7.668   2.078 -0.5010 -0.2724  0.7308
   11LER   HD21  213   4.782   7.726   2.141  1.4072  0.2268 -1.6902
   11LER   HD22  214   4.722   7.698   1.974 -1.5518  0.9860  0.9681
   11LER   HD23  215   4.608   7.685   2.103 -0.5621  0.6132 -0.0723
   11LER      C  216   5.104   7.445   1.958 -1.0855 -0.5321  0.4091
   11LER      O  217   5.191   7.467   2.041 -0.4912 -0.0318 -0.6771
   12LER      N  218   5.135   7.366   1.850  0.2280  0.2249 -0.0507
   12LER      H  219   5.060   7.337   1.788 -0.4892  0.2117  0.7977
   12LER     CA  220   5.280   7.332   1.818  0.1859  0.2157  0.1646
   12LER     HA  221   5.351   7.326   1.901  1.8598 -2.1843 -1.2944
   12LER     CB  222   5.285   7.188   1.757 -0.1413 -0.1563  0.0009
   12LER    HB1  223   5.251   7.192   1.654  1.6799  0.7807 -0.6063
   12LER    HB2  224   5.212   7.126   1.810 -3.8850  1.0586 -3.2232
   12LER     CG  225   5.425   7.123   1.752 -0.6368  0.0185 -0.0677
   12LER     HG  226   5.499   7.191   1.710  0.1335  0.5650  2.0290
   12LER    CD1  227   5.492   7.084   1.886  0.5334 -0.1178 -0.0343
   12LER   HD11  228   5.494   7.168   1.955  0.6366  0.0666 -0.2602
   12LER   HD12  229   5.430   7.006   1.931 -0.2554  0.4256 -0.1622
   12LER   HD13  230   5.593   7.045   1.873  0.3595 -1.0161  1.1150
   12LER    CD2  231   5.417   7.010   1.645 -0.3954  0.5249  0.0176
   12LER   HD21  232   5.357   7.035   1.558 -2.0054  0.9108  1.2097
   12LER   HD22  233   5.518   6.977   1.619 -0.1795  0.7699  0.5324
   12LER   HD23  234   5.363   6.931   1.696 -2.2457  2.9243  1.9993
   12LER      C  235   5.341   7.431   1.717 -0.0978  0.0377 -0.3826
   12LER      O  236   5.454   7.475   1.736  0.0991 -0.9651  0.2625
   13LER      N  237   5.255   7.474   1.619 -0.0088 -0.4295 -0.4968
   13LER      H  238   5.162   7.435   1.622  0.2970 -1.3106 -1.6767
   13LER     CA  239   5.287   7.584   1.527 -0.5595 -0.1354  0.6834
   13LER     HA  240   5.378   7.555   1.474 -1.3674 -0.6401 -0.4689
   13LER     CB  241   5.183   7.591   1.418 -0.0938 -0.1776  0.2301
   13LER    HB1  242   5.206   7.682   1.362 -0.4162 -0.8809 -1.0903
   13LER    HB2  243   5.087   7.604   1.468  0.4660 -0.1226  1.3236
   13LER     CG  244   5.171   7.475   1.309  0.4934  0.2386 -0.3565
   13LER     HG  245   5.152   7.383   1.364 -2.0325  0.5526 -0.5961
   13LER    CD1  246   5.049   7.489   1.220  0.3327  0.8471 -0.2339
   13LER   HD11  247   4.959   7.493   1.281  0.5918 -0.0287  0.2111
   13LER   HD12  248   5.061   7.583   1.166  1.3628  0.1160 -1.3499
   13LER   HD13  249   5.043   7.401   1.156  0.9149  1.1048 -0.6611
   13LER    CD2  250   5.290   7.458   1.226 -0.6649  0.1257 -0.6740
   13LER   HD21  251   5.309   7.358   1.187  2.5539  0.4630 -0.2800
   13LER   HD22  252   5.275   7.525   1.141 -2.9096 -0.7266 -1.0115
   13LER   HD23  253   5.386   7.477   1.275 -0.8942  0.5377 -0.3798
   13LER      C  254   5.319   7.718   1.595  0.7866  0.1329 -0.6956
   13LER      O  255   5.261   7.749   1.700  0.3220 -0.0146 -0.2016
   14NH2      N  256   5.399   7.805   1.535 -0.5165 -0.4528  0.0973
   14NH2     H1  257   5.451   7.787   1.450  0.8895 -1.5307  1.1197
   14NH2     H2  258   5.407   7.893   1.584  0.2542 -1.5023  1.9731
   15LY0      N  259   3.723   7.651   1.120 -0.0313 -0.4702 -0.5298
   15LY0     H1  260   3.795   7.668   1.051  0.5981  0.3006  0.2827
   15LY0     H2  261   3.683   7.742   1.140 -0.8316 -0.7523 -0.7896
   15LY0     H3  262   3.646   7.601   1.079  0.0323 -1.8359  0.8914
   15LY0     CA  263   3.779   7.586   1.247 -0.2313  0.2115  1.0461
   15LY0     HA  264   3.862   7.651   1.276 -0.2148  1.3824 -1.3789
   15LY0     CB  265   3.677   7.580   1.360  0.2096 -0.4426  0.4981
   15LY0    HB1  266   3.663   7.683   1.393  0.8110  0.0532 -0.7517
   15LY0    HB2  267   3.728   7.525   1.439  0.3748 -0.7038  0.2126
   15LY0     CG  268   3.547   7.513   1.312  0.9837 -0.4511 -0.5960
   15LY0    HG1  269   3.556   7.440   1.232 -0.1742  0.0148 -1.1770
   15LY0    HG2  270   3.484   7.599   1.291  0.7517  0.0923  1.9239
   15LY0     CD  271   3.482   7.446   1.427  0.2985  0.3097 -0.2508
   15LY0    HD1  272   3.454   7.523   1.499 -0.5690 -0.0710 -0.1714
   15LY0    HD2  273   3.550   7.374   1.471 -0.2654  0.4190  0.8355
   15LY0     CE  274   3.359   7.373   1.377 -0.6729 -0.4757  0.1820
   15LY0    HE1  275   3.380   7.315   1.287 -0.2944  0.9646 -0.7018
   15LY0    HE2  276   3.288   7.450   1.344  1.8675  1.9260 -0.0638
   15LY0     NZ  277   3.297   7.289   1.488  0.0134  0.7559 -0.0657
   15LY0    HZ1  278   3.219   7.237   1.453  0.1033  0.2260  0.4946
   15LY0    HZ2  279   3.361   7.225   1.533 -0.6619  0.2086  0.1205
   15LY0    HZ3  280   3.253   7.349   1.557 -1.5555  0.5278 -0.8399
   15LY0      C  281   3.841   7.456   1.210 -0.5538 -0.0137  0.2384
   15LY0      O  282   3.795   7.380   1.122 -0.3321 -0.0281 -0.3944
   16LER      N  283   3.945   7.419   1.288  0.8032  0.1147  0.1133
   16LER      H  284   3.960   7.474   1.372 -0.5354  0.0668  0.4040
   16LER     CA  285   4.028   7.300   1.279  0.1246  0.0593  0.4285
   16LER     HA  286   4.061   7.289   1.176  0.3263  1.3510  0.3297
   16LER     CB  287   4.140   7.321   1.380 -0.1108  0.5842 -0.7522
   16LER    HB1  288   4.090   7.316   1.476  1.4199 -3.3053  0.0310
   16LER    HB2  289   4.176   7.424   1.379  1.1840  0.1608 -0.5334
   16LER     CG  290   4.260   7.227   1.375 -0.1433  0.4442  0.1845
   16LER     HG  291   4.225   7.124   1.370 -1.0018  0.7754 -1.6683
   16LER    CD1  292   4.349   7.255   1.259  0.4485 -0.5302  0.3093
   16LER   HD11  293   4.412   7.339   1.285 -0.9219  0.0004  2.0360
   16LER   HD12  294   4.422   7.177   1.237  1.8809  0.1166  2.5171
   16LER   HD13  295   4.283   7.270   1.174  0.5909 -1.0717  0.0936
   16LER    CD2  296   4.322   7.240   1.506  0.0914 -0.7178 -0.3763
   16LER   HD21  297   4.333   7.344   1.537 -0.6270 -0.6812 -0.2274
   16LER   HD22  298   4.255   7.196   1.580  0.5891  1.1860  1.2903
   16LER   HD23  299   4.413   7.181   1.505  0.8990  0.4721  0.4810
   16LER      C  300   3.952   7.175   1.311  0.3941 -0.6185 -0.2391
   16LER      O  301   3.883   7.167   1.410  0.1283 -0.1270 -0.1571
   17LY0      N  302   6.034   6.455   1.283  0.1446 -0.1645  0.3073
   17LY0     H1  303   6.126   6.489   1.305  0.9694 -1.8207 -0.4218
   17LY0     H2  304   6.023   6.476   1.185  1.3088  2.5002  0.6674
   17LY0     H3  305   5.966   6.508   1.336 -1.2267 -0.6404 -0.8997
   17LY0     CA  306   6.018   6.315   1.324  0.1482  0.4434 -0.2536
   17LY0     HA  307   6.086   6.260   1.259 -1.1987 -1.4372 -0.1920
   17LY0     CB  308   6.046   6.288   1.472 -0.3439  0.2670  0.4625
   17LY0    HB1  309   6.006   6.188   1.487 -0.3528  0.4060  1.4047
   17LY0    HB2  310   5.979   6.344   1.538 -0.2450 -1.5294  2.1748
   17LY0     CG  311   6.194   6.301   1.511 -0.0215  1.0459  0.4946
   17LY0    HG1  312   6.214   6.407   1.497 -1.9458  1.6443  1.8611
   17LY0    HG2  313   6.258   6.246   1.442 -0.0256  0.6104  0.8303
   17LY0     CD  314   6.228   6.250   1.649  0.2784  0.3036 -0.0699
   17LY0    HD1  315   6.193   6.149   1.672 -2.5927  1.2331  0.0675
   17LY0    HD2  316   6.182   6.318   1.721 -2.5285 -1.0452 -0.4639
   17LY0     CE  317   6.378   6.254   1.673  0.5318 -0.0692  0.2679
   17LY0    HE1  318   6.402   6.359   1.658 -0.0108  0.3832  2.2623
   17LY0    HE2  319   6.436   6.189   1.608 -0.6008  1.2694 -2.2036
   17LY0     NZ  320   6.398   6.225   1.810 -0.0373  0.6035  0.0451
   17LY0    HZ1  321   6.310   6.226   1.860 -1.4792 -0.7484 -2.2818
   17LY0    HZ2  322   6.439   6.135   1.829 -0.3843  0.3481 -0.4063
   17LY0    HZ3  323   6.468   6.283   1.855  0.9080 -1.7365  1.8190
   17LY0      C  324   5.878   6.273   1.278 -0.5642  0.4701 -0.8865
   17LY0      O  325   5.790   6.353   1.298  0.0932 -0.3138  0.2483
   18LER      N  326   5.865   6.154   1.220 -0.3603 -0.1565  0.7771
   18LER      H  327   5.939   6.087   1.210 -1.4690 -1.7108  2.3308
   18LER     CA  328   5.734   6.094   1.191 -1.1052 -0.3217 -0.2378
   18LER     HA  329   5.675   6.171   1.142  0.2099 -0.4885 -2.1946
   18LER     CB  330   5.751   5.968   1.100  0.1607 -0.5282 -0.0866
   18LER    HB1  331   5.655   5.917   1.109  0.9786 -1.9680  0.7898
   18LER    HB2  332   5.822   5.907   1.156 -0.2503  1.1058  2.3526
   18LER     CG  333   5.796   5.985   0.950  0.6295  0.1303  0.0548
   18LER     HG  334   5.894   6.030   0.946  1.3806 -1.2201  1.8696
   18LER    CD1  335   5.807   5.853   0.886 -0.2726  0.9897  0.6549
   18LER   HD11  336   5.820   5.856   0.778 -0.2977  0.2331  0.6288
   18LER   HD12  337   5.887   5.793   0.929  0.5977  1.0803 -0.7684
   18LER   HD13  338   5.717   5.792   0.892  0.2284 -0.0416 -1.4839
   18LER    CD2  339   5.694   6.069   0.875  0.3202 -0.7608  0.3961
   18LER   HD21  340   5.724   6.077   0.771 -0.4805  0.1322  0.2272
   18LER   HD22  341   5.601   6.013   0.884  0.4343 -0.8929  0.8345
   18LER   HD23  342   5.683   6.171   0.911 -1.0711 -1.6172  2.5865
   18LER      C  343   5.662   6.062   1.322  0.6749 -0.1021 -0.0540
   18LER      O  344   5.720   6.036   1.427 -0.0647  0.5584  0.4835
   19LYR      N  345   5.532   6.069   1.303  0.0084  0.1017  0.3640
   19LYR      H  346   5.496   6.062   1.209  1.1460  1.5327 -0.2124
   19LYR     CA  347   5.427   6.051   1.409  0.0002 -0.0267 -0.4744
   19LYR     HA  348   5.456   5.970   1.476  0.8879  0.7278  0.0793
   19LYR     CB  349   5.404   6.184   1.490 -0.2037 -0.3783  0.6445
   19LYR    HB1  350   5.344   6.151   1.575 -0.6590 -0.7110  0.1972
   19LYR    HB2  351   5.356   6.255   1.423  1.2706  0.3595  0.3218
   19LYR     CG  352   5.522   6.251   1.544  0.4290  0.2450 -0.0629
   19LYR    HG1  353   5.580   6.303   1.468  0.2219 -1.2696 -1.3023
   19LYR    HG2  354   5.580   6.175   1.597 -1.5631 -0.8735  0.6050
   19LYR     CD  355   5.489   6.344   1.657 -0.0256  0.0761  0.1597
   19LYR    HD1  356   5.424   6.425   1.624 -0.3331  0.9794  2.8036
   19LYR    HD2  357   5.581   6.394   1.686 -0.1397  0.7935 -0.6681
   19LYR     CE  358   5.432   6.283   1.781  0.0556  0.3406  0.0364
   19LYR    HE1  359   5.520   6.263   1.843 -0.2891  1.8770  1.0650
   19LYR    HE2  360   5.373   6.192   1.769  0.9943 -0.5120  1.4782
   19LYR     NZ  361   5.342   6.377   1.846  0.1206  0.4706  0.0099
   19LYR    HZ1  362   5.246   6.393   1.819  0.5603 -0.5806 -2.4548
   19LYR      C  363   5.295   6.011   1.340 -0.2896 -0.3999  0.1676
   19LYR      O  364   5.271   6.038   1.215  0.1348  0.0500 -0.2006
   20LER      N  365   5.201   5.947   1.411  0.3604  0.0256 -0.4663
   20LER      H  366   5.213   5.943   1.511 -0.8646  0.1650 -0.3073
   20LER     CA  367   5.073   5.899   1.360  0.3811  0.0866  1.1528
   20LER     HA  368   5.097   5.861   1.261  0.7193  1.3945  0.7060
   20LER     CB  369   5.000   5.793   1.448  0.3752  0.2944  0.0812
   20LER    HB1  370   4.901   5.767   1.409  0.1293  1.8205 -0.3748
   20LER    HB2  371   4.977   5.832   1.547 -1.7705 -0.3248 -0.1205
   20LER     CG  372   5.059   5.655   1.478 -0.0246  0.4747 -0.6520
   20LER     HG  373   5.161   5.661   1.516 -0.3765  1.1343  0.2016
   20LER    CD1  374   4.980   5.575   1.590 -0.0808 -0.1298  0.4101
   20LER   HD11  375   4.954   5.640   1.673 -1.2458 -0.7468  0.5430
   20LER   HD12  376   4.889   5.522   1.563  0.1681 -1.2856  1.7437
   20LER   HD13  377   5.053   5.501   1.623  0.2140 -0.9335 -1.8733
   20LER    CD2  378   5.054   5.572   1.353  0.0077 -0.1650 -0.1749
   20LER   HD21  379   5.114   5.482   1.365 -0.0584 -0.2979 -0.8008
   20LER   HD22  380   4.958   5.522   1.342  0.8613 -1.8789 -0.2202
   20LER   HD23  381   5.083   5.626   1.263  2.8946 -1.4490 -0.1213
   20LER      C  382   4.981   6.020   1.328  0.1855  0.3252  0.0363
   20LER      O  383   4.998   6.125   1.385  0.2101 -0.1209 -0.3642
   21LER      N  384   4.895   6.012   1.226 -0.1218  0.9526  0.3504
   21LER      H  385   4.899   5.929   1.169  0.0014 -1.1639  3.2283
   21LER     CA  386   4.788   6.098   1.204 -0.3315  0.7515 -1.3590
   21LER     HA  387   4.824   6.201   1.213  0.6358  0.3238  0.0087
   21LER     CB  388   4.730   6.078   1.059 -0.4116 -0.0217  0.0913
   21LER    HB1  389   4.707   5.975   1.033  0.6433 -0.3182  0.2864
   21LER    HB2  390   4.806   6.100   0.985  0.8293 -1.1575  0.9931
   21LER     CG  391   4.602   6.169   1.038  0.0546  0.5834 -0.0717
   21LER     HG  392   4.529   6.159   1.119 -1.8673  0.5705 -1.7201
   21LER    CD1  393   4.639   6.315   1.021 -0.0681  0.5084  0.5072
   21LER   HD11  394   4.544   6.366   1.034  0.0787  0.6225  1.1446
   21LER   HD12  395   4.711   6.347   1.096  0.3811  2.1383 -0.5763
   21LER   HD13  396   4.688   6.340   0.927 -1.2818 -0.0099 -0.2856
   21LER    CD2  397   4.523   6.117   0.912 -0.5179 -0.1476 -0.1066
   21LER   HD21  398   4.512   6.009   0.922  0.0743 -0.1688  0.3338
   21LER   HD22  399   4.425   6.160   0.892  0.1059  1.2614 -0.2444
   21LER   HD23  400   4.577   6.138   0.820 -1.1892  2.7794  0.0628
   21LER      C  401   4.691   6.079   1.326  0.3156 -0.8154 -0.2333
   21LER      O  402   4.621   5.977   1.337  0.6132  0.2517 -0.4275
   22LY0      N  403   5.497   6.425   2.378  0.1175  0.6619  0.1629
   22LY0     H1  404   5.554   6.404   2.459  2.0955  2.0016 -0.8221
   22LY0     H2  405   5.493   6.526   2.369 -0.4040  0.6806  0.5317
   22LY0     H3  406   5.544   6.386   2.298  2.7166  3.1026  0.3618
   22LY0     CA  407   5.357   6.367   2.389  0.1128 -0.0975 -0.6465
   22LY0     HA  408   5.369   6.260   2.408  1.4437  0.4801  2.2453
   22LY0     CB  409   5.288   6.444   2.502  0.4915 -0.3433 -0.3714
   22LY0    HB1  410   5.300   6.552   2.488  1.2679 -0.5062 -1.0117
   22LY0    HB2  411   5.355   6.436   2.588  0.7304  0.5159 -0.4646
   22LY0     CG  412   5.140   6.403   2.526  0.0566  0.0143 -0.1054
   22LY0    HG1  413   5.125   6.295   2.525  0.4106 -0.0318 -0.5499
   22LY0    HG2  414   5.088   6.452   2.443  0.7151  1.0675  0.0809
   22LY0     CD  415   5.079   6.467   2.654  0.5220  0.2215  0.5348
   22LY0    HD1  416   4.971   6.454   2.662  0.5090  0.3048  0.5081
   22LY0    HD2  417   5.092   6.575   2.650  0.0559  0.3023  1.0943
   22LY0     CE  418   5.160   6.416   2.771 -0.2858  0.7260 -0.1284
   22LY0    HE1  419   5.138   6.476   2.859  2.2627  0.5042  0.7574
   22LY0    HE2  420   5.266   6.428   2.750 -0.5220  0.5742 -1.4901
   22LY0     NZ  421   5.132   6.275   2.807  0.2740  0.6349  0.7334
   22LY0    HZ1  422   5.153   6.210   2.733 -1.0170  0.3343  0.6040
   22LY0    HZ2  423   5.190   6.232   2.877  0.6952 -0.3569 -0.2060
   22LY0    HZ3  424   5.033   6.273   2.830 -0.2657  0.8718 -1.3610
   22LY0      C  425   5.283   6.368   2.246  0.1786  0.4393 -0.2789
   22LY0      O  426   5.232   6.265   2.199  0.0743 -0.1273  0.4907
   23LER      N  427   5.270   6.489   2.189 -0.1312  0.3648  0.3537
   23LER      H  428   5.321   6.567   2.227 -0.2720  1.0100 -0.7433
   23LER     CA  429   5.258   6.492   2.042 -0.0682  0.0776 -0.0782
   23LER     HA  430   5.174   6.437   2.000 -2.5282  1.5561  2.5643
   23LER     CB  431   5.256   6.630   1.985 -0.0123  0.1036 -0.0470
   23LER    HB1  432   5.258   6.605   1.878  0.1360 -0.8801  0.1716
   23LER    HB2  433   5.346   6.688   2.005  0.7882 -0.5800 -1.4435
   23LER     CG  434   5.130   6.718   2.018 -0.4328 -0.1106 -0.6599
   23LER     HG  435   5.044   6.652   2.008  0.3459 -1.4500  0.8499
   23LER    CD1  436   5.125   6.778   2.160 -0.6332  0.7547 -0.3570
   23LER   HD11  437   5.203   6.851   2.182 -1.5157  1.2960  1.1050
   23LER   HD12  438   5.033   6.831   2.183 -1.2703 -0.5674  0.1891
   23LER   HD13  439   5.118   6.693   2.228  1.1060  0.5772 -0.3411
   23LER    CD2  440   5.103   6.828   1.920  0.2119 -0.4905  0.2657
   23LER   HD21  441   5.177   6.909   1.925 -0.5106  0.1139  2.0533
   23LER   HD22  442   5.091   6.794   1.817  0.8409  1.8013 -0.6390
   23LER   HD23  443   5.003   6.867   1.938  0.2552 -1.3395  2.6440
   23LER      C  444   5.374   6.415   1.971  0.1490  0.0981  0.5408
   23LER      O  445   5.481   6.403   2.035 -0.6073 -0.0126  0.0547
   24LY0      N  446   4.465   5.522   2.872  0.5720 -0.1987 -0.2892
   24LY0     H1  447   4.373   5.538   2.908  1.2632  1.2766  0.9426
   24LY0     H2  448   4.487   5.574   2.788  2.1255  0.8690  0.7030
   24LY0     H3  449   4.483   5.425   2.851  0.3883  0.2789 -3.0301
   24LY0     CA  450   4.569   5.565   2.968  0.4649 -0.1046  0.2363
   24LY0     HA  451   4.543   5.666   2.999 -2.1252 -0.1743 -1.4183
   24LY0     CB  452   4.574   5.480   3.095  0.2146 -0.0157  0.0159
   24LY0    HB1  453   4.647   5.532   3.156 -1.7893 -0.4924  3.0587
   24LY0    HB2  454   4.597   5.375   3.075 -1.0604  0.1241 -2.5798
   24LY0     CG  455   4.436   5.495   3.163 -0.6154  0.8035 -0.0641
   24LY0    HG1  456   4.370   5.440   3.097  0.5844 -1.8051  0.7423
   24LY0    HG2  457   4.414   5.600   3.180 -2.2991  0.7115 -1.4761
   24LY0     CD  458   4.447   5.426   3.294  0.1841  0.3123 -0.6099
   24LY0    HD1  459   4.530   5.460   3.355  1.4777 -1.8851 -1.0424
   24LY0    HD2  460   4.473   5.323   3.270  1.8656  0.7064 -0.5967
   24LY0     CE  461   4.316   5.425   3.378 -0.2813 -0.7943 -0.3819
   24LY0    HE1  462   4.236   5.385   3.315 -0.7736  0.5731 -0.6611
   24LY0    HE2  463   4.296   5.525   3.418 -0.4964 -1.1180  0.3509
   24LY0     NZ  464   4.325   5.330   3.490 -0.5765 -0.3623 -0.3939
   24LY0    HZ1  465   4.239   5.330   3.543  0.2308  0.1215  0.9662
   24LY0    HZ2  466   4.333   5.234   3.458 -0.0196 -0.2670 -0.5485
   24LY0    HZ3  467   4.404   5.354   3.547 -1.2747  1.9234 -0.2960
   24LY0      C  468   4.713   5.574   2.909  0.5590  0.4524  0.1491
   24LY0      O  469   4.775   5.679   2.918  0.1771 -0.9266 -0.7765
   25LER      N  470   4.759   5.470   2.850 -0.1967  0.4217 -0.1181
   25LER      H  471   4.702   5.387   2.858 -1.8249  1.4309 -0.8091
   25LER     CA  472   4.879   5.477   2.758 -0.4656  0.1889  0.4886
   25LER     HA  473   4.947   5.545   2.810 -0.3382  1.3100 -1.0922
   25LER     CB  474   4.935   5.334   2.734 -0.3006  0.2090  0.0041
   25LER    HB1  475   4.997   5.335   2.644 -0.3194  0.6208 -0.0035
   25LER    HB2  476   4.846   5.277   2.706  0.1132 -0.5418  0.1745
   25LER     CG  477   5.015   5.276   2.848  0.1592 -0.5596  0.1556
   25LER     HG  478   5.090   5.349   2.878  0.1692 -0.1531 -0.8262
   25LER    CD1  479   4.928   5.222   2.964 -0.2366 -0.6522  0.6609
   25LER   HD11  480   4.883   5.309   3.012  0.1780 -1.2212  2.1540
   25LER   HD12  481   4.852   5.147   2.939 -1.3730 -0.0350  2.0985
   25LER   HD13  482   4.980   5.175   3.048 -1.3690  0.8765  2.2998
   25LER    CD2  483   5.093   5.146   2.806  0.3230  0.1482 -1.0257
   25LER   HD21  484   5.163   5.116   2.883 -2.1030 -2.6328  0.3099
   25LER   HD22  485   5.021   5.064   2.813 -0.5129  0.9951  1.0408
   25LER   HD23  486   5.139   5.154   2.708 -1.0696  1.6472 -1.6089
   25LER      C  487   4.853   5.559   2.633  0.1180  0.0773  0.5061
   25LER      O  488   4.761   5.517   2.557 -0.4360 -0.0844 -0.6403
   26LYR      N  489   4.938   5.654   2.593  0.3127  0.1748  0.0465
   26LYR      H  490   5.025   5.673   2.641  1.2377  0.6150 -1.6975
   26LYR     CA  491   4.908   5.740   2.478  0.1376  0.5917  0.2644
   26LYR     HA  492   4.829   5.689   2.423  1.2659 -0.7717 -0.1549
   26LYR     CB  493   4.866   5.886   2.522 -0.4417  0.1834 -0.2887
   26LYR    HB1  494   4.940   5.939   2.582 -1.1805  3.6289 -2.1748
   26LYR    HB2  495   4.783   5.871   2.592  0.1624 -0.5362  0.2950
   26LYR     CG  496   4.818   5.985   2.415  0.5961  0.3591 -0.2133
   26LYR    HG1  497   4.723   5.948   2.379  0.4096 -1.3828  1.8456
   26LYR    HG2  498   4.899   5.997   2.343  1.9316  0.6677  1.2776
   26LYR     CD  499   4.810   6.131   2.467  0.1113  0.2935 -0.3086
   26LYR    HD1  500   4.909   6.157   2.505 -1.0202  0.6921  2.6241
   26LYR    HD2  501   4.742   6.130   2.552 -0.9084 -2.7785 -1.0314
   26LYR     CE  502   4.765   6.227   2.360  0.0848 -0.7530 -0.1688
   26LYR    HE1  503   4.765   6.178   2.263 -0.3436  0.5582 -0.8631
   26LYR    HE2  504   4.834   6.312   2.354  1.1317 -1.1992  3.2785
   26LYR     NZ  505   4.627   6.274   2.386 -0.5073 -0.1585 -0.0470
   26LYR    HZ1  506   4.603   6.289   2.483 -0.5418  2.6424 -0.3951
   26LYR      C  507   5.016   5.743   2.371  0.0671  0.0764  0.0356
   26LYR      O  508   5.135   5.751   2.405  1.0054  0.0616  0.2467
   27LER      N  509   4.975   5.728   2.247 -0.2491  0.5790  0.3298
   27LER      H  510   4.879   5.752   2.231 -1.2549 -2.7040  0.7072
   27LER     CA  511   5.061   5.707   2.128 -0.1111 -0.1405  0.4953
   27LER     HA  512   5.147   5.645   2.153  1.9915  2.4975  0.3011
   27LER     CB  513   4.978   5.649   2.014  0.3711 -0.2915  0.5619
   27LER    HB1  514   5.042   5.661   1.926 -0.3178 -1.0106 -0.0579
   27LER    HB2  515   4.887   5.708   2.005  0.0954 -0.8516 -0.4495
   27LER     CG  516   4.950   5.498   2.028 -0.1562  0.4792  0.2013
   27LER     HG  517   4.905   5.478   2.126 -0.2738  2.5942  0.6279
   27LER    CD1  518   4.841   5.468   1.927  0.3961  0.2411  0.4323
   27LER   HD11  519   4.746   5.514   1.955  0.8507  1.9845 -0.7346
   27LER   HD12  520   4.864   5.490   1.823  0.0596 -0.4325  0.2098
   27LER   HD13  521   4.837   5.359   1.917  1.9612  0.3527 -2.2165
   27LER    CD2  522   5.075   5.414   1.993 -0.0754 -0.1108  0.1642
   27LER   HD21  523   5.133   5.420   2.085 -2.4293 -1.9863  1.8944
   27LER   HD22  524   5.064   5.307   1.980 -0.6953  0.0412 -0.6353
   27LER   HD23  525   5.126   5.454   1.905 -0.7397 -0.3406 -0.3352
   27LER      C  526   5.121   5.844   2.083  0.4339  1.1002  0.1021
   27LER      O  527   5.078   5.949   2.134  0.3047  0.7585 -0.5283
   28LER      N  528   5.214   5.846   1.987  0.6232  0.2111 -0.0961
   28LER      H  529   5.254   5.755   1.969  1.3342  0.5433 -0.2065
   28LER     CA  530   5.268   5.964   1.926  0.1703  0.1599 -0.3966
   28LER     HA  531   5.269   6.047   1.996  0.7064 -0.9490  0.9464
   28LER     CB  532   5.420   5.940   1.886  1.9507  0.3010  0.1563
   28LER    HB1  533   5.446   6.013   1.810  1.1807  0.4461  0.0275
   28LER    HB2  534   5.420   5.842   1.838 -0.6482  0.7670 -0.9752
   28LER     CG  535   5.520   5.954   2.005 -0.4217  0.7545  0.1211
   28LER     HG  536   5.490   5.889   2.088 -0.7573  2.0896  1.0736
   28LER    CD1  537   5.664   5.922   1.948 -0.0418  0.8085  0.2154
   28LER   HD11  538   5.741   5.936   2.024  0.3736  0.4649 -0.1392
   28LER   HD12  539   5.675   5.821   1.911 -0.2449 -0.9430  4.4142
   28LER   HD13  540   5.685   5.996   1.871  1.5163 -1.0915 -1.2487
   28LER    CD2  541   5.533   6.098   2.070 -0.6042  0.6889 -1.0899
   28LER   HD21  542   5.437   6.131   2.110 -0.7517  0.4309 -1.2315
   28LER   HD22  543   5.612   6.107   2.144 -2.3712 -2.1785  1.3580
   28LER   HD23  544   5.555   6.165   1.987 -1.0627 -0.0045 -1.7882
   28LER      C  545   5.183   6.004   1.805 -0.1643  0.0662 -0.4640
   28LER      O  546   5.204   5.943   1.697 -0.0389  0.0610 -0.0305
   29LYR      N  547   5.085   6.090   1.820  0.0365  1.0681 -0.1366
   29LYR      H  548   5.095   6.141   1.907  0.4124 -0.6846  0.9147
   29LYR     CA  549   4.997   6.138   1.717 -0.6021 -0.1905 -0.2458
   29LYR     HA  550   5.007   6.081   1.624  1.0068  0.4742 -0.5210
   29LYR     CB  551   4.860   6.108   1.777 -0.1177  0.6336 -0.6772
   29LYR    HB1  552   4.787   6.162   1.717 -0.3333  1.9766  0.7356
   29LYR    HB2  553   4.852   6.160   1.873  0.6750 -0.2104 -0.1432
   29LYR     CG  554   4.818   5.960   1.780  0.7665  0.1710 -0.3037
   29LYR    HG1  555   4.903   5.901   1.815 -1.0163 -0.0350  4.3964
   29LYR    HG2  556   4.795   5.930   1.678 -0.2649  1.7454 -0.5600
   29LYR     CD  557   4.691   5.925   1.868  0.4787 -0.1432  0.4698
   29LYR    HD1  558   4.651   5.826   1.843  0.6354  0.3802 -2.1463
   29LYR    HD2  559   4.612   5.993   1.837 -0.2371 -0.0485  2.3587
   29LYR     CE  560   4.713   5.941   2.017 -0.1806  0.0054 -0.5685
   29LYR    HE1  561   4.707   6.047   2.040  1.4320 -0.1197  0.6479
   29LYR    HE2  562   4.808   5.893   2.040 -0.8794 -1.8051 -1.2319
   29LYR     NZ  563   4.607   5.886   2.103  0.8756  0.0467  0.5422
   29LYR    HZ1  564   4.522   5.941   2.106  0.6898 -0.0054 -1.9673
   29LYR      C  565   5.017   6.285   1.685 -0.0105 -0.2191 -0.0012
   29LYR      O  566   5.062   6.367   1.770  0.0840  0.1598  0.1445
   30LER      N  567   4.972   6.324   1.564 -0.0578 -0.4896 -0.3987
   30LER      H  568   4.930   6.254   1.505 -0.1064 -0.8516  0.0610
   30LER     CA  569   4.984   6.459   1.518  0.1272  0.5391 -0.0839
   30LER     HA  570   4.966   6.525   1.603  2.6697 -0.1997  1.1137
   30LER     CB  571   5.129   6.471   1.463  0.6913  0.4028 -0.2757
   30LER    HB1  572   5.147   6.397   1.385 -1.7704 -1.2500  0.6100
   30LER    HB2  573   5.205   6.431   1.530  0.5593 -3.0042 -1.9190
   30LER     CG  574   5.183   6.604   1.417 -0.3455  0.0475 -0.1819
   30LER     HG  575   5.119   6.647   1.340 -1.0238  4.0177  2.3216
   30LER    CD1  576   5.188   6.703   1.526 -0.2080 -1.0794  1.1908
   30LER   HD11  577   5.250   6.660   1.605  1.8162 -1.5785 -0.5659
   30LER   HD12  578   5.230   6.796   1.488  2.3362 -2.4368  0.4503
   30LER   HD13  579   5.087   6.722   1.562  0.2535  1.4282  1.3395
   30LER    CD2  580   5.330   6.588   1.363 -0.1159 -0.0724 -0.1492
   30LER   HD21  581   5.343   6.515   1.283 -0.8901  0.6635 -0.9683
   30LER   HD22  582   5.362   6.684   1.324 -0.1572 -0.5043 -1.2940
   30LER   HD23  583   5.394   6.565   1.448 -1.6177 -1.0849  0.7629
   30LER      C  584   4.873   6.478   1.415 -0.2883  0.1454  0.4141
   30LER      O  585   4.852   6.401   1.321 -0.4249 -0.0647  0.0091
   31LER      N  586   4.794   6.581   1.430 -0.8102  0.3837 -0.3273
   31LER      H  587   4.829   6.650   1.496 -0.7129  0.0249 -0.0026
   31LER     CA  588   4.712   6.622   1.317  0.2254 -0.3138  0.9812
   31LER     HA  589   4.666   6.532   1.276  2.1095 -0.4111 -1.1431
   31LER     CB  590   4.592   6.707   1.362 -0.8691 -0.3010  0.5202
   31LER    HB1  591   4.633   6.792   1.417 -2.5924  0.3377  0.8832
   31LER    HB2  592   4.519   6.656   1.424 -1.9256  0.1672 -0.3019
   31LER     CG  593   4.507   6.770   1.243 -0.5997  0.1528 -0.5388
   31LER     HG  594   4.582   6.820   1.182  0.9568 -0.1829  1.0207
   31LER    CD1  595   4.432   6.659   1.165  0.1869  0.2454 -0.1996
   31LER   HD11  596   4.380   6.706   1.082 -2.8429 -0.1074  1.3865
   31LER   HD12  597   4.503   6.579   1.141  0.3356  0.6530 -1.1732
   31LER   HD13  598   4.344   6.623   1.218 -1.0978  0.9809 -1.7560
   31LER    CD2  599   4.411   6.868   1.295  0.5021  0.3836 -0.1274
   31LER   HD21  600   4.328   6.823   1.349  1.1848  1.3929  1.8860
   31LER   HD22  601   4.471   6.928   1.363 -0.7619 -0.2425  1.5971
   31LER   HD23  602   4.388   6.922   1.203  2.0766 -0.7259 -1.2171
   31LER      C  603   4.792   6.678   1.191 -0.2408  0.4659 -0.1228
   31LER      O  604   4.787   6.612   1.083  0.4666 -0.0988  0.2119
   32LY0      N  605   4.442   6.463   2.767  0.2255  0.3762  0.1856
   32LY0     H1  606   4.411   6.546   2.719  0.1723  0.3600  0.1916
   32LY0     H2  607   4.442   6.488   2.865  0.4011 -0.3267  0.3742
   32LY0     H3  608   4.540   6.449   2.744  1.0903 -1.7096  4.1912
   32LY0     CA  609   4.353   6.345   2.733 -0.1220 -0.4377 -0.2612
   32LY0     HA  610   4.367   6.266   2.806 -0.3541  0.6554  1.0151
   32LY0     CB  611   4.210   6.388   2.761  0.0155 -0.5727 -0.4380
   32LY0    HB1  612   4.152   6.297   2.749 -0.0988 -0.6199  0.3919
   32LY0    HB2  613   4.176   6.462   2.688  0.8016 -1.0148 -1.2638
   32LY0     CG  614   4.189   6.437   2.904  0.5108  0.3254  0.1266
   32LY0    HG1  615   4.249   6.528   2.909 -0.9322  1.2246  2.0169
   32LY0    HG2  616   4.232   6.361   2.969 -0.1046  1.9915  2.6040
   32LY0     CD  617   4.038   6.450   2.934  0.9643  0.0663  0.1616
   32LY0    HD1  618   3.998   6.354   2.904  0.1417  1.3325 -3.3482
   32LY0    HD2  619   3.995   6.529   2.872  2.6887  1.0542  0.1503
   32LY0     CE  620   4.017   6.482   3.086  0.4217 -0.2217 -0.2757
   32LY0    HE1  621   3.943   6.562   3.096  0.2604 -0.5725  2.0188
   32LY0    HE2  622   4.097   6.538   3.133  0.2702 -0.3984  0.2008
   32LY0     NZ  623   3.977   6.364   3.163 -0.3893 -0.0264 -0.2650
   32LY0    HZ1  624   3.938   6.391   3.252  2.1174  1.2178  0.5574
   32LY0    HZ2  625   3.912   6.306   3.112 -0.2559  0.6762 -1.2502
   32LY0    HZ3  626   4.059   6.311   3.190 -0.9576  0.0133  1.7030
   32LY0      C  627   4.373   6.287   2.595  0.1164 -0.1659  0.3773
   32LY0      O  628   4.407   6.170   2.580 -0.3490  0.4853  0.2164
   33LER      N  629   4.368   6.368   2.489 -0.3096  0.0278  0.3972
   33LER      H  630   4.359   6.468   2.504 -0.3046  0.0221  0.4387
   33LER     CA  631   4.381   6.318   2.351 -0.3687  0.7857 -0.7217
   33LER     HA  632   4.316   6.235   2.322  0.3825  0.2125 -0.8156
   33LER     CB  633   4.323   6.443   2.270 -0.2000  0.0836 -0.5754
   33LER    HB1  634   4.329   6.421   2.163 -2.3899 -2.0076 -0.3518
   33LER    HB2  635   4.397   6.522   2.284 -0.9974  0.6737  0.4089
   33LER     CG  636   4.192   6.507   2.299 -0.3682 -0.4051 -0.2209
   33LER     HG  637   4.167   6.544   2.398 -0.5338  1.6711 -0.9961
   33LER    CD1  638   4.185   6.629   2.211 -0.3466  0.3212 -0.5736
   33LER   HD11  639   4.085   6.671   2.212  0.0533  1.3579 -1.5408
   33LER   HD12  640   4.244   6.698   2.271 -0.9812 -0.6140  1.1876
   33LER   HD13  641   4.204   6.610   2.105 -1.2558  2.0992 -1.0955
   33LER    CD2  642   4.077   6.413   2.250  0.7636 -0.1243  0.6056
   33LER   HD21  643   4.059   6.328   2.317 -0.3158 -0.6274 -0.2972
   33LER   HD22  644   3.981   6.464   2.240 -0.1116 -1.7708  0.1432
   33LER   HD23  645   4.106   6.385   2.149  1.1826  4.3400 -0.7097
   33LER      C  646   4.531   6.293   2.299  0.3368  0.9084  0.5038
   33LER      O  647   4.544   6.278   2.183 -0.1479  0.0264 -0.4503
   34LY0      N  648   4.253   4.536   2.095  0.2542 -0.0123 -0.1010
   34LY0     H1  649   4.222   4.604   2.026  3.9145  0.8559 -1.0963
   34LY0     H2  650   4.194   4.454   2.093 -2.5198  1.8013  0.8784
   34LY0     H3  651   4.242   4.567   2.190 -1.3180  1.4439 -0.6895
   34LY0     CA  652   4.387   4.482   2.062  0.3167  0.3917 -0.0925
   34LY0     HA  653   4.430   4.428   2.146  0.5892  0.7026 -0.0286
   34LY0     CB  654   4.375   4.378   1.953 -0.2947  0.7175  1.5055
   34LY0    HB1  655   4.475   4.339   1.930  1.1001  3.4424  2.4335
   34LY0    HB2  656   4.340   4.432   1.865  0.3856 -1.1335  0.0411
   34LY0     CG  657   4.279   4.262   1.989  1.2547  0.4066 -0.1580
   34LY0    HG1  658   4.260   4.246   2.095 -0.1538 -2.6562 -0.7451
   34LY0    HG2  659   4.322   4.164   1.966 -0.4372 -0.6510  0.9659
   34LY0     CD  660   4.128   4.265   1.942 -0.0531  0.0270 -0.5959
   34LY0    HD1  661   4.057   4.317   2.007  1.3086  1.3313 -0.0804
   34LY0    HD2  662   4.098   4.161   1.935 -0.0624  0.0864 -1.5331
   34LY0     CE  663   4.114   4.317   1.803 -0.5327  0.1923 -0.1192
   34LY0    HE1  664   4.195   4.274   1.744  0.3152 -1.4045  2.0644
   34LY0    HE2  665   4.118   4.426   1.795 -0.6351  0.0594 -3.3230
   34LY0     NZ  666   3.982   4.275   1.751  0.1684  0.1440 -0.7716
   34LY0    HZ1  667   3.972   4.308   1.656 -0.2534 -0.6994 -1.0301
   34LY0    HZ2  668   3.975   4.176   1.735 -0.8024  0.2549 -1.1070
   34LY0    HZ3  669   3.901   4.296   1.806  1.1247  0.0589  0.7128
   34LY0      C  670   4.503   4.582   2.023  0.0002 -0.3108 -0.5288
   34LY0      O  671   4.617   4.539   1.998 -0.4043 -0.4161  0.1402
   35LER      N  672   4.471   4.709   2.016  0.2916  0.3264 -0.0633
   35LER      H  673   4.378   4.728   2.050 -0.4028  0.7582 -2.0443
   35LER     CA  674   4.559   4.825   1.998 -0.4857 -0.2724  0.4964
   35LER     HA  675   4.663   4.809   2.025 -0.6961 -1.9829  0.3765
   35LER     CB  676   4.554   4.855   1.849  0.0826 -0.1387  0.3818
   35LER    HB1  677   4.604   4.952   1.843 -1.6082  0.8907  2.0342
   35LER    HB2  678   4.452   4.869   1.814 -0.4924 -0.5868  1.8052
   35LER     CG  679   4.636   4.762   1.759 -0.7859 -0.0154 -0.8683
   35LER     HG  680   4.588   4.664   1.767 -1.2962  0.4207  3.0630
   35LER    CD1  681   4.626   4.822   1.616 -0.2887 -0.0774  0.0128
   35LER   HD11  682   4.668   4.922   1.625 -0.7299 -0.0105  1.8393
   35LER   HD12  683   4.687   4.759   1.552  0.4817  0.4723  0.1918
   35LER   HD13  684   4.523   4.833   1.583 -0.2073  0.2919 -0.1208
   35LER    CD2  685   4.787   4.760   1.792  0.3121 -0.6096  0.8310
   35LER   HD21  686   4.836   4.716   1.705 -0.1892  0.7908 -0.1993
   35LER   HD22  687   4.831   4.860   1.792 -0.4342 -0.2295 -1.6381
   35LER   HD23  688   4.804   4.701   1.883 -0.1569 -1.8347  0.1477
   35LER      C  689   4.516   4.951   2.084  0.1661  0.2969 -0.0640
   35LER      O  690   4.398   4.966   2.122  0.1462 -0.3718 -0.0866
   36LYR      N  691   4.617   5.034   2.109 -0.4372 -0.0415  0.5307
   36LYR      H  692   4.706   5.017   2.064 -0.7705 -2.5006  0.6734
   36LYR     CA  693   4.606   5.150   2.198 -0.0588 -0.2086 -0.0428
   36LYR     HA  694   4.571   5.117   2.295  0.6411 -0.0025  0.2872
   36LYR     CB  695   4.745   5.224   2.212 -0.1182 -0.1349  0.6740
   36LYR    HB1  696   4.721   5.322   2.253 -0.0684 -0.5744  1.8062
   36LYR    HB2  697   4.798   5.242   2.119  3.5251  0.6935  2.6850
   36LYR     CG  698   4.841   5.145   2.302 -0.0993 -0.4409  0.5163
   36LYR    HG1  699   4.887   5.055   2.262  2.6733  0.4530  1.4563
   36LYR    HG2  700   4.783   5.107   2.386 -0.7446 -0.9859 -0.1688
   36LYR     CD  701   4.952   5.240   2.348  0.7668 -0.0630  0.0256
   36LYR    HD1  702   4.908   5.320   2.408  0.2746  0.2361 -0.7261
   36LYR    HD2  703   4.994   5.276   2.254  1.1670  0.7311  0.4970
   36LYR     CE  704   5.046   5.166   2.432 -0.3132  0.5256 -0.3440
   36LYR    HE1  705   5.078   5.071   2.390 -1.9502  0.3624 -1.3319
   36LYR    HE2  706   5.009   5.145   2.532  0.1501  0.5574 -0.1679
   36LYR     NZ  707   5.169   5.238   2.435  0.3546  0.0183 -0.9009
   36LYR    HZ1  708   5.185   5.294   2.517 -3.4698 -0.8140  0.6342
   36LYR      C  709   4.494   5.242   2.145  0.8888  0.5530 -0.5882
   36LYR      O  710   4.487   5.270   2.025 -0.6308 -0.0962 -0.4234
   37LER      N  711   4.414   5.297   2.232  0.2079  0.6766 -0.2833
   37LER      H  712   4.413   5.267   2.328  0.4918 -3.2084 -1.3077
   37LER     CA  713   4.312   5.390   2.194 -0.4830 -0.1549  0.1528
   37LER     HA  714   4.261   5.346   2.108 -0.8958 -1.5168  1.0554
   37LER     CB  715   4.210   5.393   2.315  0.5790  0.8193  1.0333
   37LER    HB1  716   4.144   5.478   2.299 -0.5565 -0.1188  0.6372
   37LER    HB2  717   4.253   5.413   2.414  0.4207 -1.0717  1.5182
   37LER     CG  718   4.120   5.272   2.310 -0.3127  0.4502 -0.4966
   37LER     HG  719   4.180   5.181   2.318  0.5445  0.8968 -1.5467
   37LER    CD1  720   4.030   5.282   2.437 -0.1039  0.6079  0.1826
   37LER   HD11  721   3.965   5.369   2.428 -1.6551 -0.5842 -0.4676
   37LER   HD12  722   3.974   5.190   2.449  2.0491 -0.7627  0.2777
   37LER   HD13  723   4.104   5.298   2.516  0.0777  0.4418  0.0484
   37LER    CD2  724   4.027   5.261   2.192  0.3053  0.5141 -0.1259
   37LER   HD21  725   3.978   5.163   2.195  1.7020 -0.2260 -0.5096
   37LER   HD22  726   3.946   5.333   2.201  1.6338  2.2013 -1.0377
   37LER   HD23  727   4.078   5.270   2.096 -1.6025  0.4373 -1.1991
   37LER      C  728   4.356   5.530   2.163 -0.2782  0.2014  0.5553
   37LER      O  729   4.297   5.585   2.069 -0.0182  0.0958 -0.0487
   38LER      N  730   4.450   5.588   2.235 -0.0759  0.1867  0.4170
   38LER      H  731   4.491   5.541   2.315  1.2494 -0.6737 -0.7069
   38LER     CA  732   4.465   5.733   2.233  0.3572 -0.2821 -0.0056
   38LER     HA  733   4.391   5.779   2.167  0.8093  0.1324 -0.2319
   38LER     CB  734   4.456   5.783   2.384 -0.1825  0.1001  0.8814
   38LER    HB1  735   4.476   5.889   2.402 -0.2716 -0.0737  2.0491
   38LER    HB2  736   4.541   5.736   2.433 -0.5078 -2.1873 -0.6250
   38LER     CG  737   4.323   5.751   2.446  0.4720 -0.2031 -1.2059
   38LER     HG  738   4.292   5.650   2.420 -1.1279 -0.2498  0.6726
   38LER    CD1  739   4.317   5.771   2.600  0.6243 -0.5273  0.3477
   38LER   HD11  740   4.339   5.875   2.621 -2.2687  0.2478 -0.0191
   38LER   HD12  741   4.218   5.743   2.637  0.2645  0.0267 -0.1823
   38LER   HD13  742   4.388   5.700   2.643 -0.4363 -0.5724  2.1523
   38LER    CD2  743   4.217   5.848   2.389 -0.0882 -0.1449 -0.3808
   38LER   HD21  744   4.196   5.834   2.283 -1.2079  1.5962 -0.4305
   38LER   HD22  745   4.121   5.823   2.433 -1.8016  1.8983 -2.6577
   38LER   HD23  746   4.238   5.954   2.402  0.0066 -0.2202  0.1126
   38LER      C  747   4.604   5.772   2.170 -0.4015 -0.6669 -0.0401
   38LER      O  748   4.703   5.706   2.199  0.1800  0.6191  0.1663
   39LY0      N  749   5.747   5.110   2.197 -0.0275  0.8430 -0.4192
   39LY0     H1  750   5.743   5.196   2.145 -0.6636 -0.3751 -2.5128
   39LY0     H2  751   5.679   5.041   2.168  0.9116 -1.2002  1.9018
   39LY0     H3  752   5.840   5.075   2.181 -0.4640 -0.3702 -0.4406
   39LY0     CA  753   5.720   5.120   2.344 -0.1022  0.2198 -0.3239
   39LY0     HA  754   5.726   5.017   2.379  2.5463  0.0794 -0.9516
   39LY0     CB  755   5.821   5.207   2.419  0.0620  0.0638 -0.1349
   39LY0    HB1  756   5.834   5.305   2.373 -2.2227  0.2207 -0.5278
   39LY0    HB2  757   5.922   5.164   2.411  0.1153  0.1311  0.1713
   39LY0     CG  758   5.793   5.223   2.570 -0.1168  0.1848 -0.1046
   39LY0    HG1  759   5.790   5.130   2.626 -1.1122  0.9525  1.1989
   39LY0    HG2  760   5.693   5.262   2.590 -1.0010 -2.4275  1.0238
   39LY0     CD  761   5.899   5.315   2.629 -0.2870 -0.0142  0.2914
   39LY0    HD1  762   5.897   5.412   2.580  0.0077  0.5399  1.3449
   39LY0    HD2  763   5.995   5.266   2.615 -0.2451  0.0981  0.1824
   39LY0     CE  764   5.876   5.335   2.777 -0.3981  0.1924 -0.0556
   39LY0    HE1  765   5.841   5.245   2.827  2.7769 -0.6198  0.9819
   39LY0    HE2  766   5.796   5.408   2.787  1.2171  2.0524 -0.0769
   39LY0     NZ  767   5.995   5.398   2.834  0.6455 -0.0044  0.1913
   39LY0    HZ1  768   6.013   5.488   2.792 -1.7004  0.3445 -0.2099
   39LY0    HZ2  769   5.990   5.419   2.933  0.8491  0.7214  0.0572
   39LY0    HZ3  770   6.075   5.342   2.811 -0.4578 -1.1792 -0.9624
   39LY0      C  771   5.575   5.158   2.378  0.1745 -0.4126 -0.3892
   39LY0      O  772   5.512   5.088   2.459 -0.0583 -0.0835  0.0292
   40LER      N  773   5.520   5.266   2.321  0.2271  0.1114 -0.5262
   40LER      H  774   5.574   5.327   2.261 -0.2138 -1.5700 -2.7594
   40LER     CA  775   5.393   5.318   2.364  0.0132 -0.1238  0.4861
   40LER     HA  776   5.398   5.321   2.473 -2.2635  0.9687  0.6118
   40LER     CB  777   5.361   5.467   2.309  0.0949  0.7545  0.3887
   40LER    HB1  778   5.273   5.500   2.365 -1.0294 -0.4815 -0.5868
   40LER    HB2  779   5.347   5.473   2.201 -1.4263  0.0782  0.5197
   40LER     CG  780   5.477   5.561   2.353 -0.2919  0.5776 -0.1488
   40LER     HG  781   5.576   5.515   2.353 -0.0423  1.0590  1.6233
   40LER    CD1  782   5.466   5.687   2.274  0.6070  0.0075 -0.1627
   40LER   HD11  783   5.366   5.724   2.296 -0.1985 -0.8981 -2.0915
   40LER   HD12  784   5.543   5.758   2.306  0.1682  0.5596 -0.3106
   40LER   HD13  785   5.473   5.667   2.167  1.5081 -0.8991  0.0464
   40LER    CD2  786   5.487   5.598   2.506  0.7786 -0.1809  0.7281
   40LER   HD21  787   5.467   5.510   2.568 -2.5985 -1.0123 -1.2939
   40LER   HD22  788   5.578   5.653   2.529  0.5996 -0.2354  1.6023
   40LER   HD23  789   5.413   5.676   2.528  0.4412  0.0948 -1.2461
   40LER      C  790   5.272   5.220   2.353 -0.1412 -0.0696  0.3853
   40LER      O  791   5.268   5.139   2.259  0.1776 -0.3484 -0.7559
   41U      O5'  792   8.796   5.285   2.974  0.1466 -0.2274 -0.3560
   41U      H5T  793   8.701   5.282   2.977  0.1857 -0.9573  1.7514
   41U      C5'  794   8.851   5.411   3.019  0.0646 -0.3851  0.0884
   41U     H5'1  795   8.958   5.388   3.024  0.9052  2.4510 -2.2603
   41U     H5'2  796   8.811   5.443   3.115  0.1766 -2.7127  0.9737
   41U      C4'  797   8.847   5.527   2.927 -0.2500  0.5396  0.5310
   41U      H4'  798   8.931   5.594   2.946  0.5264  0.1825 -1.4242
   41U      O4'  799   8.877   5.479   2.793  0.2561  0.0846 -0.0186
   41U      C1'  800   8.817   5.562   2.700 -0.2090  1.3130  0.3143
   41U      H1'  801   8.888   5.624   2.644  0.9522  0.8166  1.1878
   41U       N1  802   8.744   5.489   2.594 -0.2828 -0.3305 -0.6167
   41U       C6  803   8.698   5.356   2.603  0.4405 -1.1260 -0.7337
   41U       H6  804   8.717   5.299   2.693  1.6412 -1.1533 -0.9809
   41U       C5  805   8.636   5.296   2.501  0.1982 -0.2690 -0.3826
   41U       H5  806   8.594   5.199   2.525 -0.6274  0.6384  2.1016
   41U       C4  807   8.620   5.368   2.376  0.3030 -0.4444  0.5880
   41U       O4  808   8.554   5.326   2.282 -0.2833  0.1225 -0.6955
   41U       N3  809   8.673   5.495   2.365  0.3737  0.2995  0.0691
   41U       H3  810   8.647   5.555   2.288  1.1739  0.9404  0.2704
   41U       C2  811   8.722   5.562   2.473 -0.8908 -0.3085 -0.3670
   41U       O2  812   8.756   5.683   2.459  0.3510  0.0311  0.0936
   41U      C3'  813   8.716   5.602   2.917 -0.0765 -0.2450  0.6479
   41U      H3'  814   8.635   5.529   2.924 -0.1911 -0.2143 -0.2128
   41U      C2'  815   8.727   5.658   2.772  0.3615  0.5432 -0.6619
   41U     H2'1  816   8.631   5.664   2.722 -0.4176 -1.3859  0.4933
   41U      O2'  817   8.793   5.784   2.773  0.1106  0.1334  0.2259
   41U     HO'2  818   8.730   5.852   2.746 -1.7411 -1.1752  0.9939
   41U      O3'  819   8.702   5.688   3.026 -0.3822 -0.3239 -0.0667
   42U        P  820   8.575   5.786   3.058 -0.0999  0.0527  0.0165
   42U      O1P  821   8.602   5.857   3.188 -0.5207  0.0376  0.4852
   42U      O2P  822   8.450   5.702   3.035  0.4471 -0.5020  0.3144
   42U      O5'  823   8.570   5.893   2.940 -0.2915 -0.0931 -0.0540
   42U      C5'  824   8.629   6.023   2.961  1.0435  0.2058 -0.1554
   42U     H5'1  825   8.736   6.015   2.984  0.8487 -2.2084  0.2001
   42U     H5'2  826   8.579   6.078   3.041 -1.0820 -0.9575 -0.6239
   42U      C4'  827   8.624   6.108   2.834 -0.5233  0.1852 -0.5214
   42U      H4'  828   8.667   6.206   2.854  1.0170 -0.3266 -1.1666
   42U      O4'  829   8.680   6.045   2.721 -0.0019  0.0357 -0.2629
   42U      C1'  830   8.611   6.087   2.604 -0.4172  0.3314  0.9349
   42U      H1'  831   8.681   6.134   2.534 -0.2312 -0.9757  0.2040
   42U       N1  832   8.550   5.975   2.529 -0.1016 -0.2124  0.2600
   42U       C6  833   8.497   5.865   2.599 -0.3715  0.7069  0.2298
   42U       H6  834   8.508   5.859   2.706 -0.5122 -2.0220  0.1614
   42U       C5  835   8.437   5.761   2.531 -0.7238 -0.4652 -0.2461
   42U       H5  836   8.385   5.686   2.589  0.1933 -1.2036 -0.3566
   42U       C4  837   8.440   5.752   2.388  1.0844 -0.4529  1.1120
   42U       O4  838   8.388   5.667   2.315 -0.6669  0.0513 -0.2081
   42U       N3  839   8.485   5.865   2.328 -0.5479  0.4418 -0.2818
   42U       H3  840   8.456   5.878   2.233 -0.0263  0.6322 -0.4149
   42U       C2  841   8.549   5.967   2.387  0.5277  0.5764  0.6957
   42U       O2  842   8.588   6.053   2.310  0.1504  0.1115  0.2179
   42U      C3'  843   8.482   6.137   2.793 -0.0959  0.3400  0.2156
   42U      H3'  844   8.434   6.039   2.793 -2.3270  1.3505 -0.7900
   42U      C2'  845   8.511   6.186   2.649 -0.2597  0.1664 -0.1951
   42U     H2'1  846   8.423   6.178   2.585  1.2615  1.6823 -2.6418
   42U      O2'  847   8.569   6.319   2.645 -0.2329  0.2143 -0.5917
   42U     HO'2  848   8.538   6.365   2.567  1.5291  2.2422 -0.2038
   42U      O3'  849   8.405   6.222   2.875 -0.0549  0.1196  0.5940
   43A        P  850   8.244   6.234   2.856  0.1676  0.0770  0.3016
   43A      O1P  851   8.187   6.334   2.946 -0.1073  0.0712 -0.3918
   43A      O2P  852   8.198   6.090   2.864  0.1922  0.1878 -0.1269
   43A      O5'  853   8.218   6.270   2.710 -0.5313  0.4634 -0.4366
   43A      C5'  854   8.241   6.397   2.658 -0.4402  0.2189  0.0098
   43A     H5'1  855   8.345   6.430   2.664 -0.2659 -0.4543  0.8040
   43A     H5'2  856   8.188   6.479   2.706 -1.9274 -0.1026 -0.9999
   43A      C4'  857   8.197   6.396   2.508 -0.5420  0.1166 -0.2362
   43A      H4'  858   8.199   6.501   2.479 -0.9719 -0.3317 -2.0403
   43A      O4'  859   8.271   6.313   2.417 -0.3162  0.0569 -0.2685
   43A      C1'  860   8.186   6.274   2.309 -0.4714  0.7918  0.5732
   43A      H1'  861   8.227   6.307   2.214  0.0131 -0.5272  0.2983
   43A       N9  862   8.160   6.124   2.314 -0.4017 -0.6212 -0.0194
   43A       C8  863   8.150   6.043   2.426 -0.5076 -0.2211 -0.5608
   43A       H8  864   8.187   6.085   2.518 -0.4784  1.1904 -1.1905
   43A       N7  865   8.119   5.919   2.403  0.6268  0.0406 -0.0547
   43A       C5  866   8.083   5.925   2.262 -0.2503  0.5029  0.2345
   43A       C6  867   8.034   5.831   2.160 -0.6702  0.1714 -1.4928
   43A       N6  868   8.012   5.705   2.190  0.2557  0.6817  0.8095
   43A      H61  869   8.034   5.675   2.284  0.4428 -1.5033  0.1193
   43A      H62  870   8.016   5.634   2.118 -0.7011 -1.0862  2.3899
   43A       N1  871   8.016   5.866   2.030 -0.2526 -0.3822 -0.3704
   43A       C2  872   8.044   5.991   1.999 -0.4816 -0.2143 -0.1654
   43A       H2  873   8.015   6.021   1.900 -1.0062 -0.0973  0.0173
   43A       N3  874   8.083   6.090   2.078  0.0740  0.2003  0.4883
   43A       C4  875   8.107   6.047   2.209  0.3462 -0.3559 -0.1451
   43A      C3'  876   8.056   6.368   2.484  0.8095 -0.1764  0.1623
   43A      H3'  877   8.029   6.274   2.533  0.2096 -0.2847 -0.3631
   43A      C2'  878   8.058   6.360   2.329 -0.1993  0.4985 -0.0060
   43A     H2'1  879   7.968   6.307   2.297  0.8346 -2.0858  1.0909
   43A      O2'  880   8.078   6.484   2.266  0.2294  0.2400  0.2047
   43A     HO'2  881   8.065   6.462   2.173 -1.5026 -0.9744  0.6749
   43A      O3'  882   7.956   6.468   2.520 -0.3867  0.4658  0.3194
   44A        P  883   7.798   6.434   2.506  0.4700  0.6891 -0.0055
   44A      O1P  884   7.733   6.558   2.558 -0.8189 -0.3005 -0.2728
   44A      O2P  885   7.783   6.305   2.580  0.0649 -0.0039  0.6892
   44A      O5'  886   7.738   6.407   2.359 -0.1364  0.2927  0.4005
   44A      C5'  887   7.710   6.501   2.258  0.2005 -0.4925 -0.2354
   44A     H5'1  888   7.805   6.546   2.229  0.5201 -0.5380  0.6793
   44A     H5'2  889   7.640   6.573   2.299 -0.8285 -0.4677 -1.9613
   44A      C4'  890   7.666   6.434   2.129 -0.6030 -0.1643  0.3940
   44A      H4'  891   7.658   6.513   2.054 -1.5256  1.0761  1.7334
   44A      O4'  892   7.764   6.346   2.085  0.2310  0.0596 -0.7853
   44A      C1'  893   7.706   6.223   2.048  0.1885  0.0803 -0.1158
   44A      H1'  894   7.749   6.188   1.954  0.0641  1.0266 -0.5441
   44A       N9  895   7.710   6.105   2.142 -0.1220 -0.1591  0.2020
   44A       C8  896   7.752   6.104   2.275 -0.2580 -0.2941  0.2477
   44A       H8  897   7.771   6.189   2.338 -2.1036 -0.8405  1.6275
   44A       N7  898   7.742   5.980   2.327 -0.0950 -0.0635  0.2842
   44A       C5  899   7.696   5.899   2.223  0.8140 -0.4976 -0.2040
   44A       C6  900   7.684   5.760   2.200 -0.0239 -0.1100 -0.1558
   44A       N6  901   7.707   5.666   2.282  0.4163 -0.2974 -0.2004
   44A      H61  902   7.763   5.678   2.365 -0.2111 -1.3402  0.3977
   44A      H62  903   7.710   5.572   2.246 -2.9000 -1.5918  2.3927
   44A       N1  904   7.639   5.710   2.083  0.4067  0.2377 -0.6619
   44A       C2  905   7.614   5.800   1.993  0.6829 -0.2439 -0.5876
   44A       H2  906   7.571   5.765   1.900  1.8536  1.7337 -1.9438
   44A       N3  907   7.632   5.933   1.992 -0.0745 -0.2052  0.2789
   44A       C4  908   7.680   5.975   2.107  0.0094  0.0861 -0.1063
   44A      C3'  909   7.537   6.356   2.139 -0.1714  0.5431 -0.4034
   44A      H3'  910   7.549   6.294   2.228  0.7140 -1.7374 -2.0044
   44A      C2'  911   7.561   6.264   2.014 -0.1826 -0.5738 -0.6890
   44A     H2'1  912   7.501   6.173   2.011 -0.4385 -0.5784  2.3424
   44A      O2'  913   7.561   6.332   1.890  0.0040  0.2232 -0.4414
   44A     HO'2  914   7.626   6.302   1.827 -0.7504  0.3204 -1.2781
   44A      O3'  915   7.427   6.441   2.134 -0.4582  0.3503  0.4509
   45U        P  916   7.298   6.421   2.229  0.0754 -0.0637 -0.0217
   45U      O1P  917   7.197   6.531   2.213 -0.5782 -0.1559  0.2025
   45U      O2P  918   7.351   6.406   2.367  0.5133 -0.2209  0.5392
   45U      O5'  919   7.233   6.282   2.168  0.4815 -0.2460 -0.1412
   45U      C5'  920   7.179   6.275   2.038 -0.6380  0.7753  0.2469
   45U     H5'1  921   7.260   6.297   1.969 -0.4411 -0.2627  0.1229
   45U     H5'2  922   7.095   6.344   2.041 -0.4244  1.0107  2.9324
   45U      C4'  923   7.143   6.129   2.000  0.0021 -0.4779  0.1375
   45U      H4'  924   7.091   6.138   1.904  0.1551 -1.5190 -0.0526
   45U      O4'  925   7.248   6.045   1.970 -0.1186  0.2808  0.3877
   45U      C1'  926   7.206   5.915   2.022  0.4360 -0.1395  0.3460
   45U      H1'  927   7.197   5.834   1.949 -1.6677 -0.5967  1.0466
   45U       N1  928   7.287   5.867   2.135 -0.5154 -0.3778 -0.3280
   45U       C6  929   7.340   5.963   2.218  0.1913  0.3050 -1.0274
   45U       H6  930   7.339   6.069   2.200  2.4788  0.3390 -1.2405
   45U       C5  931   7.403   5.915   2.334 -0.0802 -1.1901  0.2969
   45U       H5  932   7.451   5.979   2.406  1.5974 -0.5602 -1.3059
   45U       C4  933   7.400   5.778   2.379  0.5306  0.2544 -0.0635
   45U       O4  934   7.456   5.735   2.474 -0.2672  0.6510 -0.1001
   45U       N3  935   7.335   5.693   2.290 -0.4002  0.4246  0.2305
   45U       H3  936   7.340   5.593   2.304  2.0795  0.6262  1.2503
   45U       C2  937   7.286   5.733   2.171  0.7384 -0.6128  0.0944
   45U       O2  938   7.232   5.647   2.101  0.5296 -0.0547  0.2718
   45U      C3'  939   7.047   6.070   2.106 -0.3573  0.4660  0.0369
   45U      H3'  940   7.095   6.088   2.202  0.6858  1.3038 -0.6260
   45U      C2'  941   7.064   5.925   2.064  0.2295  0.1931  0.7448
   45U     H2'1  942   7.041   5.849   2.138 -1.4428 -0.6048 -0.5296
   45U      O2'  943   7.000   5.911   1.941 -0.1756 -0.0406 -0.0335
   45U     HO'2  944   6.961   5.824   1.937 -0.4294  0.0991 -0.7084
   45U      O3'  945   6.913   6.122   2.106 -0.5692  0.2874  1.0802
   46U        P  946   6.814   6.101   2.236 -0.4351  0.2053 -0.4054
   46U      O1P  947   6.685   6.159   2.209  0.1329 -0.3020  0.3026
   46U      O2P  948   6.882   6.153   2.360  0.0528  0.8736  0.1242
   46U      O5'  949   6.804   5.944   2.253 -0.3994  0.1975  0.3675
   46U      C5'  950   6.716   5.856   2.176 -0.0312  0.1993 -0.0100
   46U     H5'1  951   6.730   5.868   2.069 -1.9162  0.2136 -0.2822
   46U     H5'2  952   6.613   5.879   2.203 -1.2496 -2.6328 -1.8441
   46U      C4'  953   6.738   5.705   2.195 -0.2126 -0.0098  0.1350
   46U      H4'  954   6.688   5.647   2.118 -0.2896  0.6228 -0.2996
   46U      O4'  955   6.875   5.673   2.193 -0.0198  0.2556  0.2615
   46U      C1'  956   6.895   5.567   2.282 -0.3716 -0.2919 -0.2998
   46U      H1'  957   6.929   5.477   2.232  0.1646 -0.6439  0.6703
   46U       N1  958   7.002   5.603   2.394 -0.0598  0.4940  0.1713
   46U       C6  959   7.039   5.738   2.429  1.0403  0.4163 -0.6693
   46U       H6  960   6.996   5.823   2.377 -3.2439 -0.2034  1.4459
   46U       C5  961   7.125   5.750   2.528  0.2660 -0.3883  0.2773
   46U       H5  962   7.162   5.844   2.565 -1.8897 -0.1560  2.1026
   46U       C4  963   7.181   5.641   2.602 -0.0710 -0.0268  0.7294
   46U       O4  964   7.256   5.644   2.693  0.0712 -0.3570 -0.6653
   46U       N3  965   7.129   5.515   2.569  0.8455 -0.7462 -0.7071
   46U       H3  966   7.175   5.430   2.599 -3.4389 -2.8541  0.6753
   46U       C2  967   7.041   5.490   2.466 -0.2941  0.1232 -0.1194
   46U       O2  968   7.009   5.373   2.434  0.3903  0.3001 -0.3598
   46U      C3'  969   6.683   5.654   2.327  0.3196  0.6686 -0.4146
   46U      H3'  970   6.708   5.727   2.405  0.2471 -0.6796  0.9173
   46U      C2'  971   6.765   5.528   2.345  0.1062 -0.0457  0.5762
   46U     H2'1  972   6.793   5.506   2.448  1.2654 -1.4555  0.0034
   46U      O2'  973   6.713   5.412   2.276 -0.5884  0.3514 -0.0887
   46U     HO'2  974   6.641   5.379   2.329 -2.0426  2.1990 -0.8010
   46U      O3'  975   6.545   5.615   2.320 -0.1109  0.4966  0.5079
   47A        P  976   6.461   5.589   2.453  0.1026 -0.2102 -0.3216
   47A      O1P  977   6.313   5.611   2.442  0.2967  0.3387  0.1462
   47A      O2P  978   6.532   5.664   2.555 -0.7658 -0.4993 -0.0240
   47A      O5'  979   6.478   5.433   2.482  0.1613 -0.3544 -0.3438
   47A      C5'  980   6.424   5.331   2.395  0.0158  0.1559 -0.2212
   47A     H5'1  981   6.450   5.354   2.291 -0.3073 -2.6796 -1.0024
   47A     H5'2  982   6.316   5.326   2.403  0.1989 -2.7285  2.0229
   47A      C4'  983   6.482   5.195   2.442  0.3682 -0.0266  0.1262
   47A      H4'  984   6.448   5.106   2.389  1.9907  0.2549 -1.4862
   47A      O4'  985   6.627   5.195   2.435  0.0466 -0.3705  0.5543
   47A      C1'  986   6.687   5.147   2.557  0.0684 -0.2149 -0.2539
   47A      H1'  987   6.758   5.073   2.522  1.2333  0.5971  0.3230
   47A       N9  988   6.759   5.253   2.640  0.5521  1.2113 -0.3333
   47A       C8  989   6.721   5.381   2.671  0.1187  0.1189  0.0433
   47A       H8  990   6.631   5.433   2.643  0.5417  0.1306 -1.3755
   47A       N7  991   6.823   5.438   2.734 -0.6564 -0.2726  0.2095
   47A       C5  992   6.916   5.337   2.772  0.1044 -0.0718  0.1181
   47A       C6  993   7.039   5.325   2.849  0.1560 -0.1464  0.1964
   47A       N6  994   7.116   5.423   2.904  0.1449  0.0810  0.2077
   47A      H61  995   7.086   5.518   2.892  0.9449  0.3068 -0.0501
   47A      H62  996   7.203   5.391   2.945 -0.1216  0.5582  1.1647
   47A       N1  997   7.085   5.204   2.876 -0.3871 -0.7101  0.1657
   47A       C2  998   7.030   5.098   2.829 -0.2491 -0.8415 -0.3420
   47A       H2  999   7.088   5.009   2.845 -0.7006 -1.2636 -1.0131
   47A       N3 1000   6.920   5.095   2.749 -0.8971  0.0899  0.3509
   47A       C4 1001   6.869   5.217   2.720 -0.4509 -0.0561 -0.1175
   47A      C3' 1002   6.457   5.172   2.589  0.1139 -0.1689  0.2467
   47A      H3' 1003   6.461   5.265   2.645  0.3626 -1.1683  1.9732
   47A      C2' 1004   6.571   5.086   2.632 -0.2777 -0.7928  0.0898
   47A     H2'1 1005   6.573   5.090   2.741 -1.5524  0.4602  0.0947
   47A      O2' 1006   6.555   4.952   2.598 -0.1524 -0.2419 -0.6199
   47A     HO'2 1007   6.631   4.898   2.623 -1.8042 -1.7026  1.6819
   47A      O3' 1008   6.334   5.103   2.612 -0.2429 -0.5258 -0.3498
   48U        P 1009   6.252   5.131   2.750 -0.1020 -0.5377  0.2438
   48U      O1P 1010   6.127   5.053   2.751  0.3056 -0.2009  0.1898
   48U      O2P 1011   6.241   5.276   2.774  0.1577  0.1153  0.6180
   48U      O5' 1012   6.348   5.071   2.867  0.0861 -0.0181  0.3731
   48U      C5' 1013   6.361   4.925   2.880 -0.4620  0.0813 -0.1967
   48U     H5'1 1014   6.392   4.881   2.785  2.7123  2.8130 -0.6372
   48U     H5'2 1015   6.266   4.891   2.921 -0.9208  0.2956 -1.0660
   48U      C4' 1016   6.473   4.894   2.980  0.3009  0.5290 -0.3778
   48U      H4' 1017   6.484   4.788   3.003  0.0924  0.6699  0.4147
   48U      O4' 1018   6.591   4.948   2.944 -0.4735  0.4093  0.0327
   48U      C1' 1019   6.662   4.989   3.065 -0.2777  0.3139 -0.4115
   48U      H1' 1020   6.752   4.928   3.071  0.3442  1.1358 -1.2415
   48U       N1 1021   6.717   5.127   3.074 -0.2919  0.1926  0.2268
   48U       C6 1022   6.639   5.233   3.027  0.3163  0.3409 -0.1496
   48U       H6 1023   6.544   5.215   2.978 -0.6336  1.4209  1.2006
   48U       C5 1024   6.680   5.360   3.054  0.1295 -0.7083  0.3647
   48U       H5 1025   6.616   5.445   3.035 -0.8295 -1.3511  0.6368
   48U       C4 1026   6.812   5.392   3.096  0.0178 -0.1555 -0.3773
   48U       O4 1027   6.863   5.499   3.132  0.2288 -0.3099  0.1590
   48U       N3 1028   6.890   5.281   3.128 -0.5985 -0.4151  0.4018
   48U       H3 1029   6.977   5.300   3.174 -1.5002 -0.4886  2.2282
   48U       C2 1030   6.844   5.148   3.129 -0.8030  0.0059 -0.3069
   48U       O2 1031   6.915   5.059   3.170 -0.0712  0.3629  0.5248
   48U      C3' 1032   6.437   4.948   3.117  0.1775  0.9106 -0.0200
   48U      H3' 1033   6.390   5.045   3.102 -3.4301 -0.4351  1.4604
   48U      C2' 1034   6.573   4.961   3.187  0.2930  0.7280 -0.0984
   48U     H2'1 1035   6.576   5.042   3.259  1.6499  0.4495  0.1815
   48U      O2' 1036   6.613   4.838   3.248  0.0838  0.1074  0.5461
   48U     HO'2 1037   6.569   4.828   3.333 -3.7674  3.0604 -0.8200
   48U      O3' 1038   6.342   4.876   3.190  0.1047 -0.6582 -0.0973
   49C        P 1039   6.291   4.934   3.329 -0.3151  0.0636 -0.0776
   49C      O1P 1040   6.180   4.855   3.374 -0.3842 -0.1868 -0.7051
   49C      O2P 1041   6.259   5.080   3.310  0.1029 -0.0013  0.1276
   49C      O5' 1042   6.406   4.922   3.437 -0.3507 -0.5408 -0.0966
   49C      C5' 1043   6.400   4.813   3.534 -0.6857 -0.4449 -0.3106
   49C     H5'1 1044   6.390   4.722   3.475 -1.3187 -1.5356  1.4082
   49C     H5'2 1045   6.318   4.821   3.605 -0.1919  0.6378  0.1577
   49C      C4' 1046   6.534   4.801   3.616 -0.0922  0.0886 -0.4239
   49C      H4' 1047   6.529   4.702   3.660 -1.8482  0.0087 -0.7553
   49C      O4' 1048   6.649   4.830   3.538 -0.2582  0.2012 -0.6010
   49C      C1' 1049   6.736   4.909   3.621 -0.2383 -0.1641 -0.2214
   49C      H1' 1050   6.831   4.857   3.606  0.9657  2.4426 -2.6314
   49C       N1 1051   6.760   5.052   3.573  0.2410  0.4959  0.4700
   49C       C6 1052   6.662   5.119   3.505  0.3264  0.3848  0.0126
   49C       H6 1053   6.572   5.061   3.490  1.2303 -1.4291  1.3762
   49C       C5 1054   6.695   5.240   3.457 -0.3492 -0.2663  0.0632
   49C       H5 1055   6.620   5.289   3.397 -0.8292 -0.9178  0.1185
   49C       C4 1056   6.820   5.305   3.495  0.1925  0.5915 -0.7117
   49C       N4 1057   6.838   5.427   3.464 -0.2020 -0.0495 -0.0933
   49C      H41 1058   6.765   5.483   3.421 -0.0097 -0.6378 -1.2227
   49C      H42 1059   6.930   5.463   3.485 -0.2752  0.3297 -0.4150
   49C       N3 1060   6.912   5.240   3.564 -0.1149 -0.1446  0.3127
   49C       C2 1061   6.884   5.113   3.604  0.0854  0.2267 -0.5430
   49C       O2 1062   6.949   5.065   3.697  0.3217  0.5044  0.6984
   49C      C3' 1063   6.533   4.893   3.737 -0.2810 -0.5310 -0.1645
   49C      H3' 1064   6.487   4.986   3.704 -2.1062 -1.5200 -0.5318
   49C      C2' 1065   6.682   4.907   3.760  0.1426 -0.2840 -0.2609
   49C     H2'1 1066   6.701   4.997   3.820 -0.2672 -0.4108  0.0657
   49C      O2' 1067   6.724   4.798   3.843 -0.6578  0.2898 -0.2441
   49C     HO'2 1068   6.665   4.782   3.917 -1.8401  0.9570 -1.0160
   49C      O3' 1069   6.479   4.848   3.857 -0.1475  0.4077 -0.0478
   50U        P 1070   6.412   4.945   3.956  0.1680 -0.3263  0.6212
   50U      O1P 1071   6.331   4.874   4.054  0.2464 -0.0929  0.6140
   50U      O2P 1072   6.345   5.054   3.888 -0.0141  0.3772  0.2277
   50U      O5' 1073   6.535   5.013   4.033  0.5257  0.1889  0.3680
   50U      C5' 1074   6.605   4.933   4.127 -0.3853  0.6135 -1.0852
   50U     H5'1 1075   6.663   4.856   4.077  1.0861  0.8569  0.1655
   50U     H5'2 1076   6.541   4.885   4.201 -0.1934  0.8840 -0.7394
   50U      C4' 1077   6.702   5.022   4.201  0.1964 -0.4755  0.2429
   50U      H4' 1078   6.742   4.972   4.289 -2.2387 -1.1075  1.0883
   50U      O4' 1079   6.803   5.063   4.110 -0.3014 -0.8415  0.1081
   50U      C1' 1080   6.851   5.201   4.149  0.5842  0.2635  0.1363
   50U      H1' 1081   6.957   5.204   4.176  0.9096  1.5066 -1.1948
   50U       N1 1082   6.820   5.302   4.040  0.5709 -0.5234  0.0344
   50U       C6 1083   6.715   5.275   3.957  0.1933 -0.0189 -0.2407
   50U       H6 1084   6.661   5.182   3.955 -2.2392  1.3008 -0.2986
   50U       C5 1085   6.681   5.362   3.861  0.5211 -0.0149  0.4820
   50U       H5 1086   6.604   5.346   3.787  0.3163  0.9893  0.4639
   50U       C4 1087   6.744   5.488   3.847  0.1896 -0.1485  0.6456
   50U       O4 1088   6.714   5.567   3.762 -0.4184 -0.0691  0.2157
   50U       N3 1089   6.850   5.516   3.936 -0.5093  0.1701 -0.5010
   50U       H3 1090   6.890   5.608   3.933 -0.3753  0.2027  1.2115
   50U       C2 1091   6.880   5.434   4.043 -0.5347  0.1277 -0.0278
   50U       O2 1092   6.954   5.467   4.141  1.1273  0.1351 -0.0934
   50U      C3' 1093   6.641   5.148   4.265 -0.5159 -0.6507 -0.2331
   50U      H3' 1094   6.572   5.199   4.197  0.7551  2.1869  0.4693
   50U      C2' 1095   6.772   5.227   4.278 -0.2648  0.3180 -0.2263
   50U     H2'1 1096   6.765   5.335   4.288  0.1311  0.2579  0.7529
   50U      O2' 1097   6.866   5.162   4.376  0.1482 -0.2399  0.7957
   50U     HO'2 1098   6.821   5.143   4.458  1.9484 -0.7409  1.7262
   50U      O3' 1099   6.598   5.140   4.400  0.2917  0.7527 -0.0126
   51A        P 1100   6.461   5.208   4.437  0.0116  0.4042 -0.4320
   51A      O1P 1101   6.426   5.162   4.571  0.2061  0.2717 -0.0520
   51A      O2P 1102   6.361   5.197   4.330 -0.0583 -0.3996  0.2258
   51A      O5' 1103   6.516   5.360   4.454  0.4404  0.0077  0.0906
   51A      C5' 1104   6.607   5.383   4.564 -0.2934 -0.4726  0.0823
   51A     H5'1 1105   6.691   5.313   4.558  1.1343  1.0476  1.3036
   51A     H5'2 1106   6.567   5.359   4.663 -0.1496 -2.2424 -0.2494
   51A      C4' 1107   6.649   5.528   4.567  0.1697 -0.1595  0.2139
   51A      H4' 1108   6.707   5.545   4.657 -1.6964  1.2427  1.1967
   51A      O4' 1109   6.726   5.562   4.452 -0.2900  0.2103 -0.5934
   51A      C1' 1110   6.698   5.701   4.430  0.3012  0.1796  0.4612
   51A      H1' 1111   6.792   5.755   4.416 -1.2461  2.7181 -0.7951
   51A       N9 1112   6.640   5.707   4.288  0.1770  0.4177  0.0196
   51A       C8 1113   6.577   5.607   4.215  0.1764 -0.0654  0.1927
   51A       H8 1114   6.553   5.511   4.258  3.5025 -0.7575  0.8081
   51A       N7 1115   6.564   5.632   4.088 -0.1552 -0.0155  0.2977
   51A       C5 1116   6.605   5.767   4.078  1.2028  0.4191  0.9537
   51A       C6 1117   6.632   5.859   3.974 -0.0690 -0.5009 -0.1846
   51A       N6 1118   6.615   5.846   3.839 -0.2328  0.5364 -0.2149
   51A      H61 1119   6.566   5.762   3.810  0.7249 -0.6988  1.5794
   51A      H62 1120   6.659   5.914   3.779  2.0530 -0.1302  0.6355
   51A       N1 1121   6.692   5.977   4.007 -0.2328  0.8211  0.4373
   51A       C2 1122   6.727   6.003   4.129  1.6080 -0.3216  0.7385
   51A       H2 1123   6.780   6.096   4.145  1.4637 -0.5352  2.7564
   51A       N3 1124   6.715   5.930   4.238 -0.2624  0.0392  0.1691
   51A       C4 1125   6.659   5.811   4.203  0.1844 -0.3508  0.5363
   51A      C3' 1126   6.527   5.623   4.576 -0.4751 -0.3031 -0.6418
   51A      H3' 1127   6.457   5.590   4.499  0.4461  0.1503 -1.7056
   51A      C2' 1128   6.599   5.758   4.536 -0.0170 -0.5407  0.0830
   51A     H2'1 1129   6.519   5.821   4.497  1.1671  1.5787  0.8882
   51A      O2' 1130   6.674   5.801   4.649 -0.6473 -0.2303 -0.0324
   51A     HO'2 1131   6.627   5.777   4.730  0.5091  0.5128  0.8980
   51A      O3' 1132   6.462   5.636   4.706  0.0271 -0.5162  0.1117
   52U        P 1133   6.325   5.706   4.722  0.6501  0.1855 -0.0199
   52U      O1P 1134   6.281   5.688   4.863 -0.0872 -0.2184  0.0667
   52U      O2P 1135   6.238   5.647   4.617  0.2994 -0.2698 -0.2476
   52U      O5' 1136   6.335   5.863   4.691  0.2385  0.1674  0.4418
   52U      C5' 1137   6.383   5.957   4.777  0.0768 -0.1847 -0.2106
   52U     H5'1 1138   6.476   5.915   4.815  0.0752  0.3602  0.4160
   52U     H5'2 1139   6.316   5.970   4.861 -0.2155  0.5696 -0.5462
   52U      C4' 1140   6.401   6.097   4.720  0.1963  0.4374 -1.1656
   52U      H4' 1141   6.430   6.152   4.810 -0.7086 -2.0293  0.7690
   52U      O4' 1142   6.500   6.113   4.627  0.1238  0.1619  0.4494
   52U      C1' 1143   6.460   6.210   4.533  0.4030  0.2967  0.5279
   52U      H1' 1144   6.536   6.289   4.531 -0.0641  0.7425 -0.3235
   52U       N1 1145   6.447   6.143   4.395  0.1316  0.0098  0.3315
   52U       C6 1146   6.376   6.024   4.380  0.2140 -0.5413 -0.1713
   52U       H6 1147   6.357   5.964   4.467 -0.5209 -0.9029 -0.5747
   52U       C5 1148   6.353   5.969   4.259 -0.8511  0.6579 -0.0409
   52U       H5 1149   6.320   5.866   4.254  1.1873  0.0140 -2.4136
   52U       C4 1150   6.401   6.041   4.142  0.4192 -0.2635 -0.1103
   52U       O4 1151   6.389   5.999   4.028  0.5699  0.3176 -0.3150
   52U       N3 1152   6.445   6.170   4.162  1.1421  0.5923 -0.1643
   52U       H3 1153   6.454   6.230   4.082  1.0389 -0.5468 -1.0598
   52U       C2 1154   6.463   6.228   4.286 -0.5802  0.3688 -0.0359
   52U       O2 1155   6.496   6.346   4.293 -0.0251 -0.7045 -0.0853
   52U      C3' 1156   6.270   6.159   4.662 -0.0132  0.6702  0.0190
   52U      H3' 1157   6.219   6.092   4.592 -1.4400 -1.0989  2.5753
   52U      C2' 1158   6.338   6.276   4.589 -0.0130 -0.7968 -0.6063
   52U     H2'1 1159   6.272   6.316   4.511 -1.2641 -0.8900  0.3795
   52U      O2' 1160   6.387   6.379   4.667  0.1322 -0.4547 -0.1670
   52U     HO'2 1161   6.411   6.454   4.612  1.9876 -0.2836  0.7965
   52U      O3' 1162   6.166   6.208   4.749  0.0673  0.3830 -0.7153
   53U        P 1163   6.012   6.228   4.702 -0.3958 -0.3944  0.0292
   53U      O1P 1164   5.938   6.268   4.820  0.3165  0.5078 -0.3242
   53U      O2P 1165   5.968   6.107   4.638 -0.0404  0.1501 -0.0968
   53U      O5' 1166   6.035   6.345   4.594 -0.6037  0.2789 -0.1534
   53U      C5' 1167   6.067   6.481   4.640 -0.3346  0.2351  0.5167
   53U     H5'1 1168   6.160   6.472   4.696 -0.5575 -1.1301  0.7127
   53U     H5'2 1169   5.993   6.516   4.712 -0.2978 -0.7164  1.0488
   53U      C4' 1170   6.075   6.572   4.520 -0.3624  0.4203 -0.2985
   53U      H4' 1171   6.108   6.673   4.547  0.1323  1.4345 -4.1844
   53U      O4' 1172   6.178   6.521   4.432 -0.4326 -0.2177 -0.8102
   53U      C1' 1173   6.150   6.547   4.295 -0.1562 -0.1855 -0.7218
   53U      H1' 1174   6.232   6.613   4.266 -1.4365  2.6045  1.4879
   53U       N1 1175   6.144   6.425   4.213 -0.3381 -0.4166 -0.4745
   53U       C6 1176   6.107   6.305   4.266 -0.4996  0.2582 -0.4589
   53U       H6 1177   6.078   6.308   4.370 -2.3575 -0.6616 -0.9056
   53U       C5 1178   6.104   6.187   4.196 -0.1423 -0.2033  0.8598
   53U       H5 1179   6.068   6.093   4.234  0.0829 -0.6085  0.1014
   53U       C4 1180   6.128   6.193   4.052  0.1247 -0.1622 -0.1087
   53U       O4 1181   6.112   6.102   3.969  0.1354  0.2543  0.3811
   53U       N3 1182   6.158   6.320   4.004 -0.0069 -0.0253 -0.1807
   53U       H3 1183   6.181   6.326   3.906 -0.6342 -0.7561 -0.3810
   53U       C2 1184   6.165   6.435   4.080 -0.0964 -0.1833 -0.0969
   53U       O2 1185   6.186   6.541   4.014 -0.2440  0.4010  0.1109
   53U      C3' 1186   5.951   6.575   4.438 -0.4653 -0.6260  0.0875
   53U      H3' 1187   5.913   6.474   4.423  0.7935 -1.1890  0.5750
   53U      C2' 1188   6.014   6.617   4.306 -0.3628 -0.3148  0.9465
   53U     H2'1 1189   5.945   6.596   4.225  0.8458 -0.0919 -0.1749
   53U      O2' 1190   6.060   6.753   4.310  0.4465  0.2745 -0.5134
   53U     HO'2 1191   6.076   6.783   4.221  3.9332 -1.6519 -0.7028
   53U      O3' 1192   5.861   6.672   4.484  0.4577 -0.6660 -0.6164
   54C        P 1193   5.719   6.679   4.429 -0.2302  0.0355 -0.4681
   54C      O1P 1194   5.660   6.788   4.506 -0.8439 -0.0634  0.1472
   54C      O2P 1195   5.655   6.542   4.436  0.3312 -0.0508 -0.3391
   54C      O5' 1196   5.726   6.722   4.281  0.4502  0.3258  0.1383
   54C      C5' 1197   5.751   6.859   4.242  0.4912 -0.1060 -0.0384
   54C     H5'1 1198   5.851   6.878   4.280  1.1690 -0.5899 -1.5305
   54C     H5'2 1199   5.676   6.918   4.295  1.7038  1.1097  0.3544
   54C      C4' 1200   5.761   6.875   4.094  1.0356  0.1218 -0.5814
   54C      H4' 1201   5.780   6.981   4.075 -1.7884  0.6690 -0.7473
   54C      O4' 1202   5.861   6.797   4.024 -0.1333  0.7118  0.4936
   54C      C1' 1203   5.805   6.751   3.896 -0.0052  0.4488 -0.5496
   54C      H1' 1204   5.859   6.782   3.807 -1.6823  0.8463 -1.4763
   54C       N1 1205   5.795   6.598   3.888 -0.1353  0.1631 -0.6662
   54C       C6 1206   5.805   6.520   3.999  0.1558  0.0556  0.1076
   54C       H6 1207   5.798   6.571   4.094 -0.3167  0.9170 -0.3752
   54C       C5 1208   5.818   6.385   4.000  0.2222  0.1029  0.4947
   54C       H5 1209   5.810   6.330   4.093 -1.5103  2.7847  2.0575
   54C       C4 1210   5.817   6.334   3.866 -1.1063 -0.4711 -0.0216
   54C       N4 1211   5.824   6.208   3.839 -0.4414  0.0864  0.9609
   54C      H41 1212   5.845   6.142   3.912 -0.8629 -0.6523  0.4272
   54C      H42 1213   5.812   6.189   3.740 -1.3642 -2.9253  1.5363
   54C       N3 1214   5.816   6.405   3.752 -0.0454  0.2630 -0.5082
   54C       C2 1215   5.804   6.542   3.763 -0.3085 -0.5007  0.2702
   54C       O2 1216   5.804   6.606   3.661 -0.8796 -0.1662  0.4415
   54C      C3' 1217   5.624   6.840   4.030 -0.7512  0.1723  0.0319
   54C      H3' 1218   5.579   6.745   4.058 -1.9679  0.4019 -1.0515
   54C      C2' 1219   5.673   6.827   3.890  0.5507 -0.0331  0.1616
   54C     H2'1 1220   5.613   6.759   3.829 -1.2109 -0.1191  1.8815
   54C      O2' 1221   5.698   6.952   3.828  0.8601  1.0810  0.4387
   54C     HO'2 1222   5.641   7.006   3.884 -2.4927 -0.2148 -1.4486
   54C      O3' 1223   5.530   6.951   4.042  0.4930 -0.9220  0.8518
   55C        P 1224   5.373   6.922   4.021  0.0986  0.0091  0.6320
   55C      O1P 1225   5.303   7.052   4.051  0.1677 -0.0568 -0.7124
   55C      O2P 1226   5.333   6.796   4.096  0.2721 -0.4426 -0.0344
   55C      O5' 1227   5.347   6.878   3.877 -0.3270  0.0912  0.2800
   55C      C5' 1228   5.344   6.963   3.760 -1.0417 -0.3790 -0.2392
   55C     H5'1 1229   5.435   7.022   3.764 -1.0716 -0.2552 -1.0932
   55C     H5'2 1230   5.263   7.036   3.759 -0.9477 -0.2731 -1.2731
   55C      C4' 1231   5.350   6.886   3.621 -0.6467  0.0631  0.2824
   55C      H4' 1232   5.358   6.948   3.532  0.8016  0.1385  0.4310
   55C      O4' 1233   5.469   6.809   3.617  1.5821  0.6027 -0.6873
   55C      C1' 1234   5.432   6.688   3.550  1.4089 -0.2453 -0.7115
   55C      H1' 1235   5.478   6.689   3.452 -0.3729 -1.1986 -1.6055
   55C       N1 1236   5.461   6.561   3.628  0.5711 -0.2355 -0.8000
   55C       C6 1237   5.457   6.550   3.766 -0.5085  0.0979  0.3000
   55C       H6 1238   5.447   6.642   3.822  0.9947  1.2614 -1.2489
   55C       C5 1239   5.476   6.424   3.822  0.2514  0.2826 -0.7010
   55C       H5 1240   5.485   6.416   3.929  1.3139  1.5289 -0.6639
   55C       C4 1241   5.499   6.313   3.738  0.4875 -0.8223 -1.3644
   55C       N4 1242   5.509   6.196   3.789  0.3549 -0.0972 -0.0709
   55C      H41 1243   5.498   6.190   3.890 -0.9799 -0.0262 -0.1911
   55C      H42 1244   5.520   6.118   3.726 -0.6539  0.5502 -1.0866
   55C       N3 1245   5.505   6.321   3.608  0.3670 -0.3366  0.4355
   55C       C2 1246   5.480   6.445   3.553 -0.9452 -0.4847  1.2291
   55C       O2 1247   5.476   6.453   3.430 -0.1965  0.4997  0.0023
   55C      C3' 1248   5.223   6.799   3.611 -0.5160  0.0042 -0.2335
   55C      H3' 1249   5.198   6.752   3.706 -0.0714  1.3766  0.5815
   55C      C2' 1250   5.282   6.693   3.515  0.2821 -0.1269  0.0126
   55C     H2'1 1251   5.238   6.595   3.532 -1.3446  0.5736 -0.0133
   55C      O2' 1252   5.286   6.726   3.374  0.4125 -0.0504 -0.1900
   55C     HO'2 1253   5.200   6.694   3.345 -0.1553 -0.0226  1.3695
   55C      O3' 1254   5.112   6.870   3.550  0.0663 -1.0275  0.0516
   56G        P 1255   4.975   6.799   3.535 -0.1755  0.1066  0.0576
   56G      O1P 1256   4.875   6.899   3.498  0.0380  0.0171  0.1076
   56G      O2P 1257   4.952   6.704   3.643  0.3775 -0.0709 -0.1870
   56G      O5' 1258   5.010   6.706   3.412  0.5221  0.8394 -0.4175
   56G      C5' 1259   5.005   6.752   3.280  0.7851  0.2811  0.2434
   56G     H5'1 1260   5.078   6.829   3.256  0.6796  0.9086  1.8264
   56G     H5'2 1261   4.907   6.797   3.265 -0.5529 -2.6074 -0.4430
   56G      C4' 1262   5.014   6.625   3.181  0.4456 -0.0625 -0.7775
   56G      H4' 1263   5.013   6.659   3.078 -0.2822  1.1131 -0.4002
   56G      O4' 1264   5.128   6.539   3.213  0.2530 -0.7585  0.0935
   56G      C1' 1265   5.089   6.405   3.184  0.2379  0.4342 -0.2130
   56G      H1' 1266   5.152   6.354   3.111  1.3569  0.9625  0.3627
   56G       N9 1267   5.105   6.325   3.306  0.2363  0.1323 -0.0717
   56G       C8 1268   5.121   6.377   3.432 -0.1903 -0.3532  0.0763
   56G       H8 1269   5.106   6.482   3.453  1.2104 -0.1484  0.1432
   56G       N7 1270   5.143   6.281   3.522  0.6085 -0.1239 -0.3781
   56G       C5 1271   5.161   6.163   3.455 -0.2914  0.0741 -0.3581
   56G       C6 1272   5.198   6.030   3.500 -0.0933  0.9983  0.5604
   56G       O6 1273   5.228   5.995   3.610 -0.0775 -0.0886  0.1244
   56G       N1 1274   5.188   5.934   3.397 -0.1926 -0.4012  0.0061
   56G       H1 1275   5.228   5.843   3.412  2.6947 -0.1825 -4.3367
   56G       C2 1276   5.156   5.967   3.266  0.1005  0.5161 -0.3592
   56G       N2 1277   5.159   5.876   3.173 -0.0588 -0.3564 -0.8242
   56G      H21 1278   5.183   5.785   3.210  1.4792  0.4662  0.3410
   56G      H22 1279   5.121   5.898   3.082  1.5753  0.5468 -1.3363
   56G       N3 1280   5.129   6.088   3.219  0.0425  0.2511  0.1973
   56G       C4 1281   5.128   6.181   3.320  0.7108 -0.4237 -0.3816
   56G      C3' 1282   4.891   6.535   3.201 -0.7498  0.3163  0.0605
   56G      H3' 1283   4.862   6.520   3.305  0.8032 -1.7495  0.2496
   56G      C2' 1284   4.944   6.408   3.136  0.1251 -0.2721 -0.5965
   56G     H2'1 1285   4.886   6.324   3.173  0.0510  0.6274  1.4500
   56G      O2' 1286   4.938   6.404   2.996  0.0690  0.0853  0.5697
   56G     HO'2 1287   4.862   6.454   2.967  0.6929  0.3408 -0.6857
   56G      O3' 1288   4.781   6.593   3.130  0.0554 -0.4294 -1.0581
   57U        P 1289   4.627   6.560   3.173 -0.0935  0.3558  0.1300
   57U      O1P 1290   4.540   6.596   3.061 -0.0873 -0.6709  0.2580
   57U      O2P 1291   4.614   6.621   3.304 -0.4416  0.3332  0.0532
   57U      O5' 1292   4.623   6.407   3.177  0.2888  0.9208 -0.2720
   57U      C5' 1293   4.589   6.334   3.061  0.3199 -0.0097 -0.1096
   57U     H5'1 1294   4.645   6.377   2.978  1.4922  0.3785  0.8518
   57U     H5'2 1295   4.488   6.370   3.042  0.0052 -0.5919  0.4352
   57U      C4' 1296   4.602   6.186   3.071  0.2668  1.0473 -0.4603
   57U      H4' 1297   4.572   6.138   2.978  0.0875 -2.8003  1.3722
   57U      O4' 1298   4.732   6.143   3.108 -0.3891  0.3737 -0.7434
   57U      C1' 1299   4.728   6.023   3.183 -1.0649  0.4208 -0.5648
   57U      H1' 1300   4.782   5.941   3.136  1.5142  1.9300 -0.4338
   57U       N1 1301   4.781   6.031   3.325  0.0690 -0.2276 -0.7648
   57U       C6 1302   4.782   6.160   3.386 -0.1727 -0.0991 -0.0210
   57U       H6 1303   4.731   6.243   3.339  0.0380  0.9906  1.5982
   57U       C5 1304   4.834   6.172   3.511 -0.0603  0.6122 -0.2112
   57U       H5 1305   4.834   6.267   3.563  2.3770  0.8436 -0.5287
   57U       C4 1306   4.887   6.057   3.586 -0.0984 -0.5903 -0.6715
   57U       O4 1307   4.938   6.054   3.698 -0.0165 -0.7049  0.2046
   57U       N3 1308   4.879   5.944   3.514 -0.1399  0.3082 -0.0386
   57U       H3 1309   4.926   5.861   3.550  0.3029  0.8471  0.6556
   57U       C2 1310   4.827   5.922   3.393 -0.3830 -0.4892  0.6940
   57U       O2 1311   4.842   5.811   3.335  0.3108 -0.2299 -0.2454
   57U      C3' 1312   4.504   6.134   3.180  0.1855  0.4080  0.6224
   57U      H3' 1313   4.507   6.197   3.269 -0.5313  0.0532  0.9042
   57U      C2' 1314   4.573   5.997   3.206  0.4018  0.7919  0.7907
   57U     H2'1 1315   4.553   5.967   3.309  0.9927  0.3196  0.7766
   57U      O2' 1316   4.543   5.886   3.110  0.6378 -0.0078 -0.3199
   57U     HO'2 1317   4.465   5.897   3.057 -0.2101 -0.6685  0.7492
   57U      O3' 1318   4.379   6.124   3.113 -0.3802  0.1287  1.0257
   58A        P 1319   4.241   6.139   3.185  0.4555 -0.2181 -0.5458
   58A      O1P 1320   4.141   6.114   3.083  0.2405 -0.0599  0.0743
   58A      O2P 1321   4.238   6.272   3.250 -0.0228 -0.1105 -0.0368
   58A      O5' 1322   4.236   6.029   3.304 -0.1592 -0.1276 -0.0311
   58A      C5' 1323   4.220   5.896   3.266 -0.0766 -0.2529 -0.4257
   58A     H5'1 1324   4.290   5.868   3.187 -0.6143 -2.0790 -0.3052
   58A     H5'2 1325   4.117   5.892   3.231 -1.3912  2.6019  2.5635
   58A      C4' 1326   4.250   5.798   3.383  0.2248 -0.3826  0.4102
   58A      H4' 1327   4.223   5.698   3.351 -1.0557  0.7317 -2.3445
   58A      O4' 1328   4.390   5.790   3.408  0.2247 -0.1132 -0.3564
   58A      C1' 1329   4.418   5.734   3.536 -0.1040  0.2904 -0.1361
   58A      H1' 1330   4.454   5.631   3.531 -0.9634 -0.0809  0.9902
   58A       N9 1331   4.515   5.813   3.610 -0.5918 -0.1075 -0.1934
   58A       C8 1332   4.531   5.948   3.609  0.0430 -0.2437 -0.4031
   58A       H8 1333   4.483   6.008   3.533  0.5944 -0.4304 -0.9142
   58A       N7 1334   4.599   6.003   3.708  0.7046  0.4813 -0.2653
   58A       C5 1335   4.622   5.889   3.785  0.2702 -0.1518 -0.0465
   58A       C6 1336   4.702   5.861   3.899  0.1845  0.0003 -0.5094
   58A       N6 1337   4.773   5.952   3.959 -0.5121 -0.4439  0.2119
   58A      H61 1338   4.779   6.045   3.920  2.5393 -1.0583 -1.0852
   58A      H62 1339   4.826   5.932   4.043 -0.7331 -0.5781  0.3199
   58A       N1 1340   4.699   5.743   3.966 -0.5893 -0.2257  0.1485
   58A       C2 1341   4.632   5.648   3.906 -0.3910 -0.4108 -0.2503
   58A       H2 1342   4.627   5.550   3.950 -2.1560  0.0738  0.7294
   58A       N3 1343   4.568   5.648   3.789  0.2989  0.0765 -0.1831
   58A       C4 1344   4.568   5.777   3.728  0.6018 -0.5633  0.7327
   58A      C3' 1345   4.187   5.824   3.520 -0.4279  0.7761  0.1762
   58A      H3' 1346   4.194   5.932   3.531 -0.4007  1.0458 -2.0712
   58A      C2' 1347   4.283   5.743   3.606 -0.0054 -0.4186  0.2954
   58A     H2'1 1348   4.279   5.791   3.704  2.8296  1.0860 -0.2103
   58A      O2' 1349   4.243   5.604   3.618 -0.0431 -0.4203  0.1592
   58A     HO'2 1350   4.219   5.578   3.707  0.8959 -4.0532 -0.4703
   58A      O3' 1351   4.051   5.786   3.523  0.1172 -0.4288  0.1096
   59C        P 1352   3.962   5.823   3.644  0.5988  0.0545 -0.0206
   59C      O1P 1353   3.826   5.809   3.581 -0.1699 -0.3469 -0.5024
   59C      O2P 1354   4.008   5.957   3.690 -0.1257  0.1892 -0.0659
   59C      O5' 1355   3.992   5.726   3.764 -0.8721  0.1976  0.2183
   59C      C5' 1356   3.952   5.590   3.754  0.6774  0.0786 -0.3402
   59C     H5'1 1357   3.986   5.540   3.664  2.0367  2.9802 -1.5425
   59C     H5'2 1358   3.844   5.579   3.765  0.3024  2.9443 -0.4449
   59C      C4' 1359   4.018   5.519   3.872 -0.3142  0.2096  0.2364
   59C      H4' 1360   4.000   5.412   3.860 -0.0058  0.0393  1.1975
   59C      O4' 1361   4.161   5.542   3.877  0.1378  0.4197  0.2683
   59C      C1' 1362   4.212   5.512   4.005  0.1042  0.4508  0.2173
   59C      H1' 1363   4.271   5.422   3.994 -0.1218  0.3900 -0.5519
   59C       N1 1364   4.293   5.621   4.059  0.5248  0.2441 -0.2143
   59C       C6 1365   4.288   5.748   4.003 -0.1945  0.2748  0.2682
   59C       H6 1366   4.228   5.765   3.915  1.1877  1.5889 -0.4613
   59C       C5 1367   4.359   5.851   4.055  1.0066  0.1174 -0.0341
   59C       H5 1368   4.359   5.950   4.012  1.4711  0.4567  0.7196
   59C       C4 1369   4.430   5.821   4.174 -0.1027 -0.1377 -0.8432
   59C       N4 1370   4.497   5.910   4.240  0.1526 -0.0445  0.2178
   59C      H41 1371   4.506   6.007   4.215  0.3869  0.0778  0.7627
   59C      H42 1372   4.568   5.867   4.298 -0.5749 -0.5098  0.7758
   59C       N3 1373   4.451   5.699   4.210 -0.0104  0.2924 -0.5861
   59C       C2 1374   4.386   5.596   4.153 -0.3744 -0.2954 -0.2848
   59C       O2 1375   4.406   5.486   4.194 -0.1151 -0.0934  0.6247
   59C      C3' 1376   3.977   5.549   4.014 -0.8483  0.2839 -0.2903
   59C      H3' 1377   3.970   5.658   4.014 -1.5090  0.2581  0.9552
   59C      C2' 1378   4.085   5.486   4.094 -0.6121 -0.2455 -0.3755
   59C     H2'1 1379   4.091   5.536   4.191  0.2572  1.1831 -1.1336
   59C      O2' 1380   4.055   5.348   4.110  0.0859 -0.5825  0.4454
   59C     HO'2 1381   3.960   5.353   4.119  0.0897  0.9278 -0.0495
   59C      O3' 1382   3.846   5.501   4.047 -0.4150 -0.0937  0.2702
   60U        P 1383   3.765   5.551   4.176  0.0774  0.1785  0.2570
   60U      O1P 1384   3.636   5.480   4.176 -0.2641 -0.3571  0.5294
   60U      O2P 1385   3.776   5.699   4.183 -0.5337  0.2622 -0.0648
   60U      O5' 1386   3.851   5.509   4.307 -0.6041 -0.7656  0.4007
   60U      C5' 1387   3.849   5.378   4.349 -0.3959 -0.4343 -0.7354
   60U     H5'1 1388   3.868   5.305   4.270 -1.3440 -2.8608  1.1696
   60U     H5'2 1389   3.755   5.348   4.396 -2.0343  0.5994 -3.1345
   60U      C4' 1390   3.959   5.355   4.453  0.0582 -0.0311  0.0828
   60U      H4' 1391   3.950   5.252   4.486  1.7342 -0.7193 -1.4314
   60U      O4' 1392   4.088   5.401   4.421 -0.2179 -0.3964  0.5932
   60U      C1' 1393   4.168   5.420   4.533 -0.4381 -0.2525  0.9996
   60U      H1' 1394   4.252   5.351   4.540  1.4923  2.1053  2.4385
   60U       N1 1395   4.223   5.561   4.531  0.8437 -0.6447  0.6358
   60U       C6 1396   4.170   5.662   4.450 -1.0046  0.0859  0.4369
   60U       H6 1397   4.084   5.654   4.385 -0.4406  0.0240 -0.3091
   60U       C5 1398   4.235   5.782   4.442  0.1204  0.3666 -1.1570
   60U       H5 1399   4.217   5.853   4.363 -0.2787 -1.1423 -2.4745
   60U       C4 1400   4.352   5.820   4.530  0.2695  0.5057 -0.0136
   60U       O4 1401   4.413   5.926   4.547 -0.2317 -0.1590  0.0546
   60U       N3 1402   4.379   5.724   4.619 -0.0333  0.2806  0.4859
   60U       H3 1403   4.454   5.741   4.685  0.6352 -0.9433  0.0876
   60U       C2 1404   4.326   5.598   4.621  1.0296  0.1275 -0.1178
   60U       O2 1405   4.377   5.519   4.705  0.3419  0.1111  0.6750
   60U      C3' 1406   3.934   5.435   4.586 -0.0884  0.5282  0.8493
   60U      H3' 1407   3.916   5.539   4.562 -1.2910  0.0263 -0.5917
   60U      C2' 1408   4.068   5.406   4.649 -0.2791  0.3588  0.0917
   60U     H2'1 1409   4.100   5.458   4.739  1.9703 -0.2024 -0.3226
   60U      O2' 1410   4.069   5.265   4.685 -0.2145 -0.0463  0.3471
   60U     HO'2 1411   4.111   5.256   4.771  1.8551 -0.5592 -0.6667
   60U      O3' 1412   3.828   5.390   4.668 -0.4986 -0.1857 -0.1834
   61U        P 1413   3.747   5.484   4.762  0.1820  0.1629  0.5212
   61U      O1P 1414   3.634   5.406   4.807 -0.0406 -0.4630 -0.1625
   61U      O2P 1415   3.721   5.618   4.694  0.0059 -0.1876 -0.1066
   61U      O5' 1416   3.838   5.515   4.893 -0.1748  0.1318 -0.4921
   61U      C5' 1417   3.883   5.414   4.978 -0.8400  0.1402  0.3399
   61U     H5'1 1418   3.924   5.328   4.926  1.5466  1.4672 -0.0922
   61U     H5'2 1419   3.800   5.382   5.042 -2.1953  0.4054 -1.2194
   61U      C4' 1420   3.995   5.477   5.065  0.4430 -0.2995  0.3133
   61U      H4' 1421   4.036   5.403   5.133 -0.4269 -2.6267 -1.5496
   61U      O4' 1422   4.101   5.538   4.988 -0.4395 -1.3305 -0.5606
   61U      C1' 1423   4.154   5.656   5.050  0.2020  0.1087 -0.1392
   61U      H1' 1424   4.256   5.660   5.087  0.2394 -1.2833 -0.0393
   61U       N1 1425   4.152   5.765   4.947  0.0183 -0.2497 -0.1502
   61U       C6 1426   4.049   5.770   4.849  0.1950  1.5201 -0.3429
   61U       H6 1427   3.979   5.688   4.847  0.8552  0.9550 -0.6620
   61U       C5 1428   4.045   5.870   4.762  0.1455  0.5331 -0.1040
   61U       H5 1429   3.962   5.867   4.693  1.5865 -0.5955 -1.8963
   61U       C4 1430   4.148   5.978   4.762  0.4299  0.3795 -0.7756
   61U       O4 1431   4.136   6.088   4.704 -0.2334 -0.1371 -0.0457
   61U       N3 1432   4.245   5.963   4.855 -0.1117  1.1387  0.1600
   61U       H3 1433   4.326   6.022   4.843  0.9982 -0.5591 -1.3190
   61U       C2 1434   4.253   5.863   4.950  0.3550  0.3808 -0.2679
   61U       O2 1435   4.348   5.870   5.027 -0.5093  0.5892  0.5920
   61U      C3' 1436   3.931   5.597   5.148 -0.5857 -0.1505  0.6778
   61U      H3' 1437   3.857   5.654   5.094  1.9202  1.0547 -1.6990
   61U      C2' 1438   4.059   5.687   5.165  0.1399 -0.7556 -1.2471
   61U     H2'1 1439   4.034   5.793   5.171  1.8163 -0.3388 -1.2891
   61U      O2' 1440   4.131   5.649   5.277  0.5725 -0.3096  0.0452
   61U     HO'2 1441   4.062   5.616   5.334  1.2001  0.5489  1.3571
   61U      O3' 1442   3.881   5.553   5.279 -0.2825 -0.3893 -0.7039
   61U      H3T 1443   3.790   5.581   5.288 -0.0391  0.6339 -1.2846
   62G      O5' 1444   5.170   5.603   4.947  0.0849 -0.0370 -0.3300
   62G      H5T 1445   5.223   5.566   4.875 -0.7066 -2.9551  0.4761
   62G      C5' 1446   5.149   5.498   5.042  0.2157  0.3765 -0.7352
   62G     H5'1 1447   5.122   5.539   5.140 -0.7483 -1.8670  0.0010
   62G     H5'2 1448   5.238   5.439   5.066 -0.9083 -0.5950  1.3790
   62G      C4' 1449   5.036   5.398   5.005 -0.2443  0.3505  0.8728
   62G      H4' 1450   5.029   5.311   5.069  2.1454 -0.4135  0.2195
   62G      O4' 1451   4.904   5.453   5.009  0.1864 -0.5653  0.5882
   62G      C1' 1452   4.837   5.411   4.888 -0.0108 -0.2418  0.3293
   62G      H1' 1453   4.737   5.373   4.912  0.3562 -0.2948  1.8855
   62G       N9 1454   4.813   5.539   4.811 -0.0377  0.1151  0.1422
   62G       C8 1455   4.859   5.665   4.841  0.2043 -0.6940  0.3105
   62G       H8 1456   4.920   5.686   4.928  0.3410  0.7376 -0.1035
   62G       N7 1457   4.825   5.753   4.750  0.8119  0.1763 -0.2890
   62G       C5 1458   4.755   5.683   4.656 -0.3428  0.3303  0.7741
   62G       C6 1459   4.693   5.727   4.533 -0.0474 -0.6556  0.3905
   62G       O6 1460   4.669   5.839   4.485 -0.1850  0.3064  0.4398
   62G       N1 1461   4.641   5.623   4.460 -0.7125 -0.7408 -0.2899
   62G       H1 1462   4.580   5.661   4.388 -3.2305  0.5266  2.3118
   62G       C2 1463   4.641   5.495   4.498 -0.3831 -0.0119  0.4026
   62G       N2 1464   4.572   5.403   4.432  0.2846  0.2946  0.4272
   62G      H21 1465   4.516   5.431   4.353  0.2270 -1.7989 -0.3311
   62G      H22 1466   4.549   5.321   4.487 -0.2827  0.1530 -0.0094
   62G       N3 1467   4.689   5.450   4.615 -1.3698 -0.1866 -0.6675
   62G       C4 1468   4.756   5.547   4.685  0.3426 -0.0488 -0.0134
   62G      C3' 1469   5.057   5.354   4.857  0.3121 -0.1039 -0.2830
   62G      H3' 1470   5.088   5.445   4.806  2.9451  1.1526  3.1273
   62G      C2' 1471   4.920   5.313   4.811  0.3162 -0.2879 -0.3430
   62G     H2'1 1472   4.907   5.313   4.703 -0.7552 -1.3378 -0.2374
   62G      O2' 1473   4.874   5.189   4.854  0.1694  0.2256  0.6416
   62G     HO'2 1474   4.945   5.126   4.847 -0.3920 -0.2474 -1.4153
   62G      O3' 1475   5.158   5.256   4.850 -0.0566  0.2579  0.6158
   63U        P 1476   5.277   5.278   4.753  0.1740  0.3269  0.1441
   63U      O1P 1477   5.371   5.167   4.764  0.9908 -0.4799 -0.8453
   63U      O2P 1478   5.335   5.416   4.766  0.1970 -0.5139 -0.1720
   63U      O5' 1479   5.196   5.260   4.614  0.5807 -0.2370  0.1705
   63U      C5' 1480   5.136   5.143   4.578  0.0470 -0.5155 -0.1040
   63U     H5'1 1481   5.075   5.105   4.660  1.3429 -1.2418  0.5645
   63U     H5'2 1482   5.211   5.065   4.568  0.8918  0.4064 -1.1955
   63U      C4' 1483   5.061   5.163   4.449 -0.2092 -0.0997  0.4822
   63U      H4' 1484   5.012   5.066   4.437 -0.6793  0.2189 -0.2570
   63U      O4' 1485   4.951   5.257   4.466  0.3803 -0.0822 -0.0507
   63U      C1' 1486   4.899   5.303   4.335 -0.9624 -0.6594  0.8182
   63U      H1' 1487   4.797   5.278   4.304 -2.2270  2.1283  2.3796
   63U       N1 1488   4.905   5.452   4.326 -0.9799  0.1194 -0.0993
   63U       C6 1489   4.990   5.532   4.401 -0.3592  0.9396 -0.5807
   63U       H6 1490   5.039   5.480   4.482 -1.0670  1.3752  0.1522
   63U       C5 1491   5.004   5.666   4.381  0.3297 -0.4956  0.5093
   63U       H5 1492   5.074   5.716   4.446 -0.3652  1.5097 -0.2196
   63U       C4 1493   4.930   5.730   4.273 -0.3086  0.0677  0.1404
   63U       O4 1494   4.932   5.846   4.237  0.2193 -0.1147  0.6749
   63U       N3 1495   4.846   5.644   4.202  0.3003 -0.1207  0.3040
   63U       H3 1496   4.794   5.690   4.128 -0.1629  0.0250  0.7199
   63U       C2 1497   4.835   5.509   4.222  2.0363  0.1736 -0.0180
   63U       O2 1498   4.757   5.445   4.154 -0.0843  0.1456  0.2682
   63U      C3' 1499   5.132   5.210   4.323 -0.0721  0.4647  1.0040
   63U      H3' 1500   5.191   5.300   4.339  2.1084 -0.7350  0.0218
   63U      C2' 1501   5.009   5.243   4.241 -0.1274 -0.0056  0.2824
   63U     H2'1 1502   5.043   5.306   4.159  0.9406 -2.2748 -1.1126
   63U      O2' 1503   4.933   5.132   4.191 -0.0520  0.7784  0.0189
   63U     HO'2 1504   4.985   5.095   4.120  0.6230  1.3320  0.2204
   63U      O3' 1505   5.203   5.100   4.269  0.3388  0.5563 -0.3388
   64A        P 1506   5.326   5.111   4.162 -0.1048  0.3106 -0.0686
   64A      O1P 1507   5.398   4.983   4.164 -0.1329 -0.2271 -0.0293
   64A      O2P 1508   5.391   5.243   4.169 -0.2804  0.3785 -0.0284
   64A      O5' 1509   5.244   5.110   4.028  0.1736  0.2949 -0.3975
   64A      C5' 1510   5.181   4.989   3.977  1.0688 -0.7871  0.1117
   64A     H5'1 1511   5.121   4.947   4.057  1.8022  2.6576  2.6655
   64A     H5'2 1512   5.264   4.919   3.961  3.4370  1.7166  0.7962
   64A      C4' 1513   5.095   5.003   3.849 -0.7417 -0.0566 -0.1788
   64A      H4' 1514   5.061   4.903   3.822 -0.7137 -0.3514  0.8182
   64A      O4' 1515   4.990   5.090   3.869  0.9035  0.3612 -0.0536
   64A      C1' 1516   4.974   5.184   3.755 -0.7344 -0.1316  0.0290
   64A      H1' 1517   4.872   5.181   3.716 -1.2415  0.1209  1.2737
   64A       N9 1518   5.002   5.323   3.794  0.2525  0.2248  0.2773
   64A       C8 1519   5.074   5.364   3.901 -0.2797  0.9869  0.2454
   64A       H8 1520   5.115   5.294   3.972 -4.0068 -1.0235  0.6671
   64A       N7 1521   5.082   5.492   3.914 -0.8356 -0.6205  0.0586
   64A       C5 1522   5.010   5.545   3.812  0.0771  0.0695 -0.1286
   64A       C6 1523   4.986   5.673   3.768  0.6620  0.2380  0.4985
   64A       N6 1524   5.021   5.789   3.826 -0.1691 -0.5030  0.1521
   64A      H61 1525   5.073   5.790   3.913 -1.8628  0.2688  1.2113
   64A      H62 1526   4.977   5.869   3.783  2.5861 -0.9365 -4.0556
   64A       N1 1527   4.915   5.695   3.662  0.2229 -0.5033 -0.4681
   64A       C2 1528   4.863   5.593   3.597 -0.2623 -0.3192 -0.5934
   64A       H2 1529   4.799   5.618   3.514 -1.5900 -1.9977 -0.1351
   64A       N3 1530   4.877   5.457   3.617 -0.2087  0.2688 -0.0908
   64A       C4 1531   4.961   5.441   3.729  0.3066 -0.1214 -0.5289
   64A      C3' 1532   5.173   5.071   3.735 -0.2429 -0.0347  1.0858
   64A      H3' 1533   5.238   5.153   3.765  0.0736  0.9284 -1.8823
   64A      C2' 1534   5.063   5.133   3.645 -0.5075 -0.3672 -0.2070
   64A     H2'1 1535   5.094   5.205   3.570  1.0673 -0.9397 -0.1419
   64A      O2' 1536   4.987   5.031   3.570 -0.3693  0.1000 -0.1012
   64A     HO'2 1537   4.964   5.071   3.486 -1.7840  2.8243  1.4091
   64A      O3' 1538   5.236   4.970   3.665 -0.7231  0.5343 -0.1361
   65C        P 1539   5.392   4.981   3.642  0.2472 -0.2348 -0.1153
   65C      O1P 1540   5.446   4.853   3.598 -0.7500 -0.2634 -0.1092
   65C      O2P 1541   5.460   5.055   3.750  0.4474 -0.0782  0.1575
   65C      O5' 1542   5.417   5.078   3.512 -0.1922 -0.5228 -0.4299
   65C      C5' 1543   5.392   5.029   3.381  0.4366  0.4689  0.0800
   65C     H5'1 1544   5.320   4.946   3.381  0.5529  0.3673  0.5107
   65C     H5'2 1545   5.487   4.989   3.345  1.0456  1.2371  0.8166
   65C      C4' 1546   5.327   5.125   3.279  0.2371 -0.4471 -0.4022
   65C      H4' 1547   5.284   5.065   3.199 -0.2272  0.3654 -0.7678
   65C      O4' 1548   5.222   5.200   3.346 -0.2661 -0.3420 -0.1757
   65C      C1' 1549   5.212   5.331   3.295 -0.4413 -0.1371 -0.4655
   65C      H1' 1550   5.115   5.349   3.249  0.4969 -0.3967 -2.7151
   65C       N1 1551   5.243   5.432   3.401 -0.0223  0.3539 -0.1371
   65C       C6 1552   5.304   5.393   3.520 -0.0198 -0.1952 -0.5813
   65C       H6 1553   5.328   5.289   3.534  1.1381 -0.1312 -1.9090
   65C       C5 1554   5.325   5.487   3.618  0.4397  0.1256  0.4086
   65C       H5 1555   5.368   5.461   3.714  2.1699  0.4814 -0.2292
   65C       C4 1556   5.292   5.621   3.585 -0.1913 -0.4688  0.2116
   65C       N4 1557   5.316   5.716   3.663  0.2460 -0.2079  0.1812
   65C      H41 1558   5.363   5.703   3.752 -0.1076  3.0625  0.9788
   65C      H42 1559   5.278   5.807   3.638  0.4171 -0.2287 -0.1503
   65C       N3 1560   5.230   5.660   3.478 -0.7815  0.3272  0.0729
   65C       C2 1561   5.207   5.565   3.385  0.7092 -0.1312  0.3226
   65C       O2 1562   5.151   5.601   3.280  0.4333 -0.1359  0.0183
   65C      C3' 1563   5.429   5.222   3.220 -0.2289  0.1025  0.2520
   65C      H3' 1564   5.496   5.266   3.293 -1.9393 -0.6225  2.3684
   65C      C2' 1565   5.319   5.331   3.186 -0.1774  0.4682 -0.1732
   65C     H2'1 1566   5.362   5.430   3.167 -0.8844  0.6683 -0.8151
   65C      O2' 1567   5.253   5.297   3.061 -0.4099 -0.4026  0.1099
   65C     HO'2 1568   5.313   5.247   3.005  0.9282 -0.2837  1.3795
   65C      O3' 1569   5.494   5.192   3.098 -0.0892 -0.2228 -0.0603
   66G        P 1570   5.640   5.242   3.068 -0.1643  0.0344  0.1129
   66G      O1P 1571   5.674   5.161   2.947  0.1443  0.2533 -0.3147
   66G      O2P 1572   5.726   5.221   3.185  0.4313  0.0423 -0.0812
   66G      O5' 1573   5.633   5.397   3.019 -0.8413  0.1828 -0.0219
   66G      C5' 1574   5.547   5.431   2.910 -0.0148 -0.3334  0.8347
   66G     H5'1 1575   5.454   5.377   2.927  0.4893 -1.0465  1.3996
   66G     H5'2 1576   5.596   5.404   2.817 -2.0159 -0.8994 -0.0975
   66G      C4' 1577   5.527   5.581   2.896 -0.1649  0.0355 -0.3183
   66G      H4' 1578   5.478   5.596   2.799 -0.2323 -1.9377 -0.6358
   66G      O4' 1579   5.457   5.624   3.009  0.1800 -0.4047  0.5369
   66G      C1' 1580   5.479   5.768   3.027  0.1657 -0.6698  0.0904
   66G      H1' 1581   5.391   5.827   3.001  0.5723 -1.3162 -3.2359
   66G       N9 1582   5.512   5.782   3.176  0.0228 -0.5016  0.4370
   66G       C8 1583   5.553   5.687   3.261 -0.5030 -0.0738 -0.3108
   66G       H8 1584   5.550   5.579   3.253 -0.7541 -0.1546  0.6987
   66G       N7 1585   5.562   5.736   3.384 -0.3850  0.4388  0.6710
   66G       C5 1586   5.543   5.876   3.376 -0.1896  0.1435 -0.4194
   66G       C6 1587   5.540   5.984   3.472 -0.4647 -0.2022  0.7900
   66G       O6 1588   5.562   5.989   3.594  0.0621 -0.6457  0.4382
   66G       N1 1589   5.511   6.103   3.411 -0.3537  0.3078  0.1623
   66G       H1 1590   5.508   6.185   3.471 -0.8954 -1.4462  2.6753
   66G       C2 1591   5.481   6.120   3.279 -0.7687 -0.6920  0.1167
   66G       N2 1592   5.440   6.242   3.245  0.4328  0.2891 -0.8126
   66G      H21 1593   5.445   6.323   3.305 -0.0606 -0.3674  0.1309
   66G      H22 1594   5.403   6.254   3.152  0.1335 -1.7047 -0.9929
   66G       N3 1595   5.485   6.027   3.186 -0.0772 -0.2928  0.5594
   66G       C4 1596   5.509   5.900   3.245 -0.7866 -0.4689  0.7096
   66G      C3' 1597   5.656   5.665   2.896 -0.4271  0.5410  0.6638
   66G      H3' 1598   5.718   5.632   2.980  0.3182 -1.3514 -0.5673
   66G      C2' 1599   5.601   5.806   2.938  0.5503 -0.5778  0.5928
   66G     H2'1 1600   5.671   5.867   2.994 -1.3814  1.0181  1.3946
   66G      O2' 1601   5.550   5.878   2.831 -0.7243 -0.0584  0.6900
   66G     HO'2 1602   5.610   5.951   2.815  1.5260 -1.5624  1.7599
   66G      O3' 1603   5.731   5.656   2.777 -0.0431  0.2548 -0.0811
   67G        P 1604   5.878   5.720   2.766 -0.2418  0.0527  0.2907
   67G      O1P 1605   5.939   5.697   2.629  0.0943 -0.1390  0.0916
   67G      O2P 1606   5.941   5.666   2.886 -0.2079  0.0714  0.3009
   67G      O5' 1607   5.865   5.875   2.787  0.5236  0.5934  0.2473
   67G      C5' 1608   5.847   5.964   2.682  0.3631 -0.7168 -0.0232
   67G     H5'1 1609   5.751   5.953   2.631  0.2763  0.7459 -0.2149
   67G     H5'2 1610   5.926   5.959   2.607  0.1186 -2.9082 -0.2039
   67G      C4' 1611   5.848   6.102   2.750 -0.2975 -0.0718 -0.4503
   67G      H4' 1612   5.819   6.175   2.674 -1.8778  0.2994  0.4659
   67G      O4' 1613   5.746   6.108   2.859  0.2819  0.1853 -0.3181
   67G      C1' 1614   5.788   6.208   2.955  0.1862 -0.2228  0.6886
   67G      H1' 1615   5.725   6.297   2.959  0.8627  0.3630 -0.9250
   67G       N9 1616   5.804   6.159   3.091 -0.5701 -0.3081 -0.3582
   67G       C8 1617   5.835   6.028   3.124 -0.4315 -0.6340  0.0426
   67G       H8 1618   5.840   5.949   3.050  1.7093 -2.3072  1.8281
   67G       N7 1619   5.854   6.011   3.249 -0.4996 -0.5857  0.5588
   67G       C5 1620   5.840   6.134   3.313  0.6194 -0.9243 -0.1645
   67G       C6 1621   5.850   6.181   3.453 -0.7154  0.4370 -0.1726
   67G       O6 1622   5.860   6.108   3.556 -0.3687  0.2538 -0.1044
   67G       N1 1623   5.826   6.316   3.462 -0.8694  0.0080 -0.2059
   67G       H1 1624   5.830   6.352   3.557  0.7853 -0.3162 -0.1300
   67G       C2 1625   5.791   6.399   3.362 -0.3974  0.2231 -0.3616
   67G       N2 1626   5.783   6.524   3.397  0.3488 -0.1721 -0.4551
   67G      H21 1627   5.762   6.551   3.492  0.7632 -0.3879 -0.2988
   67G      H22 1628   5.759   6.591   3.325 -1.1887 -2.7558 -2.5163
   67G       N3 1629   5.777   6.356   3.235 -0.5103 -0.4461 -0.2567
   67G       C4 1630   5.797   6.223   3.215  0.3556  0.6112 -0.4007
   67G      C3' 1631   5.975   6.139   2.821  0.2833  0.5808 -0.5654
   67G      H3' 1632   6.015   6.064   2.889  0.4049  0.6759 -0.5297
   67G      C2' 1633   5.920   6.259   2.900  0.7802 -0.2208 -0.2056
   67G     H2'1 1634   5.995   6.283   2.975  1.5781 -2.9265 -0.0266
   67G      O2' 1635   5.889   6.377   2.829 -0.3736 -0.2668 -0.2847
   67G     HO'2 1636   5.945   6.378   2.751  3.2743 -1.6321  2.0005
   67G      O3' 1637   6.082   6.181   2.738  0.1605 -0.1968 -0.0994
   68A        P 1638   6.231   6.183   2.782 -0.2204 -0.0179 -0.3668
   68A      O1P 1639   6.320   6.233   2.677 -0.1579  0.1830  0.0259
   68A      O2P 1640   6.253   6.053   2.843 -0.3055  0.2403 -0.1114
   68A      O5' 1641   6.214   6.294   2.893  0.4839  0.0722  0.2988
   68A      C5' 1642   6.217   6.427   2.861  0.5538  0.4653  0.2925
   68A     H5'1 1643   6.131   6.450   2.798 -1.4503  0.1168  2.7185
   68A     H5'2 1644   6.314   6.445   2.816  1.5975  1.2882  2.7369
   68A      C4' 1645   6.221   6.510   2.992 -0.1872 -0.0790  0.2813
   68A      H4' 1646   6.220   6.616   2.965  1.0279  0.0252  0.6183
   68A      O4' 1647   6.116   6.473   3.075 -0.1983 -0.1892  0.5157
   68A      C1' 1648   6.150   6.511   3.208  0.3898  0.6623  0.0792
   68A      H1' 1649   6.078   6.573   3.259  0.8434  1.2338  0.0308
   68A       N9 1650   6.165   6.389   3.296  0.3224 -0.2074  0.4401
   68A       C8 1651   6.160   6.255   3.263  0.4549 -0.0475  0.1355
   68A       H8 1652   6.147   6.221   3.161  0.0627  0.1585  0.1135
   68A       N7 1653   6.152   6.174   3.365 -0.6361  0.7560  0.1758
   68A       C5 1654   6.163   6.263   3.473 -0.2528  0.2505 -0.0515
   68A       C6 1655   6.164   6.255   3.616 -0.5282 -0.0071 -0.3702
   68A       N6 1656   6.150   6.143   3.684 -0.0984 -0.5795  0.5186
   68A      H61 1657   6.132   6.058   3.632  0.1661  0.8574 -2.0594
   68A      H62 1658   6.147   6.162   3.783 -1.9439 -0.6936  0.5231
   68A       N1 1659   6.181   6.363   3.696  0.0418  0.2821 -0.3390
   68A       C2 1660   6.195   6.482   3.636  0.1917  0.0261  0.2304
   68A       H2 1661   6.196   6.572   3.696  1.0342  0.9637 -1.1440
   68A       N3 1662   6.184   6.503   3.510  0.1149 -0.2538 -0.1135
   68A       C4 1663   6.175   6.392   3.430 -0.1810 -0.1398 -0.0841
   68A      C3' 1664   6.340   6.492   3.076 -0.9739 -0.4223  0.8636
   68A      H3' 1665   6.342   6.385   3.096  2.0649 -0.6925 -0.3458
   68A      C2' 1666   6.297   6.577   3.204  0.0648  1.0641 -0.2639
   68A     H2'1 1667   6.349   6.551   3.295 -1.1051  1.6133  0.5852
   68A      O2' 1668   6.274   6.713   3.195 -0.3831  0.2348  0.2080
   68A     HO'2 1669   6.236   6.743   3.278 -2.5082 -0.6836 -0.3598
   68A      O3' 1670   6.456   6.543   3.007  0.1342 -0.1618  0.1734
   69A        P 1671   6.599   6.495   3.051 -0.3005 -0.1068 -0.0160
   69A      O1P 1672   6.700   6.544   2.947  0.7868  0.5906  0.1703
   69A      O2P 1673   6.596   6.353   3.086  0.4736 -0.3225  0.4642
   69A      O5' 1674   6.633   6.570   3.193  0.2521 -0.1835 -0.2872
   69A      C5' 1675   6.621   6.710   3.206  0.5347 -0.7742  0.3668
   69A     H5'1 1676   6.525   6.748   3.172 -0.7412 -1.5514  2.8504
   69A     H5'2 1677   6.706   6.741   3.145  1.5414  1.7068  2.8638
   69A      C4' 1678   6.636   6.756   3.349  0.3845  0.2052 -0.2946
   69A      H4' 1679   6.649   6.864   3.357  1.7108  0.0095  0.4399
   69A      O4' 1680   6.514   6.727   3.420 -0.3979  0.1726 -0.1950
   69A      C1' 1681   6.557   6.681   3.546 -0.7311 -0.5974 -0.5486
   69A      H1' 1682   6.509   6.734   3.628  0.0631  1.2647 -1.2424
   69A       N9 1683   6.526   6.543   3.574 -0.3514  0.5636  0.1452
   69A       C8 1684   6.517   6.437   3.487  0.5094  0.4681  0.0277
   69A       H8 1685   6.536   6.449   3.382 -0.7521 -1.4614 -0.4695
   69A       N7 1686   6.500   6.318   3.536  0.2959 -0.8966  0.0751
   69A       C5 1687   6.484   6.350   3.673 -0.0934  0.3912 -0.3426
   69A       C6 1688   6.465   6.266   3.787  0.4432  0.0884  0.0413
   69A       N6 1689   6.431   6.141   3.790  0.4457  0.6870  0.0067
   69A      H61 1690   6.401   6.104   3.700  0.8181 -0.7846  0.4614
   69A      H62 1691   6.419   6.097   3.880 -1.5623  2.4602  0.6779
   69A       N1 1692   6.462   6.321   3.904 -0.0040 -0.7078 -0.0449
   69A       C2 1693   6.494   6.447   3.914  0.7941  0.9087 -0.2861
   69A       H2 1694   6.490   6.491   4.012  0.4484  2.9916 -1.1874
   69A       N3 1695   6.517   6.536   3.823  0.8781  0.2019 -0.3078
   69A       C4 1696   6.512   6.481   3.701 -0.3148 -0.2325  0.8029
   69A      C3' 1697   6.760   6.703   3.416 -0.3732  0.7699  0.4130
   69A      H3' 1698   6.777   6.598   3.391 -2.0704  1.0196 -2.2182
   69A      C2' 1699   6.712   6.703   3.558  0.9282 -0.9952 -0.3211
   69A     H2'1 1700   6.763   6.631   3.622  1.4863  1.4312  2.1123
   69A      O2' 1701   6.733   6.827   3.624 -0.1310  0.3572 -0.3452
   69A     HO'2 1702   6.803   6.857   3.566  2.2686 -3.0356  0.4715
   69A      O3' 1703   6.867   6.786   3.378 -0.2087  0.1789  0.4534
   70U        P 1704   7.011   6.723   3.371 -0.0141  0.3815 -0.2023
   70U      O1P 1705   7.106   6.827   3.332 -0.0545 -0.4516  0.6638
   70U      O2P 1706   6.998   6.614   3.271 -0.1485 -0.8151 -0.1925
   70U      O5' 1707   7.050   6.657   3.518 -0.5073 -0.4222  0.0800
   70U      C5' 1708   7.122   6.724   3.618  0.3152  0.1497 -1.1987
   70U     H5'1 1709   7.070   6.818   3.634  0.0881 -0.3470  1.2466
   70U     H5'2 1710   7.226   6.733   3.584  0.6727 -2.9976 -1.2824
   70U      C4' 1711   7.127   6.662   3.758  0.1635 -0.2415 -0.4072
   70U      H4' 1712   7.169   6.741   3.820  0.0316 -1.0717  0.7844
   70U      O4' 1713   6.996   6.615   3.804 -1.2055  0.0456 -0.4820
   70U      C1' 1714   7.020   6.505   3.896 -0.3991 -0.1215  0.2975
   70U      H1' 1715   6.987   6.528   3.997 -0.0758  0.0708  0.3627
   70U       N1 1716   6.945   6.389   3.836  0.2924 -0.4986 -0.4299
   70U       C6 1717   6.938   6.369   3.701 -0.0619 -0.4672  0.3514
   70U       H6 1718   6.996   6.431   3.633  0.2728 -2.0734 -0.9086
   70U       C5 1719   6.866   6.265   3.654 -0.0131  0.3687  0.0190
   70U       H5 1720   6.865   6.241   3.548  1.3016  0.6159 -0.0630
   70U       C4 1721   6.802   6.166   3.740  0.6628 -0.3778 -1.0647
   70U       O4 1722   6.740   6.066   3.708  0.2651 -0.2203  0.1449
   70U       N3 1723   6.804   6.201   3.872 -0.5953  0.0361 -0.2806
   70U       H3 1724   6.767   6.127   3.928  1.1793 -2.2379 -1.8958
   70U       C2 1725   6.890   6.302   3.928  0.0130 -0.4302  0.2335
   70U       O2 1726   6.911   6.308   4.049 -0.2032 -0.1563  0.0990
   70U      C3' 1727   7.219   6.542   3.775 -0.2041  0.0584  0.4257
   70U      H3' 1728   7.178   6.491   3.688  1.3655 -2.5516  1.1055
   70U      C2' 1729   7.171   6.484   3.909 -0.6143  0.2831  0.3407
   70U     H2'1 1730   7.197   6.379   3.921  0.3080  0.6866  2.3386
   70U      O2' 1731   7.222   6.558   4.022  0.5086  0.1269  0.2072
   70U     HO'2 1732   7.293   6.614   3.986 -0.2479  0.6640 -0.4889
   70U      O3' 1733   7.360   6.565   3.759  0.2644 -0.3981 -0.1593
   71A        P 1734   7.463   6.453   3.705  0.3891  0.0020  0.0787
   71A      O1P 1735   7.597   6.512   3.703  0.6130  0.5743  0.5720
   71A      O2P 1736   7.405   6.391   3.580 -0.0701 -0.3799 -0.0966
   71A      O5' 1737   7.456   6.343   3.815 -0.6776 -0.0830 -0.4009
   71A      C5' 1738   7.508   6.368   3.949  0.1491 -0.1492 -0.2742
   71A     H5'1 1739   7.477   6.465   3.989  1.8392  0.2360  0.1677
   71A     H5'2 1740   7.616   6.375   3.939  0.0728  0.2602 -0.8748
   71A      C4' 1741   7.477   6.264   4.059 -0.1583 -0.2480  0.7671
   71A      H4' 1742   7.531   6.298   4.147 -0.0280  0.0075  0.5884
   71A      O4' 1743   7.335   6.264   4.081  0.8652  0.1031  0.3180
   71A      C1' 1744   7.291   6.130   4.105  0.1320  0.0249  0.4266
   71A      H1' 1745   7.226   6.129   4.192  0.9361 -2.3615  1.0696
   71A       N9 1746   7.221   6.068   3.987  0.3733 -0.6703  0.3133
   71A       C8 1747   7.219   6.097   3.851  0.0512 -0.6007 -0.4314
   71A       H8 1748   7.275   6.180   3.811 -0.7725  1.4345  2.3503
   71A       N7 1749   7.126   6.038   3.780  0.2078  0.8510 -0.5784
   71A       C5 1750   7.068   5.954   3.879 -0.2322 -0.0679 -0.4361
   71A       C6 1751   6.972   5.853   3.875 -0.7315 -0.2732 -0.3159
   71A       N6 1752   6.911   5.815   3.767  0.5572  0.4459 -0.1535
   71A      H61 1753   6.938   5.856   3.678 -2.9301  3.5235 -0.0854
   71A      H62 1754   6.835   5.749   3.766  0.3485  0.6811 -0.6113
   71A       N1 1755   6.947   5.783   3.981  0.5963 -0.2660 -0.0123
   71A       C2 1756   7.005   5.811   4.099  0.2687  0.5051 -0.3820
   71A       H2 1757   6.980   5.742   4.177 -0.9065 -0.0852 -1.2581
   71A       N3 1758   7.095   5.903   4.123 -0.2633  0.1836 -0.3476
   71A       C4 1759   7.122   5.970   4.007 -0.1813 -0.4065  0.3613
   71A      C3' 1760   7.517   6.126   4.032  0.8654 -0.4153 -0.2947
   71A      H3' 1761   7.484   6.098   3.932 -0.4268  1.5744 -0.4721
   71A      C2' 1762   7.418   6.050   4.121  0.1042  0.4200  0.0066
   71A     H2'1 1763   7.403   5.948   4.085  0.4730  0.6036 -0.6910
   71A      O2' 1764   7.454   6.059   4.254  0.2476  0.6037 -0.0971
   71A     HO'2 1765   7.540   6.102   4.256  0.7393 -0.3574  0.1255
   71A      O3' 1766   7.657   6.105   4.061 -0.1400  0.0075  0.1480
   72G        P 1767   7.732   6.000   3.964 -0.5947  0.1629 -0.7248
   72G      O1P 1768   7.878   5.990   3.992  0.6143  0.0951  0.1029
   72G      O2P 1769   7.690   6.034   3.820  0.1152 -0.1870  0.5443
   72G      O5' 1770   7.671   5.856   3.989  0.3494 -0.0802  0.0166
   72G      C5' 1771   7.699   5.794   4.113 -0.4584  0.5280 -0.2975
   72G     H5'1 1772   7.671   5.854   4.199 -0.5568  0.4593 -0.2820
   72G     H5'2 1773   7.806   5.772   4.121 -0.6383 -0.6688 -0.9839
   72G      C4' 1774   7.620   5.664   4.127 -0.6008 -0.1677 -0.3257
   72G      H4' 1775   7.653   5.612   4.218 -2.4291  0.8913  1.0116
   72G      O4' 1776   7.479   5.683   4.124  0.5531 -0.2175 -0.5546
   72G      C1' 1777   7.416   5.562   4.072 -0.7912 -0.3248  0.0120
   72G      H1' 1778   7.342   5.509   4.131 -0.7637  0.8954  1.1716
   72G       N9 1779   7.354   5.597   3.947 -0.4488 -0.3066  0.3187
   72G       C8 1780   7.349   5.715   3.877 -0.5289  0.1100  0.5026
   72G       H8 1781   7.412   5.798   3.903  0.3555 -0.3572 -0.0932
   72G       N7 1782   7.264   5.718   3.776 -0.0836 -0.2580  0.1067
   72G       C5 1783   7.201   5.595   3.785 -1.1215 -0.1203  0.1059
   72G       C6 1784   7.109   5.526   3.692  0.4471  0.9276 -0.0942
   72G       O6 1785   7.055   5.562   3.590 -0.0082 -0.1557 -0.1905
   72G       N1 1786   7.083   5.393   3.734  0.2172 -0.7523  0.6207
   72G       H1 1787   7.033   5.329   3.674 -0.7266 -2.0339  2.6865
   72G       C2 1788   7.137   5.335   3.844 -0.6547 -0.4290  0.3146
   72G       N2 1789   7.103   5.214   3.866  0.4157  0.2167  0.6028
   72G      H21 1790   7.054   5.170   3.790  0.8619  1.9967 -0.7890
   72G      H22 1791   7.145   5.169   3.946  0.5589 -0.1625  0.3187
   72G       N3 1792   7.227   5.390   3.925  0.3093 -0.7050 -0.1346
   72G       C4 1793   7.258   5.517   3.886 -0.3244 -0.3709  0.6117
   72G      C3' 1794   7.642   5.569   4.015  0.3526  0.7041  0.2283
   72G      H3' 1795   7.628   5.633   3.928 -0.0059  1.7745  1.0481
   72G      C2' 1796   7.533   5.466   4.031  1.1130  0.1552  0.5994
   72G     H2'1 1797   7.522   5.407   3.940  0.3672 -0.3025  0.9800
   72G      O2' 1798   7.572   5.378   4.148  0.0161  0.1074 -0.8182
   72G     HO'2 1799   7.664   5.355   4.135  0.3656 -0.2686  1.9074
   72G      O3' 1800   7.772   5.514   4.003 -0.3992  0.9778  0.5029
   73A        P 1801   7.822   5.463   3.864 -0.2759  0.1543 -0.0041
   73A      O1P 1802   7.957   5.407   3.879 -0.0285 -0.1978  0.2744
   73A      O2P 1803   7.810   5.575   3.760  0.0380 -0.1630 -0.1251
   73A      O5' 1804   7.734   5.339   3.814 -0.1917  0.8109 -0.1416
   73A      C5' 1805   7.711   5.223   3.885  0.1556  0.4938  0.6008
   73A     H5'1 1806   7.668   5.248   3.982 -1.2198  0.0644  0.1175
   73A     H5'2 1807   7.803   5.171   3.910 -0.4711 -0.5661  0.7347
   73A      C4' 1808   7.618   5.116   3.824  0.6954 -0.0441  0.2679
   73A      H4' 1809   7.601   5.027   3.884 -0.4839 -0.0951 -0.1186
   73A      O4' 1810   7.486   5.174   3.806 -0.1955 -0.1303  0.3272
   73A      C1' 1811   7.415   5.118   3.702  0.3357 -0.1751 -0.1006
   73A      H1' 1812   7.325   5.063   3.729  0.6582 -1.6125 -1.7300
   73A       N9 1813   7.399   5.223   3.596  0.7214 -0.0490  0.2746
   73A       C8 1814   7.439   5.354   3.595  0.3234 -0.0405 -0.3275
   73A       H8 1815   7.519   5.388   3.660  1.7854  0.0063 -2.0520
   73A       N7 1816   7.385   5.433   3.509 -0.2106  0.0824 -0.3342
   73A       C5 1817   7.307   5.342   3.436 -0.0684 -0.5289 -0.0986
   73A       C6 1818   7.214   5.350   3.331 -0.1115  0.7139  0.5531
   73A       N6 1819   7.181   5.451   3.260 -0.0993 -0.4957  0.2552
   73A      H61 1820   7.225   5.541   3.275  0.8309 -0.8380 -0.3465
   73A      H62 1821   7.120   5.436   3.180 -0.9314 -0.0010  0.7776
   73A       N1 1822   7.146   5.242   3.286 -0.7512 -0.2418 -0.5079
   73A       C2 1823   7.165   5.128   3.357  0.1423  0.2956 -0.5533
   73A       H2 1824   7.102   5.047   3.323  1.1717 -0.9081  0.2747
   73A       N3 1825   7.234   5.105   3.471  0.2246 -0.4004 -0.2668
   73A       C4 1826   7.308   5.218   3.498  0.7301 -0.0843 -0.4564
   73A      C3' 1827   7.650   5.063   3.681  0.5618  0.3021  0.6421
   73A      H3' 1828   7.665   5.143   3.609  1.9284 -0.8761 -0.4374
   73A      C2' 1829   7.509   5.013   3.641  0.6069  0.3203 -0.2891
   73A     H2'1 1830   7.510   5.001   3.532  1.1522 -1.2273 -0.1412
   73A      O2' 1831   7.483   4.886   3.708 -0.7333 -0.2793 -0.1189
   73A     HO'2 1832   7.462   4.814   3.648  0.0503 -0.4091 -0.2531
   73A      O3' 1833   7.759   4.969   3.663  0.5314 -0.1237  0.0289
   74U        P 1834   7.841   4.964   3.528  0.0918 -0.0434 -0.2358
   74U      O1P 1835   7.949   4.868   3.544 -0.7959 -0.0534 -0.4070
   74U      O2P 1836   7.867   5.105   3.495 -0.1144 -0.6454 -0.0685
   74U      O5' 1837   7.744   4.908   3.421  0.1310  0.9888 -0.1863
   74U      C5' 1838   7.714   4.764   3.427  0.3563 -0.1607  1.1005
   74U     H5'1 1839   7.679   4.746   3.529  1.5228  0.4874  1.6395
   74U     H5'2 1840   7.807   4.713   3.403  0.2402  0.7472 -1.6071
   74U      C4' 1841   7.618   4.727   3.318  0.3060 -0.2645 -0.4672
   74U      H4' 1842   7.599   4.620   3.332  2.8267 -0.5634  1.2880
   74U      O4' 1843   7.501   4.802   3.328  0.2368 -1.1059 -0.6693
   74U      C1' 1844   7.449   4.828   3.200 -0.4602 -0.1225  0.1078
   74U      H1' 1845   7.355   4.773   3.190 -0.3367 -0.3894  0.3890
   74U       N1 1846   7.425   4.969   3.177  0.4452 -0.1619 -0.5185
   74U       C6 1847   7.502   5.076   3.225  0.4663  0.6985 -0.7173
   74U       H6 1848   7.571   5.049   3.303 -0.8840 -1.4826 -0.1895
   74U       C5 1849   7.481   5.204   3.178  0.1403 -0.3794 -0.3164
   74U       H5 1850   7.534   5.292   3.212 -0.1219 -0.5480  0.5672
   74U       C4 1851   7.376   5.231   3.078  0.0057  0.1603  0.3509
   74U       O4 1852   7.353   5.338   3.018  0.2257  0.1090  0.2700
   74U       N3 1853   7.307   5.120   3.037  0.3648  0.0505  0.0398
   74U       H3 1854   7.217   5.132   2.993  0.1765 -4.0029 -1.0754
   74U       C2 1855   7.325   4.988   3.087 -0.1064 -0.3891 -0.1272
   74U       O2 1856   7.244   4.903   3.055 -0.6658 -0.4281 -0.2574
   74U      C3' 1857   7.680   4.758   3.180 -0.0692 -0.6167  0.6779
   74U      H3' 1858   7.742   4.848   3.182  0.4192 -0.8939 -0.8573
   74U      C2' 1859   7.545   4.766   3.102 -0.0073 -0.1933  0.5410
   74U     H2'1 1860   7.554   4.823   3.009  0.4077  0.9408  1.2490
   74U      O2' 1861   7.495   4.639   3.071  0.3079 -0.3978  0.8321
   74U     HO'2 1862   7.533   4.623   2.985  0.3210 -3.0372  1.2577
   74U      O3' 1863   7.759   4.659   3.119  0.2155 -0.6512 -0.7551
   75A        P 1864   7.832   4.697   2.981  0.1832  0.0864  0.1677
   75A      O1P 1865   7.940   4.599   2.955 -0.0730  0.3831 -0.4591
   75A      O2P 1866   7.865   4.838   2.985 -0.1963 -0.0159 -0.0430
   75A      O5' 1867   7.725   4.683   2.870  0.2050 -0.1795  0.5848
   75A      C5' 1868   7.692   4.557   2.809  0.6897  0.3084 -0.0920
   75A     H5'1 1869   7.645   4.484   2.876  0.0887 -0.7386 -1.5988
   75A     H5'2 1870   7.774   4.495   2.774  0.1667  0.7143 -2.1834
   75A      C4' 1871   7.585   4.590   2.701 -0.3180  0.4709 -0.4806
   75A      H4' 1872   7.533   4.498   2.674 -2.2074  2.2943 -3.6699
   75A      O4' 1873   7.493   4.678   2.752 -0.5312 -0.3079  0.0184
   75A      C1' 1874   7.455   4.773   2.656 -0.2132 -0.5777 -0.2576
   75A      H1' 1875   7.350   4.765   2.630 -0.3861 -1.6310  0.7125
   75A       N9 1876   7.494   4.910   2.691  0.0739  0.5693 -0.9723
   75A       C8 1877   7.607   4.961   2.746 -0.4423  0.0038 -1.2525
   75A       H8 1878   7.687   4.896   2.778 -1.3906 -1.6282 -2.0730
   75A       N7 1879   7.600   5.090   2.761  0.1100 -0.6003  0.4347
   75A       C5 1880   7.480   5.127   2.709 -0.8720  0.5192  0.1973
   75A       C6 1881   7.407   5.244   2.687  0.3126  0.5009 -0.1453
   75A       N6 1882   7.443   5.362   2.728  0.4553 -0.6037 -0.1279
   75A      H61 1883   7.529   5.367   2.781 -0.4299  0.7742  1.2484
   75A      H62 1884   7.381   5.440   2.712  1.2716  0.2080  0.5567
   75A       N1 1885   7.284   5.251   2.630 -0.2750 -0.5309  0.0616
   75A       C2 1886   7.233   5.138   2.594  0.8021  0.4724 -0.6906
   75A       H2 1887   7.131   5.147   2.562  0.5196 -1.1917 -0.3356
   75A       N3 1888   7.283   5.014   2.613 -0.0632 -0.7488  0.8013
   75A       C4 1889   7.407   5.015   2.665 -0.1065 -0.7295  0.2417
   75A      C3' 1890   7.650   4.655   2.581 -0.4218  0.3498  0.1170
   75A      H3' 1891   7.739   4.709   2.615  0.7815 -0.5346 -1.4891
   75A      C2' 1892   7.537   4.744   2.535  0.0047 -0.1149 -0.4959
   75A     H2'1 1893   7.584   4.834   2.494  0.4685 -0.8083 -1.5161
   75A      O2' 1894   7.451   4.685   2.443 -0.0201  0.1390  0.1358
   75A     HO'2 1895   7.499   4.684   2.360 -0.2396  0.5617  0.0008
   75A      O3' 1896   7.677   4.552   2.483 -0.6897 -0.1122 -0.3356
   76A        P 1897   7.756   4.598   2.354  0.1767 -0.4676 -0.0770
   76A      O1P 1898   7.796   4.475   2.287 -0.2655  0.4924 -0.0817
   76A      O2P 1899   7.857   4.700   2.394  0.1638  0.0088  0.2545
   76A      O5' 1900   7.657   4.675   2.257 -0.1529  0.1003 -0.3426
   76A      C5' 1901   7.567   4.605   2.175  0.2025  0.1125  0.0422
   76A     H5'1 1902   7.506   4.545   2.243 -0.2353  1.9922  1.3856
   76A     H5'2 1903   7.625   4.551   2.101 -0.8517 -1.3226  0.2256
   76A      C4' 1904   7.481   4.699   2.096  0.2884 -0.4241 -0.8324
   76A      H4' 1905   7.406   4.645   2.039 -2.0901  2.1455 -0.3966
   76A      O4' 1906   7.420   4.782   2.196  0.1135  0.0676  0.2794
   76A      C1' 1907   7.414   4.919   2.139  0.0454  0.5348  0.0856
   76A      H1' 1908   7.309   4.946   2.130  0.2967  1.7291  0.5279
   76A       N9 1909   7.476   5.026   2.226 -0.0874 -0.0957  0.2046
   76A       C8 1910   7.600   5.038   2.281  0.8338  0.1855 -0.3201
   76A       H8 1911   7.678   4.965   2.266  0.5582 -0.2609  0.3848
   76A       N7 1912   7.623   5.144   2.349 -0.3780 -0.2969  0.2704
   76A       C5 1913   7.505   5.215   2.330  0.0186 -0.7653 -0.3178
   76A       C6 1914   7.474   5.352   2.359  0.1444 -0.2858  0.1467
   76A       N6 1915   7.538   5.427   2.449 -0.0322 -0.3767  0.4004
   76A      H61 1916   7.609   5.383   2.507 -0.9896 -0.2006  1.7683
   76A      H62 1917   7.499   5.517   2.473 -0.3594 -0.1541 -0.9013
   76A       N1 1918   7.360   5.406   2.307 -0.0975 -0.3502  0.1018
   76A       C2 1919   7.285   5.331   2.227  0.1158 -0.2754  1.1960
   76A       H2 1920   7.196   5.383   2.195  1.2479  0.9050 -0.1619
   76A       N3 1921   7.306   5.205   2.187  0.0262  0.0035 -0.3287
   76A       C4 1922   7.419   5.152   2.245 -0.8358  0.1089 -0.3814
   76A      C3' 1923   7.566   4.797   2.010 -0.6538  0.4312 -0.3456
   76A      H3' 1924   7.658   4.830   2.058 -0.3680  1.9627 -1.8519
   76A      C2' 1925   7.472   4.916   2.000  0.9435  0.0316  0.2568
   76A     H2'1 1926   7.516   5.012   1.974 -1.4379  0.9402 -0.7593
   76A      O2' 1927   7.369   4.888   1.902 -0.1980  0.0906 -0.2342
   76A     HO'2 1928   7.381   4.946   1.827 -0.6513 -0.3305 -0.6442
   76A      O3' 1929   7.599   4.734   1.885 -0.2057 -0.3810 -0.6852
   77U        P 1930   7.715   4.792   1.793 -0.1693 -0.6210 -0.0157
   77U      O1P 1931   7.741   4.684   1.695  0.2463  0.2056  0.0078
   77U      O2P 1932   7.828   4.831   1.878  0.0001 -0.0219 -0.3419
   77U      O5' 1933   7.667   4.922   1.717 -0.1123 -0.0972  0.0174
   77U      C5' 1934   7.565   4.913   1.623  0.6747 -0.5236  0.0195
   77U     H5'1 1935   7.478   4.855   1.655 -0.5938  0.0096 -2.2152
   77U     H5'2 1936   7.613   4.882   1.530 -0.5317  1.3214 -1.2897
   77U      C4' 1937   7.505   5.050   1.583 -0.3360 -0.5771  0.6806
   77U      H4' 1938   7.437   5.034   1.499 -0.2493  0.1992  0.4551
   77U      O4' 1939   7.449   5.126   1.686  0.4485  0.3872 -0.3932
   77U      C1' 1940   7.489   5.258   1.689  0.2009 -0.1541 -0.9176
   77U      H1' 1941   7.403   5.324   1.677  1.7995  2.2804  0.0675
   77U       N1 1942   7.553   5.293   1.820  0.0452 -0.5153 -0.6083
   77U       C6 1943   7.647   5.215   1.881 -0.1678  0.0230 -0.1534
   77U       H6 1944   7.686   5.128   1.830  2.0600  0.5294  0.5543
   77U       C5 1945   7.706   5.245   1.999  0.6700 -0.7405 -0.4973
   77U       H5 1946   7.788   5.180   2.025  0.8666 -0.6913 -0.9772
   77U       C4 1947   7.666   5.362   2.068 -0.6719  0.1251 -0.4838
   77U       O4 1948   7.723   5.393   2.171 -0.7554 -0.1712  0.1493
   77U       N3 1949   7.571   5.441   2.004 -0.1883  0.0914 -0.1544
   77U       H3 1950   7.564   5.538   2.033  0.2499 -0.0237  0.3625
   77U       C2 1951   7.511   5.417   1.884 -0.4435 -0.3654  0.3146
   77U       O2 1952   7.418   5.491   1.843 -0.1255 -0.7675  0.8150
   77U      C3' 1953   7.619   5.145   1.526 -0.1058 -0.0147 -0.0963
   77U      H3' 1954   7.709   5.122   1.583  1.1143  2.9153 -0.6706
   77U      C2' 1955   7.574   5.289   1.566 -0.2171 -0.5686 -0.3504
   77U     H2'1 1956   7.662   5.350   1.588  0.0296 -0.0348 -2.5911
   77U      O2' 1957   7.498   5.343   1.464 -0.3926  0.0993  0.0001
   77U     HO'2 1958   7.547   5.330   1.382 -0.8729  2.5673 -0.7675
   77U      O3' 1959   7.645   5.133   1.392  1.3573 -0.2276  0.6544
   78U        P 1960   7.768   5.198   1.313 -0.1150  0.5420 -0.3143
   78U      O1P 1961   7.748   5.176   1.173  0.0216  0.0322  0.0240
   78U      O2P 1962   7.892   5.146   1.383 -0.1194  0.7632  0.3529
   78U      O5' 1963   7.769   5.356   1.338  0.6777 -0.2917  0.6030
   78U      C5' 1964   7.718   5.451   1.245 -0.5361  0.4437  0.0728
   78U     H5'1 1965   7.610   5.439   1.255 -0.5336  0.2328 -0.1450
   78U     H5'2 1966   7.752   5.435   1.143  0.1603 -0.0966  0.3848
   78U      C4' 1967   7.770   5.589   1.300  0.2305 -0.2807 -0.1292
   78U      H4' 1968   7.734   5.669   1.235 -2.1668 -1.4760 -0.3636
   78U      O4' 1969   7.717   5.619   1.426 -0.2134  0.6673  0.9008
   78U      C1' 1970   7.810   5.698   1.498  0.3253 -0.2605 -1.0887
   78U      H1' 1971   7.758   5.791   1.517 -0.3835 -0.3806 -2.3833
   78U       N1 1972   7.856   5.639   1.629 -0.5438 -0.5573  0.1537
   78U       C6 1973   7.888   5.507   1.644 -0.6270  0.0968  0.0375
   78U       H6 1974   7.889   5.447   1.555  0.6139 -0.6919  0.5608
   78U       C5 1975   7.943   5.463   1.762  0.6257  0.5728 -0.1305
   78U       H5 1976   7.991   5.366   1.760  1.0636  0.7875 -2.0490
   78U       C4 1977   7.968   5.550   1.874  0.3527 -0.8418 -0.3603
   78U       O4 1978   8.006   5.514   1.986  0.4418 -0.4141 -0.0247
   78U       N3 1979   7.914   5.677   1.860 -0.5037 -0.9940  0.0899
   78U       H3 1980   7.928   5.749   1.929 -0.5725  0.1472 -1.0499
   78U       C2 1981   7.871   5.724   1.738 -0.0583 -0.4450  0.6227
   78U       O2 1982   7.841   5.841   1.733 -0.5777  0.1822 -0.0903
   78U      C3' 1983   7.926   5.608   1.316 -0.0128  0.3550  0.2880
   78U      H3' 1984   7.964   5.520   1.368 -2.2264 -0.6421  0.3460
   78U      C2' 1985   7.922   5.736   1.401 -0.3789 -0.3639 -0.2590
   78U     H2'1 1986   8.022   5.737   1.446  1.4571 -2.2466 -3.9044
   78U      O2' 1987   7.879   5.861   1.339  0.4004 -0.1534 -0.2123
   78U     HO'2 1988   7.904   5.863   1.246 -0.8817  2.3418 -0.5889
   78U      O3' 1989   7.977   5.624   1.188 -0.1214  0.5615  0.3156
   79A        P 1990   8.131   5.625   1.166 -0.2878  0.0421  0.1186
   79A      O1P 1991   8.156   5.651   1.020  0.4626 -0.0281 -0.6599
   79A      O2P 1992   8.177   5.499   1.222 -0.0931 -0.1798 -0.0128
   79A      O5' 1993   8.204   5.745   1.246  0.3555  0.0856 -0.2252
   79A      C5' 1994   8.219   5.878   1.210  0.3228 -0.0651  0.1654
   79A     H5'1 1995   8.127   5.916   1.167 -0.6159 -2.5643 -0.1909
   79A     H5'2 1996   8.286   5.871   1.124 -0.8140  4.2530 -1.3013
   79A      C4' 1997   8.274   5.962   1.320  0.4309  0.1565 -0.7818
   79A      H4' 1998   8.287   6.066   1.291  1.2016  0.2415 -0.1594
   79A      O4' 1999   8.202   5.941   1.442 -0.2990  0.2678  0.8927
   79A      C1' 2000   8.282   5.974   1.551 -0.2476 -0.3743  0.1310
   79A      H1' 2001   8.257   6.074   1.586  0.6002 -0.8208  2.1582
   79A       N9 2002   8.278   5.869   1.648 -0.5190  0.3511  0.4200
   79A       C8 2003   8.237   5.742   1.628 -0.2063 -0.1106  0.3439
   79A       H8 2004   8.200   5.713   1.531 -0.6780  0.8591  0.2170
   79A       N7 2005   8.241   5.666   1.730  0.0944  0.6847  0.0277
   79A       C5 2006   8.295   5.750   1.832 -0.3187  0.6895  0.8748
   79A       C6 2007   8.323   5.744   1.968  0.5769  0.5609 -0.3632
   79A       N6 2008   8.308   5.631   2.040  0.4845 -0.2358  0.1488
   79A      H61 2009   8.280   5.550   1.986 -0.3872 -0.9118  1.5463
   79A      H62 2010   8.304   5.629   2.141 -1.1838 -3.8121  0.1861
   79A       N1 2011   8.369   5.845   2.040 -0.3531 -0.3894 -0.5020
   79A       C2 2012   8.390   5.955   1.980 -0.6614  0.0758  0.0194
   79A       H2 2013   8.427   6.033   2.044  0.1679  0.0922 -0.4686
   79A       N3 2014   8.358   5.982   1.854 -0.2945 -0.1406  0.5572
   79A       C4 2015   8.317   5.874   1.779  0.0600 -0.5667 -0.0358
   79A      C3' 2016   8.410   5.911   1.357  0.3745 -0.3422  0.2550
   79A      H3' 2017   8.421   5.805   1.379  2.0279  0.1858  2.3036
   79A      C2' 2018   8.430   5.978   1.497  0.7104 -0.3140 -0.0752
   79A     H2'1 2019   8.498   5.920   1.559 -0.5889 -0.3639  1.3784
   79A      O2' 2020   8.461   6.116   1.489  0.0722 -0.4242  0.1442
   79A     HO'2 2021   8.537   6.122   1.430 -0.4447 -2.2240 -0.8027
   79A      O3' 2022   8.509   5.945   1.263 -0.0045 -0.0921  0.4143
   80A        P 2023   8.650   5.860   1.257  0.4478  0.2446 -0.3333
   80A      O1P 2024   8.721   5.916   1.148  0.0407  0.8569  0.5034
   80A      O2P 2025   8.613   5.719   1.254 -0.1840  0.1715  0.1259
   80A      O5' 2026   8.729   5.884   1.385  0.4736  0.1806 -0.5256
   80A      C5' 2027   8.825   5.985   1.400 -0.0135 -0.3401  1.0204
   80A     H5'1 2028   8.793   6.078   1.352  1.8254 -0.5975 -0.8633
   80A     H5'2 2029   8.914   5.953   1.346 -1.5380 -2.2399 -0.5407
   80A      C4' 2030   8.847   6.019   1.550  0.4983 -0.6289 -0.2302
   80A      H4' 2031   8.886   6.121   1.553  1.5402 -0.9843 -1.0524
   80A      O4' 2032   8.723   6.010   1.628  0.0066  0.5196  0.2709
   80A      C1' 2033   8.754   5.966   1.757 -0.1621  0.1065 -0.1425
   80A      H1' 2034   8.718   6.027   1.840 -1.8217 -1.5874  0.4617
   80A       N9 2035   8.709   5.828   1.781  0.0013  0.1064 -0.3106
   80A       C8 2036   8.668   5.730   1.687 -0.8736  0.0481 -0.3620
   80A       H8 2037   8.676   5.749   1.581 -1.2934  2.7516  0.0075
   80A       N7 2038   8.638   5.615   1.731  0.6209  0.7229 -0.2864
   80A       C5 2039   8.657   5.636   1.868  0.4311  0.2146  0.2054
   80A       C6 2040   8.643   5.547   1.981  0.4280  0.4847 -0.7005
   80A       N6 2041   8.618   5.420   1.982 -0.4301  0.0926  0.2867
   80A      H61 2042   8.600   5.367   1.898  0.1612 -0.5457  0.5520
   80A      H62 2043   8.618   5.376   2.073 -0.2980  1.6451  1.0540
   80A       N1 2044   8.656   5.593   2.103  0.6165  0.2873 -0.4144
   80A       C2 2045   8.684   5.720   2.112 -1.2167  0.2848  0.4059
   80A       H2 2046   8.696   5.752   2.214 -2.4184 -3.6556  1.9988
   80A       N3 2047   8.725   5.806   2.020  0.2782 -0.0004 -0.2864
   80A       C4 2048   8.699   5.761   1.895 -0.1656  0.3276 -0.6892
   80A      C3' 2049   8.952   5.931   1.629  0.2851  0.3321 -0.8315
   80A      H3' 2050   8.942   5.823   1.628  0.4220  0.1050  3.2589
   80A      C2' 2051   8.903   5.973   1.772  0.0876  0.5950  0.0770
   80A     H2'1 2052   8.942   5.900   1.843  1.1550 -0.1148 -1.1817
   80A      O2' 2053   8.943   6.102   1.807  0.5998  0.3541  0.0927
   80A     HO'2 2054   9.007   6.089   1.877  0.7189 -1.1004 -0.2632
   80A      O3' 2055   9.088   5.962   1.603 -0.3617  0.2043 -0.7543
   81U        P 2056   9.197   5.850   1.591 -0.5346 -0.2209 -0.2939
   81U      O1P 2057   9.326   5.916   1.568 -0.6181 -0.4287 -0.3058
   81U      O2P 2058   9.142   5.735   1.510  0.0989  0.3987 -0.5939
   81U      O5' 2059   9.209   5.797   1.742  0.1301  0.1083 -0.2435
   81U      C5' 2060   9.255   5.890   1.844 -0.1693 -0.1788 -0.0735
   81U     H5'1 2061   9.200   5.984   1.850  0.4800  0.2247 -0.3385
   81U     H5'2 2062   9.352   5.928   1.811 -1.9018  1.1388 -4.2751
   81U      C4' 2063   9.268   5.836   1.991 -0.7809  0.9762 -0.1238
   81U      H4' 2064   9.323   5.908   2.052 -1.9263  0.4879  1.5391
   81U      O4' 2065   9.135   5.812   2.037  0.0903  0.0466  0.4165
   81U      C1' 2066   9.114   5.687   2.113 -0.3519  0.4130 -0.5279
   81U      H1' 2067   9.064   5.709   2.207  1.7934 -0.7288  0.9416
   81U       N1 2068   9.029   5.583   2.045 -0.0231 -0.9353  0.0217
   81U       C6 2069   8.993   5.585   1.911  0.0251  0.1930 -0.9643
   81U       H6 2070   9.005   5.679   1.859  3.2084  1.1503  1.2157
   81U       C5 2071   8.950   5.476   1.846  0.3879  0.6576 -0.7914
   81U       H5 2072   8.905   5.478   1.748 -1.9339  0.1426  0.2048
   81U       C4 2073   8.930   5.348   1.911 -0.0804  0.1438 -0.0950
   81U       O4 2074   8.891   5.242   1.857  0.2613 -0.3934 -0.1228
   81U       N3 2075   8.961   5.349   2.045 -0.4012  0.1367  0.2668
   81U       H3 2076   8.947   5.268   2.104  0.2823 -0.4825 -0.4189
   81U       C2 2077   9.008   5.460   2.111 -1.0456 -0.2611 -0.0400
   81U       O2 2078   9.038   5.446   2.231  0.1168 -0.0978  0.4042
   81U      C3' 2079   9.339   5.697   2.026  0.2954  0.3281  0.5484
   81U      H3' 2080   9.330   5.617   1.952 -0.9454  0.3519  0.6525
   81U      C2' 2081   9.262   5.645   2.147  0.0380 -0.5921 -0.0331
   81U     H2'1 2082   9.263   5.537   2.162 -1.0362 -0.5328  0.5761
   81U      O2' 2083   9.297   5.700   2.272 -0.3726 -0.7459 -0.4379
   81U     HO'2 2084   9.297   5.796   2.273  1.8002 -0.6886  1.3930
   81U      O3' 2085   9.482   5.710   2.056 -0.3675  0.2538 -0.2979
   82U        P 2086   9.590   5.744   1.945  0.2779 -0.2229  0.1398
   82U      O1P 2087   9.712   5.728   2.013 -0.8512 -0.1462  0.1458
   82U      O2P 2088   9.559   5.874   1.886 -0.1654  0.3265 -0.1749
   82U      O5' 2089   9.557   5.636   1.835  0.0198  0.3876 -0.6373
   82U      C5' 2090   9.650   5.605   1.731  0.5306 -0.7134  0.3981
   82U     H5'1 2091   9.737   5.571   1.788  0.7790 -1.4376 -0.3943
   82U     H5'2 2092   9.663   5.703   1.684 -1.8613 -0.1080  0.8668
   82U      C4' 2093   9.601   5.504   1.625  0.3304  0.3333 -0.5113
   82U      H4' 2094   9.684   5.491   1.555  0.6499  1.6760 -0.4060
   82U      O4' 2095   9.567   5.372   1.680  0.7741  0.0841  0.4117
   82U      C1' 2096   9.425   5.356   1.697  1.0754 -0.2596 -0.5227
   82U      H1' 2097   9.393   5.293   1.614  1.2203 -2.3366  0.9281
   82U       N1 2098   9.375   5.290   1.819 -0.2108  0.0972  0.1999
   82U       C6 2099   9.424   5.332   1.944  1.0588  0.1492 -0.9749
   82U       H6 2100   9.518   5.384   1.943  1.8682 -1.2568 -1.4897
   82U       C5 2101   9.383   5.271   2.058  0.0156 -0.1034  0.4998
   82U       H5 2102   9.422   5.291   2.157  2.6551 -0.1134 -0.4618
   82U       C4 2103   9.287   5.160   2.052 -0.5649  0.2539 -0.1066
   82U       O4 2104   9.245   5.095   2.145 -1.0364  0.1744  0.7319
   82U       N3 2105   9.239   5.135   1.933  0.0483 -0.4302 -0.1852
   82U       H3 2106   9.161   5.071   1.926 -0.7225  0.6624 -2.6046
   82U       C2 2107   9.281   5.187   1.814 -0.4296  0.3135 -0.4013
   82U       O2 2108   9.240   5.138   1.704  0.0314 -0.5569  0.3597
   82U      C3' 2109   9.475   5.563   1.575  0.1124 -0.4574  0.3812
   82U      H3' 2110   9.465   5.671   1.583 -0.9716 -0.6694  2.3759
   82U      C2' 2111   9.359   5.492   1.663  0.2975  0.2204  0.4044
   82U     H2'1 2112   9.342   5.544   1.757  1.2501  0.5138  0.4232
   82U      O2' 2113   9.232   5.492   1.598 -0.0523  0.3992  0.5645
   82U     HO'2 2114   9.205   5.584   1.597 -0.0632  0.4433  2.3012
   82U      O3' 2115   9.461   5.525   1.436  0.2805 -0.3532 -0.5666
   82U      H3T 2116   9.378   5.558   1.401 -0.4505 -2.3078 -0.8382
   8.63400   8.63400   6.10507   0.00000   0.00000   0.00000   0.00000   4.31725   4.31725
