# Supplementary material for: Constant-pH Molecular Dynamics of Cationic Peptide Dendrimers Binding to siRNA
Source: J Chem Inf Model. 2026 Feb 5;66(8):4734–43. doi: 10.1021/acs.jcim.5c02636 (PMC13126635; doi:10.1021/acs.jcim.5c02636)
Supplement: Supplementary file 2 [file ci5c02636_si_002.zip › zip/MH47_07_out_3.gro]

Protein
 2116
    1LY0      N    1   6.910   5.772   4.482 -0.3863 -1.0142  0.0205
    1LY0     H1    2   6.825   5.813   4.518  0.0804  0.2972 -0.3004
    1LY0     H2    3   6.994   5.780   4.537  0.3644 -0.3565 -1.1590
    1LY0     H3    4   6.902   5.673   4.466 -0.2515 -1.0489  0.1715
    1LY0     CA    5   6.929   5.828   4.349  0.3961  0.2869  0.7164
    1LY0     HA    6   6.827   5.827   4.310  0.8090 -2.9639 -0.5265
    1LY0     CB    7   6.985   5.972   4.357  0.6053 -0.0857  0.3987
    1LY0    HB1    8   7.005   6.015   4.259 -1.0163 -0.0239  0.0748
    1LY0    HB2    9   7.082   5.972   4.408  0.4724 -0.7494  0.6650
    1LY0     CG   10   6.893   6.084   4.423 -0.5476 -0.1725  0.0727
    1LY0    HG1   11   6.868   6.074   4.528  0.5545  1.7710  0.5789
    1LY0    HG2   12   6.796   6.079   4.373 -1.0840  0.7094  0.9981
    1LY0     CD   13   6.957   6.227   4.411  0.0892  0.9565  0.1208
    1LY0    HD1   14   6.937   6.247   4.306  0.6047  0.7010 -0.0282
    1LY0    HD2   15   7.063   6.219   4.434  0.0899  0.6618  0.0138
    1LY0     CE   16   6.883   6.334   4.494 -0.4016 -0.3637 -0.2847
    1LY0    HE1   17   6.914   6.318   4.598  1.7811 -3.2494 -1.2665
    1LY0    HE2   18   6.775   6.333   4.480 -0.4295  0.6898 -0.2418
    1LY0     NZ   19   6.945   6.474   4.464  0.0279 -0.1920  0.1026
    1LY0    HZ1   20   7.043   6.468   4.485 -0.0480 -3.2243  0.0663
    1LY0    HZ2   21   6.917   6.510   4.374 -0.8789  1.6957  1.0696
    1LY0    HZ3   22   6.902   6.533   4.533  0.3680 -3.4186  3.3938
    1LY0      C   23   7.027   5.755   4.251  0.7686  0.2687 -0.1510
    1LY0      O   24   6.988   5.720   4.140 -0.1235  0.1738 -0.2833
    2LER      N   25   7.155   5.736   4.287 -0.5715  0.1623  0.2536
    2LER      H   26   7.184   5.773   4.376 -0.7029 -0.3087  0.4923
    2LER     CA   27   7.256   5.662   4.212  0.4609  0.6367 -0.3637
    2LER     HA   28   7.271   5.721   4.122  2.6306  1.3590  0.3915
    2LER     CB   29   7.383   5.663   4.287 -0.3964  0.0546  0.1334
    2LER    HB1   30   7.447   5.586   4.244 -2.5051 -1.0685 -1.1806
    2LER    HB2   31   7.366   5.632   4.390 -1.7281  3.9147  1.2474
    2LER     CG   32   7.446   5.800   4.294  0.0805  0.2909 -0.2068
    2LER     HG   33   7.379   5.875   4.335  0.3592 -0.6998  2.2233
    2LER    CD1   34   7.576   5.786   4.377  0.4398 -0.6190  0.0132
    2LER   HD11   35   7.634   5.879   4.376  0.5521 -0.6900 -0.0912
    2LER   HD12   36   7.549   5.763   4.480 -0.5395 -2.3573 -0.5998
    2LER   HD13   37   7.646   5.721   4.326  2.3019  2.1329 -1.2171
    2LER    CD2   38   7.494   5.855   4.159  0.1240 -0.0267 -0.6229
    2LER   HD21   39   7.570   5.790   4.114  2.6446  0.6066  2.3623
    2LER   HD22   40   7.414   5.886   4.092  0.2858  1.7738 -0.0247
    2LER   HD23   41   7.556   5.943   4.176  3.1016 -2.4798  2.8700
    2LER      C   42   7.217   5.519   4.168 -0.4368 -0.2915  0.2113
    2LER      O   43   7.235   5.478   4.054 -0.1846  0.2231 -0.2071
    3LYR      N   44   7.149   5.455   4.263 -0.1641 -0.2128 -0.0894
    3LYR      H   45   7.146   5.504   4.351 -1.5297  2.2869 -1.4168
    3LYR     CA   46   7.091   5.320   4.248 -0.7334 -0.6670 -0.3244
    3LYR     HA   47   7.164   5.240   4.233 -0.4527 -0.1852 -1.5905
    3LYR     CB   48   7.028   5.296   4.383  1.0057 -0.2614  0.1906
    3LYR    HB1   49   6.949   5.368   4.404  2.3156  1.8591 -1.7227
    3LYR    HB2   50   7.105   5.317   4.457  0.9627  1.5840 -0.2469
    3LYR     CG   51   6.975   5.152   4.409 -0.0506 -0.2213  0.2965
    3LYR    HG1   52   7.056   5.082   4.429 -2.0000 -2.2315  1.6613
    3LYR    HG2   53   6.922   5.124   4.318  0.7849 -3.1030  0.6100
    3LYR     CD   54   6.877   5.139   4.533 -1.0281 -0.0799  0.2801
    3LYR    HD1   55   6.854   5.033   4.545 -0.2671 -0.2028  0.6894
    3LYR    HD2   56   6.792   5.204   4.513 -1.6189 -0.9396 -0.0726
    3LYR     CE   57   6.938   5.186   4.665  0.7369  0.7496 -0.2060
    3LYR    HE1   58   6.947   5.295   4.672  0.4572  0.8187 -0.8633
    3LYR    HE2   59   7.036   5.141   4.674  0.2412 -0.2317  0.4503
    3LYR     NZ   60   6.849   5.129   4.779 -0.0878 -0.1958  0.6637
    3LYR    HZ1   61   6.843   5.031   4.799 -1.2364  0.2756  2.9189
    3LYR      C   62   6.994   5.317   4.128  0.0225  0.0525 -0.3288
    3LYR      O   63   6.989   5.209   4.070 -0.3585 -0.0329  0.0689
    4LER      N   64   6.923   5.429   4.100  0.0860  0.3721 -0.0006
    4LER      H   65   6.930   5.514   4.154 -1.4630  1.1289 -0.9101
    4LER     CA   66   6.829   5.444   3.987  0.3276 -0.2284  0.9668
    4LER     HA   67   6.811   5.342   3.954  1.0509 -0.1881  0.4281
    4LER     CB   68   6.701   5.520   4.037  0.0871 -0.1214 -0.4496
    4LER    HB1   69   6.629   5.551   3.961 -1.4071  1.1749  1.4034
    4LER    HB2   70   6.742   5.610   4.084  0.4334 -0.7102  0.4054
    4LER     CG   71   6.624   5.451   4.149  0.2915 -0.2252 -0.2215
    4LER     HG   72   6.678   5.462   4.243  0.5553  0.4368 -0.4432
    4LER    CD1   73   6.496   5.527   4.175  0.3613 -0.6785 -0.3755
    4LER   HD11   74   6.446   5.478   4.258 -1.4570  0.8716 -0.4871
    4LER   HD12   75   6.511   5.633   4.197 -2.7146  0.7774 -4.0869
    4LER   HD13   76   6.421   5.520   4.096 -1.0964 -0.7870  0.9590
    4LER    CD2   77   6.571   5.305   4.133 -0.5873  0.3318  0.1403
    4LER   HD21   78   6.513   5.268   4.218 -0.1215  0.4446  0.5115
    4LER   HD22   79   6.504   5.296   4.047 -0.5760 -0.8361  0.2350
    4LER   HD23   80   6.662   5.246   4.116 -0.5970  0.7360 -1.4813
    4LER      C   81   6.885   5.515   3.856  0.1003 -0.8609 -0.1113
    4LER      O   82   6.810   5.531   3.760 -0.1907  0.5338  0.3554
    5LER      N   83   7.013   5.546   3.856 -0.1337 -0.1616  0.0696
    5LER      H   84   7.067   5.521   3.937 -0.6674  0.2246  0.5464
    5LER     CA   85   7.091   5.614   3.746 -0.3423 -0.8505 -0.4110
    5LER     HA   86   7.030   5.619   3.656 -1.8835 -0.2120  0.6253
    5LER     CB   87   7.121   5.763   3.769 -0.2801  0.4774  0.1670
    5LER    HB1   88   7.201   5.791   3.701 -0.0428 -0.6464 -0.0298
    5LER    HB2   89   7.167   5.774   3.868  0.2832  1.4924 -0.1987
    5LER     CG   90   7.006   5.858   3.740  0.2219  0.4037  0.0481
    5LER     HG   91   6.986   5.859   3.633 -0.4277 -1.5984  0.1202
    5LER    CD1   92   6.880   5.849   3.825  0.9708  0.3000 -0.3435
    5LER   HD11   93   6.902   5.826   3.930 -4.7280 -0.4903  0.9799
    5LER   HD12   94   6.821   5.939   3.812  0.4681 -0.0228 -0.3084
    5LER   HD13   95   6.821   5.768   3.784 -0.1783  0.8131  0.2580
    5LER    CD2   96   7.050   6.007   3.766 -0.1346 -0.2860 -0.5999
    5LER   HD21   97   7.074   6.024   3.870  2.4687  1.0797 -1.3433
    5LER   HD22   98   7.134   6.027   3.700  0.3349 -0.0617  0.0629
    5LER   HD23   99   6.977   6.081   3.733  0.4047  0.2444 -0.5988
    5LER      C  100   7.220   5.540   3.702 -0.3259  0.5668  0.9271
    5LER      O  101   7.252   5.564   3.588 -0.6830  0.2134  0.4210
    6LYR      N  102   7.286   5.458   3.779 -0.6992 -0.2055 -0.0707
    6LYR      H  103   7.251   5.436   3.871 -0.6896  1.2207  0.2937
    6LYR     CA  104   7.417   5.403   3.742 -0.5920 -0.7881 -0.2380
    6LYR     HA  105   7.462   5.476   3.675 -2.1085  0.7856  0.3922
    6LYR     CB  106   7.494   5.383   3.876 -0.3985 -0.8559  0.6699
    6LYR    HB1  107   7.567   5.305   3.857  0.2373 -0.0917 -0.0917
    6LYR    HB2  108   7.422   5.354   3.953 -1.5375  0.4645  0.1591
    6LYR     CG  109   7.563   5.506   3.935 -0.2676  0.2915 -0.2891
    6LYR    HG1  110   7.593   5.471   4.034  2.4537  2.0194 -0.4061
    6LYR    HG2  111   7.492   5.587   3.954 -1.4535 -0.6155 -0.6783
    6LYR     CD  112   7.687   5.552   3.854  0.3324  0.5423 -0.4944
    6LYR    HD1  113   7.655   5.578   3.753  0.6693  1.5651 -0.3474
    6LYR    HD2  114   7.766   5.478   3.851  1.7948  1.8442  2.2207
    6LYR     CE  115   7.759   5.673   3.917  0.8616 -0.2226 -0.3209
    6LYR    HE1  116   7.779   5.636   4.018 -1.6009 -3.0085 -0.6957
    6LYR    HE2  117   7.698   5.763   3.924 -0.1127 -0.8391 -0.6586
    6LYR     NZ  118   7.880   5.710   3.847  0.0588  0.8064 -0.0915
    6LYR    HZ1  119   7.942   5.633   3.826 -0.8102  0.3009 -0.8704
    6LYR      C  120   7.394   5.268   3.675 -0.4663  0.1043 -0.4722
    6LYR      O  121   7.314   5.180   3.726 -0.2535 -0.7789 -0.6602
    7LER      N  122   7.437   5.262   3.546 -0.0127  0.6186  0.4682
    7LER      H  123   7.459   5.351   3.503 -2.2073  0.4941 -1.0806
    7LER     CA  124   7.423   5.140   3.469  0.2493  0.2563 -0.3048
    7LER     HA  125   7.388   5.059   3.534  1.1698  1.0934  1.2929
    7LER     CB  126   7.310   5.160   3.371  0.0991 -0.3962  0.0803
    7LER    HB1  127   7.347   5.231   3.296 -1.5641 -0.3483 -0.7258
    7LER    HB2  128   7.233   5.215   3.424  1.2220 -1.3931  2.9431
    7LER     CG  129   7.252   5.032   3.308  0.5819  0.6923 -0.8037
    7LER     HG  130   7.317   4.983   3.236  0.2401  2.5172 -2.4189
    7LER    CD1  131   7.208   4.921   3.404 -0.4976 -0.4457  0.1352
    7LER   HD11  132   7.293   4.872   3.452 -1.3650 -1.7613  0.4080
    7LER   HD12  133   7.136   4.961   3.475  1.1646 -0.5622  1.9720
    7LER   HD13  134   7.155   4.840   3.353  1.4231 -1.5572 -0.2301
    7LER    CD2  135   7.131   5.078   3.219 -0.2637 -0.4748 -0.3034
    7LER   HD21  136   7.170   5.141   3.139  0.4226 -1.9394 -1.1685
    7LER   HD22  137   7.076   4.998   3.169 -1.2482  0.4313 -0.7068
    7LER   HD23  138   7.064   5.135   3.283  0.1076 -0.6180  0.2218
    7LER      C  139   7.545   5.081   3.402 -0.4859  0.3365 -0.1031
    7LER      O  140   7.635   5.153   3.357 -0.6847  0.1348  0.2720
    8LER      N  141   7.549   4.945   3.409  0.0452 -0.5789  0.4292
    8LER      H  142   7.473   4.895   3.453 -0.6666  0.9320  0.9572
    8LER     CA  143   7.646   4.872   3.341 -1.2948 -0.0474 -0.7409
    8LER     HA  144   7.740   4.913   3.379 -0.1225 -2.1983 -1.1659
    8LER     CB  145   7.630   4.727   3.380  0.3712  0.5212 -0.5347
    8LER    HB1  146   7.698   4.671   3.317  0.4134  1.9042 -1.7730
    8LER    HB2  147   7.531   4.690   3.354 -0.8110 -0.5816  4.4916
    8LER     CG  148   7.669   4.695   3.529 -1.1518  0.4077 -0.3102
    8LER     HG  149   7.621   4.763   3.600  1.5245  0.4119  1.6387
    8LER    CD1  150   7.620   4.554   3.556 -0.1573  0.4614 -0.6940
    8LER   HD11  151   7.630   4.491   3.468 -1.7146 -1.2864  0.3028
    8LER   HD12  152   7.659   4.499   3.642  0.7878  0.3325 -1.1947
    8LER   HD13  153   7.511   4.558   3.567 -0.2812 -0.5380 -1.4450
    8LER    CD2  154   7.819   4.687   3.542 -0.2438  0.0715  0.3150
    8LER   HD21  155   7.845   4.639   3.637 -1.9628 -1.1845  0.2021
    8LER   HD22  156   7.854   4.625   3.459 -1.1154  1.6272 -1.2812
    8LER   HD23  157   7.870   4.782   3.524  0.8767 -0.9012 -2.0174
    8LER      C  158   7.660   4.897   3.189  0.5058 -0.2263  0.2021
    8LER      O  159   7.575   4.870   3.103  0.6908  0.1572  0.0631
    9LYR      N  160   7.772   4.959   3.154  0.3406 -0.4035 -0.3658
    9LYR      H  161   7.826   4.992   3.232 -1.0831  2.6281 -0.5308
    9LYR     CA  162   7.819   5.012   3.026  0.5816  0.1622 -0.3751
    9LYR     HA  163   7.765   5.104   3.002 -0.4255 -0.3348 -0.0670
    9LYR     CB  164   7.969   5.033   3.020  0.1998  0.0879 -0.8201
    9LYR    HB1  165   8.005   5.029   2.918 -0.9510  1.8292 -1.3476
    9LYR    HB2  166   8.011   4.961   3.091  1.0668  0.4128 -0.9939
    9LYR     CG  167   7.998   5.172   3.073 -0.5508  0.1623  0.3949
    9LYR    HG1  168   7.931   5.198   3.156 -0.7421 -0.9247  0.6114
    9LYR    HG2  169   7.994   5.237   2.986 -2.3080 -0.2787  0.1005
    9LYR     CD  170   8.146   5.186   3.128  0.1050  0.0347  0.8620
    9LYR    HD1  171   8.160   5.287   3.163  1.7333 -0.6501  2.2972
    9LYR    HD2  172   8.220   5.168   3.051  0.0177  0.0339  0.7775
    9LYR     CE  173   8.190   5.098   3.248 -0.0865 -0.7356  0.2442
    9LYR    HE1  174   8.299   5.097   3.246 -0.0965 -1.6367 -0.6169
    9LYR    HE2  175   8.157   4.994   3.238 -0.9016 -0.3509 -1.5473
    9LYR     NZ  176   8.121   5.152   3.365  0.0749  0.1279 -0.0321
    9LYR    HZ1  177   8.158   5.238   3.403  0.6227  0.8416 -2.0471
    9LYR      C  178   7.776   4.922   2.910 -0.4500  0.2893 -0.5959
    9LYR      O  179   7.719   4.981   2.818  0.2700 -0.0898  0.3278
   10LER      N  180   7.813   4.795   2.908  1.2154  0.2069  0.4428
   10LER      H  181   7.867   4.758   2.984 -0.5329  0.3648  1.8328
   10LER     CA  182   7.761   4.702   2.805 -0.4519 -0.0659  0.3200
   10LER     HA  183   7.814   4.748   2.721  0.2837 -0.7418  0.3964
   10LER     CB  184   7.819   4.559   2.830  0.5786  0.1239 -0.2417
   10LER    HB1  185   7.927   4.567   2.841  0.3073  1.9570  1.8674
   10LER    HB2  186   7.803   4.506   2.736 -0.3094 -0.4639  0.2265
   10LER     CG  187   7.763   4.463   2.936 -0.5721 -0.2367 -0.3636
   10LER     HG  188   7.655   4.472   2.938 -0.5064  0.9824 -1.1474
   10LER    CD1  189   7.803   4.322   2.904  0.2379 -0.0453 -0.3234
   10LER   HD11  190   7.764   4.254   2.980 -0.6289  1.7598  0.9213
   10LER   HD12  191   7.737   4.291   2.824 -0.0018  0.8346 -0.4781
   10LER   HD13  192   7.911   4.312   2.891  0.4426  0.9464  0.3917
   10LER    CD2  193   7.810   4.495   3.079 -0.0289 -0.5290  0.1566
   10LER   HD21  194   7.784   4.419   3.153  0.1233 -0.5215  0.2186
   10LER   HD22  195   7.919   4.503   3.074 -0.0126 -0.5172  0.4719
   10LER   HD23  196   7.783   4.597   3.109  2.6234  0.5416 -0.7254
   10LER      C  197   7.617   4.702   2.773 -0.0103 -0.4121 -0.2042
   10LER      O  198   7.578   4.698   2.661  0.3923  0.1753 -0.0196
   11LER      N  199   7.533   4.721   2.877  0.0915 -0.1456 -0.3961
   11LER      H  200   7.570   4.723   2.971 -1.8242 -1.5461  0.4429
   11LER     CA  201   7.387   4.728   2.859  0.6027 -0.0917 -0.1360
   11LER     HA  202   7.347   4.677   2.771 -3.1431  2.6865 -0.3297
   11LER     CB  203   7.314   4.671   2.990 -0.4355  0.3576  0.4427
   11LER    HB1  204   7.209   4.661   2.967 -0.4081 -0.7464  0.7470
   11LER    HB2  205   7.334   4.750   3.062 -1.6372 -0.0510  1.2562
   11LER     CG  206   7.375   4.543   3.048  0.9538 -0.1617  0.0481
   11LER     HG  207   7.481   4.564   3.067  1.0313 -0.9013  0.4403
   11LER    CD1  208   7.311   4.510   3.183  0.2731 -0.1327  0.2193
   11LER   HD11  209   7.385   4.458   3.244  0.7218  0.3730  0.1126
   11LER   HD12  210   7.284   4.599   3.238 -2.0098 -0.8680  0.3877
   11LER   HD13  211   7.222   4.448   3.172  1.0240 -1.2732  0.3721
   11LER    CD2  212   7.373   4.427   2.943 -0.0474  0.0592  0.4123
   11LER   HD21  213   7.286   4.363   2.958 -0.0085  0.1767  1.1657
   11LER   HD22  214   7.379   4.469   2.842 -0.6268  0.7635  0.6628
   11LER   HD23  215   7.458   4.363   2.968  0.7010 -0.4110 -2.8651
   11LER      C  216   7.343   4.876   2.838 -0.0934 -0.8112 -0.3576
   11LER      O  217   7.241   4.890   2.778 -0.0464 -0.6570 -0.3598
   12LER      N  218   7.414   4.976   2.878  0.0995 -0.2798  0.3925
   12LER      H  219   7.491   4.954   2.940 -1.3664 -0.3365  2.3006
   12LER     CA  220   7.388   5.122   2.849  0.9215  0.1813 -0.1976
   12LER     HA  221   7.284   5.148   2.874  1.2236  1.7500 -0.4403
   12LER     CB  222   7.493   5.194   2.941  0.2417 -0.7190  0.2448
   12LER    HB1  223   7.595   5.166   2.916  0.2847 -0.8932  0.6062
   12LER    HB2  224   7.490   5.174   3.048  0.4283  1.9954  0.8247
   12LER     CG  225   7.492   5.348   2.932  0.1622 -0.1576 -0.5919
   12LER     HG  226   7.511   5.377   2.828  0.8165  1.3984 -0.0678
   12LER    CD1  227   7.361   5.399   2.984 -0.0966  0.3037  0.4878
   12LER   HD11  228   7.358   5.366   3.088  2.2739  1.1904  0.9052
   12LER   HD12  229   7.358   5.508   2.985  2.1823  0.4384 -0.8528
   12LER   HD13  230   7.283   5.359   2.919  1.2952  0.2553 -1.2246
   12LER    CD2  231   7.601   5.410   3.020  0.7495 -0.5880  0.2545
   12LER   HD21  232   7.594   5.369   3.121  0.1907 -0.3376  0.3188
   12LER   HD22  233   7.697   5.387   2.973  0.7162  2.3767 -1.4362
   12LER   HD23  234   7.576   5.515   3.034 -2.8351 -1.2326 -0.3665
   12LER      C  235   7.415   5.166   2.706 -0.0546  0.0260  0.7282
   12LER      O  236   7.347   5.254   2.644 -0.9209 -0.3406  0.5948
   13LER      N  237   7.513   5.096   2.646  0.2528  0.3109 -0.3088
   13LER      H  238   7.566   5.029   2.700 -1.6962 -0.5600  0.6178
   13LER     CA  239   7.545   5.112   2.505 -0.3364 -0.8562 -0.0381
   13LER     HA  240   7.546   5.220   2.489  2.1897 -0.6257  1.2376
   13LER     CB  241   7.684   5.053   2.475 -0.4321  0.0785 -1.3766
   13LER    HB1  242   7.694   5.031   2.369 -1.0223 -2.3340 -1.0043
   13LER    HB2  243   7.687   4.956   2.526  2.3480  0.9637  0.3409
   13LER     CG  244   7.800   5.145   2.521 -0.3129  0.2705  0.6502
   13LER     HG  245   7.781   5.191   2.618  3.9487  1.1968  1.2433
   13LER    CD1  246   7.927   5.064   2.537  0.3104 -0.0463 -0.5338
   13LER   HD11  247   7.921   5.013   2.633  0.6539 -0.7109 -0.8599
   13LER   HD12  248   7.939   4.985   2.463 -2.2292 -1.3669  0.3544
   13LER   HD13  249   8.014   5.130   2.535  1.0014 -0.9198 -0.0643
   13LER    CD2  250   7.819   5.264   2.421 -0.2980  0.0871 -0.0921
   13LER   HD21  251   7.907   5.323   2.447  0.6209 -1.0044 -0.6534
   13LER   HD22  252   7.837   5.225   2.321 -3.8336  1.2590 -1.3281
   13LER   HD23  253   7.737   5.335   2.416  1.3695  2.1666  0.5871
   13LER      C  254   7.439   5.045   2.412 -0.1516 -0.3337  0.2275
   13LER      O  255   7.398   5.097   2.307  0.0517 -0.0820  0.2540
   14NH2      N  256   7.397   4.920   2.444 -0.0021  0.3067  0.4701
   14NH2     H1  257   7.414   4.881   2.535  0.0454 -1.4221 -0.2252
   14NH2     H2  258   7.332   4.872   2.383 -1.7369  2.7684  0.2563
   15LY0      N  259   6.705   5.310   5.336 -0.0228 -0.2289 -0.0169
   15LY0     H1  260   6.792   5.259   5.331  0.4185  0.3042  1.6857
   15LY0     H2  261   6.709   5.371   5.256 -1.9552 -0.8417 -0.6406
   15LY0     H3  262   6.693   5.355   5.426 -0.9186 -0.5159  0.0130
   15LY0     CA  263   6.584   5.224   5.304  0.2991  0.2866  0.2914
   15LY0     HA  264   6.577   5.141   5.375  1.6588  0.4246  0.6233
   15LY0     CB  265   6.453   5.304   5.324 -0.1812  0.0662 -0.1370
   15LY0    HB1  266   6.444   5.384   5.250  1.3660  1.7274  1.3736
   15LY0    HB2  267   6.467   5.363   5.415  1.0649 -0.8159  0.2714
   15LY0     CG  268   6.340   5.201   5.350  0.0496 -0.3756  0.3974
   15LY0    HG1  269   6.371   5.125   5.421 -0.3468 -0.6826  0.2425
   15LY0    HG2  270   6.309   5.159   5.255  0.8215 -1.4434  0.6040
   15LY0     CD  271   6.221   5.281   5.415  0.3805  0.2004  0.5266
   15LY0    HD1  272   6.193   5.362   5.348  0.9145 -0.2560 -0.2781
   15LY0    HD2  273   6.251   5.311   5.515 -1.7692 -2.4243  2.0935
   15LY0     CE  274   6.097   5.193   5.441  0.0486  0.0018 -0.6966
   15LY0    HE1  275   6.127   5.128   5.523  0.3806  1.5896  0.5027
   15LY0    HE2  276   6.063   5.127   5.361 -1.8874 -0.2932  0.3166
   15LY0     NZ  277   5.987   5.282   5.482  0.7067 -0.4370 -0.1608
   15LY0    HZ1  278   6.006   5.336   5.565  1.4812  2.6921 -2.2174
   15LY0    HZ2  279   5.972   5.344   5.404  3.4787 -1.1088 -1.3284
   15LY0    HZ3  280   5.906   5.226   5.504 -0.6595  2.0119  1.5141
   15LY0      C  281   6.592   5.144   5.173  1.0441  0.0943  0.1299
   15LY0      O  282   6.565   5.017   5.178 -0.0984  0.0890  0.2301
   16LER      N  283   6.625   5.203   5.062 -0.4758  0.2830  0.6665
   16LER      H  284   6.641   5.302   5.046 -0.0646 -0.2624 -3.6100
   16LER     CA  285   6.662   5.124   4.943  0.3245  0.7159 -0.4929
   16LER     HA  286   6.717   5.036   4.978  1.0579  0.7619 -1.4884
   16LER     CB  287   6.528   5.081   4.876  0.2504  0.3879 -0.1402
   16LER    HB1  288   6.518   5.155   4.797  0.3622  0.4899 -0.0583
   16LER    HB2  289   6.440   5.096   4.939 -1.4012 -2.3191 -1.5897
   16LER     CG  290   6.529   4.940   4.825 -0.4950  0.0748 -0.7406
   16LER     HG  291   6.626   4.898   4.854 -0.8669  1.2384  2.6308
   16LER    CD1  292   6.429   4.859   4.908 -0.3894 -0.7316  0.6220
   16LER   HD11  293   6.422   4.763   4.856  2.7467 -1.4339  1.3009
   16LER   HD12  294   6.461   4.850   5.012 -2.5253 -1.4168  1.2747
   16LER   HD13  295   6.331   4.904   4.891  0.3260 -0.1075 -2.6174
   16LER    CD2  296   6.503   4.934   4.679 -0.4349 -0.2056 -0.2886
   16LER   HD21  297   6.570   4.995   4.620 -2.0943  0.0498 -2.0093
   16LER   HD22  298   6.510   4.830   4.648 -2.0129 -0.4725  0.1423
   16LER   HD23  299   6.409   4.983   4.653  1.3605  3.6675 -0.2674
   16LER      C  300   6.759   5.202   4.849 -0.0477  0.2353 -0.5358
   16LER      O  301   6.752   5.324   4.838 -0.1022 -0.4731  0.4244
   17LY0      N  302   7.317   6.274   2.510 -0.1532 -0.0037 -0.0718
   17LY0     H1  303   7.247   6.228   2.455  0.7362 -3.4154  1.4058
   17LY0     H2  304   7.289   6.368   2.537 -1.2612 -0.1005 -0.8417
   17LY0     H3  305   7.400   6.271   2.453  1.0001  0.5907  1.4834
   17LY0     CA  306   7.345   6.190   2.627  0.6220  0.5738  0.2738
   17LY0     HA  307   7.267   6.206   2.702 -2.5388  0.2927 -2.7140
   17LY0     CB  308   7.335   6.039   2.594  1.1852  0.3533  0.2646
   17LY0    HB1  309   7.375   5.988   2.682  1.2326  2.4257  1.5138
   17LY0    HB2  310   7.397   6.013   2.508  1.6237  1.5032  0.2071
   17LY0     CG  311   7.184   5.998   2.554 -0.7692  0.5304  0.3738
   17LY0    HG1  312   7.146   6.061   2.474  0.4991 -0.4250 -1.0310
   17LY0    HG2  313   7.120   6.006   2.643  0.8657 -0.9746  1.7689
   17LY0     CD  314   7.178   5.854   2.511  0.1006  0.2437 -0.3650
   17LY0    HD1  315   7.234   5.794   2.583 -0.7046  0.4304  0.4441
   17LY0    HD2  316   7.216   5.843   2.410  0.0988 -0.3038 -0.3092
   17LY0     CE  317   7.032   5.809   2.519 -0.4274  0.9049 -0.3404
   17LY0    HE1  318   6.969   5.869   2.453 -1.3232 -0.5011 -0.7879
   17LY0    HE2  319   6.997   5.834   2.619  0.8631  3.0106 -0.3427
   17LY0     NZ  320   7.009   5.666   2.480  0.3943 -0.6130 -0.2592
   17LY0    HZ1  321   6.910   5.655   2.494  0.3264 -1.2039 -1.1385
   17LY0    HZ2  322   7.032   5.642   2.384  1.6128 -1.1030  0.1407
   17LY0    HZ3  323   7.064   5.602   2.535  2.0066  1.0032  0.1038
   17LY0      C  324   7.474   6.221   2.704  0.0047  0.0833  0.1781
   17LY0      O  325   7.584   6.181   2.663  0.3034  0.0485  0.0699
   18LER      N  326   7.455   6.312   2.804 -0.0275  0.3527 -0.1568
   18LER      H  327   7.361   6.349   2.810  1.1184  3.3557  1.6521
   18LER     CA  328   7.554   6.352   2.905 -0.0949  0.1979 -0.3384
   18LER     HA  329   7.625   6.423   2.863  1.9492 -1.4331  0.1841
   18LER     CB  330   7.469   6.429   3.013  0.2645 -0.3556 -0.4748
   18LER    HB1  331   7.401   6.359   3.060  0.0099  1.3189  1.8114
   18LER    HB2  332   7.422   6.512   2.959  0.6144  1.2388  1.5332
   18LER     CG  333   7.553   6.496   3.121 -0.0009 -0.3208 -0.3307
   18LER     HG  334   7.623   6.424   3.163  5.5903  4.4403 -0.0867
   18LER    CD1  335   7.626   6.628   3.088  0.1304 -0.2803 -0.1589
   18LER   HD11  336   7.558   6.700   3.043 -1.6995 -0.5548  2.0045
   18LER   HD12  337   7.684   6.669   3.170  1.3670 -1.1069 -0.5973
   18LER   HD13  338   7.694   6.601   3.007 -1.0263  1.2877 -1.7302
   18LER    CD2  339   7.457   6.538   3.231  0.7102  0.2786 -1.4726
   18LER   HD21  340   7.385   6.612   3.197  2.0216  2.4941  0.3183
   18LER   HD22  341   7.422   6.445   3.276  2.3723 -0.1514 -0.9903
   18LER   HD23  342   7.519   6.586   3.307  1.6904 -0.1579 -1.9670
   18LER      C  343   7.630   6.230   2.970  0.6764  0.2776  0.7595
   18LER      O  344   7.566   6.120   2.967 -0.1102 -0.5122  0.1349
   19LYR      N  345   7.755   6.236   3.010 -0.1114 -0.2899  0.5862
   19LYR      H  346   7.806   6.323   3.007  1.3710 -1.1341 -0.0688
   19LYR     CA  347   7.832   6.110   3.041 -0.3335 -0.3053  0.3930
   19LYR     HA  348   7.765   6.025   3.041 -0.6953 -0.0479  1.8258
   19LYR     CB  349   7.936   6.079   2.920 -0.5769  0.0135 -0.6789
   19LYR    HB1  350   7.994   5.986   2.926  3.3968  2.3410  0.8173
   19LYR    HB2  351   8.007   6.162   2.917 -0.9017  0.2649 -2.2266
   19LYR     CG  352   7.866   6.077   2.779 -0.4712 -0.7202  0.4472
   19LYR    HG1  353   7.796   6.160   2.769 -0.1098 -0.5801 -1.2503
   19LYR    HG2  354   7.793   5.995   2.776 -0.5948 -0.6302  0.8436
   19LYR     CD  355   7.972   6.078   2.670  0.2981 -0.1438 -0.3944
   19LYR    HD1  356   8.021   5.981   2.665  1.1128  0.2959 -1.0429
   19LYR    HD2  357   8.045   6.158   2.680  2.6135 -1.8420 -2.6544
   19LYR     CE  358   7.903   6.104   2.535 -0.1280 -0.4089  0.4367
   19LYR    HE1  359   7.970   6.096   2.450 -0.5093  0.7465  0.0102
   19LYR    HE2  360   7.876   6.210   2.533  1.5881  0.0455 -0.4976
   19LYR     NZ  361   7.786   6.017   2.518  0.5769 -0.0399  0.4292
   19LYR    HZ1  362   7.695   6.052   2.544  0.2013 -0.2381 -0.5842
   19LYR      C  363   7.907   6.121   3.177  0.4550 -0.1927 -0.2425
   19LYR      O  364   8.023   6.135   3.175  0.0731 -0.7131  0.0168
   20LER      N  365   7.830   6.119   3.293  0.1741  0.2280 -0.2474
   20LER      H  366   7.730   6.105   3.287 -0.1524  0.4603  3.0690
   20LER     CA  367   7.885   6.125   3.433  0.2209  0.2871  0.0469
   20LER     HA  368   7.988   6.161   3.428 -0.2106  1.5204 -0.4187
   20LER     CB  369   7.806   6.218   3.527 -0.7878 -0.3038  0.1396
   20LER    HB1  370   7.884   6.258   3.591 -0.3693 -1.2462  0.2340
   20LER    HB2  371   7.736   6.158   3.584 -0.1515 -1.1894  0.0131
   20LER     CG  372   7.740   6.338   3.451 -0.2290 -0.1447  0.3813
   20LER     HG  373   7.659   6.318   3.381  0.4654  1.0507 -0.8246
   20LER    CD1  374   7.674   6.416   3.566 -0.9801  0.2053 -0.4385
   20LER   HD11  375   7.753   6.469   3.619 -1.9793  1.9763 -0.6497
   20LER   HD12  376   7.609   6.487   3.515 -2.3397 -1.6403 -1.4012
   20LER   HD13  377   7.616   6.358   3.638 -0.6411 -0.8371 -0.9900
   20LER    CD2  378   7.850   6.428   3.387 -0.6611  0.6283 -0.8411
   20LER   HD21  379   7.873   6.407   3.282 -1.3218  2.4859 -1.4167
   20LER   HD22  380   7.808   6.529   3.390 -1.1779  0.3831  0.5153
   20LER   HD23  381   7.937   6.426   3.452 -1.4571  1.0645  0.2619
   20LER      C  382   7.912   5.982   3.494  0.0511 -0.0645  0.5471
   20LER      O  383   7.838   5.890   3.455 -0.2953 -0.3960  0.3877
   21LER      N  384   7.994   5.963   3.602 -0.1017 -0.1145  0.5626
   21LER      H  385   8.030   6.047   3.645 -0.5474  0.8863 -0.9305
   21LER     CA  386   8.006   5.837   3.677  1.0541 -0.0251 -0.4062
   21LER     HA  387   7.999   5.755   3.605  1.4405  0.5716 -1.1345
   21LER     CB  388   8.148   5.825   3.730  0.3283  0.0061  0.0815
   21LER    HB1  389   8.145   5.736   3.792  0.9312 -0.9572 -1.2237
   21LER    HB2  390   8.161   5.910   3.797  1.0480  1.8815 -2.2459
   21LER     CG  391   8.266   5.829   3.632 -0.1085 -0.0238  0.1608
   21LER     HG  392   8.272   5.930   3.591  1.8816 -0.3691 -0.5209
   21LER    CD1  393   8.391   5.796   3.712  0.2848 -0.2318  0.2978
   21LER   HD11  394   8.409   5.867   3.793  0.7803  0.4658 -0.4074
   21LER   HD12  395   8.379   5.694   3.746  0.0191 -0.9486 -1.7633
   21LER   HD13  396   8.471   5.794   3.637 -1.4222 -1.0501 -1.6129
   21LER    CD2  397   8.255   5.734   3.515  0.0777  0.6378 -0.2438
   21LER   HD21  398   8.174   5.768   3.450  0.5724 -0.7632 -1.6580
   21LER   HD22  399   8.351   5.738   3.464  0.5921  3.2778  0.7931
   21LER   HD23  400   8.246   5.631   3.549  0.8964  0.9480  0.9472
   21LER      C  401   7.894   5.818   3.784 -0.2972 -0.5645  0.4168
   21LER      O  402   7.825   5.915   3.799 -0.1332  0.2179  0.5439
   22LY0      N  403   7.685   5.808   2.015  0.1445 -0.2952 -0.4498
   22LY0     H1  404   7.691   5.719   2.062 -0.4384 -0.5955 -0.9256
   22LY0     H2  405   7.771   5.862   2.019  0.7256 -1.2482  3.5530
   22LY0     H3  406   7.673   5.797   1.915 -0.9360 -2.1416 -0.1574
   22LY0     CA  407   7.570   5.890   2.070 -0.1042  0.0614  0.0704
   22LY0     HA  408   7.580   5.984   2.015  2.2082 -0.4208 -0.4445
   22LY0     CB  409   7.436   5.825   2.040 -0.5785 -0.5964 -0.5043
   22LY0    HB1  410   7.431   5.738   2.106  1.8717  0.7468  1.6585
   22LY0    HB2  411   7.435   5.803   1.933 -0.6230  1.4910 -0.9702
   22LY0     CG  412   7.318   5.926   2.071  0.0103  0.3327 -0.4251
   22LY0    HG1  413   7.331   6.000   1.992  0.1493  1.0035  0.2136
   22LY0    HG2  414   7.326   5.965   2.172  1.0237 -1.2273  0.1384
   22LY0     CD  415   7.194   5.843   2.045  0.6340  0.5381  0.0656
   22LY0    HD1  416   7.175   5.795   2.141  1.8475  0.3981  0.2458
   22LY0    HD2  417   7.200   5.764   1.970 -0.6358  0.5972 -0.1167
   22LY0     CE  418   7.081   5.941   2.004  1.0653 -0.5835 -0.4263
   22LY0    HE1  419   7.101   5.973   1.902  2.2615 -0.7473 -0.2636
   22LY0    HE2  420   7.087   6.037   2.055 -0.8190 -0.6685  0.0304
   22LY0     NZ  421   6.941   5.882   2.023 -0.3427  0.1471  0.2264
   22LY0    HZ1  422   6.926   5.801   1.965  1.1253 -0.4526  0.6546
   22LY0    HZ2  423   6.932   5.853   2.119  0.9845 -0.7716  0.0910
   22LY0    HZ3  424   6.870   5.948   1.992 -0.1621  0.1071 -0.2836
   22LY0      C  425   7.590   5.919   2.221  0.9988  0.8734 -0.1763
   22LY0      O  426   7.594   6.033   2.264  0.4342 -0.3375 -0.3485
   23LER      N  427   7.611   5.819   2.309  0.3916  0.3377  0.1369
   23LER      H  428   7.609   5.723   2.277  2.3619  0.6500 -1.1273
   23LER     CA  429   7.661   5.826   2.446  0.1936  0.3405  0.2666
   23LER     HA  430   7.583   5.878   2.502  0.5312  0.2613  0.8119
   23LER     CB  431   7.670   5.686   2.513 -0.0512  0.4484  0.7705
   23LER    HB1  432   7.757   5.642   2.465 -0.1197 -0.6106  1.5843
   23LER    HB2  433   7.589   5.618   2.489  1.2358 -0.2943 -1.8384
   23LER     CG  434   7.686   5.671   2.666 -0.1754 -0.1799  0.0992
   23LER     HG  435   7.757   5.745   2.703  1.2465 -1.4468  0.0030
   23LER    CD1  436   7.563   5.712   2.746 -0.1119 -0.2625  0.6629
   23LER   HD11  437   7.473   5.656   2.720 -0.6275  1.2892 -1.0901
   23LER   HD12  438   7.597   5.715   2.849 -0.3811  2.9382  0.7368
   23LER   HD13  439   7.545   5.817   2.725 -0.6518 -0.6345 -0.9144
   23LER    CD2  440   7.740   5.531   2.699  0.0896 -0.4668 -0.4614
   23LER   HD21  441   7.753   5.533   2.807 -3.4073  1.8211  0.0843
   23LER   HD22  442   7.687   5.449   2.651  0.6093 -0.2930 -1.3607
   23LER   HD23  443   7.839   5.513   2.657  1.6405  1.8007  1.9067
   23LER      C  444   7.797   5.898   2.462  0.5222  0.6917 -0.3964
   23LER      O  445   7.900   5.862   2.408 -0.1672  0.5771  0.7360
   24LY0      N  446   6.066   6.399   3.691 -0.1223  0.3624  0.1358
   24LY0     H1  447   6.114   6.482   3.660 -0.0631 -0.0126 -0.7811
   24LY0     H2  448   5.972   6.425   3.720 -0.8018 -0.4766 -1.2444
   24LY0     H3  449   6.114   6.341   3.758  0.0939 -0.8537 -1.0333
   24LY0     CA  450   6.070   6.298   3.582  0.0099 -0.6161 -0.0522
   24LY0     HA  451   6.050   6.200   3.626  2.0653 -0.9808  0.1912
   24LY0     CB  452   5.968   6.322   3.474 -0.0292  0.5924 -0.7206
   24LY0    HB1  453   6.020   6.383   3.400 -1.3060  0.4259 -1.7909
   24LY0    HB2  454   5.879   6.374   3.510 -2.0267 -1.9078 -1.7804
   24LY0     CG  455   5.929   6.183   3.420  0.7418  0.0236 -0.6055
   24LY0    HG1  456   5.876   6.122   3.493  1.4626 -1.2205 -1.1037
   24LY0    HG2  457   6.011   6.115   3.398 -1.7265 -3.3676 -0.2366
   24LY0     CD  458   5.849   6.196   3.285 -0.8146  0.4238 -0.1750
   24LY0    HD1  459   5.766   6.265   3.296 -1.4945 -0.4072  0.0147
   24LY0    HD2  460   5.820   6.096   3.252  0.6132 -0.1581  0.2532
   24LY0     CE  461   5.942   6.253   3.182 -0.2395 -0.2973  0.0813
   24LY0    HE1  462   6.043   6.214   3.198 -0.8999 -1.4102  1.7655
   24LY0    HE2  463   5.950   6.360   3.201 -0.7571 -0.3086  0.3732
   24LY0     NZ  464   5.891   6.228   3.046  0.3630 -0.6769 -0.0756
   24LY0    HZ1  465   5.940   6.148   3.008  1.4882 -0.8636  1.6652
   24LY0    HZ2  466   5.790   6.217   3.046  0.4713 -1.7375  0.4185
   24LY0    HZ3  467   5.919   6.303   2.983 -2.8591  1.2959  0.5909
   24LY0      C  468   6.210   6.278   3.521 -0.2484  0.4773 -0.0961
   24LY0      O  469   6.248   6.162   3.501 -0.1392  0.6501  0.2525
   25LER      N  470   6.281   6.381   3.472  0.6797 -0.1889  0.5192
   25LER      H  471   6.248   6.473   3.497  1.2072 -0.0101  0.5737
   25LER     CA  472   6.396   6.377   3.381 -0.2264 -0.1110  0.3016
   25LER     HA  473   6.368   6.300   3.308 -0.5413 -1.1739  1.5114
   25LER     CB  474   6.430   6.513   3.323  0.0597 -0.1775  0.9279
   25LER    HB1  475   6.444   6.577   3.411  1.2331  0.7601  0.0936
   25LER    HB2  476   6.348   6.556   3.266  1.6845  0.7934 -0.8019
   25LER     CG  477   6.551   6.514   3.231 -0.3553 -0.4521  0.3469
   25LER     HG  478   6.642   6.466   3.270  1.3352  1.9067 -0.4966
   25LER    CD1  479   6.529   6.425   3.104 -0.4277 -0.3938 -0.4114
   25LER   HD11  480   6.509   6.322   3.135  1.6894 -0.2162  1.9101
   25LER   HD12  481   6.442   6.462   3.051 -0.7866  1.7332  1.5040
   25LER   HD13  482   6.622   6.431   3.047  0.3184 -0.1322  0.7938
   25LER    CD2  483   6.586   6.654   3.192 -0.2803  0.0221 -0.0265
   25LER   HD21  484   6.592   6.721   3.278 -3.0063  1.4709 -0.8694
   25LER   HD22  485   6.676   6.656   3.130 -0.7164  1.5008 -0.6521
   25LER   HD23  486   6.510   6.685   3.120  0.1584 -1.4230 -1.1807
   25LER      C  487   6.517   6.316   3.449  0.1921 -0.2175 -0.0404
   25LER      O  488   6.563   6.374   3.549 -1.0391  0.1546  0.2908
   26LYR      N  489   6.575   6.214   3.398  0.1403  0.4972  1.0694
   26LYR      H  490   6.541   6.168   3.315  2.7111 -0.8879  0.6618
   26LYR     CA  491   6.709   6.165   3.427  0.1820 -0.0981  0.7616
   26LYR     HA  492   6.757   6.249   3.478 -0.7181  1.5199 -0.9406
   26LYR     CB  493   6.703   6.044   3.513 -0.0845 -0.5448  0.1508
   26LYR    HB1  494   6.659   6.085   3.604 -0.4177  0.0796 -0.2846
   26LYR    HB2  495   6.802   6.005   3.536 -0.7256 -2.2717  0.1344
   26LYR     CG  496   6.610   5.932   3.467 -0.2212  0.5056  0.6744
   26LYR    HG1  497   6.615   5.910   3.361 -0.9962  2.2793  0.2437
   26LYR    HG2  498   6.509   5.961   3.493 -0.9947 -0.2616 -1.3204
   26LYR     CD  499   6.636   5.797   3.542 -0.1534  0.2165  0.4828
   26LYR    HD1  500   6.611   5.802   3.648  1.1028 -1.4517  0.9031
   26LYR    HD2  501   6.743   5.777   3.537  0.1512  1.5855  0.9832
   26LYR     CE  502   6.548   5.680   3.489  0.3016  0.9372 -0.0128
   26LYR    HE1  503   6.527   5.691   3.383 -0.3100  2.1551  0.2119
   26LYR    HE2  504   6.454   5.672   3.544 -0.3338 -0.9607 -1.2725
   26LYR     NZ  505   6.612   5.547   3.514  0.3329 -0.8488  0.2008
   26LYR    HZ1  506   6.656   5.528   3.603 -1.1466 -0.0803  1.1620
   26LYR      C  507   6.798   6.139   3.301 -0.1018 -0.7618  0.2942
   26LYR      O  508   6.750   6.093   3.197 -0.0443  0.0512 -0.5130
   27LER      N  509   6.928   6.166   3.320 -0.3090  0.2287 -0.4633
   27LER      H  510   6.956   6.211   3.406 -0.5235  1.1774 -0.8845
   27LER     CA  511   7.041   6.123   3.228  0.2593 -0.0937  0.0649
   27LER     HA  512   6.990   6.091   3.138 -1.7163  2.3403  0.1837
   27LER     CB  513   7.109   6.255   3.192  0.4397  0.6295 -0.3745
   27LER    HB1  514   7.207   6.245   3.145  0.0116  0.2883 -1.2205
   27LER    HB2  515   7.124   6.299   3.291 -2.8671 -0.4486  0.7602
   27LER     CG  516   7.022   6.365   3.120  0.9778  0.2229  0.7964
   27LER     HG  517   6.938   6.399   3.180 -0.3755  1.0815 -1.4535
   27LER    CD1  518   7.101   6.486   3.084  0.5823  0.2108  0.1278
   27LER   HD11  519   7.167   6.512   3.167  0.6612  1.5676 -0.3224
   27LER   HD12  520   7.163   6.474   2.995 -1.5208 -1.0419 -1.2561
   27LER   HD13  521   7.036   6.573   3.072  0.6548 -0.0333 -2.9078
   27LER    CD2  522   6.960   6.329   2.983 -0.4021  0.2670 -0.5391
   27LER   HD21  523   6.892   6.411   2.958 -1.0659  0.2824  1.1585
   27LER   HD22  524   7.036   6.314   2.907 -0.4929  1.2782 -0.8542
   27LER   HD23  525   6.895   6.244   3.001  1.0987 -0.8477 -0.2172
   27LER      C  526   7.132   6.021   3.288 -0.5468 -0.2415 -0.3555
   27LER      O  527   7.177   6.041   3.402  0.6150 -0.3051  0.2361
   28LER      N  528   7.153   5.906   3.219 -0.1987 -0.5599 -0.0045
   28LER      H  529   7.114   5.899   3.126  0.7118  1.2321 -0.5647
   28LER     CA  530   7.204   5.781   3.283 -0.8310  0.2069  0.2842
   28LER     HA  531   7.165   5.773   3.385 -2.2616  0.6130 -0.2155
   28LER     CB  532   7.159   5.659   3.204 -0.0941 -1.0629  0.0245
   28LER    HB1  533   7.211   5.571   3.242  0.2403 -0.9915 -0.2686
   28LER    HB2  534   7.191   5.672   3.101  1.6982  0.5893  0.7341
   28LER     CG  535   7.005   5.632   3.212 -0.6920  0.7131 -0.6681
   28LER     HG  536   6.968   5.700   3.135  1.3363  1.3533 -1.1558
   28LER    CD1  537   6.972   5.497   3.153 -0.0996 -1.1750 -0.2080
   28LER   HD11  538   7.024   5.477   3.060 -1.1238 -3.5535 -0.3302
   28LER   HD12  539   7.006   5.423   3.226  0.8987 -1.8290 -1.3006
   28LER   HD13  540   6.867   5.495   3.124 -0.0903 -2.5144 -0.2181
   28LER    CD2  541   6.929   5.652   3.344 -0.2523 -0.1239  0.2113
   28LER   HD21  542   6.938   5.754   3.382 -0.3340  0.0965 -0.3544
   28LER   HD22  543   6.821   5.645   3.330 -0.1447  0.8059 -1.2867
   28LER   HD23  544   6.953   5.578   3.420  1.2983  0.3169  0.1863
   28LER      C  545   7.359   5.778   3.300 -0.2855  0.0725  0.3954
   28LER      O  546   7.425   5.810   3.199  0.3778 -0.4438 -0.6756
   29LYR      N  547   7.407   5.741   3.417  0.1208  0.2460 -0.6915
   29LYR      H  548   7.338   5.701   3.479 -1.1938  1.9417 -0.9948
   29LYR     CA  549   7.543   5.742   3.465  0.1097 -0.1485 -0.1734
   29LYR     HA  550   7.597   5.822   3.414 -1.0270  0.1958 -0.8678
   29LYR     CB  551   7.532   5.779   3.619 -0.3850 -0.0787  0.4327
   29LYR    HB1  552   7.633   5.774   3.660 -0.4848  1.5357  0.9285
   29LYR    HB2  553   7.463   5.713   3.672 -1.8919  0.6107 -0.5829
   29LYR     CG  554   7.490   5.925   3.659 -0.4543 -0.0986 -0.1283
   29LYR    HG1  555   7.401   5.951   3.602  0.3081  1.0369 -0.8446
   29LYR    HG2  556   7.565   5.997   3.628 -0.6343 -0.3242 -1.1499
   29LYR     CD  557   7.468   5.938   3.814 -0.0727 -0.2443  0.1014
   29LYR    HD1  558   7.546   5.890   3.873  1.2496  0.5904 -0.9119
   29LYR    HD2  559   7.379   5.887   3.850 -1.3424  1.4498 -0.5046
   29LYR     CE  560   7.471   6.085   3.861  0.0294  0.2155  0.5405
   29LYR    HE1  561   7.572   6.119   3.836 -0.3753 -0.5659 -2.5371
   29LYR    HE2  562   7.449   6.080   3.967 -0.6133 -1.0733  0.3643
   29LYR     NZ  563   7.377   6.169   3.782  0.0149  0.4751 -0.1871
   29LYR    HZ1  564   7.399   6.187   3.685 -2.1951 -0.0401 -0.8315
   29LYR      C  565   7.619   5.611   3.447 -0.0980  0.0689 -0.3867
   29LYR      O  566   7.558   5.506   3.441 -0.3161  0.6251  0.3256
   30LER      N  567   7.747   5.620   3.431 -0.1298  0.5584  0.8390
   30LER      H  568   7.793   5.709   3.434  0.8992  0.0168  1.6078
   30LER     CA  569   7.823   5.500   3.381 -0.3397 -0.6569  0.6113
   30LER     HA  570   7.757   5.438   3.320 -1.9839  0.4561  1.1685
   30LER     CB  571   7.926   5.552   3.278  0.4428  0.0094  0.8911
   30LER    HB1  572   7.995   5.476   3.240  0.0376  1.6795 -3.8973
   30LER    HB2  573   7.988   5.631   3.318  0.5735  0.9211 -1.0061
   30LER     CG  574   7.873   5.603   3.141  0.0554 -0.1291  0.2555
   30LER     HG  575   7.788   5.538   3.118  1.4153 -1.6062 -0.7846
   30LER    CD1  576   7.823   5.744   3.138  0.2055 -0.0925  0.1966
   30LER   HD11  577   7.779   5.753   3.038 -1.6396  0.3758  1.0127
   30LER   HD12  578   7.741   5.763   3.207 -1.8770 -1.4947 -1.7311
   30LER   HD13  579   7.900   5.819   3.154 -0.9235  0.9655  0.8262
   30LER    CD2  580   7.976   5.587   3.030 -0.4964  0.0022 -0.0295
   30LER   HD21  581   7.939   5.621   2.933 -0.2264  0.5905  0.0708
   30LER   HD22  582   8.067   5.642   3.055 -0.8184 -0.0389  1.2610
   30LER   HD23  583   7.993   5.480   3.019 -1.9943 -0.4644  1.7019
   30LER      C  584   7.892   5.413   3.486 -0.1983 -0.0887  0.4873
   30LER      O  585   7.989   5.455   3.548  0.7435 -0.6357  0.3271
   31LER      N  586   7.856   5.285   3.477 -0.1903  0.1521 -0.7264
   31LER      H  587   7.774   5.270   3.420  1.0166  0.7527 -2.7097
   31LER     CA  588   7.933   5.173   3.528 -0.2814  0.5673  0.2436
   31LER     HA  589   8.007   5.212   3.598 -1.3685 -0.2515  1.9331
   31LER     CB  590   7.847   5.079   3.611 -0.3065 -0.7901 -0.2916
   31LER    HB1  591   7.914   4.998   3.640 -0.9439 -1.4273 -0.5587
   31LER    HB2  592   7.769   5.031   3.552 -0.3501 -0.3312 -0.6062
   31LER     CG  593   7.788   5.145   3.735  0.3832  0.4450  0.2666
   31LER     HG  594   7.743   5.239   3.705 -1.4550 -1.3961 -3.3472
   31LER    CD1  595   7.686   5.045   3.790 -0.0743 -0.1585  0.2081
   31LER   HD11  596   7.602   5.026   3.723  1.5643 -0.3196 -1.9091
   31LER   HD12  597   7.732   4.952   3.822 -2.0564 -0.7522  1.4790
   31LER   HD13  598   7.648   5.091   3.882  3.5684  2.4309  0.6731
   31LER    CD2  599   7.894   5.169   3.843 -0.1172 -0.2270  0.1731
   31LER   HD21  600   7.860   5.216   3.935 -0.1238  0.7584 -0.3132
   31LER   HD22  601   7.947   5.075   3.858 -0.1069 -0.2989 -0.2847
   31LER   HD23  602   7.968   5.239   3.805 -1.0077  0.1755 -0.8744
   31LER      C  603   8.007   5.098   3.416 -0.0752 -0.6603  0.6190
   31LER      O  604   7.970   4.984   3.374  0.2350 -0.6209 -0.0660
   32LY0      N  605   6.428   4.916   3.375  0.2385  0.7463  0.3884
   32LY0     H1  606   6.414   4.832   3.319  3.5303 -0.9223  1.7901
   32LY0     H2  607   6.463   4.889   3.466 -1.3551  1.2673  1.1828
   32LY0     H3  608   6.338   4.954   3.402  0.8188  1.2011  1.7544
   32LY0     CA  609   6.498   5.016   3.300 -0.5528  0.6865 -0.7941
   32LY0     HA  610   6.597   4.975   3.281 -0.2877  0.0340  1.5793
   32LY0     CB  611   6.432   5.027   3.159 -0.2258  0.4992  0.2766
   32LY0    HB1  612   6.325   5.046   3.168 -0.7048 -1.9089  0.4679
   32LY0    HB2  613   6.428   4.930   3.109 -1.0161  0.7523 -0.1600
   32LY0     CG  614   6.494   5.136   3.065  0.3806 -0.0520 -0.2873
   32LY0    HG1  615   6.602   5.119   3.072  0.8733  0.9964 -3.5045
   32LY0    HG2  616   6.466   5.235   3.102  1.8119  0.4206 -0.3846
   32LY0     CD  617   6.443   5.119   2.917  0.2110  0.8045 -0.1220
   32LY0    HD1  618   6.335   5.102   2.923  0.2326  0.5361 -0.4152
   32LY0    HD2  619   6.490   5.039   2.860  0.1868  1.2471 -0.7707
   32LY0     CE  620   6.450   5.247   2.841 -0.3904  1.1191  0.2742
   32LY0    HE1  621   6.553   5.283   2.846  0.4123 -1.0326  0.0304
   32LY0    HE2  622   6.383   5.322   2.883 -0.9372  0.2342  1.0290
   32LY0     NZ  623   6.418   5.234   2.698  0.4234 -0.0881 -0.2639
   32LY0    HZ1  624   6.382   5.319   2.658 -0.7209 -0.3330  0.2109
   32LY0    HZ2  625   6.497   5.198   2.646 -0.1640 -1.5056 -0.2315
   32LY0    HZ3  626   6.343   5.168   2.682 -0.4546  1.1599 -1.5447
   32LY0      C  627   6.516   5.142   3.372  0.2331 -0.4571 -0.5021
   32LY0      O  628   6.429   5.187   3.443  0.3283 -0.1477 -0.6645
   33LER      N  629   6.635   5.206   3.372  0.1787  0.1663 -0.7278
   33LER      H  630   6.706   5.192   3.302  1.0578  0.7006  0.0363
   33LER     CA  631   6.672   5.312   3.462 -0.4073  0.0933  0.2891
   33LER     HA  632   6.631   5.279   3.557  0.8412 -1.0060  0.4843
   33LER     CB  633   6.822   5.315   3.475 -0.9868 -0.0882 -0.5572
   33LER    HB1  634   6.840   5.407   3.531  2.2715 -0.8806 -0.0831
   33LER    HB2  635   6.868   5.321   3.376 -1.0956  1.9585 -0.5318
   33LER     CG  636   6.884   5.204   3.553 -0.3540 -0.0683  0.8741
   33LER     HG  637   6.902   5.124   3.481 -2.3760  1.0101 -0.9259
   33LER    CD1  638   7.027   5.248   3.607 -0.3739 -0.0858 -0.1200
   33LER   HD11  639   7.016   5.292   3.706 -1.4335  0.2168 -0.3600
   33LER   HD12  640   7.085   5.156   3.601 -1.9845 -1.1258 -0.2753
   33LER   HD13  641   7.066   5.322   3.537 -1.6704  0.0271 -0.7577
   33LER    CD2  642   6.802   5.161   3.673 -0.2651  0.2695  0.2227
   33LER   HD21  643   6.714   5.109   3.634  1.9709 -1.9103 -2.3249
   33LER   HD22  644   6.860   5.099   3.742  1.4561  1.9059  0.3240
   33LER   HD23  645   6.775   5.246   3.734  1.4456 -0.8331  2.6970
   33LER      C  646   6.621   5.456   3.416 -0.3583  0.3859 -1.0005
   33LER      O  647   6.565   5.466   3.308 -0.0481  0.4957 -0.1649
   34LY0      N  648   5.806   6.714   3.779  0.6083  0.2192 -0.0052
   34LY0     H1  649   5.824   6.616   3.796 -1.8775 -0.4208 -0.6254
   34LY0     H2  650   5.706   6.730   3.777 -0.1180 -3.0096  1.9677
   34LY0     H3  651   5.831   6.741   3.685  0.8346 -1.0327 -0.3229
   34LY0     CA  652   5.862   6.810   3.880 -0.8379  0.4307  0.8895
   34LY0     HA  653   5.827   6.906   3.841 -0.0268  0.9769  1.4791
   34LY0     CB  654   5.796   6.786   4.019 -0.4830  0.1792 -0.2169
   34LY0    HB1  655   5.847   6.855   4.086 -0.8174 -0.0900  0.3184
   34LY0    HB2  656   5.831   6.693   4.065 -0.7547  0.2403  0.1170
   34LY0     CG  657   5.647   6.810   4.025  0.3407 -0.2413  0.3240
   34LY0    HG1  658   5.605   6.772   3.932  1.4956 -0.3201 -0.1875
   34LY0    HG2  659   5.638   6.919   4.020 -0.0285 -0.3193 -1.0051
   34LY0     CD  660   5.579   6.744   4.151 -0.9894 -0.7167 -0.0020
   34LY0    HD1  661   5.476   6.778   4.160 -0.3967  0.8758  1.4385
   34LY0    HD2  662   5.620   6.786   4.243  0.0332 -2.1380  0.2396
   34LY0     CE  663   5.580   6.588   4.157 -0.3152  0.2322 -0.5473
   34LY0    HE1  664   5.685   6.560   4.153 -0.2737  0.3452 -0.2991
   34LY0    HE2  665   5.528   6.543   4.073  1.1734 -2.2018 -0.2430
   34LY0     NZ  666   5.524   6.547   4.289 -0.1442  0.1406  0.6837
   34LY0    HZ1  667   5.547   6.450   4.304 -1.7436 -0.8396 -2.5028
   34LY0    HZ2  668   5.568   6.601   4.363  0.6366  0.2371  0.1569
   34LY0    HZ3  669   5.423   6.543   4.292 -0.3861  2.1176 -1.9343
   34LY0      C  670   6.021   6.830   3.895  0.3009 -0.1959  0.7990
   34LY0      O  671   6.067   6.944   3.921  0.1800 -0.6894 -0.2498
   35LER      N  672   6.098   6.726   3.868  0.2365 -0.0548  0.4221
   35LER      H  673   6.045   6.648   3.833 -1.3821  0.7957  0.8660
   35LER     CA  674   6.249   6.719   3.892 -0.5020  0.4716  0.1126
   35LER     HA  675   6.288   6.811   3.937 -1.7117  1.3048 -0.4829
   35LER     CB  676   6.283   6.611   4.006  0.3356 -0.5651  0.4078
   35LER    HB1  677   6.391   6.628   4.015  0.1883  1.0406 -0.4513
   35LER    HB2  678   6.270   6.511   3.964 -0.0497 -0.3356 -0.0260
   35LER     CG  679   6.215   6.639   4.139 -0.5302 -0.2678 -0.4518
   35LER     HG  680   6.110   6.614   4.123 -0.4198 -0.3700 -1.0436
   35LER    CD1  681   6.272   6.539   4.237 -0.4795  0.4755  0.5078
   35LER   HD11  682   6.250   6.437   4.205  1.9209 -0.3872  1.3483
   35LER   HD12  683   6.380   6.540   4.223 -0.7899 -0.3144 -3.1022
   35LER   HD13  684   6.240   6.555   4.339 -2.5179  0.7583 -0.1335
   35LER    CD2  685   6.239   6.780   4.197  0.5133 -0.1887 -0.0133
   35LER   HD21  686   6.202   6.849   4.121 -2.7143 -1.4975  0.2185
   35LER   HD22  687   6.170   6.790   4.280  1.1446  0.1401  0.4840
   35LER   HD23  688   6.341   6.801   4.229  0.7913 -0.7088 -0.5485
   35LER      C  689   6.330   6.691   3.761 -0.0548  1.4376  0.0220
   35LER      O  690   6.274   6.643   3.662 -0.2667  0.0892  0.2475
   36LYR      N  691   6.461   6.722   3.774 -0.0452  0.5034  0.2062
   36LYR      H  692   6.484   6.768   3.861  1.3090 -1.7552  1.1384
   36LYR     CA  693   6.568   6.652   3.701  0.1400 -0.0590  0.8469
   36LYR     HA  694   6.523   6.572   3.642 -0.0489  1.4912 -1.1828
   36LYR     CB  695   6.637   6.743   3.596 -0.5471  0.0688  0.3807
   36LYR    HB1  696   6.656   6.837   3.648 -0.7587 -0.0434  0.6590
   36LYR    HB2  697   6.571   6.760   3.511 -0.1097 -0.9121 -0.1753
   36LYR     CG  698   6.774   6.687   3.541  0.2530  0.0325 -1.0397
   36LYR    HG1  699   6.748   6.593   3.494  3.0895 -1.3813 -0.0282
   36LYR    HG2  700   6.849   6.674   3.620  0.6242  0.4406 -1.3179
   36LYR     CD  701   6.842   6.776   3.439  0.3759  0.0972 -0.1197
   36LYR    HD1  702   6.881   6.863   3.492 -0.0063  1.1762 -1.5465
   36LYR    HD2  703   6.776   6.805   3.357 -0.4355  0.0942  0.5135
   36LYR     CE  704   6.957   6.696   3.374  0.6732  0.5530 -0.2313
   36LYR    HE1  705   6.909   6.611   3.325  1.7341 -0.3004  0.1757
   36LYR    HE2  706   7.037   6.665   3.442  0.3070 -2.7150 -1.1543
   36LYR     NZ  707   7.009   6.771   3.265  0.0644  0.4148 -0.7471
   36LYR    HZ1  708   6.940   6.809   3.202 -0.9693 -1.0853 -0.5539
   36LYR      C  709   6.663   6.583   3.799 -0.1353 -0.2458 -0.0454
   36LYR      O  710   6.688   6.635   3.908  0.1507  0.8311 -0.0085
   37LER      N  711   6.708   6.465   3.762  0.0123  0.1444 -0.0702
   37LER      H  712   6.674   6.431   3.673  0.5663  1.0747 -0.6541
   37LER     CA  713   6.814   6.396   3.831  0.1360  0.4007  0.9010
   37LER     HA  714   6.847   6.446   3.922  4.5181 -0.5271  0.0380
   37LER     CB  715   6.765   6.256   3.872 -0.3239 -0.0765 -0.0580
   37LER    HB1  716   6.847   6.197   3.912 -0.8121 -0.8019 -0.1116
   37LER    HB2  717   6.741   6.197   3.784 -1.3828  1.1278 -0.6165
   37LER     CG  718   6.650   6.243   3.974 -0.1441  0.2229 -0.1673
   37LER     HG  719   6.550   6.253   3.932  0.2986  1.6487 -0.9738
   37LER    CD1  720   6.655   6.103   4.041 -0.6733 -0.0472 -0.3782
   37LER   HD11  721   6.637   6.021   3.972 -0.1371 -0.1110 -0.4454
   37LER   HD12  722   6.757   6.081   4.072 -0.9935 -2.2917 -0.7744
   37LER   HD13  723   6.586   6.096   4.125 -1.2497 -0.5030 -0.8805
   37LER    CD2  724   6.666   6.340   4.093 -0.9117  0.8226  0.8029
   37LER   HD21  725   6.655   6.446   4.070 -4.7193  0.9107  2.3112
   37LER   HD22  726   6.579   6.338   4.159 -1.5010 -1.0680  0.0158
   37LER   HD23  727   6.756   6.310   4.148  0.3572 -1.3511 -2.2174
   37LER      C  728   6.936   6.369   3.741  0.8644 -0.1400  0.0136
   37LER      O  729   6.922   6.366   3.623  0.1896  0.4316 -0.1083
   38LER      N  730   7.046   6.341   3.804  0.0733  0.3257  0.4235
   38LER      H  731   7.045   6.358   3.903 -1.8756 -0.5623  0.5920
   38LER     CA  732   7.177   6.318   3.746  0.3819  0.7474  0.1492
   38LER     HA  733   7.167   6.275   3.647 -0.4203 -0.3298  0.6745
   38LER     CB  734   7.251   6.448   3.741 -0.4499  0.4215  0.1108
   38LER    HB1  735   7.354   6.426   3.714 -0.7153  0.6517 -1.1631
   38LER    HB2  736   7.256   6.502   3.836  1.6852 -0.9156  0.8291
   38LER     CG  737   7.210   6.547   3.636  0.2129 -0.0759  0.5251
   38LER     HG  738   7.102   6.563   3.643  0.3373  0.8416  0.4529
   38LER    CD1  739   7.277   6.682   3.661  0.6794  0.4153  0.7161
   38LER   HD11  740   7.237   6.753   3.589  0.7520  1.3882  1.6155
   38LER   HD12  741   7.239   6.723   3.754  0.0451  0.9872  0.2145
   38LER   HD13  742   7.386   6.679   3.668  0.9109 -0.8459 -1.9339
   38LER    CD2  743   7.236   6.495   3.490  0.4611 -0.2556  0.2198
   38LER   HD21  744   7.340   6.463   3.482  0.7294  1.0568 -2.2784
   38LER   HD22  745   7.168   6.414   3.463  1.5124 -0.1034 -3.3333
   38LER   HD23  746   7.216   6.581   3.426  2.2931  0.8644  1.0819
   38LER      C  747   7.265   6.222   3.836 -0.0518 -0.3064  0.3247
   38LER      O  748   7.246   6.211   3.961  0.0041 -0.3442 -1.0532
   39LY0      N  749   7.416   7.220   3.340 -0.1599  0.0953  0.4814
   39LY0     H1  750   7.401   7.151   3.412 -0.9500 -0.4587 -0.2067
   39LY0     H2  751   7.439   7.165   3.259  1.8374 -0.8039  1.5769
   39LY0     H3  752   7.490   7.285   3.362 -0.1232  0.3905 -0.4745
   39LY0     CA  753   7.277   7.271   3.315  0.3861  0.4088 -0.0415
   39LY0     HA  754   7.230   7.317   3.403 -0.7850  1.1519 -1.0241
   39LY0     CB  755   7.262   7.384   3.211 -0.8632 -0.7611  0.2177
   39LY0    HB1  756   7.258   7.342   3.110 -1.7676  0.6972 -0.3759
   39LY0    HB2  757   7.348   7.451   3.208 -1.6886  0.3074 -0.3566
   39LY0     CG  758   7.139   7.478   3.219 -0.3618 -0.3982  0.2108
   39LY0    HG1  759   7.044   7.425   3.227 -0.9851  0.6726  0.1579
   39LY0    HG2  760   7.146   7.547   3.135  0.2685  0.4876  0.9725
   39LY0     CD  761   7.155   7.564   3.343  0.4953  0.6136  0.1140
   39LY0    HD1  762   7.247   7.622   3.335  0.2328  0.9810 -0.3327
   39LY0    HD2  763   7.155   7.498   3.429 -2.4287  1.6344  1.0232
   39LY0     CE  764   7.044   7.665   3.374  0.3125 -0.4016 -0.2215
   39LY0    HE1  765   6.951   7.623   3.333  1.1354 -2.1385 -0.4020
   39LY0    HE2  766   7.080   7.762   3.341 -0.8394  0.6773  1.4954
   39LY0     NZ  767   7.023   7.679   3.520  0.0124  0.6354 -0.0280
   39LY0    HZ1  768   6.983   7.602   3.571 -0.0415  2.6314  3.2391
   39LY0    HZ2  769   7.110   7.700   3.568  0.3815  0.3855 -0.5680
   39LY0    HZ3  770   6.964   7.757   3.546  0.6507  0.0960  3.6492
   39LY0      C  771   7.179   7.152   3.277  0.3989  0.4188 -0.2575
   39LY0      O  772   7.063   7.143   3.319  0.1788 -0.2782 -0.3002
   40LER      N  773   7.220   7.054   3.193  0.1310 -0.2960  0.1656
   40LER      H  774   7.317   7.069   3.169 -0.6462  4.6654 -0.9599
   40LER     CA  775   7.142   6.939   3.157  0.7287  0.1795 -0.1181
   40LER     HA  776   7.047   6.968   3.113 -0.2587  0.0085  1.7894
   40LER     CB  777   7.212   6.868   3.036 -0.3749 -0.1468  0.2897
   40LER    HB1  778   7.168   6.771   3.016  2.5379 -1.2250 -1.5682
   40LER    HB2  779   7.318   6.856   3.061 -0.2674  1.0612  0.4684
   40LER     CG  780   7.190   6.940   2.895 -0.4218  0.6142  0.4062
   40LER     HG  781   7.214   7.045   2.909  2.4280  0.1017 -0.0086
   40LER    CD1  782   7.281   6.878   2.795 -0.7070  0.7535  0.0129
   40LER   HD11  783   7.380   6.886   2.840 -1.1430  1.4061  0.8895
   40LER   HD12  784   7.253   6.777   2.767  1.5578  0.6021 -2.0750
   40LER   HD13  785   7.275   6.938   2.703 -0.6479  0.5360 -0.1341
   40LER    CD2  786   7.047   6.927   2.837 -0.1987  0.4080 -0.1012
   40LER   HD21  787   6.987   7.000   2.892 -0.6283 -0.8043  1.1119
   40LER   HD22  788   7.037   6.950   2.731 -2.0656  1.4712  0.2571
   40LER   HD23  789   7.007   6.827   2.857  1.4606 -0.7560 -2.1813
   40LER      C  790   7.115   6.850   3.273 -0.6440 -0.4282  0.2674
   40LER      O  791   7.196   6.837   3.363  0.6628 -0.4721 -0.5266
   41U      O5'  792   5.106   7.849   2.952  0.3418 -0.6022  0.7619
   41U      H5T  793   5.166   7.787   2.909  0.5950  0.5186 -0.5520
   41U      C5'  794   4.986   7.783   2.987 -0.4713 -1.1898  0.6181
   41U     H5'1  795   4.977   7.773   3.095 -0.6277  1.6349  0.9535
   41U     H5'2  796   4.985   7.688   2.933 -3.1445  0.6256 -2.9855
   41U      C4'  797   4.872   7.864   2.933 -0.3011  0.2382  0.2224
   41U      H4'  798   4.785   7.800   2.947  0.1762 -0.5532 -0.3513
   41U      O4'  799   4.853   7.984   3.005 -0.0985  0.2304  0.2390
   41U      C1'  800   4.806   8.087   2.920  0.4525 -0.2014  0.3594
   41U      H1'  801   4.709   8.122   2.956  0.4391 -0.2427  0.3649
   41U       N1  802   4.896   8.200   2.916 -0.0957 -0.5974  0.6073
   41U       C6  803   5.029   8.188   2.932  0.2422  0.1804  0.1333
   41U       H6  804   5.075   8.097   2.970  1.8704  0.9263  0.0195
   41U       C5  805   5.119   8.290   2.925  0.1357 -0.1320 -0.5223
   41U       H5  806   5.225   8.270   2.938  0.3724  0.1743 -1.8374
   41U       C4  807   5.070   8.430   2.888  0.0203 -0.6063  1.1564
   41U       O4  808   5.143   8.530   2.874  0.5197 -0.1946  0.1853
   41U       N3  809   4.931   8.435   2.876 -0.1301  1.1668 -0.0317
   41U       H3  810   4.893   8.528   2.866 -1.0408  0.6223 -2.0432
   41U       C2  811   4.846   8.325   2.882  0.2007 -0.1390 -0.0575
   41U       O2  812   4.729   8.345   2.861  0.0155 -0.3792  0.4733
   41U      C3'  813   4.869   7.897   2.789  0.0904  0.1262  0.3142
   41U      H3'  814   4.969   7.929   2.758 -0.3239  1.3842  0.2400
   41U      C2'  815   4.778   8.021   2.781 -0.7486 -0.2913 -0.2883
   41U     H2'1  816   4.812   8.083   2.698  0.2580  0.9321  0.9840
   41U      O2'  817   4.647   7.974   2.770 -0.4033 -0.0542 -0.4109
   41U     HO'2  818   4.654   7.889   2.727 -0.5564 -0.7979  0.9776
   41U      O3'  819   4.819   7.797   2.701  0.5084  0.6661  0.2886
   42U        P  820   4.922   7.715   2.617 -0.3449  0.1008  0.0385
   42U      O1P  821   4.848   7.612   2.536 -0.4230 -0.0776 -0.1719
   42U      O2P  822   5.032   7.668   2.706  0.0545 -0.6630  0.0729
   42U      O5'  823   4.987   7.831   2.529  0.3756 -0.1307  1.0067
   42U      C5'  824   4.903   7.920   2.449  0.0617 -0.2695  0.2346
   42U     H5'1  825   4.816   7.951   2.507 -0.8175  0.0354 -1.1833
   42U     H5'2  826   4.864   7.872   2.359  1.3958 -0.9000 -0.0346
   42U      C4'  827   4.974   8.053   2.413 -0.5733 -0.0882 -0.4359
   42U      H4'  828   4.907   8.130   2.377  0.5467  1.0389 -0.1669
   42U      O4'  829   5.026   8.107   2.537  0.1519  0.3683  0.4181
   42U      C1'  830   5.151   8.184   2.505 -0.6043  0.5599 -0.2510
   42U      H1'  831   5.120   8.288   2.507 -0.7709  0.5058 -0.0491
   42U       N1  832   5.259   8.160   2.610  0.6255  0.4841 -0.0830
   42U       C6  833   5.254   8.049   2.693 -0.4614 -0.4706 -0.1984
   42U       H6  834   5.163   7.991   2.694 -0.3631 -0.7767  3.3143
   42U       C5  835   5.352   8.030   2.792  0.7291 -0.0813  0.0009
   42U       H5  836   5.349   7.947   2.860 -0.1772 -1.0300 -1.1602
   42U       C4  837   5.467   8.118   2.797  0.0805  0.2854 -0.2975
   42U       O4  838   5.560   8.114   2.878 -0.6837 -0.1202 -0.4494
   42U       N3  839   5.468   8.216   2.702  0.1112 -0.9330 -0.0118
   42U       H3  840   5.547   8.279   2.703 -1.1219  0.6758 -0.6703
   42U       C2  841   5.370   8.241   2.608 -0.8821  0.1661 -0.1694
   42U       O2  842   5.380   8.339   2.528 -0.2773 -0.0336 -0.8025
   42U      C3'  843   5.092   8.036   2.321 -0.0730 -0.7382 -0.0779
   42U      H3'  844   5.150   7.948   2.349 -0.7838 -0.3205  3.0198
   42U      C2'  845   5.185   8.155   2.360 -0.0527  0.6230 -1.1667
   42U     H2'1  846   5.287   8.116   2.361 -0.4472 -0.5312  1.5197
   42U      O2'  847   5.173   8.275   2.287 -0.1527  0.1066 -0.5335
   42U     HO'2  848   5.259   8.313   2.266 -0.2722 -0.1101 -1.4892
   42U      O3'  849   5.055   8.031   2.184 -0.4550  0.1953  0.1606
   43A        P  850   5.125   7.929   2.081  0.1404  0.3081  0.0505
   43A      O1P  851   5.040   7.920   1.962 -0.4138 -0.4403  0.1836
   43A      O2P  852   5.158   7.804   2.154  0.1710  0.4508  0.2554
   43A      O5'  853   5.259   8.011   2.061  0.0505  0.0558  0.4105
   43A      C5'  854   5.272   8.134   1.994 -0.0449 -0.4224  0.3535
   43A     H5'1  855   5.204   8.209   2.036  0.3392 -0.4303  1.0044
   43A     H5'2  856   5.246   8.129   1.888 -1.5940  1.9137  0.5326
   43A      C4'  857   5.419   8.191   1.995 -0.0196 -0.0150  0.3369
   43A      H4'  858   5.433   8.274   1.926 -1.7968 -0.6965 -0.9137
   43A      O4'  859   5.454   8.234   2.119 -0.5053 -0.0610 -0.3887
   43A      C1'  860   5.594   8.196   2.141  0.0267 -0.1344  0.0562
   43A      H1'  861   5.660   8.279   2.167  1.8966 -2.1670  2.2901
   43A       N9  862   5.602   8.109   2.259 -0.2365 -0.1372 -0.5129
   43A       C8  863   5.513   8.008   2.299 -0.5594 -0.3057 -0.2876
   43A       H8  864   5.427   7.975   2.242  0.0674  0.8268 -1.9712
   43A       N7  865   5.549   7.958   2.415  0.8901  0.1520  0.9455
   43A       C5  866   5.665   8.025   2.450  0.2981  0.1632 -0.1111
   43A       C6  867   5.763   8.021   2.558 -0.1905  0.0780  0.4634
   43A       N6  868   5.759   7.951   2.671  0.2047  0.8140  0.7306
   43A      H61  869   5.692   7.876   2.670 -1.8243  2.5434  0.4569
   43A      H62  870   5.849   7.933   2.714  1.4725 -0.1625 -2.0693
   43A       N1  871   5.879   8.090   2.551 -0.0416 -0.5112  0.2902
   43A       C2  872   5.893   8.177   2.448  0.6930 -0.1078  0.5624
   43A       H2  873   5.976   8.245   2.444  0.0011  0.6921 -2.3165
   43A       N3  874   5.817   8.187   2.343 -0.1275 -0.3255 -0.4315
   43A       C4  875   5.701   8.111   2.348 -0.4316  0.5905  0.2595
   43A      C3'  876   5.519   8.080   1.950 -0.0404 -0.5089 -0.4872
   43A      H3'  877   5.504   7.989   2.008  3.0433 -2.8118 -2.9035
   43A      C2'  878   5.649   8.134   2.012 -0.0966  0.3780 -0.1690
   43A     H2'1  879   5.721   8.055   2.032  0.1888  0.4377 -0.9244
   43A      O2'  880   5.712   8.231   1.929  0.3243  0.4219 -0.3038
   43A     HO'2  881   5.782   8.191   1.877 -1.7164 -0.9592 -2.1434
   43A      O3'  882   5.509   8.042   1.813 -0.0014  0.2118  0.4214
   44A        P  883   5.576   7.900   1.777  0.1510 -0.0094  0.2426
   44A      O1P  884   5.571   7.888   1.630  0.4280  0.3090 -0.1213
   44A      O2P  885   5.507   7.806   1.864  0.2951 -0.4680 -0.2441
   44A      O5'  886   5.731   7.897   1.819  0.1646 -0.3700 -0.1107
   44A      C5'  887   5.827   7.951   1.733  0.0815  0.1011 -0.6398
   44A     H5'1  888   5.808   8.055   1.706  3.7612  1.1402  0.0842
   44A     H5'2  889   5.839   7.881   1.651  0.2503 -3.0171  1.8478
   44A      C4'  890   5.968   7.958   1.794 -0.3648 -0.1031 -0.0663
   44A      H4'  891   6.028   8.017   1.725  0.3765 -0.6066  0.1295
   44A      O4'  892   5.953   8.028   1.918 -0.2726  0.2674 -0.1978
   44A      C1'  893   6.061   7.987   2.005 -0.0420 -0.0834  0.3978
   44A      H1'  894   6.115   8.079   2.031  1.9617 -0.4961 -1.9483
   44A       N9  895   6.006   7.912   2.118  0.8073 -0.5183  0.1871
   44A       C8  896   5.878   7.873   2.147  0.6186 -0.0556  0.1577
   44A       H8  897   5.800   7.891   2.074  1.3843 -1.3513 -1.0432
   44A       N7  898   5.858   7.817   2.264 -0.6045  0.1486 -0.1505
   44A       C5  899   5.989   7.838   2.322  0.0375  0.0861  0.1656
   44A       C6  900   6.046   7.820   2.455  0.0352 -0.6669  0.7292
   44A       N6  901   5.982   7.770   2.553  0.3303  0.2987  0.2748
   44A      H61  902   5.883   7.757   2.543  0.4841  0.8696 -2.9573
   44A      H62  903   6.032   7.757   2.640  0.6227 -0.7575 -0.0417
   44A       N1  904   6.180   7.842   2.478 -0.6350  0.4904  0.2639
   44A       C2  905   6.252   7.888   2.377  0.2616  0.3360  0.2763
   44A       H2  906   6.359   7.896   2.391  0.1526  0.1615  1.2515
   44A       N3  907   6.211   7.912   2.252 -0.0509  0.2232  0.1986
   44A       C4  908   6.077   7.889   2.232 -0.5295  0.0440 -0.4933
   44A      C3'  909   6.050   7.836   1.823  0.0847 -0.0590  0.4828
   44A      H3'  910   5.992   7.771   1.888  2.8572 -2.8862  0.4080
   44A      C2'  911   6.154   7.897   1.918 -0.9553 -0.5013  0.7752
   44A     H2'1  912   6.188   7.810   1.975 -0.6838 -1.4349 -0.7370
   44A      O2'  913   6.262   7.976   1.863 -0.2906 -0.2755  1.3139
   44A     HO'2  914   6.349   7.939   1.877  0.8053  0.2769 -2.7944
   44A      O3'  915   6.101   7.766   1.703 -0.3111 -0.5074 -0.0469
   45U        P  916   6.171   7.621   1.709  0.0047 -0.2121  0.1449
   45U      O1P  917   6.233   7.594   1.577 -0.7952  0.2507  0.1747
   45U      O2P  918   6.076   7.522   1.757  0.3140 -0.9503 -0.1771
   45U      O5'  919   6.289   7.638   1.814 -0.0830  0.3347  0.2567
   45U      C5'  920   6.411   7.704   1.778  0.1956 -0.3358 -0.3054
   45U     H5'1  921   6.395   7.802   1.734  2.2027  0.5643  0.8149
   45U     H5'2  922   6.456   7.637   1.705 -0.8546 -0.6431 -0.6786
   45U      C4'  923   6.505   7.706   1.897 -0.0473 -0.5744  0.0754
   45U      H4'  924   6.589   7.761   1.856  1.0162 -1.5846  0.8570
   45U      O4'  925   6.455   7.767   2.011  0.6706  0.2264 -0.2378
   45U      C1'  926   6.510   7.704   2.131  0.3095  0.3082 -0.0025
   45U      H1'  927   6.540   7.783   2.201 -1.9134  0.2869  1.0647
   45U       N1  928   6.409   7.621   2.204 -0.3758  0.3557 -0.4228
   45U       C6  929   6.290   7.586   2.146  0.4147  0.7538  0.1892
   45U       H6  930   6.272   7.594   2.040 -1.5897  0.6539  0.4978
   45U       C5  931   6.192   7.532   2.220 -0.2067 -0.2573  0.5972
   45U       H5  932   6.095   7.518   2.174  0.6885  0.2357 -1.5999
   45U       C4  933   6.209   7.508   2.365  0.5790  0.6070 -0.1966
   45U       O4  934   6.122   7.468   2.445  0.2160 -0.4474  0.9234
   45U       N3  935   6.333   7.546   2.420  0.4469 -0.3092  1.0639
   45U       H3  936   6.351   7.514   2.515 -0.6714  1.1060  1.7820
   45U       C2  937   6.438   7.600   2.343  0.7278  0.0272  0.6244
   45U       O2  938   6.551   7.612   2.394 -0.0229 -0.0107 -0.6280
   45U      C3'  939   6.564   7.579   1.944  0.4657 -0.0304  0.3786
   45U      H3'  940   6.479   7.512   1.957  0.1820  0.5656  1.8101
   45U      C2'  941   6.624   7.623   2.079  0.0844 -0.1590 -0.1059
   45U     H2'1  942   6.647   7.536   2.141  1.2063  0.0263 -0.2346
   45U      O2'  943   6.733   7.711   2.055 -0.4341 -0.4961  0.5869
   45U     HO'2  944   6.786   7.667   1.989  0.1105 -0.8654  1.2507
   45U      O3'  945   6.666   7.522   1.859  0.1024 -0.3996 -0.3308
   46U        P  946   6.668   7.370   1.831  0.0961 -0.0037 -0.4323
   46U      O1P  947   6.775   7.341   1.731 -0.0641  0.1762  0.8928
   46U      O2P  948   6.531   7.320   1.806  0.5597  0.4750 -0.0162
   46U      O5'  949   6.726   7.308   1.963  0.4692  0.2997  0.0678
   46U      C5'  950   6.847   7.361   2.022  0.9272  0.3990  0.1922
   46U     H5'1  951   6.850   7.469   2.038  2.3916  0.7078 -1.8312
   46U     H5'2  952   6.936   7.328   1.968  0.7901  0.1795  0.1015
   46U      C4'  953   6.868   7.298   2.161 -0.2901  0.0339 -1.0233
   46U      H4'  954   6.968   7.325   2.194 -0.2983 -0.0212 -0.9528
   46U      O4'  955   6.765   7.346   2.246 -0.5382 -0.2426 -1.1807
   46U      C1'  956   6.751   7.257   2.353  0.3919 -0.2497  1.0511
   46U      H1'  957   6.808   7.288   2.441  1.7980 -0.4113  0.2231
   46U       N1  958   6.604   7.249   2.383  0.4968  0.1145  0.1907
   46U       C6  959   6.513   7.232   2.281  0.0351  0.4875 -0.2874
   46U       H6  960   6.537   7.249   2.177 -3.3533  2.8738 -0.8475
   46U       C5  961   6.388   7.205   2.305  0.5926  0.6276  0.3796
   46U       H5  962   6.314   7.190   2.228 -0.6838  1.2212  1.4494
   46U       C4  963   6.339   7.170   2.438  0.0617  0.3041  0.0545
   46U       O4  964   6.230   7.123   2.461  0.5705  0.0881  0.1307
   46U       N3  965   6.434   7.194   2.536 -0.0781  0.5844 -0.5369
   46U       H3  966   6.410   7.191   2.634  1.0700 -1.0336 -0.2754
   46U       C2  967   6.567   7.217   2.516 -0.7768  0.4810  0.1574
   46U       O2  968   6.654   7.199   2.608  0.5865 -0.7399  0.4141
   46U      C3'  969   6.851   7.142   2.168 -0.2278 -0.5820 -0.3237
   46U      H3'  970   6.764   7.119   2.107 -1.1065  3.4439 -0.8640
   46U      C2'  971   6.808   7.125   2.312  0.2012  0.2835 -0.8021
   46U     H2'1  972   6.736   7.043   2.309  1.3959 -0.7985 -2.9551
   46U      O2'  973   6.908   7.106   2.412 -0.2397  0.6094  0.2479
   46U     HO'2  974   6.911   7.013   2.436  2.5178  0.5409 -0.1095
   46U      O3'  975   6.972   7.069   2.138  0.2625 -0.6440  0.3867
   47A        P  976   6.977   6.916   2.107  0.3070  0.0707  0.4611
   47A      O1P  977   7.112   6.868   2.065  0.2921 -0.7701  0.5923
   47A      O2P  978   6.868   6.895   2.012 -0.7210 -0.1454 -0.0199
   47A      O5'  979   6.942   6.850   2.248 -0.0972 -0.2810 -0.2319
   47A      C5'  980   7.051   6.806   2.339 -0.2383  0.4899 -0.6876
   47A     H5'1  981   7.125   6.883   2.360  1.6774 -1.6408  0.9259
   47A     H5'2  982   7.092   6.710   2.308 -2.8500 -1.1631  0.5650
   47A      C4'  983   6.994   6.759   2.473 -0.0579 -0.6699 -0.0631
   47A      H4'  984   7.075   6.732   2.541  1.2966  1.3857 -0.7822
   47A      O4'  985   6.901   6.851   2.524 -0.0874 -0.3877 -0.5385
   47A      C1'  986   6.807   6.775   2.602 -0.2332  0.2474  0.3891
   47A      H1'  987   6.828   6.796   2.707 -2.2694  0.4698  0.7794
   47A       N9  988   6.667   6.807   2.568  0.1687 -0.2112  0.2523
   47A       C8  989   6.621   6.852   2.449  0.2981  1.1354  0.2724
   47A       H8  990   6.688   6.851   2.365 -0.7040  1.9647 -0.5589
   47A       N7  991   6.492   6.880   2.447 -0.8832  0.4954  0.1146
   47A       C5  992   6.451   6.825   2.574 -0.0218 -0.5024 -0.0061
   47A       C6  993   6.328   6.811   2.640 -0.4650  0.2065 -0.1417
   47A       N6  994   6.213   6.857   2.599  0.1122 -0.1779  0.1856
   47A      H61  995   6.214   6.927   2.527 -1.0257  0.1031  0.4213
   47A      H62  996   6.131   6.848   2.658 -0.8884 -4.8035 -1.4819
   47A       N1  997   6.322   6.742   2.757 -0.3991 -0.0862  0.3140
   47A       C2  998   6.436   6.699   2.812 -0.1533 -0.1522 -0.1160
   47A       H2  999   6.421   6.650   2.908 -1.7770 -4.3928 -2.2822
   47A       N3 1000   6.561   6.726   2.771  0.2999  0.3422 -1.0766
   47A       C4 1001   6.560   6.786   2.650  0.4968  0.2775  0.6282
   47A      C3' 1002   6.922   6.626   2.461 -0.5392 -0.4540 -0.0167
   47A      H3' 1003   6.856   6.628   2.374  0.2606 -0.6140 -0.6424
   47A      C2' 1004   6.828   6.626   2.584  0.2088  0.5186  0.1182
   47A     H2'1 1005   6.730   6.583   2.567 -0.6565  2.1303  0.8466
   47A      O2' 1006   6.891   6.572   2.706  0.0141  0.2805 -0.1916
   47A     HO'2 1007   6.852   6.488   2.729 -0.4851  1.0100  1.8882
   47A      O3' 1008   7.002   6.512   2.457  1.1368 -0.1900  0.2152
   48U        P 1009   6.944   6.373   2.395  0.1154 -0.3570 -0.1361
   48U      O1P 1010   7.052   6.278   2.390 -0.1500  0.4451  0.3629
   48U      O2P 1011   6.869   6.413   2.271  0.1276 -0.2782  0.5856
   48U      O5' 1012   6.842   6.321   2.513  0.5049  0.0591 -0.0893
   48U      C5' 1013   6.886   6.238   2.615 -0.4617 -0.6479 -0.3299
   48U     H5'1 1014   6.974   6.278   2.666  0.9771 -3.4139 -0.4948
   48U     H5'2 1015   6.912   6.138   2.581 -2.7301 -2.3145  2.3803
   48U      C4' 1016   6.777   6.201   2.715  0.0538 -0.3410 -0.0640
   48U      H4' 1017   6.823   6.183   2.813  0.1516  0.9622  0.1487
   48U      O4' 1018   6.708   6.323   2.735 -0.3517  0.2837 -0.2243
   48U      C1' 1019   6.566   6.291   2.759 -0.2665  0.3915 -0.0188
   48U      H1' 1020   6.531   6.333   2.854 -2.0411  0.8299 -0.8280
   48U       N1 1021   6.480   6.354   2.653 -0.0879  0.6647 -0.2801
   48U       C6 1022   6.525   6.365   2.522  0.2651  0.3043  0.3295
   48U       H6 1023   6.617   6.316   2.493 -0.0835 -0.3022  0.2339
   48U       C5 1024   6.450   6.437   2.433 -0.5158  0.7556  0.0184
   48U       H5 1025   6.492   6.447   2.334  2.5036  0.8052  1.2032
   48U       C4 1026   6.336   6.510   2.465 -0.0543  0.6170 -0.3018
   48U       O4 1027   6.266   6.588   2.404  0.2309 -0.2867 -0.1163
   48U       N3 1028   6.287   6.473   2.592  0.4595  0.3586  0.5259
   48U       H3 1029   6.190   6.494   2.613 -0.1130 -1.1531 -0.4497
   48U       C2 1030   6.355   6.400   2.687 -0.4405  0.5334 -0.1449
   48U       O2 1031   6.308   6.377   2.797  0.1146 -0.3225 -0.3289
   48U      C3' 1032   6.669   6.106   2.673 -0.0848  0.7358 -0.3723
   48U      H3' 1033   6.644   6.123   2.569 -0.9470  2.7536  0.1304
   48U      C2' 1034   6.553   6.146   2.760  1.2613  0.1181 -1.0253
   48U     H2'1 1035   6.452   6.115   2.732  0.5507  0.2099  1.2835
   48U      O2' 1036   6.571   6.112   2.895 -0.7432  0.4823 -0.2427
   48U     HO'2 1037   6.630   6.036   2.887 -0.3701  0.7918 -0.5018
   48U      O3' 1038   6.713   5.971   2.688 -0.3665 -0.3413  0.2220
   49C        P 1039   6.656   5.849   2.604  0.0437  0.1797  0.1040
   49C      O1P 1040   6.743   5.729   2.640  0.7607 -0.1613  0.1474
   49C      O2P 1041   6.637   5.879   2.463 -0.4090 -0.0779 -0.3991
   49C      O5' 1042   6.511   5.821   2.662 -0.5805  0.4292  0.2064
   49C      C5' 1043   6.498   5.760   2.784 -0.3541  0.0830 -0.3664
   49C     H5'1 1044   6.566   5.810   2.854  0.1595  0.7547 -1.3235
   49C     H5'2 1045   6.531   5.656   2.783  0.4761  0.1929  2.8662
   49C      C4' 1046   6.365   5.781   2.854 -0.2147  0.0325  0.2104
   49C      H4' 1047   6.366   5.745   2.957  1.3783 -0.0431  0.1896
   49C      O4' 1048   6.329   5.925   2.855 -0.6888  0.7987 -0.3300
   49C      C1' 1049   6.199   5.946   2.820 -0.3964  1.1686 -0.0256
   49C      H1' 1050   6.162   6.001   2.906  1.3538  0.6520  1.1156
   49C       N1 1051   6.185   6.028   2.693 -0.2332  0.0925 -0.5596
   49C       C6 1052   6.251   5.996   2.580 -0.5528  0.7486 -0.3752
   49C       H6 1053   6.330   5.922   2.587  1.0469  2.4954  1.2373
   49C       C5 1054   6.228   6.058   2.460 -0.2713 -0.4829  0.0969
   49C       H5 1055   6.274   6.032   2.366  0.5312 -1.7793  0.8282
   49C       C4 1056   6.142   6.172   2.474 -0.6571 -0.1162 -0.2267
   49C       N4 1057   6.127   6.252   2.371  0.0363 -0.0202 -0.2085
   49C      H41 1058   6.164   6.226   2.281  2.0258 -1.2338  0.8602
   49C      H42 1059   6.061   6.326   2.390  0.6006 -0.1182  2.5883
   49C       N3 1060   6.077   6.207   2.578  0.9511  0.1096 -0.0296
   49C       C2 1061   6.091   6.137   2.687  0.0745  0.8428 -0.5153
   49C       O2 1062   6.004   6.159   2.782  0.0557  0.6316 -0.5140
   49C      C3' 1063   6.247   5.715   2.787  0.6522  1.3319 -0.4016
   49C      H3' 1064   6.264   5.704   2.680 -2.9620 -3.2600 -0.8485
   49C      C2' 1065   6.131   5.807   2.821  0.4415  0.1185 -0.5016
   49C     H2'1 1066   6.046   5.790   2.755 -0.0371 -1.0485  0.3703
   49C      O2' 1067   6.081   5.786   2.956 -0.0088  0.0687 -0.3148
   49C     HO'2 1068   6.096   5.696   2.985  0.2297 -0.1584 -1.1293
   49C      O3' 1069   6.225   5.581   2.839  0.0185 -0.3223 -0.3615
   50U        P 1070   6.145   5.470   2.768  0.6192 -0.1240  0.2393
   50U      O1P 1071   6.140   5.356   2.863 -0.1169  0.3190 -0.1743
   50U      O2P 1072   6.200   5.453   2.635 -0.0642 -0.2034 -0.2320
   50U      O5' 1073   5.995   5.532   2.752  0.2486  0.3922  0.0766
   50U      C5' 1074   5.887   5.496   2.842  0.1884  0.2492  0.1682
   50U     H5'1 1075   5.911   5.523   2.945 -0.3503 -1.7852  0.8751
   50U     H5'2 1076   5.875   5.388   2.837  2.2762 -0.0624  1.0560
   50U      C4' 1077   5.748   5.552   2.811 -0.2520  0.6956  0.3836
   50U      H4' 1078   5.688   5.533   2.900  0.9693 -1.3236  0.8316
   50U      O4' 1079   5.743   5.697   2.800  0.7597 -0.0190 -0.2897
   50U      C1' 1080   5.652   5.738   2.697  0.1498  0.1565  0.5306
   50U      H1' 1081   5.578   5.808   2.738 -0.4720 -0.6531  0.8234
   50U       N1 1082   5.721   5.809   2.584  0.0962  0.1624 -0.3089
   50U       C6 1083   5.853   5.789   2.551 -0.1402 -0.0319  0.3454
   50U       H6 1084   5.914   5.728   2.616 -1.5929 -0.6525  1.1666
   50U       C5 1085   5.918   5.861   2.457  0.1878 -0.2578  0.5034
   50U       H5 1086   6.025   5.850   2.449  0.4845  2.1563  0.2052
   50U       C4 1087   5.853   5.955   2.375 -0.2371  0.4621  0.6113
   50U       O4 1088   5.904   6.025   2.290  0.1995  0.5533 -0.3756
   50U       N3 1089   5.715   5.944   2.390 -0.1147 -0.2200 -0.6187
   50U       H3 1090   5.652   5.993   2.328 -2.9266 -0.7494  1.6100
   50U       C2 1091   5.645   5.876   2.489 -0.4778 -0.2687  0.6815
   50U       O2 1092   5.525   5.871   2.481  0.0605  0.5453  0.0841
   50U      C3' 1093   5.680   5.490   2.694 -0.1617 -0.5639  0.0608
   50U      H3' 1094   5.758   5.472   2.620  0.5690  1.7689  0.1606
   50U      C2' 1095   5.584   5.612   2.660  0.2153 -0.4443 -0.1751
   50U     H2'1 1096   5.566   5.622   2.553  0.3332  1.8724 -0.0229
   50U      O2' 1097   5.464   5.599   2.729 -0.3996  0.0601 -0.1530
   50U     HO'2 1098   5.447   5.506   2.747  3.0257 -0.2431  2.6088
   50U      O3' 1099   5.618   5.367   2.705  1.0337  0.4934  0.8937
   51A        P 1100   5.566   5.282   2.583  0.0695 -0.1582  0.1037
   51A      O1P 1101   5.476   5.186   2.645  1.2122 -0.1723  0.2943
   51A      O2P 1102   5.685   5.227   2.509  0.4042  0.3733 -0.4235
   51A      O5' 1103   5.487   5.378   2.482  0.0300 -0.0730  0.0898
   51A      C5' 1104   5.347   5.391   2.496  0.1273  0.3592 -0.1010
   51A     H5'1 1105   5.327   5.436   2.593 -0.7617 -1.1317  0.4458
   51A     H5'2 1106   5.307   5.290   2.503  0.9366  0.1416  2.6280
   51A      C4' 1107   5.284   5.460   2.375 -0.4372 -0.3647  0.5255
   51A      H4' 1108   5.178   5.468   2.397 -0.8365 -0.0868 -1.3628
   51A      O4' 1109   5.343   5.589   2.356 -0.0215  0.5124  0.0348
   51A      C1' 1110   5.337   5.628   2.221 -0.3463 -0.0172  1.0505
   51A      H1' 1111   5.284   5.722   2.209 -1.3318 -0.9526 -4.5221
   51A       N9 1112   5.468   5.666   2.175  0.3887 -0.6469  0.2094
   51A       C8 1113   5.591   5.641   2.232  0.2177  0.2034 -0.5814
   51A       H8 1114   5.605   5.586   2.323  0.8690  0.8281 -0.3018
   51A       N7 1115   5.692   5.704   2.181 -0.0157  0.1345  0.6799
   51A       C5 1116   5.632   5.763   2.069  0.4710  0.0668 -0.2625
   51A       C6 1117   5.680   5.846   1.966 -0.5652 -0.4982  0.4833
   51A       N6 1118   5.810   5.882   1.957  0.6231  0.0798  0.4097
   51A      H61 1119   5.874   5.835   2.019  0.0469 -3.5050 -1.4679
   51A      H62 1120   5.845   5.938   1.880  0.0621 -1.2170 -0.8307
   51A       N1 1121   5.600   5.892   1.869  0.5058  0.3004 -0.1393
   51A       C2 1122   5.471   5.853   1.874 -0.4544 -0.1107  0.5310
   51A       H2 1123   5.408   5.898   1.799  1.2787  1.5380 -0.0049
   51A       N3 1124   5.411   5.777   1.964 -0.2188  0.3863  0.3733
   51A       C4 1125   5.496   5.739   2.064  0.3194 -1.0679  0.1238
   51A      C3' 1126   5.303   5.390   2.242  0.3841  0.0295  0.0406
   51A      H3' 1127   5.409   5.374   2.222  0.1526  0.0653 -1.2989
   51A      C2' 1128   5.267   5.511   2.155  0.2306  0.5375  0.0781
   51A     H2'1 1129   5.302   5.494   2.054 -2.2577  2.6217 -1.2616
   51A      O2' 1130   5.128   5.523   2.156 -0.5420 -0.1453 -0.1069
   51A     HO'2 1131   5.082   5.566   2.084 -0.9678  0.6457  0.6186
   51A      O3' 1132   5.221   5.270   2.234  0.3552 -0.2132  0.0558
   52U        P 1133   5.249   5.165   2.123  0.1692  0.0998  0.2973
   52U      O1P 1134   5.140   5.067   2.113 -0.3717  0.2274 -0.0577
   52U      O2P 1135   5.384   5.116   2.152 -0.0151 -0.3609  0.5240
   52U      O5' 1136   5.251   5.244   1.987  0.7214 -0.1414 -0.4505
   52U      C5' 1137   5.128   5.292   1.928  0.3198 -0.2457 -0.0831
   52U     H5'1 1138   5.074   5.357   1.998  1.8525  0.3977  0.5353
   52U     H5'2 1139   5.054   5.212   1.920 -0.5740  0.6511 -1.0797
   52U      C4' 1140   5.157   5.369   1.793  0.4801  0.8909 -0.0590
   52U      H4' 1141   5.055   5.368   1.754 -0.2387  0.7703  1.7228
   52U      O4' 1142   5.211   5.498   1.820 -0.0093  0.0507  0.0290
   52U      C1' 1143   5.298   5.531   1.705  1.0223 -0.9650  0.0691
   52U      H1' 1144   5.268   5.627   1.662 -0.6543 -0.1452  2.7690
   52U       N1 1145   5.439   5.539   1.731  0.7237 -0.3672 -0.0919
   52U       C6 1146   5.498   5.447   1.818 -0.3159 -1.0728  0.2633
   52U       H6 1147   5.433   5.383   1.876 -2.0897  1.1345  0.8701
   52U       C5 1148   5.632   5.445   1.838 -0.6778 -0.2025  0.7656
   52U       H5 1149   5.683   5.373   1.900  0.7364 -0.3085 -0.4533
   52U       C4 1150   5.717   5.538   1.772 -0.0424 -0.0375  0.1940
   52U       O4 1151   5.840   5.545   1.776  0.3373  0.6059 -0.5770
   52U       N3 1152   5.650   5.628   1.684  0.2252  0.4320  0.6137
   52U       H3 1153   5.709   5.683   1.623  0.2398 -3.1627 -3.1206
   52U       C2 1154   5.513   5.635   1.658 -0.2928 -0.1307 -0.4582
   52U       O2 1155   5.462   5.705   1.575 -0.4062 -0.7583 -0.4267
   52U      C3' 1156   5.233   5.294   1.689  0.1115  0.3174 -0.0063
   52U      H3' 1157   5.320   5.253   1.741 -1.2626 -0.8332  1.5015
   52U      C2' 1158   5.269   5.415   1.606  0.0516 -0.6423  0.0721
   52U     H2'1 1159   5.357   5.387   1.549  0.1746 -1.0411  0.4509
   52U      O2' 1160   5.156   5.448   1.514  0.2799  0.5079 -0.4969
   52U     HO'2 1161   5.117   5.362   1.499 -0.8587  0.9627 -0.2297
   52U      O3' 1162   5.163   5.196   1.606  0.1576 -0.1095 -0.4286
   53U        P 1163   5.249   5.093   1.524  0.1534  0.0305  0.1542
   53U      O1P 1164   5.159   4.990   1.471 -0.1371  0.1647 -0.8073
   53U      O2P 1165   5.357   5.054   1.614  0.3016 -0.5395  0.6590
   53U      O5' 1166   5.297   5.184   1.399  0.0691  0.2330 -0.1232
   53U      C5' 1167   5.229   5.192   1.278  0.1150 -0.1603  0.5785
   53U     H5'1 1168   5.135   5.242   1.300 -0.3331 -0.1684 -1.1877
   53U     H5'2 1169   5.224   5.088   1.246  1.2608  0.7766 -3.0532
   53U      C4' 1170   5.300   5.261   1.157  0.4255  0.7569  0.4451
   53U      H4' 1171   5.233   5.253   1.072 -0.0525 -2.7151  0.9948
   53U      O4' 1172   5.325   5.396   1.175  0.5713 -0.0127 -0.3141
   53U      C1' 1173   5.457   5.417   1.115  0.3260  0.3989  0.0777
   53U      H1' 1174   5.457   5.506   1.053 -0.0956  0.5304  0.2644
   53U       N1 1175   5.567   5.440   1.217  0.6017  0.0135 -0.4143
   53U       C6 1176   5.558   5.402   1.345 -0.5635  0.3783  0.0059
   53U       H6 1177   5.467   5.362   1.387  1.0426 -1.3591  2.0170
   53U       C5 1178   5.660   5.431   1.430  0.6035  0.6169  0.2223
   53U       H5 1179   5.651   5.415   1.537  0.4547  1.5282  0.3516
   53U       C4 1180   5.785   5.480   1.387  0.6585 -0.4105  0.1283
   53U       O4 1181   5.882   5.483   1.460  0.1882 -0.3920 -0.3991
   53U       N3 1182   5.794   5.512   1.250  0.2218  0.2302 -0.5736
   53U       H3 1183   5.886   5.541   1.220  0.2966  1.2175  0.5609
   53U       C2 1184   5.686   5.491   1.169 -0.0582  0.2205  0.5153
   53U       O2 1185   5.714   5.518   1.049  0.3655 -0.1244  0.2702
   53U      C3' 1186   5.417   5.178   1.117 -0.6412  0.2789  0.4850
   53U      H3' 1187   5.479   5.155   1.204  0.0555  1.3751  0.2916
   53U      C2' 1188   5.489   5.287   1.032  0.4334  0.4211  0.6767
   53U     H2'1 1189   5.594   5.260   1.034  1.0056  2.4026  3.2524
   53U      O2' 1190   5.433   5.287   0.894  0.0262  0.6534 -0.3709
   53U     HO'2 1191   5.422   5.194   0.869  0.3976  0.9381 -1.6474
   53U      O3' 1192   5.391   5.063   1.038 -0.3602  0.0069  0.5870
   54C        P 1193   5.484   4.935   1.039  0.1641 -0.2561 -0.0776
   54C      O1P 1194   5.421   4.839   0.952 -0.5122  0.3216 -0.7681
   54C      O2P 1195   5.490   4.898   1.180  0.3975 -0.3973  0.0231
   54C      O5' 1196   5.629   4.975   0.983  0.5063 -0.3471 -0.7057
   54C      C5' 1197   5.659   4.997   0.845 -0.0288  0.3221 -0.9137
   54C     H5'1 1198   5.586   5.063   0.799  0.7776 -0.0529 -2.8056
   54C     H5'2 1199   5.662   4.901   0.794 -1.0554 -1.9403  2.8368
   54C      C4' 1200   5.794   5.069   0.826  0.0677  0.6570 -0.2021
   54C      H4' 1201   5.813   5.102   0.724  1.7361 -0.7111 -0.3844
   54C      O4' 1202   5.804   5.178   0.917  0.0650  0.1615  0.5778
   54C      C1' 1203   5.937   5.204   0.950 -0.4011  0.5236  0.0189
   54C      H1' 1204   5.959   5.298   0.899  2.0515  0.0780  0.1171
   54C       N1 1205   5.969   5.217   1.093 -0.5091 -0.2135 -0.3460
   54C       C6 1206   5.906   5.145   1.188 -0.5473  0.7610  0.0805
   54C       H6 1207   5.819   5.087   1.163 -1.8215  2.5922  0.0805
   54C       C5 1208   5.945   5.155   1.320 -0.8796 -0.3746 -0.1995
   54C       H5 1209   5.915   5.091   1.402  0.7164  1.2753  1.7600
   54C       C4 1210   6.041   5.257   1.349 -0.3253  0.3806  0.4360
   54C       N4 1211   6.106   5.252   1.462 -0.3282  0.5330  0.5452
   54C      H41 1212   6.085   5.173   1.522 -0.6114 -0.2159 -0.5072
   54C      H42 1213   6.187   5.312   1.464 -1.7039  2.5496 -0.7259
   54C       N3 1214   6.098   5.336   1.259 -0.2361 -0.2486 -1.0356
   54C       C2 1215   6.058   5.322   1.130 -0.2019 -0.3804 -0.5838
   54C       O2 1216   6.092   5.412   1.054 -0.6286 -0.0913  0.7779
   54C      C3' 1217   5.909   4.978   0.865  0.1582  0.0086 -0.1532
   54C      H3' 1218   5.878   4.935   0.961 -0.5689 -2.3740 -1.3948
   54C      C2' 1219   6.023   5.080   0.892 -0.2603  0.0247  0.3397
   54C     H2'1 1220   6.096   5.040   0.961 -1.1448  1.8387  2.4488
   54C      O2' 1221   6.079   5.134   0.768 -0.5069 -0.3209 -0.9057
   54C     HO'2 1222   6.143   5.070   0.737 -1.4374 -0.6666 -2.2139
   54C      O3' 1223   5.950   4.888   0.765  0.4072 -0.3929 -0.6910
   55C        P 1224   6.051   4.769   0.794  0.5206 -0.0292 -0.0860
   55C      O1P 1225   6.021   4.665   0.692  0.0598 -0.0752 -0.0417
   55C      O2P 1226   6.043   4.738   0.939  0.1610  0.5022  0.4322
   55C      O5' 1227   6.197   4.825   0.771 -0.0705 -0.4756  0.3572
   55C      C5' 1228   6.248   4.866   0.644 -0.8369  0.2063 -0.1963
   55C     H5'1 1229   6.176   4.928   0.590 -0.5420  0.9772  0.2831
   55C     H5'2 1230   6.260   4.786   0.570  0.4529 -0.0173  0.2422
   55C      C4' 1231   6.380   4.940   0.659  0.5819 -0.5922 -0.4785
   55C      H4' 1232   6.419   4.981   0.565  4.4064 -1.1579  0.6719
   55C      O4' 1233   6.350   5.044   0.747 -0.1356 -0.3499  0.0055
   55C      C1' 1234   6.471   5.075   0.814  0.0234  0.1557  0.3956
   55C      H1' 1235   6.504   5.173   0.778  1.3154 -0.7287 -0.9501
   55C       N1 1236   6.448   5.076   0.962 -0.4486 -0.3426 -0.9096
   55C       C6 1237   6.348   4.996   1.013  0.2110  0.0091  0.4849
   55C       H6 1238   6.300   4.923   0.950  1.7036  1.3403 -2.4012
   55C       C5 1239   6.315   5.009   1.142 -0.2552 -0.0252 -0.4900
   55C       H5 1240   6.237   4.950   1.188  1.4442 -0.9041  1.4076
   55C       C4 1241   6.390   5.097   1.222  0.6673 -0.5035 -1.2732
   55C       N4 1242   6.358   5.110   1.350  0.2897 -0.1908 -0.0268
   55C      H41 1243   6.280   5.062   1.392  1.0192 -2.6628 -1.2792
   55C      H42 1244   6.422   5.159   1.411  2.5949  0.9890 -3.1330
   55C       N3 1245   6.489   5.173   1.176 -0.4722 -0.0180 -0.3902
   55C       C2 1246   6.526   5.157   1.047 -1.3805  0.6000  0.0533
   55C       O2 1247   6.632   5.201   1.011 -0.1539 -0.3106 -0.1964
   55C      C3' 1248   6.496   4.860   0.719  0.4919  0.1322 -0.4416
   55C      H3' 1249   6.455   4.807   0.805 -1.0419  2.3024  0.2639
   55C      C2' 1250   6.575   4.977   0.780  1.0694 -0.4327  0.2149
   55C     H2'1 1251   6.639   4.938   0.860 -0.7559 -1.5737  1.1847
   55C      O2' 1252   6.652   5.048   0.688  0.1389  0.2502  0.8135
   55C     HO'2 1253   6.675   4.982   0.621 -2.6258 -2.0656  1.9370
   55C      O3' 1254   6.578   4.794   0.620  0.0078  0.1580  1.1973
   56G        P 1255   6.650   4.658   0.652  0.5487  0.4357 -0.2059
   56G      O1P 1256   6.734   4.618   0.540 -0.3902  0.3446 -0.3660
   56G      O2P 1257   6.543   4.570   0.698  0.6358 -0.0439  0.3253
   56G      O5' 1258   6.747   4.688   0.779  0.4398 -0.2635  0.4285
   56G      C5' 1259   6.872   4.747   0.748 -0.1826  0.2532  0.6152
   56G     H5'1 1260   6.858   4.826   0.675 -0.1946  2.8799  3.2584
   56G     H5'2 1261   6.927   4.670   0.694 -2.2458  0.7214 -2.3825
   56G      C4' 1262   6.949   4.796   0.872  0.2222 -0.9996 -0.6081
   56G      H4' 1263   7.040   4.845   0.839 -0.1193 -0.7163 -1.1409
   56G      O4' 1264   6.865   4.880   0.953  0.0021 -0.1756 -0.3379
   56G      C1' 1265   6.923   4.886   1.085  0.1424 -0.3581  0.0680
   56G      H1' 1266   6.969   4.981   1.114  0.4768 -0.2589 -0.7523
   56G       N9 1267   6.812   4.862   1.184  0.1440  0.2773  0.0229
   56G       C8 1268   6.682   4.825   1.163 -0.1119  0.1765 -0.3749
   56G       H8 1269   6.656   4.785   1.066  1.0814 -0.5396 -0.4260
   56G       N7 1270   6.606   4.819   1.270  0.3008  0.4868  0.0055
   56G       C5 1271   6.692   4.866   1.366 -0.8457  0.2724 -0.6653
   56G       C6 1272   6.676   4.888   1.503  0.4611  0.0484  0.1185
   56G       O6 1273   6.574   4.880   1.569  0.5484 -0.3285 -0.3980
   56G       N1 1274   6.790   4.917   1.574 -0.3343 -0.1517  0.6244
   56G       H1 1275   6.789   4.911   1.675 -0.8667  1.4797  0.7442
   56G       C2 1276   6.911   4.923   1.518 -0.4334  0.3303 -0.4459
   56G       N2 1277   7.012   4.963   1.588 -0.1107  0.1259  0.2519
   56G      H21 1278   6.992   4.974   1.687  0.6204  1.0084  0.3125
   56G      H22 1279   7.079   5.007   1.527 -2.6646  2.3222 -1.1739
   56G       N3 1280   6.935   4.913   1.388 -0.8680  0.2239  1.0296
   56G       C4 1281   6.820   4.882   1.319 -0.8279  0.1720 -0.0291
   56G      C3' 1282   6.994   4.692   0.972 -0.0916 -0.2736  0.1005
   56G      H3' 1283   6.906   4.634   0.996 -0.2063 -0.1997 -0.1385
   56G      C2' 1284   7.031   4.776   1.088 -0.7107 -0.4677  0.5827
   56G     H2'1 1285   7.025   4.723   1.182 -0.7418  1.1088  1.5122
   56G      O2' 1286   7.157   4.842   1.063  0.1888 -0.2420  0.1603
   56G     HO'2 1287   7.224   4.798   1.116 -1.7130 -2.9584  0.5318
   56G      O3' 1288   7.098   4.598   0.927  0.2612  0.2329  0.6454
   57U        P 1289   7.109   4.468   1.015  0.3396  0.1577 -0.0618
   57U      O1P 1290   7.201   4.378   0.944 -0.6082 -0.2757  0.9044
   57U      O2P 1291   6.971   4.416   1.028 -0.3971 -0.1437 -0.0246
   57U      O5' 1292   7.168   4.504   1.154 -0.0134  0.1946  0.4817
   57U      C5' 1293   7.298   4.563   1.166 -0.8077 -0.2020 -0.0327
   57U     H5'1 1294   7.314   4.652   1.105  1.4791  0.6761  1.6931
   57U     H5'2 1295   7.371   4.490   1.131 -1.5348 -0.6219 -0.6967
   57U      C4' 1296   7.332   4.587   1.314 -0.5253  0.0087 -0.5539
   57U      H4' 1297   7.435   4.623   1.317 -1.2355  2.2107 -0.0089
   57U      O4' 1298   7.251   4.688   1.383  0.4980  0.0268 -0.6255
   57U      C1' 1299   7.219   4.646   1.517 -0.6245 -0.0921 -0.3248
   57U      H1' 1300   7.234   4.729   1.586  1.5482 -1.1947  0.6098
   57U       N1 1301   7.075   4.615   1.548 -0.0655 -0.1281  0.5519
   57U       C6 1302   6.983   4.591   1.451  0.1782 -0.1567  0.5356
   57U       H6 1303   7.022   4.578   1.351 -1.2955  1.6447 -0.3270
   57U       C5 1304   6.850   4.581   1.473  0.0136 -0.3981  0.8287
   57U       H5 1305   6.782   4.564   1.390 -0.5640  1.5738  0.8463
   57U       C4 1306   6.798   4.594   1.608  0.2033  0.6131  0.2383
   57U       O4 1307   6.680   4.571   1.640  0.8550 -0.7588 -0.1287
   57U       N3 1308   6.890   4.621   1.703  0.2490  0.1799  0.4628
   57U       H3 1309   6.860   4.625   1.800 -0.6769  1.0820  0.1593
   57U       C2 1310   7.030   4.626   1.678  0.5887  0.3768  0.0268
   57U       O2 1311   7.111   4.645   1.769 -0.1999  0.2680 -0.3982
   57U      C3' 1312   7.328   4.465   1.406 -0.3675  0.3773 -0.0151
   57U      H3' 1313   7.241   4.406   1.378  0.0695  1.3253 -4.0640
   57U      C2' 1314   7.317   4.529   1.544  0.3037  0.1561 -0.4584
   57U     H2'1 1315   7.280   4.458   1.619 -1.9612  0.3119 -1.3424
   57U      O2' 1316   7.444   4.585   1.589  0.8145  0.4092  0.2810
   57U     HO'2 1317   7.438   4.604   1.683  1.2047 -0.2183  0.4346
   57U      O3' 1318   7.444   4.388   1.386 -0.8696  0.0146  0.4407
   58A        P 1319   7.445   4.234   1.394  0.4669 -0.0576 -0.2084
   58A      O1P 1320   7.576   4.185   1.353  0.0901 -0.7393  0.1921
   58A      O2P 1321   7.335   4.188   1.308 -0.5993  0.1047  0.1649
   58A      O5' 1322   7.417   4.192   1.544  0.1984 -0.3970  0.1376
   58A      C5' 1323   7.519   4.204   1.641  0.0042  0.4086 -0.1844
   58A     H5'1 1324   7.572   4.299   1.631  0.3986  0.1351 -0.7444
   58A     H5'2 1325   7.593   4.126   1.620  1.1215  0.7333  2.1940
   58A      C4' 1326   7.465   4.200   1.781  0.5556 -0.1548 -0.3074
   58A      H4' 1327   7.541   4.196   1.858  0.6366  0.1243 -0.3723
   58A      O4' 1328   7.371   4.303   1.813  0.3458 -1.0047  0.5362
   58A      C1' 1329   7.276   4.252   1.904 -0.1790 -0.7272  0.0069
   58A      H1' 1330   7.288   4.310   1.995 -2.5541  0.5986 -0.4519
   58A       N9 1331   7.139   4.272   1.857 -0.1513  0.5256 -0.7628
   58A       C8 1332   7.094   4.298   1.730  0.1378 -0.1319 -0.0234
   58A       H8 1333   7.156   4.284   1.643  1.1069 -1.2309  0.8152
   58A       N7 1334   6.966   4.320   1.719 -0.4024  0.5635  0.5885
   58A       C5 1335   6.924   4.318   1.851 -0.1751  0.0153  0.6900
   58A       C6 1336   6.803   4.319   1.922 -0.1772  0.6257  0.2596
   58A       N6 1337   6.686   4.335   1.861 -0.2546 -0.1563 -0.3097
   58A      H61 1338   6.682   4.376   1.769 -0.0197  2.7090  0.8536
   58A      H62 1339   6.608   4.340   1.924  0.3544 -2.9756  0.8412
   58A       N1 1340   6.801   4.311   2.057  0.1358  0.1242 -0.7092
   58A       C2 1341   6.910   4.289   2.122 -0.1593  0.3706  0.4746
   58A       H2 1342   6.905   4.300   2.229 -0.5347  0.0554  0.4880
   58A       N3 1343   7.032   4.272   2.067  0.8580 -0.2885 -0.4693
   58A       C4 1344   7.031   4.283   1.933 -0.3876 -0.1622 -0.2473
   58A      C3' 1345   7.386   4.074   1.806  0.0046  0.3451  0.2146
   58A      H3' 1346   7.310   4.066   1.727 -0.5446 -2.0603  0.9040
   58A      C2' 1347   7.306   4.105   1.930 -0.4770  0.5267  0.4940
   58A     H2'1 1348   7.216   4.044   1.928 -0.3455  0.3146  0.8325
   58A      O2' 1349   7.375   4.093   2.054 -0.3278  0.1210  0.6081
   58A     HO'2 1350   7.466   4.067   2.042 -0.3018  0.5897 -0.2867
   58A      O3' 1351   7.476   3.962   1.815  0.6254  0.2124 -0.0379
   59C        P 1352   7.423   3.815   1.786  0.1449  0.4623  0.6107
   59C      O1P 1353   7.527   3.721   1.816  0.3877  0.3291  0.2931
   59C      O2P 1354   7.364   3.813   1.645 -0.3573 -0.1936  0.3863
   59C      O5' 1355   7.299   3.796   1.881  0.2042 -0.1146  0.0099
   59C      C5' 1356   7.313   3.769   2.017 -0.6658 -0.0997 -0.9631
   59C     H5'1 1357   7.354   3.858   2.066 -0.5931 -1.0236  0.7167
   59C     H5'2 1358   7.376   3.682   2.037 -1.4465 -0.6565 -0.8693
   59C      C4' 1359   7.181   3.743   2.089  0.4329  0.2317 -0.1601
   59C      H4' 1360   7.197   3.706   2.190 -1.5746 -1.0630 -0.2490
   59C      O4' 1361   7.105   3.861   2.085 -0.5903  0.1692  0.1250
   59C      C1' 1362   6.969   3.824   2.085 -0.2280  0.3565 -0.3447
   59C      H1' 1363   6.936   3.850   2.186  1.0489  1.8450 -0.2718
   59C       N1 1364   6.881   3.900   1.984  0.6153  0.0827 -0.2928
   59C       C6 1365   6.928   3.911   1.854 -0.1338  0.7004 -0.0834
   59C       H6 1366   7.028   3.884   1.825  0.5724  1.9907  1.0236
   59C       C5 1367   6.847   3.975   1.766  0.0456  0.3938 -0.3030
   59C       H5 1368   6.879   3.996   1.664  1.7691  2.6712  0.6137
   59C       C4 1369   6.712   4.009   1.807  0.9218  0.1168  0.4110
   59C       N4 1370   6.628   4.065   1.723 -0.4266  0.8335 -0.2091
   59C      H41 1371   6.663   4.091   1.632  3.2286 -2.4069  0.0246
   59C      H42 1372   6.543   4.109   1.756 -1.1154  0.7118 -1.7147
   59C       N3 1373   6.665   3.983   1.929 -0.0609 -0.4140  0.3385
   59C       C2 1374   6.748   3.930   2.019 -0.9161 -0.4851  0.4180
   59C       O2 1375   6.706   3.906   2.131 -0.1683 -0.2445 -0.1241
   59C      C3' 1376   7.092   3.636   2.016 -0.1351 -1.1084 -0.2220
   59C      H3' 1377   7.100   3.662   1.910  0.9294 -2.6112 -0.5462
   59C      C2' 1378   6.954   3.671   2.073 -0.6533  0.4436 -0.8950
   59C     H2'1 1379   6.875   3.638   2.005 -0.6877  2.1640 -1.7312
   59C      O2' 1380   6.941   3.626   2.204 -0.4320  0.3350  0.3297
   59C     HO'2 1381   6.941   3.530   2.203 -1.0093  0.2916  1.8502
   59C      O3' 1382   7.143   3.504   2.048  0.5953  0.3355  0.1094
   60U        P 1383   7.072   3.374   1.996 -0.0375 -0.0082  0.3324
   60U      O1P 1384   7.174   3.274   2.026  0.2098 -0.4385 -0.1078
   60U      O2P 1385   7.030   3.400   1.858  0.5467 -0.1869 -0.3527
   60U      O5' 1386   6.947   3.361   2.095  0.0490  0.5653 -0.1577
   60U      C5' 1387   6.979   3.322   2.232 -0.4057 -0.3315  0.7468
   60U     H5'1 1388   7.048   3.398   2.269  0.4399 -1.2881  1.1777
   60U     H5'2 1389   7.022   3.222   2.218 -0.4368 -0.1903 -0.4373
   60U      C4' 1390   6.856   3.314   2.309 -0.4763  0.1076 -0.5336
   60U      H4' 1391   6.880   3.278   2.409 -0.7099 -0.2600 -0.6073
   60U      O4' 1392   6.777   3.440   2.322 -0.0883  0.0470 -0.4387
   60U      C1' 1393   6.639   3.415   2.333 -0.4529  1.6096  0.1459
   60U      H1' 1394   6.612   3.430   2.437 -2.8460 -0.3643 -0.0940
   60U       N1 1395   6.550   3.497   2.244  0.0878  0.1810 -0.6715
   60U       C6 1396   6.593   3.531   2.114  0.3074 -0.0059  0.1002
   60U       H6 1397   6.694   3.504   2.085 -0.1431 -1.4326 -0.2542
   60U       C5 1398   6.509   3.598   2.029 -0.5009 -0.3972  0.0629
   60U       H5 1399   6.550   3.635   1.936  2.6227 -0.3302  1.3444
   60U       C4 1400   6.374   3.634   2.064 -0.2686 -1.4737 -0.4000
   60U       O4 1401   6.303   3.713   2.007  0.6312  0.3616 -0.2160
   60U       N3 1402   6.348   3.597   2.193 -0.0636  0.8427 -0.0414
   60U       H3 1403   6.259   3.624   2.232  0.4221  0.6838  1.2375
   60U       C2 1404   6.423   3.522   2.281 -0.0408 -0.3004  0.9113
   60U       O2 1405   6.375   3.473   2.383  0.0871 -0.0756  0.3257
   60U      C3' 1406   6.758   3.219   2.247 -0.1706  0.3198  0.0631
   60U      H3' 1407   6.749   3.235   2.139 -2.4601  0.5178  0.2389
   60U      C2' 1408   6.623   3.260   2.317 -0.2666  0.7192  0.1829
   60U     H2'1 1409   6.538   3.228   2.257  0.9008 -0.1135 -1.0925
   60U      O2' 1410   6.615   3.198   2.454  0.3184  0.0124  0.1900
   60U     HO'2 1411   6.647   3.108   2.444 -1.2738 -0.5135 -0.4811
   60U      O3' 1412   6.804   3.081   2.265 -0.0017  0.5087  0.2282
   61U        P 1413   6.726   2.964   2.189 -0.4706  0.0256  0.1432
   61U      O1P 1414   6.586   2.977   2.234  0.0193 -0.0051 -0.7000
   61U      O2P 1415   6.808   2.848   2.219  0.5599  0.2802  0.3048
   61U      O5' 1416   6.733   3.018   2.041  0.4036 -0.0600  0.1395
   61U      C5' 1417   6.852   3.040   1.973 -0.1630  1.0146 -0.5025
   61U     H5'1 1418   6.911   2.948   1.970 -2.2771 -0.4163 -0.5197
   61U     H5'2 1419   6.899   3.120   2.031 -1.6399  1.9687 -0.5635
   61U      C4' 1420   6.827   3.085   1.836  0.1018  0.1148  0.2792
   61U      H4' 1421   6.921   3.105   1.783 -0.3717 -0.6108 -0.8852
   61U      O4' 1422   6.749   2.990   1.765 -0.3691 -0.1948  0.3646
   61U      C1' 1423   6.619   3.049   1.731  0.2381 -0.4731  0.2644
   61U      H1' 1424   6.627   3.092   1.631  2.8298  0.4745  0.8137
   61U       N1 1425   6.503   2.954   1.732  0.2133  0.1342 -0.2629
   61U       C6 1426   6.480   2.849   1.821 -0.5935  0.6890  0.4715
   61U       H6 1427   6.546   2.838   1.906  0.4935  1.0324 -0.3055
   61U       C5 1428   6.390   2.750   1.790 -0.4843  0.1288 -0.8944
   61U       H5 1429   6.381   2.664   1.854 -0.6123  0.1710 -0.8572
   61U       C4 1430   6.294   2.766   1.685 -0.3473 -0.7285  0.0044
   61U       O4 1431   6.204   2.696   1.650 -0.4369 -0.2368 -0.3816
   61U       N3 1432   6.306   2.883   1.614  0.6258 -0.2097 -0.1499
   61U       H3 1433   6.236   2.894   1.542 -0.0961 -1.0911  0.4050
   61U       C2 1434   6.408   2.974   1.629  0.0909  0.6638 -0.8088
   61U       O2 1435   6.401   3.083   1.580 -0.1771  0.4582  0.7626
   61U      C3' 1436   6.743   3.216   1.845  0.5762 -0.1447  0.0312
   61U      H3' 1437   6.750   3.269   1.940 -1.0764  0.2910 -0.0627
   61U      C2' 1438   6.603   3.172   1.826  0.1259  0.2641  0.0280
   61U     H2'1 1439   6.565   3.134   1.921 -1.3876 -0.3776 -0.8095
   61U      O2' 1440   6.518   3.277   1.779  0.4146  0.1634 -0.0105
   61U     HO'2 1441   6.569   3.352   1.748 -1.8924  1.4807 -0.8413
   61U      O3' 1442   6.800   3.308   1.756 -0.4152 -0.3334  0.4085
   61U      H3T 1443   6.888   3.322   1.793  0.5856 -0.4290 -1.7445
   62G      O5' 1444   5.713   4.407   2.158 -0.6628 -0.1590 -0.1393
   62G      H5T 1445   5.647   4.460   2.113 -4.3514 -2.8035  1.6274
   62G      C5' 1446   5.650   4.324   2.259  0.1004 -0.6011  0.7423
   62G     H5'1 1447   5.576   4.259   2.212  1.7218 -1.1102 -1.2477
   62G     H5'2 1448   5.593   4.379   2.335 -2.2970 -0.2062 -1.2152
   62G      C4' 1449   5.752   4.227   2.326 -0.4269 -0.4286  0.1452
   62G      H4' 1450   5.702   4.171   2.405  0.5636 -1.2792  0.1840
   62G      O4' 1451   5.807   4.132   2.238 -0.2769  0.0500 -0.1494
   62G      C1' 1452   5.942   4.093   2.280  0.8749 -0.3355  0.0231
   62G      H1' 1453   5.950   3.988   2.308  0.8288 -0.8784 -1.8496
   62G       N9 1454   6.030   4.134   2.164  0.3666  0.1654 -0.1345
   62G       C8 1455   5.997   4.211   2.055  0.2993  0.7886  0.3241
   62G       H8 1456   5.901   4.259   2.051  0.9409  2.0456 -1.1406
   62G       N7 1457   6.088   4.205   1.960 -0.3295 -0.0464 -0.2500
   62G       C5 1458   6.192   4.134   2.019 -0.3408  0.0045 -0.8998
   62G       C6 1459   6.327   4.099   1.972  0.5168 -0.4436 -0.4884
   62G       O6 1460   6.376   4.122   1.858 -0.9541 -0.2891 -0.4433
   62G       N1 1461   6.399   4.023   2.061  0.1028  0.2955  0.6887
   62G       H1 1462   6.492   3.999   2.029  0.2120  1.1930  0.2893
   62G       C2 1463   6.350   3.979   2.176 -0.1237  0.1981 -0.1056
   62G       N2 1464   6.442   3.935   2.257  0.0961  0.3351 -0.4940
   62G      H21 1465   6.533   3.904   2.226 -0.7664 -0.6068 -2.2482
   62G      H22 1466   6.401   3.885   2.335  1.3037 -2.1346 -1.3158
   62G       N3 1467   6.229   4.011   2.230 -0.1186  0.1277 -0.3442
   62G       C4 1468   6.153   4.085   2.142 -0.0759 -0.0810 -0.1920
   62G      C3' 1469   5.869   4.301   2.397 -0.0453  0.3000 -0.4278
   62G      H3' 1470   5.916   4.374   2.333  0.5129 -0.8005 -1.3112
   62G      C2' 1471   5.970   4.180   2.406 -0.1914 -1.1594  0.6772
   62G     H2'1 1472   6.067   4.226   2.389 -1.0235  0.4865  0.1248
   62G      O2' 1473   5.949   4.105   2.525  0.0712  0.5341 -0.4905
   62G     HO'2 1474   5.951   4.166   2.598 -0.2112 -0.8621  0.7327
   62G      O3' 1475   5.829   4.364   2.521  0.4226  0.6055  0.6787
   63U        P 1476   5.901   4.495   2.580  0.2794  0.2269 -0.2490
   63U      O1P 1477   5.854   4.521   2.713 -0.1421 -0.3386 -0.4563
   63U      O2P 1478   5.910   4.616   2.489 -0.3307  0.3645  0.3408
   63U      O5' 1479   6.048   4.445   2.592  0.6965  0.4151  0.1981
   63U      C5' 1480   6.101   4.384   2.705  0.1695  0.5091  0.0074
   63U     H5'1 1481   6.067   4.283   2.727  1.4604  0.0027 -0.2330
   63U     H5'2 1482   6.080   4.448   2.791  1.5038  0.1096  0.6655
   63U      C4' 1483   6.251   4.370   2.705 -0.7306  0.4110 -0.2036
   63U      H4' 1484   6.279   4.342   2.806 -0.6475  1.9887  0.2260
   63U      O4' 1485   6.287   4.267   2.616  0.4340 -0.1704 -0.3966
   63U      C1' 1486   6.419   4.304   2.570 -0.0881 -0.6667 -0.4546
   63U      H1' 1487   6.493   4.231   2.603  0.5610  0.6121  1.0297
   63U       N1 1488   6.423   4.315   2.418  1.0976  0.0981  0.1943
   63U       C6 1489   6.319   4.378   2.351  0.6277 -0.3949  0.1888
   63U       H6 1490   6.231   4.383   2.414  0.7253  1.0398  0.2489
   63U       C5 1491   6.325   4.402   2.219 -0.5469 -0.0333 -0.2010
   63U       H5 1492   6.243   4.451   2.169  0.0185 -0.6914 -1.8160
   63U       C4 1493   6.450   4.368   2.148  0.8100  0.7765  0.7565
   63U       O4 1494   6.458   4.379   2.030 -0.2520  0.6256  0.2510
   63U       N3 1495   6.556   4.317   2.218  0.0580  0.4238 -0.3286
   63U       H3 1496   6.643   4.316   2.167 -0.3563 -1.2650 -1.0643
   63U       C2 1497   6.548   4.294   2.357  0.4792  0.3258  0.4349
   63U       O2 1498   6.651   4.280   2.416 -0.5823 -0.0965  0.1176
   63U      C3' 1499   6.322   4.502   2.672 -0.7172  0.2750 -0.3666
   63U      H3' 1500   6.289   4.549   2.580  2.3371  0.0455 -1.7175
   63U      C2' 1501   6.460   4.438   2.630  0.9287  0.6628 -0.0647
   63U     H2'1 1502   6.513   4.505   2.563 -2.5037  2.7300 -0.9908
   63U      O2' 1503   6.530   4.408   2.745 -0.2837 -0.2458 -0.8334
   63U     HO'2 1504   6.547   4.491   2.789 -2.8361  0.0792 -0.3128
   63U      O3' 1505   6.331   4.583   2.787  0.8067 -0.0792  0.3618
   64A        P 1506   6.345   4.733   2.774  0.0609  0.1273  0.0974
   64A      O1P 1507   6.353   4.787   2.911  0.4267  0.3750 -0.1740
   64A      O2P 1508   6.243   4.777   2.667 -0.2657  0.1664  0.0114
   64A      O5' 1509   6.493   4.746   2.705 -0.0488  0.0606  0.3287
   64A      C5' 1510   6.611   4.734   2.783 -0.0596 -0.1567 -0.5391
   64A     H5'1 1511   6.600   4.639   2.836  0.2523 -0.1210 -0.4071
   64A     H5'2 1512   6.627   4.804   2.865  1.0649 -0.5277 -0.4175
   64A      C4' 1513   6.734   4.735   2.692 -0.0913 -0.0648 -0.0906
   64A      H4' 1514   6.825   4.723   2.751 -1.1643 -2.5951  1.2084
   64A      O4' 1515   6.729   4.634   2.596 -0.0516 -0.6700  0.5411
   64A      C1' 1516   6.790   4.666   2.476  0.1493 -0.2768  0.0636
   64A      H1' 1517   6.882   4.611   2.454 -0.1286 -0.1995 -1.4525
   64A       N9 1518   6.698   4.663   2.358 -0.1591  0.3922  0.2650
   64A       C8 1519   6.560   4.666   2.351  1.1580  0.4578  0.6084
   64A       H8 1520   6.495   4.665   2.437 -2.1552  1.2429 -1.6935
   64A       N7 1521   6.513   4.671   2.230  0.6144 -0.4222 -0.0137
   64A       C5 1522   6.630   4.661   2.149  0.3321  0.1144  0.0194
   64A       C6 1523   6.661   4.649   2.009 -0.7657 -0.2701 -0.0891
   64A       N6 1524   6.580   4.661   1.911 -0.0351 -0.5021 -0.4796
   64A      H61 1525   6.479   4.658   1.919  0.0591 -0.7354  0.7853
   64A      H62 1526   6.616   4.640   1.819 -0.9330 -0.5831 -0.8186
   64A       N1 1527   6.791   4.629   1.973 -0.1176 -0.3463 -0.2004
   64A       C2 1528   6.886   4.623   2.060 -0.5051 -0.1435 -1.3643
   64A       H2 1529   6.987   4.616   2.021 -0.2595  0.0457 -0.7761
   64A       N3 1530   6.875   4.631   2.191  0.1590 -0.9443  0.3652
   64A       C4 1531   6.740   4.646   2.228 -0.2599 -0.0452 -0.4202
   64A      C3' 1532   6.732   4.860   2.600  0.2520 -0.8144  0.1387
   64A      H3' 1533   6.631   4.865   2.561 -1.0317 -2.9899  2.8635
   64A      C2' 1534   6.829   4.813   2.493  0.0869 -0.8420  0.2039
   64A     H2'1 1535   6.821   4.867   2.399 -2.2917 -1.6455 -0.1205
   64A      O2' 1536   6.962   4.819   2.542  0.2042 -0.4365  0.2236
   64A     HO'2 1537   6.958   4.892   2.605  0.8705 -0.1054 -0.1094
   64A      O3' 1538   6.772   4.985   2.653  0.4205  0.1209  0.4439
   65C        P 1539   6.746   5.122   2.575  0.1839 -0.1199 -0.0258
   65C      O1P 1540   6.783   5.223   2.672  0.1698  0.5228 -0.7217
   65C      O2P 1541   6.606   5.123   2.518  0.3068  0.1596  0.3397
   65C      O5' 1542   6.846   5.128   2.457  0.4639 -0.1209  0.4739
   65C      C5' 1543   6.983   5.128   2.469  0.3643  0.9053  0.0498
   65C     H5'1 1544   7.018   5.057   2.543  2.4607  1.1619 -0.6363
   65C     H5'2 1545   7.003   5.233   2.489  2.4771  0.3794  0.9701
   65C      C4' 1546   7.047   5.112   2.329 -0.1115 -0.5431  0.6039
   65C      H4' 1547   7.154   5.110   2.347  0.4437  1.9632 -1.8076
   65C      O4' 1548   7.002   4.995   2.268  0.1392 -0.0972 -0.0598
   65C      C1' 1549   7.015   4.999   2.124  0.2169  0.4192  0.1037
   65C      H1' 1550   7.090   4.928   2.087  2.2925  3.1839 -1.3972
   65C       N1 1551   6.878   4.981   2.063  0.2147  0.4296 -0.5247
   65C       C6 1552   6.761   5.000   2.127 -0.1617  0.2361  0.1808
   65C       H6 1553   6.764   5.011   2.234  0.5157 -0.4329  0.2383
   65C       C5 1554   6.647   5.011   2.056  0.1399 -0.4656 -0.2498
   65C       H5 1555   6.552   5.029   2.104 -0.1614  0.9435 -1.3120
   65C       C4 1556   6.655   4.988   1.920 -0.0652  0.3707  0.0954
   65C       N4 1557   6.540   4.986   1.853  0.2004  0.1420 -0.3859
   65C      H41 1558   6.450   4.988   1.899  0.6916 -0.7357  0.6586
   65C      H42 1559   6.556   4.968   1.755  0.2781  0.8304 -0.5002
   65C       N3 1560   6.764   4.952   1.857 -0.0027 -0.0095  0.7345
   65C       C2 1561   6.877   4.959   1.927  0.2503 -0.1227 -0.6606
   65C       O2 1562   6.981   4.937   1.868 -0.1876 -0.1330  0.0012
   65C      C3' 1563   7.021   5.222   2.221  0.2784  0.1781  0.2878
   65C      H3' 1564   6.913   5.232   2.232  0.4269  2.0777  0.3103
   65C      C2' 1565   7.063   5.142   2.097  0.1728  0.4588  0.2490
   65C     H2'1 1566   7.004   5.183   2.015 -1.9745  0.2933  1.6219
   65C      O2' 1567   7.206   5.140   2.075 -0.3202 -0.4431  0.1898
   65C     HO'2 1568   7.251   5.196   2.139  1.7817 -1.6652 -0.1239
   65C      O3' 1569   7.090   5.343   2.237 -0.2444  0.1421 -0.2168
   66G        P 1570   7.044   5.477   2.167  0.2767 -0.0178  0.3724
   66G      O1P 1571   7.130   5.585   2.221  0.4192 -0.3830  0.4560
   66G      O2P 1572   6.899   5.478   2.183 -0.2259 -0.2060  0.1035
   66G      O5' 1573   7.067   5.451   2.009 -0.4220 -0.1070 -0.6139
   66G      C5' 1574   7.207   5.456   1.964  0.8612 -0.0922  0.5264
   66G     H5'1 1575   7.263   5.374   2.011  1.5471 -0.2659 -0.5461
   66G     H5'2 1576   7.246   5.554   1.992 -1.7045  0.2635  3.4199
   66G      C4' 1577   7.222   5.431   1.816  0.1273  0.3055 -0.2432
   66G      H4' 1578   7.327   5.441   1.787  0.9714 -0.4875  2.3041
   66G      O4' 1579   7.168   5.303   1.782  0.5250 -0.1134 -0.4067
   66G      C1' 1580   7.107   5.311   1.651  0.1390  0.2107 -0.2062
   66G      H1' 1581   7.159   5.249   1.578 -0.0571  0.8402 -0.8956
   66G       N9 1582   6.964   5.283   1.657 -0.0134 -0.4969  0.1199
   66G       C8 1583   6.879   5.295   1.769  0.2852 -0.3891  0.3115
   66G       H8 1584   6.908   5.334   1.865  2.1106 -1.6888  0.3357
   66G       N7 1585   6.750   5.269   1.743 -0.4125 -1.0651 -0.1786
   66G       C5 1586   6.754   5.232   1.607  0.4317 -0.1195 -0.2721
   66G       C6 1587   6.647   5.207   1.517  0.1589  0.3825 -0.2913
   66G       O6 1588   6.527   5.192   1.544 -0.5495 -0.6345  0.5733
   66G       N1 1589   6.689   5.196   1.390  0.1315  0.4770 -0.0888
   66G       H1 1590   6.610   5.186   1.329 -0.9515 -1.8807  1.5612
   66G       C2 1591   6.816   5.202   1.348 -0.4220 -0.2204 -0.5166
   66G       N2 1592   6.840   5.204   1.219 -0.0136 -0.0440 -0.3170
   66G      H21 1593   6.765   5.219   1.153  0.7564  0.3304 -1.1313
   66G      H22 1594   6.936   5.209   1.190  0.8977 -3.0325  1.7793
   66G       N3 1595   6.918   5.238   1.423 -0.5127  0.4505  0.3698
   66G       C4 1596   6.883   5.251   1.557  0.6254  0.4129  0.4805
   66G      C3' 1597   7.134   5.532   1.743 -0.4184  0.4170  0.0567
   66G      H3' 1598   7.034   5.538   1.786  0.1448 -0.0979  1.4899
   66G      C2' 1599   7.123   5.456   1.608 -0.4579  0.0934  0.5220
   66G     H2'1 1600   7.033   5.486   1.556 -1.8544 -0.2753  2.6035
   66G      O2' 1601   7.241   5.471   1.528 -0.2212  0.2499 -0.5659
   66G     HO'2 1602   7.276   5.556   1.557  1.5674 -0.4959 -0.4612
   66G      O3' 1603   7.189   5.659   1.715  0.2753  0.1111 -0.8704
   67G        P 1604   7.080   5.775   1.695  0.1585  0.0417  0.1665
   67G      O1P 1605   7.146   5.904   1.696 -0.0262 -0.2357 -0.5817
   67G      O2P 1606   6.968   5.754   1.789 -0.6362 -0.5339  0.0165
   67G      O5' 1607   7.035   5.755   1.546 -0.9812 -0.0855 -0.8835
   67G      C5' 1608   7.111   5.775   1.433  0.7846  0.3276 -0.3397
   67G     H5'1 1609   7.192   5.702   1.428  0.0194 -0.5119 -0.8707
   67G     H5'2 1610   7.151   5.876   1.434  2.4171 -0.2864 -0.2991
   67G      C4' 1611   7.037   5.751   1.308  0.3401  0.4852  0.8086
   67G      H4' 1612   7.104   5.761   1.222 -0.1048  1.7683  0.5975
   67G      O4' 1613   6.979   5.620   1.317  0.3576  0.2360  1.0537
   67G      C1' 1614   6.848   5.616   1.250  0.1002 -0.4665  0.2342
   67G      H1' 1615   6.858   5.554   1.161  1.0918  1.6351 -1.2189
   67G       N9 1616   6.743   5.572   1.341 -0.0662 -0.4705  0.5740
   67G       C8 1617   6.736   5.602   1.472 -0.0177 -0.3163 -0.8054
   67G       H8 1618   6.822   5.637   1.528  1.0269 -2.0081 -1.2921
   67G       N7 1619   6.627   5.551   1.526  0.1619 -0.3240  0.1937
   67G       C5 1620   6.547   5.507   1.423 -0.4828  0.0832  0.1957
   67G       C6 1621   6.416   5.451   1.422 -0.0702  0.3397 -0.3898
   67G       O6 1622   6.345   5.416   1.518 -0.1174 -0.6178 -0.6614
   67G       N1 1623   6.368   5.432   1.291 -0.1865 -0.2609 -0.2427
   67G       H1 1624   6.287   5.372   1.280 -0.8328  0.6337 -0.5264
   67G       C2 1625   6.430   5.478   1.180  0.5729 -0.6225 -0.5664
   67G       N2 1626   6.366   5.461   1.068 -0.2917  0.2791  0.9382
   67G      H21 1627   6.279   5.410   1.069 -0.5598  0.6530 -0.7404
   67G      H22 1628   6.380   5.519   0.987 -1.9013  0.3864  0.7012
   67G       N3 1629   6.557   5.514   1.180 -0.3652 -0.0866 -0.0101
   67G       C4 1630   6.614   5.533   1.305  0.2563  1.0001  0.6333
   67G      C3' 1631   6.918   5.843   1.288  0.0639 -0.2521  0.1325
   67G      H3' 1632   6.870   5.851   1.385  0.1777 -0.8657  0.2403
   67G      C2' 1633   6.826   5.758   1.191 -0.3590 -0.5268 -0.9455
   67G     H2'1 1634   6.721   5.787   1.204 -0.2764 -1.3516  2.8659
   67G      O2' 1635   6.875   5.764   1.062 -0.1144  0.2357 -0.1606
   67G     HO'2 1636   6.814   5.722   1.001  3.0645 -0.4353 -3.2201
   67G      O3' 1637   6.946   5.975   1.245 -0.2765  0.2739  0.3525
   68A        P 1638   6.850   6.096   1.272  0.1603 -0.1285  0.4621
   68A      O1P 1639   6.916   6.224   1.232  0.4619 -0.8547 -0.0376
   68A      O2P 1640   6.802   6.090   1.410  0.0967  0.2677 -0.6218
   68A      O5' 1641   6.725   6.080   1.183  0.1363  0.6189 -0.1189
   68A      C5' 1642   6.714   6.145   1.055  0.0860  1.0017  0.0836
   68A     H5'1 1643   6.790   6.097   0.993 -0.4111 -0.3686  0.4886
   68A     H5'2 1644   6.735   6.250   1.073 -2.0994  0.9124  4.6712
   68A      C4' 1645   6.574   6.123   0.989 -0.3944 -0.5619 -0.0375
   68A      H4' 1646   6.572   6.160   0.887  2.1430  2.5517  0.8575
   68A      O4' 1647   6.547   5.984   0.980  0.2633  0.7556 -0.1105
   68A      C1' 1648   6.402   5.966   0.982 -0.1690 -0.4921 -0.7521
   68A      H1' 1649   6.358   5.917   0.895 -1.5638 -1.7032  0.5818
   68A       N9 1650   6.355   5.883   1.105 -0.2109  0.3122  0.2967
   68A       C8 1651   6.432   5.860   1.216  0.4267 -0.0732  0.1042
   68A       H8 1652   6.533   5.896   1.221  1.1103 -1.0584 -3.4594
   68A       N7 1653   6.370   5.787   1.306 -0.0514 -0.4142 -0.2226
   68A       C5 1654   6.237   5.770   1.260 -0.1955 -0.8826 -0.2024
   68A       C6 1655   6.115   5.702   1.299  0.3159 -0.1812  0.2911
   68A       N6 1656   6.102   5.634   1.415 -0.6166 -0.2931  0.6680
   68A      H61 1657   6.173   5.643   1.486 -2.1467 -0.5245  2.2944
   68A      H62 1658   6.021   5.577   1.438  0.6467 -2.4935 -0.0945
   68A       N1 1659   6.015   5.698   1.210  0.1481  0.0013  0.6288
   68A       C2 1660   6.023   5.754   1.093 -0.0581  0.6445  0.8006
   68A       H2 1661   5.938   5.743   1.027 -0.6249  3.2340  0.9688
   68A       N3 1662   6.123   5.825   1.048  0.3579  0.7824  0.6033
   68A       C4 1663   6.229   5.820   1.135  0.4035 -0.0460  0.3922
   68A      C3' 1664   6.459   6.184   1.060  0.2387  0.1102 -0.0442
   68A      H3' 1665   6.460   6.162   1.167 -0.5968 -1.0826 -0.2720
   68A      C2' 1666   6.343   6.105   0.995  0.1243  0.0245 -0.3478
   68A     H2'1 1667   6.250   6.104   1.052 -0.6270 -1.1123 -1.5357
   68A      O2' 1668   6.316   6.142   0.865  0.0988  0.5686 -0.3645
   68A     HO'2 1669   6.357   6.226   0.845 -2.2451  1.7877 -0.2796
   68A      O3' 1670   6.456   6.324   1.025  0.7120 -0.3679 -0.5358
   69A        P 1671   6.375   6.430   1.103  0.0137  0.2346 -0.1430
   69A      O1P 1672   6.401   6.549   1.031 -0.0739  0.0807  0.8284
   69A      O2P 1673   6.404   6.420   1.246 -0.1986 -0.4139 -0.3567
   69A      O5' 1674   6.228   6.379   1.095  0.5447 -0.0779  0.0122
   69A      C5' 1675   6.141   6.406   0.982 -0.6140  0.4318  0.1451
   69A     H5'1 1676   6.192   6.380   0.890 -0.2784 -1.0472  0.7135
   69A     H5'2 1677   6.122   6.513   0.975 -0.7832  0.4745  1.1048
   69A      C4' 1678   6.004   6.327   0.989 -0.3993 -0.3794  0.0299
   69A      H4' 1679   5.957   6.348   0.892  1.9253  2.4835 -0.6254
   69A      O4' 1680   6.025   6.187   1.004  0.2942  0.0087 -0.5120
   69A      C1' 1681   5.911   6.139   1.072 -0.0383  0.3149 -0.5899
   69A      H1' 1682   5.858   6.059   1.020  0.5796 -1.3066  1.1229
   69A       N9 1683   5.951   6.076   1.199 -0.5058 -0.8721 -0.5255
   69A       C8 1684   6.067   6.096   1.272 -0.7086  0.2816 -0.6675
   69A       H8 1685   6.145   6.165   1.245 -0.2842  0.3965  0.7342
   69A       N7 1686   6.068   6.041   1.390  0.3164  0.1753  0.0964
   69A       C5 1687   5.948   5.965   1.390 -0.7392 -0.0572  0.2890
   69A       C6 1688   5.888   5.880   1.482 -0.9357  0.7062 -0.1124
   69A       N6 1689   5.938   5.838   1.595  0.4000  0.1380  0.1507
   69A      H61 1690   6.032   5.861   1.624  1.2698  2.5679 -3.8390
   69A      H62 1691   5.883   5.763   1.635  0.1753  1.6923  3.0325
   69A       N1 1692   5.769   5.829   1.454 -0.2063 -0.8025 -0.8702
   69A       C2 1693   5.707   5.864   1.346 -0.4856  0.6391 -0.2092
   69A       H2 1694   5.609   5.823   1.326 -0.9100  2.4290 -2.1841
   69A       N3 1695   5.747   5.953   1.252 -0.3242  0.6566 -0.3305
   69A       C4 1696   5.873   5.997   1.283 -0.3393 -0.1027  0.4102
   69A      C3' 1697   5.916   6.365   1.105 -0.0616 -0.1132  0.2891
   69A      H3' 1698   5.977   6.376   1.195 -0.6926 -2.6892  1.1076
   69A      C2' 1699   5.823   6.255   1.104  0.3261 -0.6149 -0.4584
   69A     H2'1 1700   5.774   6.241   1.200  0.2431 -2.2938 -0.7060
   69A      O2' 1701   5.721   6.251   1.009  0.4839  0.3202  0.7064
   69A     HO'2 1702   5.667   6.329   1.018 -1.9118 -1.3342  2.0341
   69A      O3' 1703   5.846   6.482   1.070  0.3453 -0.0820 -0.1576
   70U        P 1704   5.807   6.605   1.166 -0.3228 -0.1699  0.8254
   70U      O1P 1705   5.741   6.708   1.077 -0.6549 -0.1598  0.6585
   70U      O2P 1706   5.933   6.636   1.240  1.2095 -0.2039 -0.4381
   70U      O5' 1707   5.690   6.535   1.246 -0.0852 -0.1869 -0.1442
   70U      C5' 1708   5.560   6.517   1.193  0.3097  0.0077  1.1814
   70U     H5'1 1709   5.556   6.476   1.092 -1.4762 -1.8992  1.9439
   70U     H5'2 1710   5.521   6.619   1.192 -1.2043 -0.4940  3.0474
   70U      C4' 1711   5.476   6.420   1.266  0.1381 -0.5739 -0.2692
   70U      H4' 1712   5.382   6.409   1.212  0.0238  3.3601 -1.1975
   70U      O4' 1713   5.539   6.292   1.273  0.2286 -0.9020 -0.0650
   70U      C1' 1714   5.489   6.232   1.392 -1.2302  0.3152  0.1141
   70U      H1' 1715   5.444   6.135   1.368  1.4671 -1.2548  0.9337
   70U       N1 1716   5.602   6.209   1.489 -0.1639 -0.7154  0.1340
   70U       C6 1717   5.715   6.290   1.492  0.2081  0.0502  0.0290
   70U       H6 1718   5.732   6.361   1.413 -0.1619 -0.9188 -0.9383
   70U       C5 1719   5.812   6.278   1.585  0.5239 -0.8898 -0.7587
   70U       H5 1720   5.903   6.335   1.577 -0.8204  1.5214  0.2516
   70U       C4 1721   5.798   6.182   1.690 -0.5825  0.6781  0.0944
   70U       O4 1722   5.889   6.168   1.772  0.0684  0.1334  0.4417
   70U       N3 1723   5.685   6.101   1.683 -0.3925 -0.4345  0.7042
   70U       H3 1724   5.676   6.022   1.745 -1.3454 -0.3476  0.6990
   70U       C2 1725   5.593   6.104   1.577  0.3301 -0.4729 -0.2158
   70U       O2 1726   5.504   6.017   1.572 -0.0921 -0.3413 -0.0464
   70U      C3' 1727   5.438   6.465   1.406 -0.6885 -0.0576  0.5869
   70U      H3' 1728   5.530   6.481   1.461  1.2420  0.8239 -2.6284
   70U      C2' 1729   5.383   6.327   1.452  0.6601  0.8872  0.3225
   70U     H2'1 1730   5.376   6.321   1.561  1.6939 -1.9402  0.2974
   70U      O2' 1731   5.259   6.301   1.381  0.3251  0.1626 -0.2808
   70U     HO'2 1732   5.211   6.384   1.378 -1.8048 -0.8127  2.6433
   70U      O3' 1733   5.340   6.558   1.413  0.3202  0.5902 -0.7134
   71A        P 1734   5.326   6.647   1.544  0.1265  0.3601  0.1473
   71A      O1P 1735   5.227   6.757   1.504 -0.7083 -0.2542 -0.1199
   71A      O2P 1736   5.458   6.692   1.589  0.2640  0.5182  0.1487
   71A      O5' 1737   5.271   6.564   1.668  0.5597  0.2052  0.2879
   71A      C5' 1738   5.136   6.536   1.674  0.1787 -0.2640 -0.0507
   71A     H5'1 1739   5.112   6.490   1.579  2.6892 -0.8767 -0.4539
   71A     H5'2 1740   5.080   6.630   1.680 -1.6974 -1.3109 -0.3317
   71A      C4' 1741   5.096   6.445   1.796  0.1406  0.7613  0.1103
   71A      H4' 1742   4.990   6.420   1.800  0.5561 -1.1658  3.9556
   71A      O4' 1743   5.170   6.326   1.778 -0.1650  0.1315  0.4346
   71A      C1' 1744   5.210   6.259   1.898 -0.4753 -0.3592 -0.6424
   71A      H1' 1745   5.187   6.153   1.913 -1.4629 -0.0684 -0.0790
   71A       N9 1746   5.358   6.276   1.916 -0.1974 -0.4088 -0.5345
   71A       C8 1747   5.452   6.341   1.843 -0.5516  0.2190 -0.8425
   71A       H8 1748   5.428   6.399   1.755 -1.1955  0.4952 -0.4959
   71A       N7 1749   5.571   6.324   1.892 -0.4147  0.8593  0.4115
   71A       C5 1750   5.553   6.243   2.006  0.5705  0.9765 -0.2682
   71A       C6 1751   5.640   6.177   2.099 -0.5049 -0.6267  0.5947
   71A       N6 1752   5.767   6.200   2.108  0.3322 -0.2948 -1.1921
   71A      H61 1753   5.814   6.255   2.038 -1.7512 -0.2450 -2.6403
   71A      H62 1754   5.813   6.142   2.177 -1.6980  0.2551  0.7106
   71A       N1 1755   5.584   6.108   2.199 -0.7704 -0.1785  1.1205
   71A       C2 1756   5.453   6.091   2.199 -0.5630  0.2062  0.5756
   71A       H2 1757   5.414   6.026   2.275 -0.6112 -0.2835  0.1320
   71A       N3 1758   5.366   6.128   2.111  0.1614  0.5012  0.8516
   71A       C4 1759   5.421   6.210   2.018 -0.5833  0.5047 -0.4783
   71A      C3' 1760   5.133   6.486   1.941 -0.9009  0.3886  0.6490
   71A      H3' 1761   5.229   6.535   1.928  0.2708 -1.1566  2.9184
   71A      C2' 1762   5.147   6.348   2.005  0.7105  0.5331 -0.0320
   71A     H2'1 1763   5.206   6.353   2.097  0.4409 -4.1351  0.6118
   71A      O2' 1764   5.023   6.291   2.032 -0.2087  0.1132 -0.4844
   71A     HO'2 1765   4.955   6.358   2.024 -1.3116 -0.8126  0.8001
   71A      O3' 1766   5.036   6.561   2.012 -0.2676  0.4938  0.0355
   72G        P 1767   5.083   6.661   2.131  0.2450  0.0626 -0.1433
   72G      O1P 1768   4.967   6.741   2.169 -0.4258 -0.1877 -0.1201
   72G      O2P 1769   5.211   6.717   2.088 -0.2576  0.3478  0.1324
   72G      O5' 1770   5.123   6.567   2.253 -0.0037 -0.2457  0.2495
   72G      C5' 1771   5.034   6.484   2.317 -0.2319  0.5104  0.0781
   72G     H5'1 1772   4.990   6.423   2.237  1.2198 -2.3705  1.3146
   72G     H5'2 1773   4.961   6.549   2.364  1.1241  2.7940 -0.8230
   72G      C4' 1774   5.095   6.400   2.426 -0.0389 -0.0074  0.8921
   72G      H4' 1775   5.013   6.353   2.482  1.5448 -1.3503  2.1731
   72G      O4' 1776   5.182   6.304   2.379 -0.3474 -0.2908 -0.6592
   72G      C1' 1777   5.280   6.277   2.481 -0.3641 -0.7246 -0.2835
   72G      H1' 1778   5.283   6.171   2.507 -0.2057 -0.5911  0.2712
   72G       N9 1779   5.414   6.320   2.435  0.6128  0.1514  0.0496
   72G       C8 1780   5.446   6.397   2.323  0.0023  0.4560 -0.0547
   72G       H8 1781   5.365   6.436   2.264 -1.1001 -1.3827  0.1694
   72G       N7 1782   5.574   6.422   2.308  0.0238 -0.0871  0.3168
   72G       C5 1783   5.637   6.347   2.408 -0.0730 -0.2443 -1.1546
   72G       C6 1784   5.781   6.323   2.441 -0.0554  0.1001 -0.1958
   72G       O6 1785   5.884   6.369   2.394  0.1356 -0.1861  0.4843
   72G       N1 1786   5.791   6.252   2.557  0.5267  0.6510  0.7415
   72G       H1 1787   5.882   6.235   2.598 -1.0855 -0.9611  4.0917
   72G       C2 1788   5.693   6.206   2.631  0.2688  0.2571 -0.4935
   72G       N2 1789   5.720   6.151   2.744  0.1853  0.3640  0.0166
   72G      H21 1790   5.812   6.138   2.784  0.0519 -0.7014  0.0224
   72G      H22 1791   5.652   6.120   2.812  0.5214  3.1278  1.7628
   72G       N3 1792   5.562   6.217   2.602 -0.2576 -0.1276  0.3136
   72G       C4 1793   5.538   6.291   2.490 -0.6064  0.0756 -0.0221
   72G      C3' 1794   5.162   6.476   2.534  0.3374  0.2002  0.3742
   72G      H3' 1795   5.241   6.544   2.503  1.8207 -1.6915 -0.2034
   72G      C2' 1796   5.242   6.361   2.603 -0.3025 -0.8740 -0.0841
   72G     H2'1 1797   5.327   6.402   2.657 -1.0074 -1.2460  1.3539
   72G      O2' 1798   5.166   6.282   2.692  0.2444  0.3249 -0.4689
   72G     HO'2 1799   5.189   6.191   2.672 -0.4230  0.3303 -1.2933
   72G      O3' 1800   5.076   6.551   2.624 -0.1568  0.0289  0.2639
   73A        P 1801   5.129   6.650   2.725  0.5603 -0.5316 -0.2040
   73A      O1P 1802   5.020   6.685   2.820  0.7344 -0.1326  0.0944
   73A      O2P 1803   5.184   6.754   2.635 -0.1921 -0.7788 -0.2408
   73A      O5' 1804   5.246   6.591   2.818  0.2797  0.3203 -0.2319
   73A      C5' 1805   5.227   6.503   2.934  0.0444  0.3121 -0.0848
   73A     H5'1 1806   5.157   6.423   2.914  1.3306 -0.8444 -0.1062
   73A     H5'2 1807   5.174   6.566   3.005 -0.1540  0.4127 -0.3190
   73A      C4' 1808   5.360   6.452   2.990  0.2517 -0.1369  0.3410
   73A      H4' 1809   5.331   6.373   3.059 -1.0464  1.0164  1.1671
   73A      O4' 1810   5.439   6.405   2.877 -0.1019  0.0753 -1.3037
   73A      C1' 1811   5.574   6.437   2.903  0.0189  1.3118  0.1490
   73A      H1' 1812   5.633   6.345   2.898  0.0922  1.2287  1.8859
   73A       N9 1813   5.633   6.523   2.797  0.0926 -0.0049 -0.5800
   73A       C8 1814   5.564   6.599   2.711 -0.4887  0.2254  0.2347
   73A       H8 1815   5.458   6.617   2.716 -0.2910  1.1872  1.6734
   73A       N7 1816   5.644   6.650   2.625  0.7212 -0.3728 -0.1952
   73A       C5 1817   5.773   6.611   2.661  0.2225  0.5270  0.2115
   73A       C6 1818   5.904   6.627   2.609  0.1879  0.9860 -0.1927
   73A       N6 1819   5.941   6.701   2.504 -0.8247  0.0634 -0.1272
   73A      H61 1820   5.872   6.758   2.459 -0.6202 -0.4022 -1.0561
   73A      H62 1821   6.040   6.724   2.501 -0.6612 -0.6133 -0.2212
   73A       N1 1822   6.011   6.560   2.661  0.3085 -0.2780  0.1956
   73A       C2 1823   5.983   6.476   2.764  0.2735 -0.1380 -0.8963
   73A       H2 1824   6.074   6.429   2.798 -0.3836 -1.4814 -0.9243
   73A       N3 1825   5.865   6.458   2.831  0.0779 -0.4208  0.1291
   73A       C4 1826   5.769   6.531   2.772  0.3939 -0.4952  0.5380
   73A      C3' 1827   5.444   6.563   3.057 -0.0525  0.1476  0.0106
   73A      H3' 1828   5.441   6.655   2.999  1.9626  0.4820  0.3740
   73A      C2' 1829   5.583   6.501   3.038 -0.0201  0.8999  0.1696
   73A     H2'1 1830   5.659   6.579   3.045  1.6600 -0.7821  2.3120
   73A      O2' 1831   5.605   6.402   3.138  0.0462  0.6556 -0.2940
   73A     HO'2 1832   5.552   6.430   3.212 -0.6888  0.6803 -0.8136
   73A      O3' 1833   5.407   6.599   3.191 -0.6891 -0.0554  0.1501
   74U        P 1834   5.443   6.741   3.251 -0.1446  0.4094  0.1724
   74U      O1P 1835   5.350   6.765   3.360  0.6343  0.8477  0.4643
   74U      O2P 1836   5.437   6.845   3.141  0.3366 -0.3124 -0.3901
   74U      O5' 1837   5.588   6.745   3.305 -0.1293  0.9362  0.2260
   74U      C5' 1838   5.638   6.677   3.417  0.2414 -0.2676 -0.2320
   74U     H5'1 1839   5.593   6.578   3.421 -0.7415  0.1706 -0.1202
   74U     H5'2 1840   5.617   6.728   3.511  1.7847  0.5685 -0.2989
   74U      C4' 1841   5.791   6.664   3.419 -0.0443  0.7028  0.4448
   74U      H4' 1842   5.824   6.595   3.497  1.5664 -1.6355 -2.1166
   74U      O4' 1843   5.834   6.596   3.303  0.4532 -0.1227 -0.2399
   74U      C1' 1844   5.957   6.645   3.260  0.2830  0.1697 -0.2567
   74U      H1' 1845   6.031   6.565   3.264  2.1258  1.7237 -1.4514
   74U       N1 1846   5.960   6.705   3.127  0.2391  0.3786 -0.0508
   74U       C6 1847   5.850   6.779   3.080 -0.4683 -0.2153 -0.3626
   74U       H6 1848   5.766   6.780   3.148  0.8618  1.5857  1.3652
   74U       C5 1849   5.853   6.841   2.964  0.0301  0.5429  0.5450
   74U       H5 1850   5.767   6.896   2.927  1.2926  0.2619 -3.3236
   74U       C4 1851   5.965   6.830   2.877  0.1685 -0.0294 -0.0124
   74U       O4 1852   5.968   6.883   2.762  0.1899 -0.3157 -0.0644
   74U       N3 1853   6.075   6.759   2.933 -0.3192  0.0368 -0.0646
   74U       H3 1854   6.165   6.746   2.889  0.6744 -0.5833  2.0066
   74U       C2 1855   6.072   6.687   3.048 -0.0568  0.1355  0.3978
   74U       O2 1856   6.167   6.615   3.075  0.5339  0.2996 -0.1581
   74U      C3' 1857   5.876   6.791   3.416  0.2942 -0.2829 -0.5389
   74U      H3' 1858   5.838   6.858   3.340 -2.9379 -1.7900 -0.4299
   74U      C2' 1859   6.012   6.735   3.374  0.0752  0.0986  0.3702
   74U     H2'1 1860   6.076   6.819   3.348 -0.5200  0.8169  1.1435
   74U      O2' 1861   6.078   6.650   3.464 -0.2663  0.0250  0.4348
   74U     HO'2 1862   6.132   6.705   3.521 -1.3944  0.1130  1.4676
   74U      O3' 1863   5.886   6.857   3.544  0.5337  0.4463 -0.0692
   75A        P 1864   5.922   7.007   3.545  0.1392 -0.1374 -0.1468
   75A      O1P 1865   5.900   7.058   3.684  0.6293  0.0651 -0.3189
   75A      O2P 1866   5.857   7.074   3.428  0.0765  0.3997 -0.2092
   75A      O5' 1867   6.072   7.010   3.512  0.3106 -0.5124 -0.1447
   75A      C5' 1868   6.173   6.966   3.602  0.2079 -0.2491 -0.3826
   75A     H5'1 1869   6.150   6.862   3.627 -0.2928 -0.3087 -1.0623
   75A     H5'2 1870   6.173   7.019   3.697 -1.3468 -2.8571  1.1801
   75A      C4' 1871   6.302   6.972   3.531  0.1752  0.0867 -0.8774
   75A      H4' 1872   6.369   6.947   3.613 -1.1641 -0.5166  0.0641
   75A      O4' 1873   6.305   6.891   3.406 -0.4829 -0.2054 -0.4504
   75A      C1' 1874   6.381   6.962   3.310  0.0481 -1.0130  0.1231
   75A      H1' 1875   6.457   6.892   3.277 -0.9882 -2.3575  0.4726
   75A       N9 1876   6.294   7.008   3.196  0.2273 -0.3911 -0.2233
   75A       C8 1877   6.165   7.041   3.193  0.1770  0.0009 -0.5090
   75A       H8 1878   6.098   7.043   3.278  1.2839 -0.7670  0.4070
   75A       N7 1879   6.120   7.073   3.076  0.1774 -0.2400 -0.0948
   75A       C5 1880   6.231   7.065   2.994 -1.2870 -0.6342 -0.5416
   75A       C6 1881   6.264   7.088   2.865 -0.0658 -0.2337 -0.2679
   75A       N6 1882   6.180   7.137   2.781  0.3786  0.1126  0.1791
   75A      H61 1883   6.093   7.179   2.810 -0.1010  0.3080 -1.4312
   75A      H62 1884   6.219   7.141   2.688  1.6118  2.4143  0.7255
   75A       N1 1885   6.385   7.055   2.815  0.0226 -0.3860  0.4875
   75A       C2 1886   6.482   7.013   2.897  0.5334 -0.1174 -0.1959
   75A       H2 1887   6.583   6.999   2.859  1.1099 -0.3115  1.3282
   75A       N3 1888   6.474   6.998   3.031 -0.6550  0.6678 -0.0889
   75A       C4 1889   6.346   7.022   3.068  0.6586 -0.4084 -0.0673
   75A      C3' 1890   6.338   7.117   3.473 -0.1571  0.5229 -0.2487
   75A      H3' 1891   6.244   7.153   3.433 -0.7771  0.0706  0.7625
   75A      C2' 1892   6.440   7.088   3.365  0.0047 -0.2331 -0.1471
   75A     H2'1 1893   6.462   7.166   3.293 -0.5903  0.0585 -0.0236
   75A      O2' 1894   6.561   7.047   3.430 -0.5039 -0.0330  0.6004
   75A     HO'2 1895   6.579   7.101   3.508  0.3604 -0.8629  0.9959
   75A      O3' 1896   6.378   7.198   3.582 -0.2017 -0.1400  0.5997
   76A        P 1897   6.361   7.357   3.579  0.0229  0.2843  0.3781
   76A      O1P 1898   6.411   7.406   3.709 -0.1312 -0.3896 -0.4585
   76A      O2P 1899   6.220   7.396   3.540  0.5089 -0.2871  0.2636
   76A      O5' 1900   6.465   7.402   3.459  0.4693 -0.1290  0.0524
   76A      C5' 1901   6.604   7.396   3.470  0.3240 -0.0300 -0.1055
   76A     H5'1 1902   6.632   7.300   3.513 -1.6970 -0.3405  0.6548
   76A     H5'2 1903   6.634   7.477   3.537  0.7559 -0.5549  0.3368
   76A      C4' 1904   6.689   7.415   3.338 -0.4970 -0.3009  0.0118
   76A      H4' 1905   6.797   7.408   3.357 -0.4862 -1.0192 -0.2715
   76A      O4' 1906   6.645   7.321   3.239 -0.0784  0.0636 -0.3243
   76A      C1' 1907   6.646   7.383   3.116  0.0104  0.1345  0.0044
   76A      H1' 1908   6.706   7.323   3.048  0.8651  1.9997 -0.9784
   76A       N9 1909   6.511   7.398   3.058 -0.3492  0.6402  0.5414
   76A       C8 1910   6.388   7.361   3.104 -0.3438 -0.6455 -0.5971
   76A       H8 1911   6.374   7.330   3.207  2.7357  0.0841  0.1400
   76A       N7 1912   6.295   7.378   3.018 -0.3120 -0.3189 -0.5450
   76A       C5 1913   6.354   7.414   2.901 -0.4132 -1.0641 -0.2074
   76A       C6 1914   6.318   7.446   2.769  0.6514  0.3558  0.5935
   76A       N6 1915   6.193   7.466   2.727  0.4346  0.2157 -0.4099
   76A      H61 1916   6.120   7.435   2.789  2.2056 -0.2985  1.5525
   76A      H62 1917   6.185   7.488   2.629 -0.8410 -0.1320 -0.4014
   76A       N1 1918   6.410   7.488   2.679 -0.1349  0.5335 -0.2955
   76A       C2 1919   6.534   7.496   2.716  0.3629  0.4892 -0.3579
   76A       H2 1920   6.602   7.528   2.639 -0.1375  0.5067 -0.7982
   76A       N3 1921   6.588   7.466   2.834 -0.3464  0.2310 -0.6310
   76A       C4 1922   6.493   7.422   2.924  0.1506  0.5050 -0.5143
   76A      C3' 1923   6.668   7.553   3.274 -0.6492 -0.0019 -0.1635
   76A      H3' 1924   6.561   7.576   3.270 -0.4292  0.9503 -1.4590
   76A      C2' 1925   6.709   7.524   3.127 -0.0353  0.7392  0.2633
   76A     H2'1 1926   6.666   7.599   3.061 -0.0941  1.8592  1.5331
   76A      O2' 1927   6.847   7.507   3.091  0.3636  0.2251  0.1666
   76A     HO'2 1928   6.894   7.581   3.051  2.7420 -1.0606  0.4171
   76A      O3' 1929   6.740   7.650   3.349 -0.2852  0.8094 -0.0238
   77U        P 1930   6.694   7.807   3.361 -0.0056 -0.3773  0.3314
   77U      O1P 1931   6.796   7.879   3.441 -0.3327 -0.5192 -0.6397
   77U      O2P 1932   6.555   7.806   3.409 -0.0046 -0.3340 -0.0231
   77U      O5' 1933   6.712   7.856   3.205  0.6121  0.1615  0.5689
   77U      C5' 1934   6.842   7.867   3.148  0.4773  0.3151 -0.2175
   77U     H5'1 1935   6.902   7.778   3.165 -1.3388 -0.7221  1.1328
   77U     H5'2 1936   6.887   7.959   3.184 -0.2393  0.0071  1.5835
   77U      C4' 1937   6.836   7.882   2.991 -0.4655  0.2593 -0.3310
   77U      H4' 1938   6.926   7.844   2.943 -0.3795  0.7182 -0.5405
   77U      O4' 1939   6.737   7.800   2.935  0.2719  0.7510 -0.2541
   77U      C1' 1940   6.688   7.850   2.814 -0.0036  0.2172  0.0058
   77U      H1' 1941   6.722   7.777   2.740 -0.5697 -0.5745  0.5078
   77U       N1 1942   6.544   7.847   2.813  0.2343  0.1460 -0.5920
   77U       C6 1943   6.469   7.839   2.930 -0.0336  0.0995  0.3882
   77U       H6 1944   6.508   7.855   3.029  1.4189  0.2622 -0.1896
   77U       C5 1945   6.339   7.809   2.930  0.1524 -0.0907  0.3837
   77U       H5 1946   6.292   7.813   3.027  1.6490 -0.4009  1.1597
   77U       C4 1947   6.271   7.777   2.807  0.3244  0.0677 -0.3516
   77U       O4 1948   6.153   7.751   2.784  0.9090  0.1599 -0.6886
   77U       N3 1949   6.343   7.814   2.697 -0.4251  0.4226  0.0633
   77U       H3 1950   6.297   7.793   2.610 -0.4208 -0.9614  0.3668
   77U       C2 1951   6.476   7.840   2.691  0.3259 -0.0579  0.2997
   77U       O2 1952   6.529   7.845   2.583 -0.2831 -0.5154  0.6788
   77U      C3' 1953   6.797   8.022   2.933 -0.9778  0.2166 -0.5999
   77U      H3' 1954   6.725   8.050   3.010  1.2280 -1.4476  2.3061
   77U      C2' 1955   6.745   7.988   2.798 -0.1124 -0.1077  0.1954
   77U     H2'1 1956   6.670   8.061   2.769 -2.1535 -2.1857 -0.0299
   77U      O2' 1957   6.844   7.978   2.692  0.0342  0.1366 -0.4718
   77U     HO'2 1958   6.910   8.037   2.731  0.9414 -1.6460  0.8359
   77U      O3' 1959   6.906   8.107   2.917 -0.3467 -0.3582 -0.0536
   78U        P 1960   6.894   8.256   2.960  0.1528 -0.2088 -0.5464
   78U      O1P 1961   7.020   8.313   2.915  0.0723 -0.3908  0.0455
   78U      O2P 1962   6.866   8.254   3.104 -0.1815 -0.4925  0.1443
   78U      O5' 1963   6.766   8.296   2.873  0.7507  0.0636 -0.4823
   78U      C5' 1964   6.782   8.347   2.738  1.0777  0.3894 -0.1368
   78U     H5'1 1965   6.836   8.275   2.677  0.5746 -0.7586  0.7419
   78U     H5'2 1966   6.838   8.439   2.752  0.2219  0.6756  1.6580
   78U      C4' 1967   6.646   8.375   2.664  0.2206  0.1568  0.4224
   78U      H4' 1968   6.659   8.427   2.569  0.2730  0.7808  0.7711
   78U      O4' 1969   6.579   8.253   2.636  0.1369  0.5883  0.4274
   78U      C1' 1970   6.449   8.291   2.607  0.1837  0.3770 -0.1334
   78U      H1' 1971   6.432   8.278   2.500 -1.2839 -0.1084  0.1295
   78U       N1 1972   6.357   8.194   2.673  0.3201  0.1302 -0.0936
   78U       C6 1973   6.369   8.178   2.809  0.4168 -0.3399 -0.1339
   78U       H6 1974   6.464   8.195   2.857  0.4944 -1.5384  0.1712
   78U       C5 1975   6.270   8.122   2.881  0.2408 -0.3198 -0.0734
   78U       H5 1976   6.285   8.113   2.988  1.7845  1.0123 -0.1348
   78U       C4 1977   6.147   8.080   2.821 -0.0802 -0.1102 -0.6093
   78U       O4 1978   6.054   8.032   2.880  0.1530  0.2992  0.6205
   78U       N3 1979   6.143   8.095   2.687 -0.7874  0.6028  0.1396
   78U       H3 1980   6.057   8.076   2.637  1.0843 -1.3412 -2.6263
   78U       C2 1981   6.239   8.154   2.612  0.4894  0.4381  0.6847
   78U       O2 1982   6.208   8.179   2.496 -0.0989  0.1857 -0.2321
   78U      C3' 1983   6.559   8.467   2.735  0.7049  0.3901  0.0631
   78U      H3' 1984   6.546   8.437   2.839 -0.6510  0.3159 -0.1124
   78U      C2' 1985   6.424   8.440   2.662  0.2775 -0.0574 -0.0528
   78U     H2'1 1986   6.351   8.429   2.742 -0.6289  2.3880 -0.4653
   78U      O2' 1987   6.394   8.521   2.559 -0.3768  0.7375  0.2034
   78U     HO'2 1988   6.385   8.608   2.598  2.7760  1.3546 -0.1724
   78U      O3' 1989   6.605   8.604   2.724 -1.0977  0.1524  0.1772
   79A        P 1990   6.571   8.714   2.830  0.2618 -0.1841  0.0862
   79A      O1P 1991   6.663   8.824   2.803  0.2258 -0.4966 -0.5960
   79A      O2P 1992   6.573   8.652   2.965 -0.4528 -0.3039  0.2222
   79A      O5' 1993   6.425   8.761   2.791 -0.1120 -0.4564  0.5206
   79A      C5' 1994   6.418   8.846   2.665 -0.5028 -0.7874 -0.1312
   79A     H5'1 1995   6.485   8.791   2.599  2.4792 -0.0181  2.0278
   79A     H5'2 1996   6.457   8.943   2.695 -1.3717 -0.2965 -0.5604
   79A      C4' 1997   6.275   8.863   2.611  0.1373 -0.2504  0.1259
   79A      H4' 1998   6.280   8.942   2.536  0.1181 -0.7670 -0.4253
   79A      O4' 1999   6.216   8.738   2.566 -0.2724 -0.1108 -0.0578
   79A      C1' 2000   6.081   8.732   2.587 -0.0286  0.6582  0.0500
   79A      H1' 2001   6.030   8.719   2.491  0.2757  2.5451 -0.4006
   79A       N9 2002   6.054   8.624   2.683  0.0665 -0.1865  0.4035
   79A       C8 2003   6.121   8.580   2.797 -0.2166 -0.2378  0.4270
   79A       H8 2004   6.216   8.621   2.827  0.0830 -1.1898  0.7851
   79A       N7 2005   6.066   8.477   2.859  0.2472  0.5668  0.8329
   79A       C5 2006   5.957   8.446   2.772 -0.4769 -0.1249 -0.8170
   79A       C6 2007   5.851   8.352   2.769 -0.4669 -0.1463  0.6852
   79A       N6 2008   5.840   8.249   2.853 -0.5364 -0.1235 -0.0734
   79A      H61 2009   5.912   8.220   2.917  0.4590  0.3945 -0.9275
   79A      H62 2010   5.748   8.207   2.849 -1.4238  1.6789  0.2806
   79A       N1 2011   5.746   8.365   2.686 -0.4055 -0.2194  0.2622
   79A       C2 2012   5.740   8.468   2.605 -0.6800 -0.9906 -0.0940
   79A       H2 2013   5.659   8.472   2.535 -3.1183 -0.3080  2.5646
   79A       N3 2014   5.832   8.562   2.599  0.4411 -0.0619 -0.2288
   79A       C4 2015   5.942   8.543   2.681 -0.4059 -0.5133 -0.2321
   79A      C3' 2016   6.171   8.904   2.716  0.7960 -0.3865  0.0577
   79A      H3' 2017   6.177   8.846   2.807  0.9902  0.2813  0.4786
   79A      C2' 2018   6.037   8.865   2.643  0.4314 -0.0335 -0.3008
   79A     H2'1 2019   5.948   8.847   2.705  2.4962 -1.4614  2.4712
   79A      O2' 2020   6.009   8.929   2.522  0.2085  0.7491 -0.1892
   79A     HO'2 2021   5.958   9.008   2.539 -0.1892  0.6152 -0.7347
   79A      O3' 2022   6.195   9.037   2.738 -0.3710 -0.2180  0.3665
   80A        P 2023   6.146   9.113   2.867 -0.2273  0.1350 -0.3962
   80A      O1P 2024   6.211   9.248   2.870  0.3562 -0.1513  0.5536
   80A      O2P 2025   6.163   9.029   2.981  0.1626  0.4271 -0.8310
   80A      O5' 2026   5.985   9.131   2.843 -0.3849 -0.6389  0.5953
   80A      C5' 2027   5.926   9.214   2.741 -0.1420  0.2421 -0.0345
   80A     H5'1 2028   5.973   9.192   2.645  1.5775  0.6047  0.6818
   80A     H5'2 2029   5.928   9.321   2.763  1.3099  0.4508 -1.0641
   80A      C4' 2030   5.775   9.170   2.716  0.6403 -0.3366  0.1354
   80A      H4' 2031   5.734   9.229   2.635  1.9020  2.4767  1.4092
   80A      O4' 2032   5.778   9.033   2.687 -0.1340 -0.0675  0.6130
   80A      C1' 2033   5.650   8.969   2.726 -0.4117 -0.2690 -0.1863
   80A      H1' 2034   5.585   8.924   2.651  1.4012 -1.4841 -1.1161
   80A       N9 2035   5.675   8.851   2.810  0.4226  0.0206  0.1559
   80A       C8 2036   5.767   8.819   2.900 -0.2826 -0.3712  0.3412
   80A       H8 2037   5.846   8.888   2.924  0.0823 -0.2193 -1.2078
   80A       N7 2038   5.763   8.704   2.958  0.0951  0.0487  1.5676
   80A       C5 2039   5.650   8.655   2.898 -0.1317 -0.2371  1.4069
   80A       C6 2040   5.579   8.526   2.904  0.6789 -0.6180 -0.6228
   80A       N6 2041   5.613   8.423   2.972 -0.3512  0.2027 -0.4234
   80A      H61 2042   5.699   8.430   3.025 -0.3263  0.4275 -0.4923
   80A      H62 2043   5.584   8.329   2.951  1.9080 -0.4023 -1.2027
   80A       N1 2044   5.479   8.500   2.818 -0.4569  0.7085 -0.4071
   80A       C2 2045   5.444   8.594   2.735  0.1558 -0.3503  0.1339
   80A       H2 2046   5.361   8.567   2.671  0.1390 -1.3427  0.5528
   80A       N3 2047   5.497   8.717   2.721  0.4628 -0.0154  0.3980
   80A       C4 2048   5.602   8.733   2.800  0.0052  0.3296 -0.7002
   80A      C3' 2049   5.679   9.189   2.836  0.4253  0.1236 -0.2665
   80A      H3' 2050   5.749   9.160   2.914  3.1041  1.0600 -2.1689
   80A      C2' 2051   5.574   9.085   2.796 -0.7407 -0.1270 -0.3494
   80A     H2'1 2052   5.528   9.049   2.888  1.2172  1.6263  1.4239
   80A      O2' 2053   5.478   9.124   2.705 -0.4284  0.1600  0.1046
   80A     HO'2 2054   5.497   9.216   2.682  1.0816 -0.4318 -1.1951
   80A      O3' 2055   5.611   9.307   2.859 -0.2002  0.4301 -0.4447
   81U        P 2056   5.679   9.411   2.960  0.0211  0.1620  0.4518
   81U      O1P 2057   5.577   9.513   2.974  0.4395 -0.1064  0.1720
   81U      O2P 2058   5.812   9.445   2.896  0.7831 -0.2970 -0.3991
   81U      O5' 2059   5.708   9.320   3.096 -0.3369 -0.3394  0.1703
   81U      C5' 2060   5.752   9.381   3.213 -0.7105 -0.2303  1.2716
   81U     H5'1 2061   5.660   9.416   3.260  0.9030  1.7522  3.1491
   81U     H5'2 2062   5.812   9.469   3.189  1.3368 -1.3945  1.8749
   81U      C4' 2063   5.828   9.290   3.304  0.8650  0.1289  0.3681
   81U      H4' 2064   5.859   9.357   3.384 -0.3904 -0.0403  1.0242
   81U      O4' 2065   5.756   9.180   3.356 -0.1702  0.0028  0.2553
   81U      C1' 2066   5.792   9.065   3.289 -0.3941  0.0906 -0.1939
   81U      H1' 2067   5.849   9.008   3.362 -1.5353  0.9594  1.4635
   81U       N1 2068   5.683   8.978   3.249 -0.0761  0.2722  0.6087
   81U       C6 2069   5.575   9.032   3.181 -0.3281 -0.1559 -0.2090
   81U       H6 2070   5.560   9.137   3.159  1.3811  0.3661  0.9281
   81U       C5 2071   5.482   8.941   3.141 -0.5491  0.1597  0.4525
   81U       H5 2072   5.401   8.978   3.080  0.1962  0.6114 -0.2841
   81U       C4 2073   5.486   8.797   3.168  0.5295 -1.0067 -0.0184
   81U       O4 2074   5.407   8.714   3.123 -0.1650 -0.4656 -0.6342
   81U       N3 2075   5.575   8.766   3.264 -0.4248 -0.0752  0.8346
   81U       H3 2076   5.567   8.671   3.299 -0.2839 -0.0752  0.8662
   81U       C2 2077   5.687   8.846   3.295 -0.0896 -0.4174  0.1780
   81U       O2 2078   5.788   8.793   3.354 -0.5244 -0.6603  0.5764
   81U      C3' 2079   5.952   9.229   3.242  1.1137  0.4265  0.7058
   81U      H3' 2080   6.002   9.289   3.166 -0.0534  0.8042  0.2176
   81U      C2' 2081   5.888   9.099   3.181  0.2711  0.3806  0.5059
   81U     H2'1 2082   5.847   9.116   3.082  1.0805 -0.2903  0.0326
   81U      O2' 2083   5.975   8.986   3.166  0.9621 -0.0480  0.3338
   81U     HO'2 2084   6.035   8.996   3.092 -1.6453 -3.3978 -2.5962
   81U      O3' 2085   6.034   9.181   3.347 -0.0037  0.1138 -0.8231
   82U        P 2086   6.144   9.270   3.415 -0.0578 -0.1015  0.1530
   82U      O1P 2087   6.165   9.234   3.557 -0.0317 -0.1105  0.0586
   82U      O2P 2088   6.110   9.411   3.388 -0.3044 -0.1934  0.7836
   82U      O5' 2089   6.286   9.224   3.341 -0.0381  0.7269  0.0936
   82U      C5' 2090   6.302   9.240   3.201 -0.9364  0.4593  0.5248
   82U     H5'1 2091   6.280   9.345   3.180  0.8794  1.1452  1.7638
   82U     H5'2 2092   6.234   9.174   3.146 -0.1992  1.8938 -2.2909
   82U      C4' 2093   6.437   9.206   3.152 -0.1931 -0.1997 -0.0228
   82U      H4' 2094   6.434   9.236   3.047  0.9262  1.2069  0.3112
   82U      O4' 2095   6.547   9.261   3.223 -0.0541 -0.4481  0.4050
   82U      C1' 2096   6.662   9.183   3.208 -0.0056 -0.0599  0.5245
   82U      H1' 2097   6.734   9.233   3.142  0.6881  1.7544  2.5300
   82U       N1 2098   6.718   9.157   3.344 -0.2029 -0.3550 -0.5578
   82U       C6 2099   6.634   9.140   3.451 -0.0749  0.4221  0.5513
   82U       H6 2100   6.527   9.136   3.439 -0.2904  0.1257  2.2914
   82U       C5 2101   6.688   9.115   3.574  0.5678  0.0609  0.0020
   82U       H5 2102   6.626   9.108   3.662  0.3809  1.2586 -0.0156
   82U       C4 2103   6.831   9.123   3.597  0.3911  0.0670  0.0610
   82U       O4 2104   6.885   9.110   3.707  0.5208  0.1790  0.4087
   82U       N3 2105   6.901   9.151   3.486 -0.0534 -0.4715  0.3840
   82U       H3 2106   7.002   9.152   3.492  0.3489 -3.0238 -3.0364
   82U       C2 2107   6.855   9.158   3.356 -0.1871 -1.0710  0.1285
   82U       O2 2108   6.930   9.164   3.255  0.2449 -0.1954  0.7106
   82U      C3' 2109   6.471   9.055   3.148  0.1858 -0.8830  0.4662
   82U      H3' 2110   6.448   9.000   3.239  1.7888 -2.9085 -0.2872
   82U      C2' 2111   6.622   9.056   3.135 -0.1790  0.8070  0.1221
   82U     H2'1 2112   6.671   8.971   3.183 -2.5372  0.8327  2.8613
   82U      O2' 2113   6.659   9.063   3.001 -0.5433 -0.6726 -0.0174
   82U     HO'2 2114   6.598   9.021   2.939  1.2084 -2.1386 -0.8493
   82U      O3' 2115   6.416   8.984   3.035 -0.3813 -0.0019 -0.2831
   82U      H3T 2116   6.321   8.988   3.040 -0.3104  0.0147  2.7896
   8.63331   8.63331   6.10473   0.00000   0.00000   0.00000   0.00000   4.31636   4.31636
