# Supplementary material for: Constant-pH Molecular Dynamics of Cationic Peptide Dendrimers Binding to siRNA
Source: J Chem Inf Model. 2026 Feb 5;66(8):4734–43. doi: 10.1021/acs.jcim.5c02636 (PMC13126635; doi:10.1021/acs.jcim.5c02636)
Supplement: Supplementary file 2 [file ci5c02636_si_002.zip › zip/MH47_07_out_4.gro]

Protein
 2116
    1LY0      N    1   6.234   6.854   1.727 -0.0922 -0.1846 -0.0892
    1LY0     H1    2   6.264   6.820   1.636  2.1998  0.2980  0.4319
    1LY0     H2    3   6.140   6.823   1.747 -0.5573  1.1003 -0.1839
    1LY0     H3    4   6.240   6.954   1.717  2.7600 -0.3319 -0.4460
    1LY0     CA    5   6.321   6.810   1.846 -0.8188 -0.7817  0.7602
    1LY0     HA    6   6.269   6.852   1.934  0.6071  2.7398  0.1038
    1LY0     CB    7   6.330   6.655   1.865  0.4245  0.0960  0.2305
    1LY0    HB1    8   6.236   6.615   1.903 -0.7142  2.3379 -0.0481
    1LY0    HB2    9   6.411   6.643   1.937 -0.3540  1.4251  1.3866
    1LY0     CG   10   6.376   6.594   1.735  0.4515  0.0365  0.3059
    1LY0    HG1   11   6.460   6.651   1.695  1.7146 -1.0845  1.2331
    1LY0    HG2   12   6.298   6.602   1.661  0.4566 -0.2744  0.2661
    1LY0     CD   13   6.436   6.457   1.748  0.1588 -0.0719 -0.3275
    1LY0    HD1   14   6.514   6.452   1.824  1.0761 -0.2286 -1.2680
    1LY0    HD2   15   6.478   6.429   1.652  2.3697  1.8532 -0.0261
    1LY0     CE   16   6.319   6.364   1.793  0.1798 -0.9309 -0.0806
    1LY0    HE1   17   6.231   6.389   1.735 -0.7450 -1.3345  1.0898
    1LY0    HE2   18   6.295   6.386   1.898  0.9561 -1.1449  0.1499
    1LY0     NZ   19   6.354   6.223   1.796  0.1035 -0.2933 -0.0401
    1LY0    HZ1   20   6.420   6.212   1.870 -0.7985  2.1375  1.2128
    1LY0    HZ2   21   6.274   6.162   1.801 -0.0925 -0.1722 -1.0824
    1LY0    HZ3   22   6.403   6.198   1.711  0.7503  1.0961 -0.1056
    1LY0      C   23   6.468   6.874   1.833 -0.6527 -0.7486 -0.5855
    1LY0      O   24   6.554   6.846   1.921  0.6223 -0.2695 -0.0454
    2LER      N   25   6.496   6.958   1.733  0.4087 -0.4128  0.0812
    2LER      H   26   6.423   6.987   1.668  0.6523 -2.4236 -1.1792
    2LER     CA   27   6.628   7.027   1.712 -0.1268  0.4303 -0.4168
    2LER     HA   28   6.698   6.943   1.712 -2.8795 -2.0642  1.1143
    2LER     CB   29   6.645   7.094   1.573  0.3686 -0.0596 -0.2451
    2LER    HB1   30   6.565   7.168   1.571 -0.1438 -0.6112 -0.9059
    2LER    HB2   31   6.636   7.018   1.495 -0.7123  0.5191 -0.6958
    2LER     CG   32   6.787   7.154   1.556  0.1408 -0.3628  0.0157
    2LER     HG   33   6.802   7.243   1.618  2.7099 -0.6699 -0.0712
    2LER    CD1   34   6.899   7.051   1.578 -0.0439  0.1868 -0.3006
    2LER   HD11   35   6.996   7.083   1.537 -0.4031 -0.1024 -1.4302
    2LER   HD12   36   6.912   7.045   1.686  2.0114  1.2037 -0.4504
    2LER   HD13   37   6.872   6.959   1.528  3.5320  0.5964 -3.4426
    2LER    CD2   38   6.806   7.193   1.413  0.4243 -0.6123 -0.4251
    2LER   HD21   39   6.906   7.233   1.397  0.1566  0.0273 -0.5482
    2LER   HD22   40   6.785   7.102   1.358 -1.8250 -1.5406  1.7685
    2LER   HD23   41   6.738   7.275   1.389  0.9395 -0.1442 -0.2971
    2LER      C   42   6.657   7.123   1.827 -0.1285 -0.0821 -0.1763
    2LER      O   43   6.769   7.133   1.873  0.2238 -0.3233  0.5147
    3LYR      N   44   6.551   7.180   1.885 -0.9801 -0.0087  1.0211
    3LYR      H   45   6.462   7.162   1.843  0.4753 -0.8946 -1.9186
    3LYR     CA   46   6.552   7.254   2.008 -0.6846 -0.1805 -0.3637
    3LYR     HA   47   6.607   7.346   1.987  1.9154 -0.9843  2.2399
    3LYR     CB   48   6.404   7.294   2.029  0.1933 -0.6682 -0.0022
    3LYR    HB1   49   6.350   7.203   2.055 -0.1740 -0.5062 -0.1902
    3LYR    HB2   50   6.358   7.338   1.939 -0.9949 -1.6156  0.1182
    3LYR     CG   51   6.380   7.400   2.141  0.3319  0.4559  0.0443
    3LYR    HG1   52   6.402   7.359   2.238  0.6863 -0.5931 -0.4563
    3LYR    HG2   53   6.274   7.425   2.135 -0.9453 -3.6584  1.9722
    3LYR     CD   54   6.460   7.529   2.121  0.3430 -0.0663  0.5445
    3LYR    HD1   55   6.451   7.564   2.018 -0.3412 -1.5267  0.0814
    3LYR    HD2   56   6.565   7.505   2.143  0.2759 -2.2243 -1.2364
    3LYR     CE   57   6.428   7.649   2.214  0.2654 -0.2889 -0.6104
    3LYR    HE1   58   6.330   7.686   2.182  0.8422 -0.2064 -2.4930
    3LYR    HE2   59   6.499   7.731   2.199 -1.3321  1.2247 -0.2811
    3LYR     NZ   60   6.437   7.612   2.358  0.9362 -0.1929  0.3207
    3LYR    HZ1   61   6.528   7.582   2.391  1.1769  0.3721  0.1803
    3LYR      C   62   6.618   7.182   2.126  0.1072  0.3766  0.3200
    3LYR      O   63   6.673   7.253   2.211  0.0894  0.2362 -0.0047
    4LER      N   64   6.618   7.045   2.120 -0.5407 -0.1276  0.0097
    4LER      H   65   6.561   7.004   2.048  1.4242  0.4123 -1.9662
    4LER     CA   66   6.654   6.958   2.230  0.3396 -0.3072 -0.1246
    4LER     HA   67   6.667   7.013   2.324  1.6804 -3.1308  1.4918
    4LER     CB   68   6.542   6.847   2.237 -0.1332 -0.1691  0.0329
    4LER    HB1   69   6.552   6.787   2.329  1.4875 -0.4225 -0.2743
    4LER    HB2   70   6.548   6.775   2.156 -1.8878 -2.2743  1.6740
    4LER     CG   71   6.398   6.907   2.230  0.5084 -0.1351  1.0987
    4LER     HG   72   6.383   6.940   2.127  0.9247 -2.4375  0.2381
    4LER    CD1   73   6.296   6.790   2.238  0.9061 -0.1516  0.1342
    4LER   HD11   74   6.200   6.836   2.218  0.1855 -1.4399  0.5596
    4LER   HD12   75   6.319   6.714   2.163 -1.3073 -0.1352 -0.6235
    4LER   HD13   76   6.298   6.744   2.338  0.8012 -0.6146 -0.0792
    4LER    CD2   77   6.367   7.021   2.330  1.2023  0.4147  1.0988
    4LER   HD21   78   6.405   7.119   2.299 -0.5720  1.0402  0.8068
    4LER   HD22   79   6.260   7.040   2.332  1.3396  1.1803  2.3161
    4LER   HD23   80   6.398   6.998   2.431 -1.0448 -0.9576  1.5247
    4LER      C   81   6.790   6.895   2.205 -0.0731 -0.4341 -0.3628
    4LER      O   82   6.845   6.831   2.294 -0.1794  0.2662  0.3049
    5LER      N   83   6.848   6.913   2.084 -0.5432  0.5183 -0.1566
    5LER      H   84   6.816   6.982   2.017  0.1418 -0.3775 -1.4424
    5LER     CA   85   6.971   6.841   2.034  0.6707 -0.1978 -0.1744
    5LER     HA   86   7.025   6.796   2.117  1.8006  3.1629  1.0840
    5LER     CB   87   6.924   6.723   1.949 -0.1577 -0.2060 -0.6742
    5LER    HB1   88   7.012   6.677   1.906  0.3715 -0.8903  1.0216
    5LER    HB2   89   6.868   6.768   1.868 -1.5677 -2.4412 -1.0515
    5LER     CG   90   6.842   6.604   2.010  0.6163 -0.2676  0.3964
    5LER     HG   91   6.750   6.652   2.042 -0.8851 -3.0223  0.5427
    5LER    CD1   92   6.809   6.502   1.899 -0.1422  0.3517 -0.4034
    5LER   HD11   93   6.768   6.558   1.814  0.8603 -0.3525 -1.3933
    5LER   HD12   94   6.899   6.459   1.855 -0.6130  1.4420 -2.5623
    5LER   HD13   95   6.745   6.422   1.938 -0.0493 -0.7785 -2.4282
    5LER    CD2   96   6.903   6.527   2.128  0.9498  0.4123  0.0558
    5LER   HD21   97   6.861   6.427   2.140 -1.1283  1.4533  2.3879
    5LER   HD22   98   7.011   6.541   2.116  0.7557  2.9657  0.7068
    5LER   HD23   99   6.887   6.566   2.228  1.1055  2.4698 -0.6619
    5LER      C  100   7.067   6.933   1.964 -0.1729  0.1242  0.3511
    5LER      O  101   7.172   6.886   1.928 -0.1108  0.2412  0.3364
    6LYR      N  102   7.027   7.058   1.941 -0.5838 -0.2113 -0.3470
    6LYR      H  103   6.934   7.090   1.964 -0.4421 -1.0932  1.5497
    6LYR     CA  104   7.119   7.160   1.885  0.7662  0.5136 -0.2568
    6LYR     HA  105   7.160   7.115   1.794 -0.9865  1.6321 -1.6656
    6LYR     CB  106   7.044   7.289   1.855 -0.1413  0.3017  1.5165
    6LYR    HB1  107   6.971   7.281   1.774  2.3615  3.5606 -1.3879
    6LYR    HB2  108   7.123   7.349   1.811  0.4916 -0.6985  1.2499
    6LYR     CG  109   6.986   7.365   1.980  0.2701  0.0273 -0.1374
    6LYR    HG1  110   7.071   7.380   2.047  0.6346 -2.9224  0.1703
    6LYR    HG2  111   6.911   7.299   2.024  1.1402 -0.2838  0.9223
    6LYR     CD  112   6.928   7.496   1.931  0.1193  0.2828  0.6220
    6LYR    HD1  113   6.862   7.463   1.851  1.7187 -0.3286 -0.4929
    6LYR    HD2  114   6.999   7.554   1.872  0.3272 -0.0677  0.5190
    6LYR     CE  115   6.841   7.573   2.030 -0.0154 -0.1490 -0.4145
    6LYR    HE1  116   6.905   7.607   2.112 -0.2656  0.7929 -0.5974
    6LYR    HE2  117   6.752   7.514   2.053 -1.8670  2.0254 -1.5435
    6LYR     NZ  118   6.791   7.688   1.958 -0.2415  0.4576 -0.5349
    6LYR    HZ1  119   6.727   7.663   1.885 -1.9892  0.3060  0.9591
    6LYR      C  120   7.231   7.195   1.978 -0.3730  0.8610 -0.0694
    6LYR      O  121   7.213   7.196   2.095  0.1805 -0.3026  0.0559
    7LER      N  122   7.350   7.226   1.931 -0.6990 -0.0427  0.7511
    7LER      H  123   7.361   7.214   1.831  2.1649  0.1071  0.9649
    7LER     CA  124   7.450   7.311   2.003 -0.4011  0.0289 -0.0411
    7LER     HA  125   7.420   7.347   2.101  1.6406 -0.2919  0.7542
    7LER     CB  126   7.577   7.233   2.043 -0.7484 -0.0025  0.3705
    7LER    HB1  127   7.612   7.172   1.961 -1.8829 -0.2630  0.0606
    7LER    HB2  128   7.544   7.170   2.127 -1.0619 -0.4240 -0.0651
    7LER     CG  129   7.699   7.316   2.095  0.2225 -0.8126 -0.6114
    7LER     HG  130   7.729   7.387   2.017 -1.5539  1.2471  0.4984
    7LER    CD1  131   7.661   7.408   2.211 -0.0270  0.5592  0.5951
    7LER   HD11  132   7.593   7.486   2.174 -0.2000  0.2351  0.2088
    7LER   HD12  133   7.595   7.365   2.286 -0.1413 -1.6391 -0.6720
    7LER   HD13  134   7.748   7.457   2.255  0.0352  0.4556  0.5880
    7LER    CD2  135   7.809   7.216   2.147 -0.7086 -0.4681 -0.1564
    7LER   HD21  136   7.780   7.175   2.244  0.2405 -0.1111  0.2941
    7LER   HD22  137   7.825   7.137   2.073  3.5018 -1.0924  1.1775
    7LER   HD23  138   7.900   7.274   2.159 -1.3549  0.6058 -0.2452
    7LER      C  139   7.481   7.434   1.916 -0.0621 -0.1947 -0.2188
    7LER      O  140   7.530   7.425   1.807 -0.0504  0.8409  1.0295
    8LER      N  141   7.439   7.557   1.944  0.2522 -0.7854  0.7726
    8LER      H  142   7.394   7.564   2.034  1.1961 -0.7634  1.2532
    8LER     CA  143   7.487   7.679   1.878  1.0109 -0.6136 -0.0486
    8LER     HA  144   7.464   7.684   1.773 -0.5603  1.7802  0.3338
    8LER     CB  145   7.424   7.805   1.939  0.9959  0.2036  0.2215
    8LER    HB1  146   7.485   7.893   1.917  1.0114 -0.4563 -2.8279
    8LER    HB2  147   7.418   7.787   2.047  0.4799 -1.5822 -0.0799
    8LER     CG  148   7.278   7.828   1.890 -0.1525  0.0265 -0.3058
    8LER     HG  149   7.211   7.747   1.917 -1.1267  0.7891 -0.3591
    8LER    CD1  150   7.222   7.947   1.962  0.5808  0.1614 -0.0306
    8LER   HD11  151   7.276   8.037   1.934  2.4270 -0.2290  1.9495
    8LER   HD12  152   7.118   7.966   1.936  1.0796  1.7649 -0.9831
    8LER   HD13  153   7.216   7.927   2.069 -2.7502  0.4829 -0.0623
    8LER    CD2  154   7.269   7.838   1.730  0.7802 -0.4055 -0.1581
    8LER   HD21  155   7.352   7.898   1.692  0.7451 -0.9198 -1.0644
    8LER   HD22  156   7.281   7.738   1.689  0.0454 -0.8528  0.6981
    8LER   HD23  157   7.171   7.872   1.696  0.8143  0.2733  0.4113
    8LER      C  158   7.639   7.696   1.892 -0.3911  0.0254  0.1203
    8LER      O  159   7.695   7.666   1.996  0.0953 -0.1869 -0.7812
    9LYR      N  160   7.706   7.742   1.790  0.4719  0.9320  0.6056
    9LYR      H  161   7.655   7.758   1.704  1.8022  0.5918 -0.2818
    9LYR     CA  162   7.846   7.780   1.792  0.2559 -0.0224  0.3156
    9LYR     HA  163   7.905   7.693   1.822  1.4861  0.7321  0.1182
    9LYR     CB  164   7.891   7.815   1.649 -0.4537  0.0350  0.0466
    9LYR    HB1  165   7.990   7.862   1.653 -1.0629  1.2297  3.0630
    9LYR    HB2  166   7.819   7.887   1.609  1.2836  1.7503 -0.1917
    9LYR     CG  167   7.896   7.700   1.551  0.4037  0.3188  0.4279
    9LYR    HG1  168   7.822   7.623   1.574  2.7773 -2.0789  0.3958
    9LYR    HG2  169   7.988   7.644   1.566  0.1687 -0.8024 -2.0747
    9LYR     CD  170   7.904   7.741   1.399 -0.5438  0.0761 -0.3217
    9LYR    HD1  171   7.937   7.651   1.350  1.3299  1.1948 -1.1872
    9LYR    HD2  172   7.976   7.820   1.379 -1.0031 -0.0844 -2.8535
    9LYR     CE  173   7.762   7.780   1.352  0.6343 -0.5815 -0.0444
    9LYR    HE1  174   7.771   7.831   1.257  5.6797  0.9115  0.9144
    9LYR    HE2  175   7.719   7.852   1.422  2.8579 -0.1907  1.0057
    9LYR     NZ  176   7.666   7.669   1.334 -0.3335 -0.0814 -0.8397
    9LYR    HZ1  177   7.675   7.618   1.248 -1.9318  0.3928 -1.3206
    9LYR      C  178   7.868   7.893   1.892 -0.5588  0.1450 -0.3076
    9LYR      O  179   7.969   7.899   1.965  0.2218  0.3548  0.5465
   10LER      N  180   7.776   7.983   1.908 -0.3366 -0.2568  1.0496
   10LER      H  181   7.701   7.980   1.840  0.2452  0.3175  0.3582
   10LER     CA  182   7.783   8.092   2.007  0.0633  0.4157 -0.3476
   10LER     HA  183   7.873   8.152   1.989  0.9331 -0.3403  1.2375
   10LER     CB  184   7.669   8.191   1.963 -0.5302 -0.2748 -0.6959
   10LER    HB1  185   7.569   8.147   1.967 -0.1512 -1.1090  0.7937
   10LER    HB2  186   7.690   8.208   1.859 -2.5939 -2.9808 -1.6598
   10LER     CG  187   7.648   8.327   2.029 -0.1735  0.0320  0.6630
   10LER     HG  188   7.746   8.373   2.044 -0.7081  1.5442 -0.2920
   10LER    CD1  189   7.569   8.425   1.945  0.0467 -0.1240  0.9181
   10LER   HD11  190   7.572   8.517   2.004 -0.8425 -0.7626  1.9938
   10LER   HD12  191   7.615   8.444   1.849 -0.3589  0.3500  0.8113
   10LER   HD13  192   7.465   8.392   1.938  0.0228 -0.0273  0.8175
   10LER    CD2  193   7.562   8.309   2.158  0.6998 -0.2867 -0.1944
   10LER   HD21  194   7.574   8.398   2.220 -0.1088 -1.6867  2.0750
   10LER   HD22  195   7.455   8.310   2.139  0.3727 -0.2382  1.5064
   10LER   HD23  196   7.589   8.219   2.213  2.9117  0.2930 -0.2300
   10LER      C  197   7.784   8.039   2.155  0.0517  0.2021  0.4104
   10LER      O  198   7.829   8.112   2.242  0.1991  0.2462 -0.1846
   11LER      N  199   7.745   7.914   2.180  0.7967  0.5231 -0.3723
   11LER      H  200   7.707   7.858   2.105  0.9048  0.0031 -0.0415
   11LER     CA  201   7.759   7.847   2.312  0.1924 -0.1007  0.1811
   11LER     HA  202   7.770   7.928   2.382 -1.9434  1.2000 -0.8610
   11LER     CB  203   7.627   7.771   2.340  0.0061 -0.1719  0.5386
   11LER    HB1  204   7.644   7.715   2.432  1.2851 -2.2471 -0.8920
   11LER    HB2  205   7.595   7.709   2.258 -1.2829 -0.5268  1.2692
   11LER     CG  206   7.507   7.874   2.370 -0.6672 -0.5854  0.7915
   11LER     HG  207   7.494   7.948   2.291  1.1270 -0.2967  0.7242
   11LER    CD1  208   7.385   7.781   2.365 -0.3931 -0.3637  0.0921
   11LER   HD11  209   7.399   7.704   2.441 -0.9762 -0.8734 -0.3102
   11LER   HD12  210   7.298   7.842   2.386  1.0939  1.9930 -0.2698
   11LER   HD13  211   7.378   7.736   2.267 -0.2360 -0.7230  0.2412
   11LER    CD2  212   7.531   7.950   2.504 -0.9487  0.3906 -0.3013
   11LER   HD21  213   7.611   8.024   2.502 -2.0032  1.6435  1.1004
   11LER   HD22  214   7.436   7.999   2.527 -1.2571 -1.3276  2.7576
   11LER   HD23  215   7.556   7.870   2.575  0.1809  1.1769  0.2199
   11LER      C  216   7.886   7.764   2.325  0.3824 -0.1661 -0.0897
   11LER      O  217   7.944   7.749   2.437  0.3323  0.5993 -0.4971
   12LER      N  218   7.936   7.710   2.213 -0.6179  0.4982  0.2247
   12LER      H  219   7.870   7.693   2.138 -1.7023 -0.5649  1.3732
   12LER     CA  220   8.065   7.643   2.193  0.3037 -0.3051  0.1571
   12LER     HA  221   8.067   7.569   2.273  0.0930  0.7765  1.1761
   12LER     CB  222   8.068   7.580   2.048 -0.7248  0.0243 -0.1373
   12LER    HB1  223   8.083   7.662   1.978  2.9529 -1.0952 -0.8880
   12LER    HB2  224   7.973   7.528   2.033 -1.7482  2.0372 -1.1299
   12LER     CG  225   8.191   7.496   2.024  0.3289 -0.0313  0.2132
   12LER     HG  226   8.282   7.556   2.028 -1.5546  3.1174 -0.8752
   12LER    CD1  227   8.210   7.387   2.126  0.0073 -0.2280  0.3194
   12LER   HD11  228   8.111   7.352   2.155  0.6745 -1.8062  0.7884
   12LER   HD12  229   8.272   7.310   2.079  1.3141  1.8692 -1.6308
   12LER   HD13  230   8.258   7.427   2.215 -0.4024 -2.9092  1.8384
   12LER    CD2  231   8.187   7.435   1.882  0.3661  0.6220 -0.6841
   12LER   HD21  232   8.167   7.511   1.806  0.1081  0.0093 -1.2445
   12LER   HD22  233   8.277   7.378   1.861 -0.6838 -0.7395 -1.6748
   12LER   HD23  234   8.102   7.367   1.877  0.9336 -0.1151 -0.3137
   12LER      C  235   8.183   7.738   2.211  0.0613 -0.4477  0.1838
   12LER      O  236   8.268   7.721   2.293  0.0213 -0.0060 -0.3395
   13LER      N  237   8.187   7.851   2.135  0.5100  0.5728  0.2879
   13LER      H  238   8.101   7.865   2.084  0.7638 -0.3539 -0.4250
   13LER     CA  239   8.290   7.945   2.115 -0.2528  0.0341  0.1795
   13LER     HA  240   8.377   7.886   2.142 -0.8894 -0.6967  0.6860
   13LER     CB  241   8.283   7.984   1.962 -0.2827 -0.2166 -0.0003
   13LER    HB1  242   8.372   8.042   1.937  1.4556 -2.5786  0.3761
   13LER    HB2  243   8.197   8.047   1.941  1.0050  1.2408 -1.1354
   13LER     CG  244   8.284   7.872   1.853  0.1392  0.6811  0.1333
   13LER     HG  245   8.195   7.810   1.864  0.0340  1.3376  4.9505
   13LER    CD1  246   8.296   7.944   1.718 -0.4833  0.1483 -0.1656
   13LER   HD11  247   8.384   8.006   1.720 -0.6604  0.4931  3.4220
   13LER   HD12  248   8.304   7.872   1.636 -0.8464 -1.8103  1.4290
   13LER   HD13  249   8.208   8.004   1.694 -0.9422  0.0552  1.1501
   13LER    CD2  250   8.405   7.784   1.867  0.2591  0.4117  0.0899
   13LER   HD21  251   8.398   7.741   1.967 -1.4226  0.4926  0.0364
   13LER   HD22  252   8.398   7.700   1.799 -1.3746 -0.6624  1.5124
   13LER   HD23  253   8.498   7.843   1.865  0.5451 -0.0792 -1.1564
   13LER      C  254   8.291   8.073   2.199  0.2365 -0.2614 -0.8193
   13LER      O  255   8.390   8.143   2.191  0.2987  0.1299 -0.7051
   14NH2      N  256   8.179   8.110   2.266 -0.3833 -0.3367 -0.4524
   14NH2     H1  257   8.106   8.042   2.283 -0.8137  0.8296  3.3832
   14NH2     H2  258   8.169   8.206   2.294  0.9238  0.5109 -2.5934
   15LY0      N  259   6.032   7.743   2.954  0.2052 -0.0975  0.2621
   15LY0     H1  260   6.061   7.661   3.003 -0.9279 -0.2353  0.7086
   15LY0     H2  261   6.079   7.824   2.992  4.0630 -3.0644  2.4844
   15LY0     H3  262   5.934   7.764   2.964  0.0092 -1.6880  2.1986
   15LY0     CA  263   6.049   7.724   2.809 -0.6502  0.6826 -0.3104
   15LY0     HA  264   5.974   7.654   2.771  0.2076  0.6215 -2.0019
   15LY0     CB  265   6.021   7.853   2.733  0.1045 -0.1443  0.3689
   15LY0    HB1  266   5.927   7.896   2.767  0.8213  2.2002 -0.4143
   15LY0    HB2  267   6.012   7.821   2.629 -2.2749 -0.5362  0.6307
   15LY0     CG  268   6.135   7.963   2.741 -0.5679 -0.2720 -0.2812
   15LY0    HG1  269   6.227   7.933   2.691 -1.9888 -2.2888 -1.8081
   15LY0    HG2  270   6.161   7.986   2.845  1.2818 -1.2359 -0.4900
   15LY0     CD  271   6.099   8.094   2.674 -0.3664  0.2810 -0.3757
   15LY0    HD1  272   6.000   8.123   2.708  0.0147 -1.7354  2.8386
   15LY0    HD2  273   6.089   8.087   2.566 -2.9785  0.5063 -0.2178
   15LY0     CE  274   6.190   8.210   2.719 -0.4913 -0.3751  0.2134
   15LY0    HE1  275   6.294   8.188   2.696 -0.4295 -0.7961  0.9038
   15LY0    HE2  276   6.168   8.235   2.823  0.9314  1.2131  0.1713
   15LY0     NZ  277   6.156   8.344   2.655  0.3232  0.7002 -0.0319
   15LY0    HZ1  278   6.176   8.340   2.556 -3.2506 -0.4193 -0.8762
   15LY0    HZ2  279   6.057   8.363   2.662 -0.0402 -1.1877  0.6152
   15LY0    HZ3  280   6.209   8.416   2.701  0.8135 -0.7081  1.7466
   15LY0      C  281   6.190   7.667   2.768  0.2137  0.2630  0.5177
   15LY0      O  282   6.289   7.687   2.843  0.3754  0.4459 -0.6959
   16LER      N  283   6.202   7.600   2.655 -0.8549  0.2012  0.4845
   16LER      H  284   6.120   7.599   2.595  0.7692  0.2818 -1.9494
   16LER     CA  285   6.332   7.569   2.582 -0.6319  0.5979  0.0880
   16LER     HA  286   6.411   7.634   2.617  1.7965 -1.0245 -1.9949
   16LER     CB  287   6.390   7.429   2.610  0.0087  0.2652 -0.2053
   16LER    HB1  288   6.475   7.410   2.544 -2.1828  0.7090 -3.3467
   16LER    HB2  289   6.311   7.357   2.593  1.2015 -0.8753 -1.0211
   16LER     CG  290   6.440   7.415   2.763 -0.3437 -0.2443 -0.3386
   16LER     HG  291   6.357   7.421   2.833 -0.1618  1.4424 -0.2231
   16LER    CD1  292   6.488   7.276   2.781  0.0693 -1.0980 -0.1582
   16LER   HD11  293   6.482   7.255   2.889  0.0807 -2.1174 -0.3519
   16LER   HD12  294   6.423   7.204   2.732 -2.6510  0.1971  1.2607
   16LER   HD13  295   6.589   7.252   2.750  0.9974 -0.4150  2.0316
   16LER    CD2  296   6.547   7.512   2.814 -0.2603  0.1878 -0.3758
   16LER   HD21  297   6.518   7.616   2.799 -0.0709  0.2223 -0.5107
   16LER   HD22  298   6.562   7.496   2.921  0.7210  0.4633 -0.4557
   16LER   HD23  299   6.645   7.509   2.766  0.5664  0.6558  1.2369
   16LER      C  300   6.322   7.590   2.428  0.1237 -0.4826  0.1090
   16LER      O  301   6.212   7.618   2.379 -0.1076 -0.0139 -0.1716
   17LY0      N  302   6.025   8.948   1.635 -0.2467  0.0518  1.0360
   17LY0     H1  303   6.099   9.008   1.668 -0.6009  0.2615  1.4739
   17LY0     H2  304   6.076   8.888   1.573  0.8188 -0.6257  2.4786
   17LY0     H3  305   5.950   9.005   1.599 -0.7587 -0.5778  1.0675
   17LY0     CA  306   5.969   8.874   1.747 -0.8449  0.5594  0.4350
   17LY0     HA  307   5.937   8.936   1.831  1.4061 -0.4406  2.1375
   17LY0     CB  308   5.859   8.780   1.688  0.2325  0.5555  0.2991
   17LY0    HB1  309   5.908   8.718   1.613  0.0624 -0.6748  1.1874
   17LY0    HB2  310   5.784   8.834   1.629  0.6069  0.2735 -0.4570
   17LY0     CG  311   5.794   8.699   1.792 -1.1640  0.4319 -0.1553
   17LY0    HG1  312   5.781   8.754   1.886  1.6371  1.5641 -0.3344
   17LY0    HG2  313   5.864   8.620   1.821 -0.5187  1.3184  0.8060
   17LY0     CD  314   5.667   8.633   1.739  0.0598  0.6357  0.0894
   17LY0    HD1  315   5.669   8.582   1.642  0.4536  3.2626 -1.3923
   17LY0    HD2  316   5.586   8.707   1.740 -0.6500 -0.1189 -0.3866
   17LY0     CE  317   5.626   8.530   1.847 -0.0798 -0.4093  0.0786
   17LY0    HE1  318   5.616   8.589   1.939 -3.3755  1.3632 -1.2639
   17LY0    HE2  319   5.699   8.449   1.854 -0.6727 -1.1155 -1.6726
   17LY0     NZ  320   5.492   8.478   1.821  0.4373  0.1272  0.3675
   17LY0    HZ1  321   5.428   8.554   1.838  1.8149  1.4955 -0.2999
   17LY0    HZ2  322   5.475   8.455   1.724  0.5665 -2.9112  0.9701
   17LY0    HZ3  323   5.465   8.399   1.877  0.3137  0.5861  0.9545
   17LY0      C  324   6.085   8.795   1.809  0.0190  0.4028  0.0463
   17LY0      O  325   6.142   8.707   1.740  0.0626  0.0532 -0.3559
   18LER      N  326   6.127   8.823   1.937  0.0961 -0.3699  0.1454
   18LER      H  327   6.074   8.887   1.994  0.7221  0.0208  0.3023
   18LER     CA  328   6.259   8.785   1.984 -0.5162  0.5559 -0.1818
   18LER     HA  329   6.335   8.794   1.906 -0.8307 -0.2980 -0.5987
   18LER     CB  330   6.294   8.873   2.100  0.8531 -0.3530 -0.8094
   18LER    HB1  331   6.222   8.855   2.179 -1.3300  1.1126 -2.3520
   18LER    HB2  332   6.274   8.972   2.057 -0.7978 -0.4915 -0.3930
   18LER     CG  333   6.435   8.851   2.155  0.1576 -1.1517 -0.2057
   18LER     HG  334   6.448   8.750   2.193 -0.2833 -0.4169  2.0379
   18LER    CD1  335   6.542   8.866   2.053 -0.8344  0.4480  0.1182
   18LER   HD11  336   6.538   8.786   1.979  1.3901 -1.2687  1.7214
   18LER   HD12  337   6.538   8.960   1.998  1.1562 -0.3586 -1.5677
   18LER   HD13  338   6.639   8.855   2.101 -0.0891 -0.1735 -1.4574
   18LER    CD2  339   6.457   8.950   2.271 -0.3917 -0.1222  0.4322
   18LER   HD21  340   6.560   8.942   2.305 -0.0143  0.7141 -0.4589
   18LER   HD22  341   6.427   9.046   2.230 -0.0630 -0.1210  0.1899
   18LER   HD23  342   6.386   8.917   2.347 -1.7134  1.5649 -0.0153
   18LER      C  343   6.260   8.637   2.024  0.4975 -0.1679  0.0242
   18LER      O  344   6.196   8.611   2.121 -0.1107  0.1900 -0.3488
   19LYR      N  345   6.323   8.545   1.946  1.6174  0.1246 -0.2424
   19LYR      H  346   6.360   8.580   1.860 -0.0205  1.4445 -0.4411
   19LYR     CA  347   6.342   8.400   1.982  0.2055 -0.5329 -0.7104
   19LYR     HA  348   6.327   8.392   2.090 -0.3237 -0.8514 -0.8025
   19LYR     CB  349   6.231   8.303   1.925  0.4600 -0.1356  0.6465
   19LYR    HB1  350   6.262   8.199   1.936 -0.6612 -0.4203  1.2604
   19LYR    HB2  351   6.230   8.324   1.818 -0.5965 -1.4326  0.3752
   19LYR     CG  352   6.092   8.330   1.982 -0.7390 -0.9013  0.2007
   19LYR    HG1  353   6.068   8.430   1.944 -0.2325 -1.4937 -1.8411
   19LYR    HG2  354   6.087   8.326   2.089 -0.5733  1.1842  0.3366
   19LYR     CD  355   6.008   8.217   1.919  0.1029  0.5350 -0.7222
   19LYR    HD1  356   6.041   8.120   1.956 -0.3328  0.2698 -1.0178
   19LYR    HD2  357   6.028   8.225   1.813 -0.4765  1.0445 -0.8028
   19LYR     CE  358   5.859   8.248   1.937  0.2369  0.4320 -0.2387
   19LYR    HE1  359   5.852   8.343   1.884  1.6292  0.1614 -0.9821
   19LYR    HE2  360   5.838   8.243   2.043 -1.3154 -0.7645 -0.5646
   19LYR     NZ  361   5.782   8.148   1.860  0.2758 -0.2701  0.3455
   19LYR    HZ1  362   5.758   8.168   1.764 -2.3163 -0.8952  0.7933
   19LYR      C  363   6.484   8.356   1.952  0.0536 -0.1801  0.6092
   19LYR      O  364   6.539   8.397   1.849 -0.2615  0.1085  0.3115
   20LER      N  365   6.542   8.287   2.047 -0.3233 -0.8981 -0.0127
   20LER      H  366   6.481   8.265   2.125 -0.0065  0.8033  0.7726
   20LER     CA  367   6.667   8.223   2.042  0.3980 -0.0849 -0.2941
   20LER     HA  368   6.733   8.275   1.971 -0.5760 -0.1596 -1.2981
   20LER     CB  369   6.744   8.232   2.176 -0.1858 -0.0501  0.0808
   20LER    HB1  370   6.828   8.163   2.171 -0.6979 -0.7560  0.8273
   20LER    HB2  371   6.683   8.211   2.265  0.8044  0.1633  0.8326
   20LER     CG  372   6.796   8.371   2.207  0.7420 -1.0552  0.3805
   20LER     HG  373   6.845   8.422   2.125  0.2532 -0.4989  0.4303
   20LER    CD1  374   6.690   8.475   2.247 -0.5859  0.1051 -0.5201
   20LER   HD11  375   6.618   8.497   2.168 -2.5671  0.6494  1.3458
   20LER   HD12  376   6.639   8.427   2.331  0.2453 -0.7353 -0.4779
   20LER   HD13  377   6.748   8.565   2.267  1.5314 -0.7673 -2.3452
   20LER    CD2  378   6.898   8.366   2.320  0.4436 -0.2982  0.4066
   20LER   HD21  379   6.995   8.323   2.294  0.1085  0.0333 -1.6197
   20LER   HD22  380   6.917   8.467   2.358  1.7386  0.2583 -1.6000
   20LER   HD23  381   6.858   8.315   2.408  0.8418 -0.9396  0.2143
   20LER      C  382   6.663   8.083   1.982 -0.0182 -0.3172  0.1355
   20LER      O  383   6.564   8.011   2.003  0.0536  0.0296 -0.3672
   21LER      N  384   6.766   8.041   1.902  0.1447 -0.4158 -0.7573
   21LER      H  385   6.838   8.109   1.885 -0.4476  0.2127 -0.8166
   21LER     CA  386   6.775   7.904   1.860 -0.2227  0.0383  0.3037
   21LER     HA  387   6.673   7.871   1.842 -0.6769 -0.1950  2.9675
   21LER     CB  388   6.842   7.906   1.725 -0.0771  0.4684 -0.3762
   21LER    HB1  389   6.865   7.804   1.693  1.5817  1.3164 -2.1495
   21LER    HB2  390   6.940   7.951   1.743 -0.4126 -0.0651  3.4292
   21LER     CG  391   6.771   7.983   1.613  0.5501  0.3186 -0.2485
   21LER     HG  392   6.721   8.074   1.647 -0.8548 -0.5970  0.2449
   21LER    CD1  393   6.878   8.009   1.505  0.1191  0.0703  1.1786
   21LER   HD11  394   6.956   8.077   1.539  1.3181 -0.7426  0.1524
   21LER   HD12  395   6.927   7.919   1.469 -0.5904  0.1761 -0.0773
   21LER   HD13  396   6.829   8.060   1.422 -1.0518  1.3100  2.5436
   21LER    CD2  397   6.666   7.896   1.549  0.2591 -0.4695  0.1358
   21LER   HD21  398   6.614   7.945   1.468 -0.5064  1.1124  1.4893
   21LER   HD22  399   6.703   7.799   1.516 -2.0097 -1.2710 -0.2772
   21LER   HD23  400   6.584   7.869   1.617  0.5183 -0.9389  0.2658
   21LER      C  401   6.841   7.809   1.963 -0.1240 -0.6081 -0.1503
   21LER      O  402   6.929   7.847   2.046 -0.3682  0.2012  0.8731
   22LY0      N  403   5.911   7.504   1.721  0.8909  0.3398  0.3827
   22LY0     H1  404   5.847   7.532   1.649  0.7994  0.0307  0.3433
   22LY0     H2  405   5.998   7.492   1.671  0.7299  0.1305  0.1565
   22LY0     H3  406   5.881   7.416   1.760  0.3393 -0.1862 -1.1698
   22LY0     CA  407   5.918   7.599   1.831  0.8163  0.9908  0.0893
   22LY0     HA  408   5.845   7.562   1.904  1.3981 -5.0926 -1.8281
   22LY0     CB  409   6.056   7.595   1.890 -0.4984 -0.5031 -0.3465
   22LY0    HB1  410   6.120   7.633   1.811  0.0257 -1.4814 -0.4056
   22LY0    HB2  411   6.091   7.497   1.923  0.6075  0.3140  1.0019
   22LY0     CG  412   6.078   7.683   2.018  0.0398 -0.5881  0.0164
   22LY0    HG1  413   6.061   7.788   1.992  1.5830 -0.0666  0.9946
   22LY0    HG2  414   6.178   7.678   2.061 -0.2145  0.9049  0.8824
   22LY0     CD  415   5.985   7.647   2.132 -0.1399 -0.8189  0.4314
   22LY0    HD1  416   6.015   7.552   2.176  1.0035 -1.1813 -1.0095
   22LY0    HD2  417   5.883   7.639   2.095 -0.2454  0.7117  0.3374
   22LY0     CE  418   5.999   7.758   2.228  0.1582  0.1254  0.2856
   22LY0    HE1  419   5.965   7.848   2.176 -0.4801  0.7277  1.7398
   22LY0    HE2  420   6.103   7.770   2.260  0.9726 -1.9850 -1.2970
   22LY0     NZ  421   5.902   7.730   2.338 -0.4263  0.1808  0.2498
   22LY0    HZ1  422   5.933   7.649   2.389  0.4264  0.3879  0.0724
   22LY0    HZ2  423   5.884   7.808   2.399 -1.1389  0.4209 -0.2439
   22LY0    HZ3  424   5.811   7.708   2.299 -0.9878  0.8878  1.1384
   22LY0      C  425   5.878   7.739   1.786 -0.0262 -0.1666 -0.1532
   22LY0      O  426   5.951   7.802   1.704 -0.1221  0.4178 -0.2432
   23LER      N  427   5.759   7.792   1.816  0.3431  0.1434 -0.3025
   23LER      H  428   5.693   7.732   1.863  0.5192 -0.3553 -0.6790
   23LER     CA  429   5.704   7.928   1.792  0.1223  0.6622 -0.0345
   23LER     HA  430   5.743   7.961   1.696 -1.1043 -0.5118 -0.9746
   23LER     CB  431   5.549   7.907   1.792  0.2345 -0.0345 -0.5384
   23LER    HB1  432   5.498   8.003   1.780  1.2590  0.2648 -3.4709
   23LER    HB2  433   5.523   7.866   1.890 -1.1976  0.4346 -0.7064
   23LER     CG  434   5.488   7.819   1.687  0.5032 -0.3384 -0.0580
   23LER     HG  435   5.541   7.724   1.678  2.9545  0.9649 -0.3711
   23LER    CD1  436   5.340   7.802   1.704  0.2518  0.5747  0.0497
   23LER   HD11  437   5.318   7.768   1.805  1.1830 -0.0173  0.0692
   23LER   HD12  438   5.288   7.897   1.689  0.2962  0.4648 -0.9836
   23LER   HD13  439   5.299   7.735   1.627 -1.0224 -0.8892  1.9299
   23LER    CD2  440   5.510   7.885   1.548 -0.4692  0.8139 -0.4048
   23LER   HD21  441   5.617   7.898   1.535 -0.3325  2.1716  1.5559
   23LER   HD22  442   5.477   7.817   1.469  1.8739  0.0125 -0.7490
   23LER   HD23  443   5.467   7.985   1.543  0.6775  1.3252 -0.3023
   23LER      C  444   5.751   8.026   1.903 -0.0882  0.3125  0.7164
   23LER      O  445   5.765   7.989   2.021  0.2250 -1.2727  0.2618
   24LY0      N  446   7.261   5.685   2.799 -0.0868  0.0536  0.0882
   24LY0     H1  447   7.232   5.589   2.803  0.9948 -0.2997 -0.4422
   24LY0     H2  448   7.361   5.676   2.789 -0.2854 -0.8400 -1.1980
   24LY0     H3  449   7.243   5.734   2.886  1.0940  1.9496 -0.6626
   24LY0     CA  450   7.206   5.758   2.682  0.4298  0.0179  0.1088
   24LY0     HA  451   7.228   5.714   2.586 -2.5546 -1.5664  0.0163
   24LY0     CB  452   7.059   5.751   2.691  0.5893  0.2163  0.0457
   24LY0    HB1  453   7.033   5.821   2.770 -0.3430  1.8711 -1.6271
   24LY0    HB2  454   7.016   5.654   2.713 -2.1545  1.0754 -1.0934
   24LY0     CG  455   6.996   5.797   2.556  0.5180  0.5573 -0.1756
   24LY0    HG1  456   7.037   5.738   2.474  1.1107 -1.2746  1.3390
   24LY0    HG2  457   7.009   5.904   2.541  0.1514  0.4919 -0.9830
   24LY0     CD  458   6.843   5.752   2.561  0.3411 -0.8034  0.2099
   24LY0    HD1  459   6.848   5.643   2.564 -1.9079 -0.9293  0.5906
   24LY0    HD2  460   6.797   5.789   2.469  1.0788  1.9504  0.8580
   24LY0     CE  461   6.772   5.812   2.681  0.9511 -0.2227  0.0878
   24LY0    HE1  462   6.770   5.920   2.668 -2.7261  0.0256  1.5349
   24LY0    HE2  463   6.833   5.778   2.766  0.2571  2.2180  1.6638
   24LY0     NZ  464   6.637   5.763   2.689  0.0721 -0.1024 -0.3736
   24LY0    HZ1  465   6.590   5.810   2.766 -1.0026 -1.7504  0.0431
   24LY0    HZ2  466   6.580   5.790   2.610  0.5424  1.9150 -0.0971
   24LY0    HZ3  467   6.623   5.664   2.702 -3.3149  0.5850  3.0603
   24LY0      C  468   7.265   5.900   2.669 -1.1558 -0.2965 -0.2604
   24LY0      O  469   7.217   5.995   2.724 -0.1352 -0.4719 -0.4366
   25LER      N  470   7.379   5.917   2.599  0.0398  0.4912  0.0035
   25LER      H  471   7.422   5.837   2.555  1.8135  1.3054  0.1559
   25LER     CA  472   7.447   6.046   2.577 -0.3433  0.0279  0.4427
   25LER     HA  473   7.438   6.102   2.671  0.0844 -0.8477  1.0217
   25LER     CB  474   7.601   6.015   2.544  0.4928 -0.1180 -0.1408
   25LER    HB1  475   7.611   5.930   2.477 -1.4862  0.5039 -1.3014
   25LER    HB2  476   7.643   5.977   2.639 -0.7813  0.2064  0.5734
   25LER     CG  477   7.687   6.132   2.491  0.1983 -0.5342  0.1792
   25LER     HG  478   7.636   6.181   2.409  0.2184 -0.0797  0.4321
   25LER    CD1  479   7.705   6.229   2.602  0.6061 -0.0870 -0.4089
   25LER   HD11  480   7.784   6.301   2.582 -0.3812  0.5736 -2.0045
   25LER   HD12  481   7.614   6.287   2.617  0.8382 -0.2305  1.9722
   25LER   HD13  482   7.728   6.183   2.700  1.7114  0.6994 -0.2803
   25LER    CD2  483   7.820   6.077   2.446 -0.2605 -0.0613 -0.1955
   25LER   HD21  484   7.875   6.151   2.390  0.7689 -1.6215 -1.3313
   25LER   HD22  485   7.887   6.048   2.528 -1.9626  1.2520  1.7675
   25LER   HD23  486   7.811   5.989   2.382  0.4401 -0.8574  0.7551
   25LER      C  487   7.373   6.132   2.476  0.3181 -0.7977  0.6547
   25LER      O  488   7.284   6.081   2.410 -0.1170 -0.0175  0.1113
   26LYR      N  489   7.404   6.259   2.467  0.0782 -0.6612  0.0616
   26LYR      H  490   7.449   6.309   2.542 -1.7612  0.8299  0.2391
   26LYR     CA  491   7.370   6.344   2.347 -1.2986  0.5746 -0.5936
   26LYR     HA  492   7.306   6.297   2.272 -0.7125  1.8711 -1.9483
   26LYR     CB  493   7.300   6.472   2.393 -0.1627 -0.1080  0.2813
   26LYR    HB1  494   7.330   6.552   2.325 -0.8625  1.8560  2.1753
   26LYR    HB2  495   7.343   6.516   2.484 -1.5687  0.5817  0.6455
   26LYR     CG  496   7.146   6.465   2.403  0.4937  0.3977  0.7035
   26LYR    HG1  497   7.117   6.380   2.465 -0.5600 -0.5993 -1.0452
   26LYR    HG2  498   7.097   6.450   2.307 -0.7696  1.6489  1.1077
   26LYR     CD  499   7.077   6.585   2.457  0.3262 -0.1597 -0.3534
   26LYR    HD1  500   7.073   6.657   2.376  1.0878  0.8989  0.4993
   26LYR    HD2  501   7.133   6.639   2.535 -0.6220  3.2779 -1.8499
   26LYR     CE  502   6.939   6.553   2.513  0.4216 -0.7671  0.0953
   26LYR    HE1  503   6.944   6.499   2.606  1.2442 -1.8183 -0.5321
   26LYR    HE2  504   6.889   6.482   2.446 -0.2023 -0.0472 -0.2286
   26LYR     NZ  505   6.860   6.677   2.527  0.0699 -0.4392  0.2871
   26LYR    HZ1  506   6.854   6.738   2.445 -0.9983  0.4816  1.0221
   26LYR      C  507   7.504   6.380   2.273  0.2098 -0.5603  0.0222
   26LYR      O  508   7.602   6.432   2.339  0.6749  0.1309  0.0238
   27LER      N  509   7.504   6.358   2.143 -0.1184 -0.0828  0.0875
   27LER      H  510   7.422   6.317   2.101  0.1722  0.4735 -1.0673
   27LER     CA  511   7.611   6.404   2.049  0.1719 -0.4400 -0.3008
   27LER     HA  512   7.699   6.441   2.103 -1.4557 -1.8316  3.7291
   27LER     CB  513   7.658   6.288   1.961  0.2817  0.5551 -0.5955
   27LER    HB1  514   7.721   6.330   1.883 -2.1346  0.2170 -2.8543
   27LER    HB2  515   7.571   6.251   1.906 -2.7573  3.2689  1.9814
   27LER     CG  516   7.734   6.176   2.033  0.2370  0.5024  0.1275
   27LER     HG  517   7.666   6.118   2.095  0.0431  1.4894  0.8764
   27LER    CD1  518   7.799   6.090   1.931  0.1304 -0.0992  0.7163
   27LER   HD11  519   7.722   6.049   1.865 -2.8135 -0.5069  4.0470
   27LER   HD12  520   7.872   6.145   1.872 -1.5887 -1.1011 -2.6880
   27LER   HD13  521   7.854   6.010   1.981 -2.2241 -2.1455  0.2174
   27LER    CD2  522   7.852   6.232   2.115  0.4721 -0.3365 -0.4371
   27LER   HD21  523   7.823   6.281   2.208  1.9333 -2.5074  1.2409
   27LER   HD22  524   7.919   6.154   2.149 -0.4334 -0.5061  1.0572
   27LER   HD23  525   7.911   6.301   2.055  0.9846  1.3182  1.8186
   27LER      C  526   7.545   6.527   1.969  0.2080 -0.2031 -0.5552
   27LER      O  527   7.467   6.503   1.873 -0.1067  0.2432 -0.3171
   28LER      N  528   7.558   6.647   2.024 -0.0490 -0.2452  0.1339
   28LER      H  529   7.605   6.638   2.112  1.6426 -0.3060 -0.7166
   28LER     CA  530   7.464   6.757   1.987 -0.7004 -0.4447  0.6447
   28LER     HA  531   7.361   6.720   1.992 -0.1477 -2.4219 -1.2437
   28LER     CB  532   7.479   6.875   2.082 -0.6890 -0.5940 -0.2113
   28LER    HB1  533   7.427   6.959   2.037  0.6183  0.4344  0.1346
   28LER    HB2  534   7.584   6.905   2.090 -0.3858 -1.4732 -0.7420
   28LER     CG  535   7.427   6.852   2.227  0.2242  0.0731  0.0923
   28LER     HG  536   7.481   6.762   2.257  0.7542 -0.0675 -1.2282
   28LER    CD1  537   7.467   6.972   2.316 -0.7436 -0.1012 -0.6925
   28LER   HD11  538   7.445   6.949   2.419 -1.4856  2.1957 -0.2851
   28LER   HD12  539   7.575   6.985   2.309 -0.3305 -1.1752  2.2158
   28LER   HD13  540   7.418   7.062   2.276 -0.0115  0.2146 -0.9082
   28LER    CD2  541   7.271   6.825   2.244 -0.2518 -1.4727  0.1705
   28LER   HD21  542   7.227   6.915   2.198 -1.6428 -2.3404 -0.2414
   28LER   HD22  543   7.236   6.740   2.186 -3.3688 -0.3994  0.2746
   28LER   HD23  544   7.248   6.828   2.350  0.2739  0.5195  0.2785
   28LER      C  545   7.499   6.803   1.838  0.7030 -0.3991 -0.5367
   28LER      O  546   7.615   6.803   1.794 -0.0773  0.7173  0.6815
   29LYR      N  547   7.399   6.856   1.773 -0.1994  0.1228 -0.3233
   29LYR      H  548   7.309   6.863   1.817  0.3263  1.5021  0.5717
   29LYR     CA  549   7.409   6.909   1.636  0.1005 -0.2493 -0.2406
   29LYR     HA  550   7.473   6.844   1.578  1.9740 -0.0008  1.3709
   29LYR     CB  551   7.270   6.913   1.574 -0.7903 -0.6386  0.3952
   29LYR    HB1  552   7.256   7.006   1.518 -2.1916 -0.4956  0.9544
   29LYR    HB2  553   7.195   6.924   1.652 -0.7582  0.6383  0.2706
   29LYR     CG  554   7.237   6.792   1.477 -0.6704 -0.1600  0.0908
   29LYR    HG1  555   7.297   6.809   1.388  2.8061 -0.0254  2.2289
   29LYR    HG2  556   7.134   6.805   1.446 -0.5832 -0.4486 -0.3333
   29LYR     CD  557   7.261   6.654   1.539 -0.0580  0.3141 -0.3643
   29LYR    HD1  558   7.365   6.642   1.571 -0.2539 -0.5748 -0.0436
   29LYR    HD2  559   7.232   6.570   1.477 -1.2472 -0.9918  1.8167
   29LYR     CE  560   7.176   6.626   1.666 -0.2782 -0.3846  0.4595
   29LYR    HE1  561   7.070   6.623   1.641 -0.1101  0.4839 -0.3804
   29LYR    HE2  562   7.188   6.707   1.739  4.3671 -0.1949 -0.2509
   29LYR     NZ  563   7.218   6.495   1.724  0.2225 -0.0085  0.7659
   29LYR    HZ1  564   7.281   6.495   1.803  0.7028 -0.4218  0.3778
   29LYR      C  565   7.465   7.052   1.640 -0.5593  0.8521  0.1156
   29LYR      O  566   7.387   7.140   1.661 -0.0628  0.3666 -0.0624
   30LER      N  567   7.597   7.067   1.617  0.1213 -0.5655  0.3408
   30LER      H  568   7.652   6.989   1.583 -0.0542 -0.4116 -0.3234
   30LER     CA  569   7.667   7.192   1.614 -0.1427 -0.1781 -0.2883
   30LER     HA  570   7.651   7.249   1.706 -1.4535 -0.1735 -0.5149
   30LER     CB  571   7.820   7.161   1.608 -0.1390  0.2995  0.2963
   30LER    HB1  572   7.843   7.101   1.520 -0.9004  0.0858  0.2416
   30LER    HB2  573   7.851   7.093   1.688 -2.0892  1.8428  2.4939
   30LER     CG  574   7.911   7.285   1.602  0.5105 -0.2049 -0.7880
   30LER     HG  575   7.903   7.344   1.510 -2.3870  0.6047 -0.1351
   30LER    CD1  576   7.886   7.374   1.726 -0.1298 -0.0956  0.1170
   30LER   HD11  577   7.950   7.462   1.720 -0.3234  0.1048  0.9819
   30LER   HD12  578   7.784   7.413   1.733  0.3078  0.9258  0.9092
   30LER   HD13  579   7.903   7.323   1.821  2.9569 -0.3592 -0.4722
   30LER    CD2  580   8.063   7.241   1.608  0.5918 -0.0563  0.2630
   30LER   HD21  581   8.125   7.330   1.613  1.5920 -0.6691 -0.7337
   30LER   HD22  582   8.084   7.189   1.701 -0.0216 -0.3791  0.2276
   30LER   HD23  583   8.089   7.175   1.524 -0.1786 -0.1105  0.0612
   30LER      C  584   7.625   7.283   1.497 -0.4393  0.0830 -0.0213
   30LER      O  585   7.655   7.260   1.380  0.7243 -0.1031  0.3678
   31LER      N  586   7.559   7.398   1.523 -0.5721 -0.2357 -0.4438
   31LER      H  587   7.547   7.420   1.620  0.7257 -3.3993  0.5434
   31LER     CA  588   7.514   7.493   1.416 -0.1109 -0.4371 -0.9310
   31LER     HA  589   7.534   7.449   1.318  1.1868 -3.5596  0.5907
   31LER     CB  590   7.360   7.523   1.436 -0.3510 -0.2313 -0.7681
   31LER    HB1  591   7.330   7.570   1.343  0.1691 -1.4760 -1.6035
   31LER    HB2  592   7.355   7.582   1.528  1.4440 -1.1841  0.0089
   31LER     CG  593   7.276   7.395   1.469 -0.1009  0.0553  0.9941
   31LER     HG  594   7.318   7.334   1.549  2.3552 -0.6817 -0.7287
   31LER    CD1  595   7.135   7.436   1.516  0.6267  0.2708 -0.6028
   31LER   HD11  596   7.136   7.497   1.606  0.5403  0.1127 -0.4935
   31LER   HD12  597   7.072   7.478   1.438 -0.3040 -1.9336 -1.1232
   31LER   HD13  598   7.081   7.343   1.531  0.0808  0.4578 -1.3137
   31LER    CD2  599   7.259   7.313   1.343 -0.6103 -0.1052 -0.5381
   31LER   HD21  600   7.356   7.281   1.305 -0.2187  0.1549  0.2352
   31LER   HD22  601   7.208   7.220   1.366  0.6046 -0.8054 -0.6014
   31LER   HD23  602   7.210   7.369   1.263  0.5442  1.9962  0.1595
   31LER      C  603   7.586   7.621   1.434 -0.1076 -0.8704 -0.5144
   31LER      O  604   7.577   7.688   1.537  0.2468 -0.6114  0.1064
   32LY0      N  605   6.302   6.916   2.694  0.5164  0.4170  0.3384
   32LY0     H1  606   6.319   6.924   2.595 -0.2042  0.4831  0.2141
   32LY0     H2  607   6.250   6.993   2.733  0.8152  1.2272 -0.8120
   32LY0     H3  608   6.248   6.831   2.707 -0.0323  0.8314  0.8323
   32LY0     CA  609   6.430   6.899   2.768 -0.2543 -0.2408 -0.2962
   32LY0     HA  610   6.465   6.994   2.809 -0.2618  1.0913 -3.1607
   32LY0     CB  611   6.426   6.798   2.888  0.0582  0.1728 -0.3811
   32LY0    HB1  612   6.524   6.780   2.931 -0.3927 -0.4785  0.3883
   32LY0    HB2  613   6.387   6.704   2.849 -0.4144  0.5218 -0.7470
   32LY0     CG  614   6.335   6.840   3.003 -0.2311 -0.0538 -0.5941
   32LY0    HG1  615   6.334   6.753   3.069 -0.2194  2.6618  3.3847
   32LY0    HG2  616   6.243   6.857   2.949 -0.9890 -0.0148  0.6416
   32LY0     CD  617   6.384   6.954   3.080  0.1686  1.8865 -0.1269
   32LY0    HD1  618   6.392   7.041   3.014  0.3098  1.0347 -1.2856
   32LY0    HD2  619   6.477   6.918   3.123 -1.0142  0.8843  1.6912
   32LY0     CE  620   6.291   6.991   3.194  0.1003  0.8745  1.0882
   32LY0    HE1  621   6.247   6.906   3.247 -0.7777  1.0337  0.6415
   32LY0    HE2  622   6.207   7.052   3.159 -0.9969  0.8404  3.4776
   32LY0     NZ  623   6.356   7.060   3.300 -0.0677 -0.0447  0.7214
   32LY0    HZ1  624   6.310   7.049   3.389 -0.3569 -0.8222  0.4868
   32LY0    HZ2  625   6.444   7.018   3.325  0.4064  1.3694  1.6149
   32LY0    HZ3  626   6.371   7.156   3.273  0.0383 -0.3301 -0.2801
   32LY0      C  627   6.548   6.869   2.678 -0.2836  0.1060 -0.7531
   32LY0      O  628   6.526   6.816   2.567 -0.0898  0.2535 -0.5650
   33LER      N  629   6.669   6.916   2.714 -0.0825  0.1894  0.2196
   33LER      H  630   6.667   6.985   2.788 -3.3059  1.6905 -1.0361
   33LER     CA  631   6.791   6.883   2.641  0.0043 -1.2083 -0.2807
   33LER     HA  632   6.776   6.918   2.540 -3.2433  2.6574  1.2537
   33LER     CB  633   6.902   6.971   2.699 -0.0943  0.2082 -0.0011
   33LER    HB1  634   6.996   6.931   2.661  0.4048  0.4088  0.9932
   33LER    HB2  635   6.910   6.962   2.806  0.8391 -0.2075 -0.0943
   33LER     CG  636   6.878   7.116   2.679  0.0988  0.3148  0.0903
   33LER     HG  637   6.779   7.139   2.717  0.2790 -0.4615  1.0770
   33LER    CD1  638   6.987   7.197   2.760  0.1454  0.5359 -0.6745
   33LER   HD11  639   6.988   7.160   2.862 -1.4167  0.4745 -0.6529
   33LER   HD12  640   7.088   7.198   2.719  0.6640  0.8111  0.5537
   33LER   HD13  641   6.953   7.300   2.761 -1.8607 -0.0123 -2.3370
   33LER    CD2  642   6.890   7.166   2.534 -0.4689 -0.0507 -0.4847
   33LER   HD21  643   6.976   7.118   2.488  0.2781  0.3577  0.4301
   33LER   HD22  644   6.795   7.139   2.489 -1.7160  2.2249  0.5544
   33LER   HD23  645   6.893   7.274   2.516 -0.8920  0.4627  2.1913
   33LER      C  646   6.826   6.737   2.643 -0.0647  1.3404 -0.3853
   33LER      O  647   6.847   6.682   2.752  0.6221  0.3988  0.1347
   34LY0      N  648   7.589   5.124   2.510  0.3879  0.0576  0.0897
   34LY0     H1  649   7.504   5.077   2.480  0.0672  0.5136  0.2716
   34LY0     H2  650   7.636   5.066   2.579  1.0378  0.6953  0.1868
   34LY0     H3  651   7.640   5.136   2.424 -1.1540 -0.2949 -0.9332
   34LY0     CA  652   7.530   5.252   2.553  0.0597 -0.4866 -0.0106
   34LY0     HA  653   7.458   5.226   2.629  0.0646 -0.7405 -0.0916
   34LY0     CB  654   7.630   5.355   2.609 -0.2038  0.7198  0.1693
   34LY0    HB1  655   7.686   5.406   2.530 -2.0530  0.8465 -1.1187
   34LY0    HB2  656   7.709   5.306   2.667 -0.8608 -0.9130 -0.2502
   34LY0     CG  657   7.577   5.470   2.684 -1.0561 -0.4463  0.0030
   34LY0    HG1  658   7.518   5.435   2.768 -0.5588 -2.5557 -0.4638
   34LY0    HG2  659   7.506   5.520   2.616 -1.5403 -2.3772 -0.9933
   34LY0     CD  660   7.692   5.574   2.721 -0.2860 -0.2372 -0.8869
   34LY0    HD1  661   7.754   5.590   2.634  0.0337 -0.9155 -0.7913
   34LY0    HD2  662   7.756   5.541   2.804 -1.5527 -1.1886 -0.2432
   34LY0     CE  663   7.622   5.704   2.753  0.1897 -0.7283 -0.0910
   34LY0    HE1  664   7.545   5.713   2.676  1.0879 -1.3499 -1.0993
   34LY0    HE2  665   7.683   5.793   2.739  2.4397 -1.8891  1.5114
   34LY0     NZ  666   7.573   5.715   2.893  0.3901 -0.2581  0.0946
   34LY0    HZ1  667   7.557   5.813   2.909  1.7360 -0.1985  1.3560
   34LY0    HZ2  668   7.488   5.663   2.913 -0.2616  1.5384  2.5005
   34LY0    HZ3  669   7.640   5.690   2.965 -1.3063 -1.0737  1.4821
   34LY0      C  670   7.461   5.313   2.438  0.3580 -0.4756  1.1740
   34LY0      O  671   7.505   5.301   2.321 -0.4332 -0.4346  0.1032
   35LER      N  672   7.352   5.385   2.458 -0.5245  0.0343  0.4875
   35LER      H  673   7.306   5.394   2.548 -1.6758  0.5632 -0.1361
   35LER     CA  674   7.280   5.454   2.353 -0.3791  0.1166  0.6523
   35LER     HA  675   7.280   5.407   2.255  1.8692 -0.6342  0.9445
   35LER     CB  676   7.128   5.449   2.376  0.3914  0.0006  0.5783
   35LER    HB1  677   7.075   5.500   2.296 -0.8457 -0.4946  1.0529
   35LER    HB2  678   7.109   5.521   2.456 -1.7351  1.8956 -1.4662
   35LER     CG  679   7.058   5.316   2.400  0.4575  0.2289  0.2540
   35LER     HG  680   7.105   5.265   2.484 -1.2166 -1.5330  0.2122
   35LER    CD1  681   6.913   5.334   2.439 -0.1057 -0.4905 -0.1315
   35LER   HD11  682   6.857   5.400   2.373 -1.0132 -0.6039  0.4951
   35LER   HD12  683   6.856   5.241   2.432  0.1667 -0.5454 -2.3576
   35LER   HD13  684   6.907   5.378   2.540  0.3491  1.0556 -0.7559
   35LER    CD2  685   7.069   5.210   2.284  0.1258 -0.4181 -0.6934
   35LER   HD21  686   7.010   5.124   2.316  1.6691 -1.0428  0.6283
   35LER   HD22  687   7.051   5.257   2.187 -0.8463  1.6712  0.4488
   35LER   HD23  688   7.175   5.184   2.279  0.7567  2.0741 -2.3122
   35LER      C  689   7.338   5.597   2.337 -0.2617 -0.0119  0.4587
   35LER      O  690   7.382   5.650   2.438  0.0090 -0.2736  0.4080
   36LYR      N  691   7.318   5.659   2.220 -0.2226  0.0329  0.6799
   36LYR      H  692   7.290   5.599   2.143  0.0516 -0.7847  1.2112
   36LYR     CA  693   7.318   5.807   2.206 -0.0356  0.2275 -0.0187
   36LYR     HA  694   7.267   5.842   2.297  0.3201  0.2572  0.1706
   36LYR     CB  695   7.462   5.852   2.196 -0.3757 -0.0388  0.3991
   36LYR    HB1  696   7.515   5.848   2.292  0.7699  0.6770 -0.1836
   36LYR    HB2  697   7.441   5.957   2.175  1.0073 -0.0332 -1.1451
   36LYR     CG  698   7.532   5.787   2.074  0.9174 -0.7893 -0.0207
   36LYR    HG1  699   7.531   5.850   1.986  2.3789 -1.8870 -0.8598
   36LYR    HG2  700   7.494   5.689   2.047 -2.5992  0.4096  0.0044
   36LYR     CD  701   7.680   5.762   2.099  0.2213  0.9179 -0.9344
   36LYR    HD1  702   7.728   5.857   2.121  3.1180 -0.5315 -0.6410
   36LYR    HD2  703   7.724   5.709   2.015  0.9122  0.2077 -0.1343
   36LYR     CE  704   7.702   5.656   2.207 -0.0214 -0.1559 -0.1720
   36LYR    HE1  705   7.653   5.564   2.175 -2.0307  0.5578  0.6813
   36LYR    HE2  706   7.660   5.696   2.300  1.3054  2.0838 -0.4758
   36LYR     NZ  707   7.842   5.615   2.230 -0.2426 -0.3260 -0.3374
   36LYR    HZ1  708   7.880   5.538   2.178 -1.1169  0.0116 -1.5392
   36LYR      C  709   7.237   5.871   2.095  0.7235  0.3938  0.3359
   36LYR      O  710   7.239   5.814   1.986  0.3375 -0.1249  0.2571
   37LER      N  711   7.177   5.983   2.130  0.1841  0.8941 -0.2349
   37LER      H  712   7.182   6.004   2.229  0.6392 -0.2110 -0.0050
   37LER     CA  713   7.109   6.079   2.046 -0.0455  0.2876  0.3406
   37LER     HA  714   7.041   6.038   1.970  1.5013 -1.9460  0.0548
   37LER     CB  715   7.011   6.160   2.139  0.2629  0.2411  0.0363
   37LER    HB1  716   6.954   6.236   2.086 -1.9795 -0.2842  1.5539
   37LER    HB2  717   7.070   6.205   2.219 -0.8678 -2.8033  2.8132
   37LER     CG  718   6.905   6.081   2.211  0.2948 -0.3079 -0.4740
   37LER     HG  719   6.955   5.998   2.260 -0.3200 -0.4775 -0.1306
   37LER    CD1  720   6.840   6.176   2.316  0.3914 -0.4704 -0.3526
   37LER   HD11  721   6.915   6.231   2.373 -0.1087 -0.4970  0.3442
   37LER   HD12  722   6.787   6.257   2.268 -2.2767 -1.2884  1.0115
   37LER   HD13  723   6.766   6.124   2.378  1.3454 -1.1301  0.2760
   37LER    CD2  724   6.804   6.007   2.123 -0.1236  0.1117  0.5434
   37LER   HD21  725   6.857   5.928   2.069  1.6052  0.8372  1.0882
   37LER   HD22  726   6.737   5.954   2.191 -0.4563 -0.1846 -0.0185
   37LER   HD23  727   6.764   6.077   2.050  2.1031  0.8257 -0.0949
   37LER      C  728   7.193   6.173   1.961 -0.4035  0.0834  0.1356
   37LER      O  729   7.282   6.244   2.010 -0.5392  0.7224 -0.1575
   38LER      N  730   7.174   6.173   1.827 -0.3415 -0.2706 -0.1168
   38LER      H  731   7.102   6.118   1.783  0.0108 -0.6391 -0.2338
   38LER     CA  732   7.250   6.258   1.737 -0.3501  0.6113 -0.1962
   38LER     HA  733   7.346   6.280   1.782  0.0802  0.1536 -0.8663
   38LER     CB  734   7.283   6.181   1.609  0.4434 -0.3203 -0.7781
   38LER    HB1  735   7.366   6.234   1.562  1.7929 -1.1609  0.5982
   38LER    HB2  736   7.200   6.167   1.539  0.0032 -1.6154 -0.0131
   38LER     CG  737   7.328   6.030   1.622  0.2761 -0.3803 -0.2213
   38LER     HG  738   7.249   5.981   1.680  1.1233 -1.5109  0.0280
   38LER    CD1  739   7.342   5.966   1.490  0.0647 -0.3765  0.3409
   38LER   HD11  740   7.262   5.996   1.421 -0.1360 -0.5679  0.4898
   38LER   HD12  741   7.438   5.976   1.438 -0.7568 -2.7939 -1.8910
   38LER   HD13  742   7.318   5.860   1.498 -1.3685 -0.2667 -1.4966
   38LER    CD2  743   7.454   6.014   1.709 -0.4041  0.0529 -0.4289
   38LER   HD21  744   7.478   5.909   1.724  0.9243  0.2475 -1.0866
   38LER   HD22  745   7.536   6.064   1.657 -0.3931  0.7547  0.2322
   38LER   HD23  746   7.447   6.059   1.809 -1.9656 -2.6543  0.7886
   38LER      C  747   7.164   6.380   1.693 -0.0067  0.2964 -0.2220
   38LER      O  748   7.073   6.370   1.609 -0.2077  0.1922 -0.1131
   39LY0      N  749   8.393   5.936   2.391  0.2090  1.0095 -0.3316
   39LY0     H1  750   8.451   5.987   2.456 -0.0830 -0.4936  1.1875
   39LY0     H2  751   8.439   5.854   2.355  0.3270  0.8861  0.1061
   39LY0     H3  752   8.371   6.001   2.316 -0.6061 -0.6399 -1.6127
   39LY0     CA  753   8.267   5.892   2.452 -0.3440  0.1652  0.1924
   39LY0     HA  754   8.298   5.858   2.552 -1.8874  1.1062  1.0275
   39LY0     CB  755   8.174   6.002   2.459 -0.7257  0.5402 -0.5774
   39LY0    HB1  756   8.088   5.968   2.516  0.7444 -0.2288  1.2777
   39LY0    HB2  757   8.126   6.021   2.363  0.2493  1.7082 -0.8495
   39LY0     CG  758   8.233   6.135   2.504  0.2731  0.2840 -0.2737
   39LY0    HG1  759   8.294   6.187   2.431 -0.3086 -0.1935 -1.1077
   39LY0    HG2  760   8.290   6.113   2.595  1.9980  0.6415 -1.2354
   39LY0     CD  761   8.116   6.227   2.541  0.3581 -0.5668 -0.4488
   39LY0    HD1  762   8.048   6.189   2.616 -1.4048  0.2238 -1.5413
   39LY0    HD2  763   8.055   6.242   2.451 -0.3832  2.5531  0.4502
   39LY0     CE  764   8.174   6.365   2.580  0.3763  0.5229  0.2507
   39LY0    HE1  765   8.227   6.403   2.492  2.4172 -0.0765  1.1616
   39LY0    HE2  766   8.243   6.356   2.663  0.0329 -1.4977  0.3658
   39LY0     NZ  767   8.072   6.462   2.603 -0.4830 -0.6528 -0.2646
   39LY0    HZ1  768   8.035   6.457   2.698  1.6818  2.6122  0.9326
   39LY0    HZ2  769   8.110   6.555   2.606  1.6255 -1.4920  2.2594
   39LY0    HZ3  770   7.994   6.458   2.540 -1.6808  0.4055  1.0600
   39LY0      C  771   8.198   5.778   2.378  0.2349  0.3467 -0.2162
   39LY0      O  772   8.205   5.778   2.254  0.4568  0.1343  0.3126
   40LER      N  773   8.127   5.688   2.445 -0.3925  1.0685 -0.2847
   40LER      H  774   8.121   5.696   2.547  1.2357 -0.9028  0.0406
   40LER     CA  775   8.045   5.583   2.378  0.1262  0.6528 -0.2688
   40LER     HA  776   8.097   5.553   2.287 -1.0929 -1.8207 -0.2194
   40LER     CB  777   8.016   5.466   2.482 -0.2714  0.5452  0.0691
   40LER    HB1  778   7.932   5.406   2.444 -0.5152  0.1020  1.3121
   40LER    HB2  779   7.954   5.499   2.564 -0.3899  1.4776 -0.3676
   40LER     CG  780   8.140   5.385   2.523 -0.1530 -0.1098 -0.2421
   40LER     HG  781   8.214   5.460   2.551 -1.1343  0.5939  0.5465
   40LER    CD1  782   8.094   5.300   2.641  0.3466 -0.2287  0.9076
   40LER   HD11  783   8.042   5.355   2.719 -0.1521  0.8471 -0.1548
   40LER   HD12  784   8.025   5.226   2.601 -0.9376  0.2806  2.1096
   40LER   HD13  785   8.191   5.255   2.666  0.9193  0.4695  0.0043
   40LER    CD2  786   8.201   5.299   2.408  0.2432  0.3309 -0.2137
   40LER   HD21  787   8.282   5.245   2.456 -0.5024  1.9918  3.1472
   40LER   HD22  788   8.127   5.228   2.370 -0.2108  0.6121  0.1383
   40LER   HD23  789   8.235   5.359   2.324  1.5755  0.0925  0.1346
   40LER      C  790   7.910   5.651   2.339  0.0510 -0.3893  0.6054
   40LER      O  791   7.860   5.727   2.431  0.3488  0.2087  0.1120
   41U      O5'  792   4.694   7.835   2.988  0.3839 -0.4265 -0.1452
   41U      H5T  793   4.752   7.778   3.039  2.2352  0.2523 -1.3949
   41U      C5'  794   4.633   7.931   3.070 -0.1161 -0.5725  0.2295
   41U     H5'1  795   4.620   8.021   3.011 -0.2523 -0.7155  0.0407
   41U     H5'2  796   4.702   7.944   3.154  1.3054 -1.2355 -0.7892
   41U      C4'  797   4.498   7.894   3.123  0.3385  0.6192 -0.0908
   41U      H4'  798   4.480   7.956   3.211  2.1212  1.6341 -0.3858
   41U      O4'  799   4.408   7.932   3.031  0.2279  0.0363  0.2919
   41U      C1'  800   4.321   7.825   2.986 -0.4905  0.0075 -0.3170
   41U      H1'  801   4.219   7.861   2.973 -0.7805 -0.4145  0.7335
   41U       N1  802   4.364   7.771   2.854 -0.1289  0.3056  1.1150
   41U       C6  803   4.456   7.851   2.777 -0.2251  0.3149  0.7260
   41U       H6  804   4.488   7.947   2.816 -1.8740  1.4944 -0.6894
   41U       C5  805   4.490   7.807   2.658 -0.8521 -1.0287  0.2531
   41U       H5  806   4.561   7.862   2.598 -0.1236 -0.4879  1.5859
   41U       C4  807   4.449   7.677   2.609 -0.2442 -0.1016 -0.5508
   41U       O4  808   4.500   7.632   2.505 -0.5014  0.1833 -0.1977
   41U       N3  809   4.360   7.608   2.686 -0.2613 -0.5245  0.2189
   41U       H3  810   4.324   7.519   2.654 -2.3122  1.1972 -2.6810
   41U       C2  811   4.307   7.656   2.801  0.1683 -0.2505  0.1211
   41U       O2  812   4.216   7.601   2.857  0.4210  0.9821  0.4184
   41U      C3'  813   4.470   7.747   3.159 -0.1053 -0.4218  0.3857
   41U      H3'  814   4.545   7.692   3.103  0.7762  0.3765  0.7576
   41U      C2'  815   4.333   7.724   3.102  0.5543  0.2826  0.3375
   41U     H2'1  816   4.334   7.618   3.078 -0.2577 -0.2404  2.4039
   41U      O2'  817   4.234   7.742   3.199  0.1660  0.0923  0.4272
   41U     HO'2  818   4.265   7.750   3.290 -0.3212  0.8975  0.5378
   41U      O3'  819   4.482   7.719   3.297 -0.0003  0.3364 -0.0250
   42U        P  820   4.550   7.588   3.345  0.4030  0.0710 -0.4407
   42U      O1P  821   4.531   7.578   3.495  0.0097  0.1329 -0.0357
   42U      O2P  822   4.683   7.571   3.295  0.3615  0.1208 -0.2269
   42U      O5'  823   4.469   7.470   3.276  0.0923  0.0135 -0.1370
   42U      C5'  824   4.339   7.432   3.322 -0.1513  0.3766  0.2630
   42U     H5'1  825   4.270   7.515   3.308 -1.8271 -1.0398 -0.3621
   42U     H5'2  826   4.346   7.401   3.426  1.3389 -0.7930 -0.1501
   42U      C4'  827   4.278   7.310   3.250 -0.2480  0.9263  0.7797
   42U      H4'  828   4.189   7.277   3.304  0.4589 -1.4407  0.6074
   42U      O4'  829   4.243   7.342   3.110  0.0019  0.2905 -0.2066
   42U      C1'  830   4.256   7.224   3.028 -0.0798  0.0961  0.3302
   42U      H1'  831   4.162   7.210   2.974 -0.4247  0.6607  0.7793
   42U       N1  832   4.364   7.232   2.925 -0.4535  0.0484 -0.0501
   42U       C6  833   4.454   7.338   2.918  0.3435  0.4256  0.0909
   42U       H6  834   4.443   7.416   2.992 -0.0271  2.4170 -1.9624
   42U       C5  835   4.553   7.342   2.817 -0.2511  0.3950  0.0652
   42U       H5  836   4.619   7.427   2.807  0.0040  0.0374 -1.4479
   42U       C4  837   4.551   7.248   2.707 -0.7070  0.5857  0.2192
   42U       O4  838   4.614   7.251   2.601 -0.2548  0.4458  0.1704
   42U       N3  839   4.467   7.142   2.723 -0.0650  0.5999 -0.5738
   42U       H3  840   4.448   7.089   2.640 -1.6185  0.1474  0.0376
   42U       C2  841   4.365   7.134   2.825  0.6561 -0.1925  0.4080
   42U       O2  842   4.278   7.045   2.815  0.8019  0.0138 -0.3449
   42U      C3'  843   4.364   7.185   3.239 -0.0976 -0.8802  0.2980
   42U      H3'  844   4.464   7.214   3.208  1.3674 -3.5747  2.1374
   42U      C2'  845   4.289   7.104   3.122  0.1463  0.3676 -0.4267
   42U     H2'1  846   4.359   7.038   3.071 -1.0751 -1.3691  0.0615
   42U      O2'  847   4.166   7.039   3.157 -0.3922  0.2004 -0.2198
   42U     HO'2  848   4.175   6.973   3.226  0.1100 -0.5841 -1.0146
   42U      O3'  849   4.381   7.129   3.367 -0.1986 -0.0568  0.6473
   43A        P  850   4.462   6.993   3.388 -0.0457 -0.2247  0.4635
   43A      O1P  851   4.452   6.963   3.530 -0.1779  0.2948  0.3120
   43A      O2P  852   4.589   7.000   3.322  0.0127  0.7746 -0.2024
   43A      O5'  853   4.376   6.879   3.317  0.4805 -0.3543 -0.1860
   43A      C5'  854   4.444   6.765   3.280  0.4687 -1.1244  0.3853
   43A     H5'1  855   4.434   6.682   3.349 -0.5395 -0.6132  0.8677
   43A     H5'2  856   4.549   6.777   3.253  0.4609 -1.9624 -0.0705
   43A      C4'  857   4.379   6.711   3.150  0.1465  0.0508 -0.4387
   43A      H4'  858   4.275   6.686   3.169 -0.3787  2.3280 -0.0630
   43A      O4'  859   4.394   6.804   3.047 -0.1973 -0.1826 -0.4118
   43A      C1'  860   4.414   6.736   2.929 -0.2979  0.5948  0.0408
   43A      H1'  861   4.335   6.756   2.857 -0.5186 -2.6485 -0.7594
   43A       N9  862   4.535   6.776   2.861 -0.2345 -0.3621 -0.0055
   43A       C8  863   4.624   6.874   2.908 -0.1981  1.1080  0.5122
   43A       H8  864   4.632   6.915   3.007 -1.6175  1.5603  0.4717
   43A       N7  865   4.699   6.920   2.807 -0.1009  0.2977 -0.2989
   43A       C5  866   4.656   6.854   2.691 -0.0523  0.6142  0.2073
   43A       C6  867   4.693   6.857   2.549 -0.0818  0.2790 -0.0461
   43A       N6  868   4.779   6.940   2.497  0.1141 -0.0236  0.0308
   43A      H61  869   4.813   7.014   2.557 -0.8798 -0.4733  1.2019
   43A      H62  870   4.800   6.938   2.398  0.4557  0.0772  0.1002
   43A       N1  871   4.636   6.768   2.469 -0.2712  0.0596  0.1238
   43A       C2  872   4.538   6.688   2.512 -0.2139 -0.3307  0.1953
   43A       H2  873   4.492   6.622   2.440 -1.6032  0.1155  0.6262
   43A       N3  874   4.484   6.682   2.636  0.2669 -0.0929  0.2352
   43A       C4  875   4.548   6.767   2.722  0.4362  0.0837 -0.2220
   43A      C3'  876   4.452   6.582   3.097 -0.8162 -0.9634 -0.8285
   43A      H3'  877   4.560   6.593   3.087 -1.0119  0.0426 -2.1211
   43A      C2'  878   4.408   6.585   2.952  0.2475  0.2446 -0.2780
   43A     H2'1  879   4.462   6.523   2.881 -2.2718  0.1051 -2.1931
   43A      O2'  880   4.266   6.544   2.938  0.0715 -0.3106 -0.8463
   43A     HO'2  881   4.237   6.519   3.026  0.9580 -1.5679 -0.8929
   43A      O3'  882   4.422   6.468   3.171 -0.5429  0.2012  0.4824
   44A        P  883   4.539   6.362   3.201  0.4873 -0.2104 -0.1048
   44A      O1P  884   4.496   6.261   3.299 -0.0256 -0.8596 -0.4220
   44A      O2P  885   4.665   6.436   3.237  0.6508 -0.2767  0.7867
   44A      O5'  886   4.565   6.294   3.062 -0.2718 -0.1211 -0.2854
   44A      C5'  887   4.481   6.185   3.019 -0.8112  0.0756 -0.0818
   44A     H5'1  888   4.375   6.210   3.034 -0.8836 -0.0146 -0.4382
   44A     H5'2  889   4.507   6.100   3.083  1.8913  1.9734  1.5505
   44A      C4'  890   4.499   6.151   2.870  0.2757  0.1983  0.5935
   44A      H4'  891   4.425   6.075   2.843  2.7688 -3.6804  3.4551
   44A      O4'  892   4.494   6.267   2.790  0.1009 -0.2297 -0.1296
   44A      C1'  893   4.577   6.260   2.671  0.2980 -0.6017  0.1137
   44A      H1'  894   4.523   6.273   2.578  0.9801  1.0762 -0.0814
   44A       N9  895   4.681   6.363   2.677 -0.1886 -0.3995 -0.4000
   44A       C8  896   4.740   6.422   2.788 -0.0649  0.4064 -0.6467
   44A       H8  897   4.720   6.395   2.891  1.4035 -0.5143 -0.5826
   44A       N7  898   4.822   6.515   2.750 -0.0617  0.1959 -0.8564
   44A       C5  899   4.818   6.513   2.613 -0.3242  0.3005  0.2049
   44A       C6  900   4.889   6.583   2.511 -0.4357 -0.7458  0.2909
   44A       N6  901   4.963   6.689   2.531 -0.3466 -0.7726  0.3947
   44A      H61  902   4.978   6.722   2.626  0.4930 -0.2780  0.0979
   44A      H62  903   4.992   6.736   2.447 -1.6941 -0.3950  0.1108
   44A       N1  904   4.888   6.538   2.384 -0.3021 -0.5213 -0.4413
   44A       C2  905   4.814   6.432   2.358  0.0806 -0.2475 -0.1711
   44A       H2  906   4.818   6.390   2.259 -2.7400  1.8282 -1.2724
   44A       N3  907   4.736   6.364   2.440  0.2848  0.0012 -0.1519
   44A       C4  908   4.746   6.410   2.569 -0.0654  1.0656  0.2388
   44A      C3'  909   4.639   6.087   2.835  0.2711 -1.0355  0.7370
   44A      H3'  910   4.726   6.144   2.869  0.5587  1.5345 -3.5628
   44A      C2'  911   4.638   6.115   2.678  0.6118 -0.7630 -0.3123
   44A     H2'1  912   4.741   6.111   2.641  0.7668  0.4653 -0.0719
   44A      O2'  913   4.547   6.033   2.606 -0.1616 -0.2539 -0.6215
   44A     HO'2  914   4.585   6.019   2.519 -3.0450 -3.1354 -1.6225
   44A      O3'  915   4.645   5.951   2.865 -0.4025  0.3040 -0.3222
   45U        P  916   4.793   5.890   2.878 -0.3177  0.5359 -0.0025
   45U      O1P  917   4.765   5.754   2.923  0.2708 -0.2066 -1.0653
   45U      O2P  918   4.900   5.969   2.949 -0.1277 -0.2069  0.0994
   45U      O5'  919   4.844   5.870   2.734  0.8122 -0.0266 -0.0984
   45U      C5'  920   4.788   5.774   2.643 -0.4819  0.1501  0.3346
   45U     H5'1  921   4.684   5.804   2.638  0.3157  3.0662 -0.3011
   45U     H5'2  922   4.815   5.671   2.668 -0.2534  0.2405  0.4613
   45U      C4'  923   4.859   5.819   2.507  0.4521  0.4826 -0.1333
   45U      H4'  924   4.820   5.767   2.420 -0.9811  0.4037  0.5275
   45U      O4'  925   4.838   5.962   2.488  0.0944 -0.3688 -0.0934
   45U      C1'  926   4.949   6.016   2.412  0.0705  0.0003  0.0790
   45U      H1'  927   4.916   6.052   2.315  0.6876 -1.6657 -0.7782
   45U       N1  928   4.996   6.136   2.482  0.3216 -0.5619 -0.9617
   45U       C6  929   5.010   6.141   2.619  0.3705  0.5915  0.5708
   45U       H6  930   4.974   6.057   2.676 -0.0751 -1.0439 -1.9820
   45U       C5  931   5.060   6.244   2.683  0.5810  0.3288 -0.2852
   45U       H5  932   5.061   6.240   2.791 -0.1235 -3.9727 -0.2569
   45U       C4  933   5.124   6.354   2.614 -0.0034 -0.3556 -0.1560
   45U       O4  934   5.165   6.460   2.662  0.8062 -0.0516  0.3858
   45U       N3  935   5.130   6.333   2.483  0.0069 -0.3608  0.1865
   45U       H3  936   5.174   6.405   2.427 -1.9623  0.6011 -0.1990
   45U       C2  937   5.070   6.238   2.412 -0.6548  0.3644 -0.3802
   45U       O2  938   5.091   6.222   2.296  0.3515 -0.1239 -0.1239
   45U      C3'  939   5.010   5.800   2.509  0.8661  0.1858 -0.7524
   45U      H3'  940   5.046   5.840   2.604  0.4606 -2.7032  0.7177
   45U      C2'  941   5.046   5.895   2.399  0.7041  0.3410  0.5780
   45U     H2'1  942   5.150   5.928   2.395  0.9732 -0.2976  1.7991
   45U      O2'  943   5.023   5.835   2.277  0.4874  0.3866 -0.3344
   45U     HO'2  944   5.030   5.741   2.295 -1.4949  0.7108  2.9604
   45U      O3'  945   5.053   5.668   2.482  0.7024 -0.0770 -0.1428
   46U        P  946   5.198   5.627   2.517 -0.0015  0.0031 -0.4225
   46U      O1P  947   5.222   5.487   2.485 -0.1878 -0.2591  0.7873
   46U      O2P  948   5.220   5.665   2.662 -0.0494 -0.3456  0.0741
   46U      O5'  949   5.294   5.722   2.430  0.5251  0.5437 -0.1275
   46U      C5'  950   5.330   5.693   2.291 -0.6198  0.5897 -0.0195
   46U     H5'1  951   5.238   5.679   2.235 -1.1932 -2.4547  1.4463
   46U     H5'2  952   5.375   5.593   2.292 -0.2120  0.7414  2.4694
   46U      C4'  953   5.417   5.795   2.219  0.9342  0.9967 -0.4541
   46U      H4'  954   5.432   5.761   2.116  1.1569  1.6187 -0.6332
   46U      O4'  955   5.363   5.922   2.221  0.2167 -0.0238 -0.5836
   46U      C1'  956   5.466   6.016   2.233 -0.1143 -0.7580  0.2805
   46U      H1'  957   5.453   6.094   2.159  0.6248 -2.1547 -1.3994
   46U       N1  958   5.470   6.087   2.364  1.0239  0.2181 -0.2066
   46U       C6  959   5.397   6.047   2.476  0.0001 -0.3608 -0.5080
   46U       H6  960   5.350   5.950   2.474  0.5204 -0.6136 -0.8118
   46U       C5  961   5.388   6.125   2.586  0.0319  0.2743 -0.3838
   46U       H5  962   5.338   6.088   2.674  1.9801 -0.9561  0.2719
   46U       C4  963   5.444   6.259   2.602 -0.5176 -0.3090  0.6294
   46U       O4  964   5.443   6.336   2.691 -0.0627 -0.4877  0.4390
   46U       N3  965   5.525   6.284   2.485  0.3890  0.6454  0.3539
   46U       H3  966   5.575   6.372   2.480  1.9318 -0.2460 -1.0966
   46U       C2  967   5.553   6.198   2.379 -0.2419  0.7707  0.2092
   46U       O2  968   5.640   6.231   2.300 -0.3191  0.1464  0.4069
   46U      C3'  969   5.556   5.804   2.280 -0.1707  0.1745 -0.1248
   46U      H3'  970   5.557   5.825   2.387 -0.2559 -2.4577  0.4640
   46U      C2'  971   5.595   5.937   2.212 -0.4155  0.4837  0.3249
   46U     H2'1  972   5.680   5.974   2.271  1.3127 -0.4818 -1.4467
   46U      O2'  973   5.635   5.918   2.079 -0.4004  0.2444  0.0809
   46U     HO'2  974   5.701   5.847   2.076  1.8554  2.1474  1.1072
   46U      O3'  975   5.656   5.702   2.246 -0.1269 -0.3656 -0.9830
   47A        P  976   5.769   5.667   2.353  0.0081 -0.3856  0.0115
   47A      O1P  977   5.855   5.558   2.301  0.2452 -0.1107 -0.4803
   47A      O2P  978   5.707   5.654   2.490 -0.1884  0.5008 -0.6002
   47A      O5'  979   5.859   5.793   2.352  0.5322 -0.4501  0.3291
   47A      C5'  980   5.961   5.806   2.253 -0.4632  0.0093 -0.6554
   47A     H5'1  981   5.904   5.794   2.161 -1.1905  0.7619 -0.3100
   47A     H5'2  982   6.040   5.731   2.260  1.5076  1.9842 -0.3589
   47A      C4'  983   6.031   5.942   2.247 -0.3028  0.6559 -0.3457
   47A      H4'  984   6.088   5.925   2.155  0.4779 -0.5747  0.3245
   47A      O4'  985   5.942   6.056   2.244  0.8373 -0.1174 -0.0138
   47A      C1'  986   6.004   6.166   2.315  0.0322  0.2083 -0.4487
   47A      H1'  987   6.010   6.256   2.253  0.9199  0.7368  0.3891
   47A       N9  988   5.928   6.200   2.444 -0.2967 -0.2142 -0.3982
   47A       C8  989   5.830   6.123   2.501  0.1840 -0.3088  0.2044
   47A       H8  990   5.797   6.031   2.455  0.3883 -0.5258  0.4847
   47A       N7  991   5.775   6.170   2.607 -0.2418  0.3088  0.0978
   47A       C5  992   5.836   6.294   2.614 -0.2952  0.0701 -0.0172
   47A       C6  993   5.818   6.404   2.697  0.3111 -0.3185  0.1405
   47A       N6  994   5.735   6.404   2.792 -0.2961 -0.2703 -0.1195
   47A      H61  995   5.663   6.334   2.800  0.1347 -0.5285  4.6882
   47A      H62  996   5.730   6.480   2.858 -1.0790  0.4495 -0.9823
   47A       N1  997   5.904   6.507   2.695 -0.2466 -0.0605 -0.3092
   47A       C2  998   5.990   6.508   2.596  0.5481 -0.4998 -0.1292
   47A       H2  999   6.042   6.603   2.594 -1.6519  0.7669  0.2633
   47A       N3 1000   6.015   6.418   2.505  0.7274  0.2473 -0.1265
   47A       C4 1001   5.934   6.315   2.520 -0.1367  0.8001 -0.4594
   47A      C3' 1002   6.128   5.967   2.359  0.5223  0.4943  0.7548
   47A      H3' 1003   6.074   5.954   2.453 -0.9306 -2.3723 -0.3284
   47A      C2' 1004   6.146   6.119   2.338  0.5151 -0.3762  0.8022
   47A     H2'1 1005   6.191   6.161   2.428 -1.2793 -0.1417  1.6553
   47A      O2' 1006   6.231   6.148   2.227 -0.3778  0.3139  0.1303
   47A     HO'2 1007   6.251   6.242   2.234 -1.0136  0.5329 -0.8241
   47A      O3' 1008   6.253   5.886   2.343  0.1226  0.1234 -0.1112
   48U        P 1009   6.352   5.852   2.467 -0.1982  0.1652  0.2325
   48U      O1P 1010   6.485   5.814   2.412 -0.0070 -0.5266  0.4831
   48U      O2P 1011   6.284   5.763   2.557 -0.1613  0.1332  0.1349
   48U      O5' 1012   6.383   5.991   2.541 -0.1530 -0.2229  0.8512
   48U      C5' 1013   6.476   6.082   2.481 -0.6005 -0.0949 -0.2593
   48U     H5'1 1014   6.458   6.096   2.374  0.0331 -0.6553 -0.4426
   48U     H5'2 1015   6.574   6.037   2.496 -0.7803 -0.8197 -1.1859
   48U      C4' 1016   6.491   6.225   2.543  0.0363  0.2249 -0.3971
   48U      H4' 1017   6.563   6.276   2.478  1.1516 -2.5843 -1.5179
   48U      O4' 1018   6.362   6.289   2.540 -0.0647  0.3426 -1.0533
   48U      C1' 1019   6.344   6.345   2.671 -0.0116 -0.5910  0.1934
   48U      H1' 1020   6.313   6.448   2.654 -2.5528 -1.6708 -2.9021
   48U       N1 1021   6.226   6.298   2.742  0.2411 -0.0961  0.0732
   48U       C6 1022   6.167   6.181   2.715  0.4994  0.3665  0.5440
   48U       H6 1023   6.206   6.115   2.640 -0.8114 -1.0892  1.1082
   48U       C5 1024   6.064   6.131   2.794  0.0071  0.0003 -0.2290
   48U       H5 1025   6.023   6.032   2.783 -0.6402  0.1288  0.9307
   48U       C4 1026   6.000   6.207   2.900  0.3224  0.2716  0.3802
   48U       O4 1027   5.902   6.176   2.968  0.1493  0.0122  0.0899
   48U       N3 1028   6.065   6.322   2.923 -0.5312 -0.2049  0.3879
   48U       H3 1029   6.034   6.388   2.994 -0.2069 -0.2783  0.6008
   48U       C2 1030   6.178   6.373   2.849 -0.4521  0.2332  0.2723
   48U       O2 1031   6.231   6.481   2.881 -0.6692 -0.1705  0.4373
   48U      C3' 1032   6.541   6.220   2.683 -0.1717  0.0649 -0.1610
   48U      H3' 1033   6.491   6.133   2.726  1.3841 -1.6709 -1.7615
   48U      C2' 1034   6.479   6.349   2.741 -0.7450 -0.1560  0.1805
   48U     H2'1 1035   6.471   6.345   2.850 -0.8780  2.8026  0.3596
   48U      O2' 1036   6.561   6.462   2.697  0.3023 -0.2288 -0.2552
   48U     HO'2 1037   6.649   6.426   2.716  0.4614 -0.0595 -0.6593
   48U      O3' 1038   6.685   6.220   2.680 -0.1274 -0.3792 -0.1842
   49C        P 1039   6.768   6.152   2.791 -0.0181  0.0284 -0.1906
   49C      O1P 1040   6.903   6.125   2.739  0.2194  0.2398  0.1568
   49C      O2P 1041   6.692   6.037   2.839 -0.4913  0.7166 -1.0448
   49C      O5' 1042   6.791   6.259   2.904  0.4404  0.4383 -0.5668
   49C      C5' 1043   6.830   6.390   2.883 -0.2025  0.6835  0.1318
   49C     H5'1 1044   6.808   6.423   2.782 -0.6475 -1.8631 -0.6569
   49C     H5'2 1045   6.939   6.388   2.888 -0.1918 -2.1878  0.2937
   49C      C4' 1046   6.764   6.487   2.979 -0.3255  0.1089 -0.0790
   49C      H4' 1047   6.782   6.592   2.955  1.7479 -0.4783 -1.3685
   49C      O4' 1048   6.626   6.463   2.986  0.2802  0.7046 -0.3403
   49C      C1' 1049   6.561   6.504   3.103  0.3366 -0.1074  0.0208
   49C      H1' 1050   6.533   6.609   3.096  0.6689 -0.1023 -1.9638
   49C       N1 1051   6.453   6.410   3.134  0.1996 -0.0075  0.0410
   49C       C6 1052   6.448   6.276   3.100 -0.1390 -0.1026 -1.2549
   49C       H6 1053   6.535   6.236   3.050  0.8584  0.5120 -0.0642
   49C       C5 1054   6.342   6.194   3.135 -0.8413 -0.7259 -0.6529
   49C       H5 1055   6.336   6.090   3.106 -1.9680 -0.5621 -1.0398
   49C       C4 1056   6.234   6.263   3.191  0.0142 -0.1447  0.4047
   49C       N4 1057   6.129   6.196   3.226  0.2012  0.1720 -0.0065
   49C      H41 1058   6.137   6.096   3.215  0.3812  0.1349  0.4442
   49C      H42 1059   6.063   6.231   3.294 -1.6411 -1.3331 -0.9095
   49C       N3 1060   6.236   6.385   3.242 -0.6185  0.0690  0.6318
   49C       C2 1061   6.346   6.458   3.205 -0.0770 -0.5165 -0.4242
   49C       O2 1062   6.350   6.577   3.246  0.0859 -0.2741 -0.2965
   49C      C3' 1063   6.794   6.455   3.130 -0.6120  0.3596 -0.3852
   49C      H3' 1064   6.814   6.349   3.144  3.6066  0.9396 -0.7001
   49C      C2' 1065   6.666   6.488   3.215  0.2934 -0.5800 -0.1840
   49C     H2'1 1066   6.633   6.402   3.274  1.1179 -1.2845 -0.7261
   49C      O2' 1067   6.665   6.605   3.299 -0.7510 -0.3817 -0.0592
   49C     HO'2 1068   6.739   6.592   3.359 -1.3847 -2.4247  0.3645
   49C      O3' 1069   6.906   6.526   3.177 -0.0567  0.2779 -0.5450
   50U        P 1070   6.982   6.489   3.305 -0.0191 -0.3939 -0.5442
   50U      O1P 1071   7.112   6.560   3.300 -0.6670  0.2616 -0.2174
   50U      O2P 1072   6.990   6.343   3.321 -0.2872 -0.2185 -0.0731
   50U      O5' 1073   6.896   6.540   3.422 -0.2474 -0.2605 -0.1926
   50U      C5' 1074   6.914   6.672   3.478 -0.2564  0.1295  0.4815
   50U     H5'1 1075   6.881   6.748   3.407 -1.2936 -1.2961 -0.6202
   50U     H5'2 1076   7.020   6.686   3.503 -0.0745  0.1535 -0.2954
   50U      C4' 1077   6.832   6.683   3.607  0.3644  0.1311 -0.2937
   50U      H4' 1078   6.854   6.767   3.674  0.8868 -0.5751  0.4468
   50U      O4' 1079   6.696   6.693   3.576  0.4587 -0.3360  0.1949
   50U      C1' 1080   6.619   6.636   3.677  0.1144  0.1353  0.2775
   50U      H1' 1081   6.547   6.712   3.705  0.9458  1.7207 -1.6617
   50U       N1 1082   6.545   6.519   3.633  0.2320  0.3625  0.0855
   50U       C6 1083   6.594   6.418   3.548 -0.6045 -0.2824  0.2686
   50U       H6 1084   6.699   6.417   3.520 -0.1116  1.2298  1.8994
   50U       C5 1085   6.519   6.306   3.509 -0.4782  0.5903 -0.3979
   50U       H5 1086   6.557   6.236   3.436  1.2330  2.5205 -1.4889
   50U       C4 1087   6.382   6.287   3.553  0.0906 -0.0440  0.5100
   50U       O4 1088   6.316   6.195   3.509 -0.1797  0.0988 -0.3126
   50U       N3 1089   6.340   6.386   3.639 -0.1703 -0.1384 -0.2408
   50U       H3 1090   6.265   6.353   3.698 -0.1947 -0.0001 -0.1942
   50U       C2 1091   6.415   6.497   3.684  0.1851 -0.8978 -0.0108
   50U       O2 1092   6.361   6.581   3.760 -0.9683  0.1194  0.2368
   50U      C3' 1093   6.858   6.574   3.709  0.2856  0.3899 -0.2397
   50U      H3' 1094   6.855   6.477   3.659  0.4689  0.4837 -0.4360
   50U      C2' 1095   6.722   6.597   3.784  0.3984 -0.6648  0.0288
   50U     H2'1 1096   6.686   6.510   3.839 -0.0872  0.0722  0.9051
   50U      O2' 1097   6.731   6.706   3.870  0.3915 -0.6126 -0.3983
   50U     HO'2 1098   6.822   6.697   3.900  1.2636  2.8717 -1.5222
   50U      O3' 1099   6.965   6.589   3.799 -0.4759  0.7691 -0.1274
   51A        P 1100   7.040   6.469   3.858  0.2301  0.1821  0.0765
   51A      O1P 1101   7.150   6.525   3.938  0.8568 -0.7675 -0.2627
   51A      O2P 1102   7.061   6.378   3.740 -0.5690  0.1405  0.2481
   51A      O5' 1103   6.932   6.411   3.963  0.2162  0.2519  0.4817
   51A      C5' 1104   6.930   6.463   4.097 -0.5902 -0.9951 -0.0935
   51A     H5'1 1105   6.922   6.568   4.070  0.7085 -1.2084 -1.4531
   51A     H5'2 1106   7.026   6.445   4.143 -0.4352  2.3470  1.1288
   51A      C4' 1107   6.815   6.423   4.183 -0.2629  0.0492 -0.0382
   51A      H4' 1108   6.812   6.478   4.277  1.4748 -3.8124  2.5252
   51A      O4' 1109   6.698   6.430   4.109 -0.3625 -0.0255 -0.1416
   51A      C1' 1110   6.612   6.316   4.135  0.1418 -0.6139 -0.3555
   51A      H1' 1111   6.517   6.354   4.170  0.4436  0.8540 -1.0757
   51A       N9 1112   6.591   6.232   4.011 -0.4289 -0.3547  0.2667
   51A       C8 1113   6.654   6.242   3.886  0.4856  0.0393  0.4179
   51A       H8 1114   6.738   6.305   3.864  0.7509 -0.7695 -1.0382
   51A       N7 1115   6.597   6.170   3.789 -0.1901 -0.3319 -0.6065
   51A       C5 1116   6.486   6.114   3.855  0.6620 -0.6206  0.0896
   51A       C6 1117   6.384   6.020   3.830 -0.0066 -0.3688  0.6451
   51A       N6 1118   6.369   5.951   3.718  0.0811 -0.2337 -0.8507
   51A      H61 1119   6.428   5.965   3.637 -1.3817 -0.8063 -2.0698
   51A      H62 1120   6.274   5.919   3.701 -0.7967  0.4660  2.1254
   51A       N1 1121   6.282   5.996   3.916  0.2711 -0.0734  0.4164
   51A       C2 1122   6.290   6.056   4.036 -0.9290 -1.0795 -0.4295
   51A       H2 1123   6.211   6.037   4.108 -0.3955 -1.8509 -0.0345
   51A       N3 1124   6.383   6.139   4.082 -0.2383 -0.4571  0.0479
   51A       C4 1125   6.477   6.160   3.989  0.0414 -0.2954  0.4041
   51A      C3' 1126   6.830   6.277   4.229  0.2551  0.5719 -0.1360
   51A      H3' 1127   6.874   6.210   4.155  0.0539 -0.8451  0.9910
   51A      C2' 1128   6.680   6.245   4.259  0.1947  0.4956 -0.0175
   51A     H2'1 1129   6.656   6.139   4.257 -2.1522  0.9884 -0.1977
   51A      O2' 1130   6.644   6.303   4.386  0.1715 -0.4213  0.1497
   51A     HO'2 1131   6.717   6.286   4.445  0.0520 -1.6264 -0.0178
   51A      O3' 1132   6.902   6.266   4.357 -0.1253 -0.2003  0.1363
   52U        P 1133   6.951   6.123   4.410 -0.3942  0.2551  0.4551
   52U      O1P 1134   7.020   6.155   4.542  0.8635 -0.3097  0.0562
   52U      O2P 1135   7.029   6.059   4.298  0.5638  0.1868 -0.1278
   52U      O5' 1136   6.829   6.035   4.432  0.4063 -0.0896 -0.9761
   52U      C5' 1137   6.747   6.053   4.551 -0.7101 -0.2385 -0.1939
   52U     H5'1 1138   6.711   6.156   4.552  1.0107  0.4024 -0.7201
   52U     H5'2 1139   6.808   6.028   4.637 -1.2487 -2.4004 -0.3773
   52U      C4' 1140   6.625   5.962   4.570 -0.1733  0.1814  0.3153
   52U      H4' 1141   6.573   5.993   4.660 -0.5125  0.8675 -0.1127
   52U      O4' 1142   6.540   5.985   4.459  0.4268  0.5399  0.3185
   52U      C1' 1143   6.462   5.870   4.434  0.3043  0.1032  0.0131
   52U      H1' 1144   6.357   5.883   4.460  0.2065  1.2022 -0.8115
   52U       N1 1145   6.484   5.828   4.290 -0.1737 -0.0115 -0.0284
   52U       C6 1146   6.599   5.848   4.222  0.4635 -0.4476  0.1505
   52U       H6 1147   6.685   5.894   4.268 -0.6582  1.3797  0.5471
   52U       C5 1148   6.599   5.827   4.088  0.0642 -0.5593 -0.4930
   52U       H5 1149   6.684   5.854   4.027 -0.0496  1.1557  0.0613
   52U       C4 1150   6.483   5.770   4.027  0.4512 -0.3895  0.3407
   52U       O4 1151   6.476   5.733   3.910 -0.3523 -0.1387  0.1608
   52U       N3 1152   6.374   5.751   4.100 -0.4772  0.4842 -1.7771
   52U       H3 1153   6.296   5.703   4.056 -0.1051  0.4148 -2.3674
   52U       C2 1154   6.364   5.781   4.235 -0.6737 -0.1504 -0.3966
   52U       O2 1155   6.261   5.763   4.301 -0.5072  0.3215 -0.3388
   52U      C3' 1156   6.649   5.812   4.566 -0.3943 -0.0731  0.5403
   52U      H3' 1157   6.716   5.783   4.485  1.8945  1.9724  1.5605
   52U      C2' 1158   6.516   5.757   4.519 -0.0569  0.9454  0.3926
   52U     H2'1 1159   6.533   5.669   4.458  1.2955 -1.0460  3.3670
   52U      O2' 1160   6.419   5.733   4.623  0.4324 -0.0133  0.0483
   52U     HO'2 1161   6.446   5.651   4.664  1.4129  0.4655  0.4066
   52U      O3' 1162   6.697   5.768   4.691  0.4544 -0.3092 -0.0491
   53U        P 1163   6.767   5.628   4.710 -0.2328 -0.2217 -0.3560
   53U      O1P 1164   6.785   5.605   4.853 -0.8891  0.4144 -0.3615
   53U      O2P 1165   6.878   5.620   4.617 -0.1385 -0.1758  0.1057
   53U      O5' 1166   6.654   5.521   4.661  0.4853 -0.0667 -0.1586
   53U      C5' 1167   6.561   5.467   4.754  0.3654  0.2611  0.1482
   53U     H5'1 1168   6.502   5.553   4.785  0.8593  1.4904 -2.1761
   53U     H5'2 1169   6.608   5.421   4.842  0.3321 -0.7853 -0.3622
   53U      C4' 1170   6.479   5.367   4.675 -0.6941  0.3117 -0.7960
   53U      H4' 1171   6.397   5.337   4.740  1.8837 -1.9540  1.6961
   53U      O4' 1172   6.435   5.420   4.557  0.2013  0.7042  0.1196
   53U      C1' 1173   6.412   5.329   4.451 -0.4450  0.0519  0.1825
   53U      H1' 1174   6.308   5.305   4.428 -1.1181  0.9880  2.0851
   53U       N1 1175   6.491   5.370   4.331  0.3661  0.1876  0.3127
   53U       C6 1176   6.596   5.465   4.345  1.1604  0.0897  0.4367
   53U       H6 1177   6.642   5.485   4.440  3.6257  0.9956 -0.8502
   53U       C5 1178   6.652   5.507   4.231  0.3458 -0.6209  0.0033
   53U       H5 1179   6.730   5.583   4.234 -2.9370  3.0624 -0.0009
   53U       C4 1180   6.618   5.457   4.098  0.9946 -0.4249 -0.5939
   53U       O4 1181   6.665   5.500   3.995 -0.3162  0.1727 -0.2449
   53U       N3 1182   6.518   5.362   4.095 -0.3450  0.2938 -0.3503
   53U       H3 1183   6.489   5.329   4.004 -0.1425  1.2033 -0.7509
   53U       C2 1184   6.449   5.320   4.208 -0.7850  0.3847 -0.0778
   53U       O2 1185   6.358   5.235   4.197  0.5486  0.6422  0.1151
   53U      C3' 1186   6.545   5.232   4.629  0.2133  0.2016 -0.1114
   53U      H3' 1187   6.640   5.263   4.586 -0.7245  2.0727 -0.9810
   53U      C2' 1188   6.464   5.197   4.503  0.2291 -0.1359  0.3028
   53U     H2'1 1189   6.535   5.152   4.433  0.9023 -1.5536  1.8167
   53U      O2' 1190   6.350   5.106   4.521 -0.1742 -0.2613  0.1446
   53U     HO'2 1191   6.371   5.013   4.516  1.3771  0.0289  0.6401
   53U      O3' 1192   6.561   5.137   4.737 -0.2299 -0.2782  0.6374
   54C        P 1193   6.667   5.015   4.716  0.0871 -0.2986  0.4678
   54C      O1P 1194   6.682   4.935   4.841  0.2670 -0.2579  0.3408
   54C      O2P 1195   6.789   5.076   4.653 -0.3276  0.0392  0.0036
   54C      O5' 1196   6.605   4.914   4.601 -0.2675 -0.1194 -0.1914
   54C      C5' 1197   6.506   4.818   4.623 -1.0841  0.2295  0.0556
   54C     H5'1 1198   6.426   4.858   4.686 -1.8178  0.0264 -0.7319
   54C     H5'2 1199   6.548   4.731   4.674 -0.8399 -0.6169 -1.5133
   54C      C4' 1200   6.459   4.759   4.491  0.5506  0.1969  0.5854
   54C      H4' 1201   6.375   4.691   4.503 -0.2848  0.7334 -1.6357
   54C      O4' 1202   6.421   4.865   4.401  1.0640 -0.3522 -0.4833
   54C      C1' 1203   6.434   4.833   4.262  0.8863  0.1997 -0.0108
   54C      H1' 1204   6.339   4.819   4.211  1.3266 -1.2321 -0.4801
   54C       N1 1205   6.523   4.927   4.186 -0.6581 -0.0417 -0.1979
   54C       C6 1206   6.633   4.991   4.239  0.2395  0.4926  0.4415
   54C       H6 1207   6.653   4.984   4.345 -0.8156  0.6643  0.6656
   54C       C5 1208   6.709   5.072   4.165  0.0739 -0.2377  0.1269
   54C       H5 1209   6.787   5.120   4.222 -0.1424 -0.2519  0.4404
   54C       C4 1210   6.677   5.081   4.025  0.5412 -0.2997  0.7383
   54C       N4 1211   6.754   5.145   3.941 -0.6601  0.4739 -0.0636
   54C      H41 1212   6.833   5.198   3.973  0.0167 -0.6476  0.1969
   54C      H42 1213   6.746   5.128   3.842  1.0019  1.6649 -0.4338
   54C       N3 1214   6.583   5.006   3.966  0.0676 -0.2048 -0.7643
   54C       C2 1215   6.501   4.936   4.046 -0.7037 -0.5566  0.5807
   54C       O2 1216   6.422   4.859   3.986 -0.5977  0.2837 -0.3020
   54C      C3' 1217   6.566   4.683   4.409  0.3568  0.3131 -1.2564
   54C      H3' 1218   6.657   4.741   4.419 -0.3472  1.0401  2.1891
   54C      C2' 1219   6.503   4.694   4.270 -0.0421  0.8322 -0.3342
   54C     H2'1 1220   6.594   4.685   4.211  0.8634 -0.3559  1.1645
   54C      O2' 1221   6.414   4.590   4.241  0.6148  0.8868 -0.2853
   54C     HO'2 1222   6.419   4.526   4.312 -0.1896  0.7707 -0.3213
   54C      O3' 1223   6.576   4.538   4.444  0.7851  0.4415  0.2503
   55C        P 1224   6.693   4.446   4.385  0.0559 -0.1709  0.2679
   55C      O1P 1225   6.685   4.330   4.470  0.0886  0.2935 -0.5315
   55C      O2P 1226   6.823   4.516   4.389  0.6205 -0.1113  0.5069
   55C      O5' 1227   6.646   4.418   4.231  0.1857 -0.0484 -0.3213
   55C      C5' 1228   6.557   4.314   4.203 -0.9735  0.0801 -0.6635
   55C     H5'1 1229   6.458   4.341   4.238 -1.4430  1.7818 -3.0799
   55C     H5'2 1230   6.595   4.215   4.228 -1.6647 -0.3232 -1.1700
   55C      C4' 1231   6.550   4.297   4.054  0.4402 -0.1331  1.1278
   55C      H4' 1232   6.479   4.218   4.028 -0.0491  0.1583  1.5422
   55C      O4' 1233   6.508   4.420   3.988  0.3664  0.4289  0.1094
   55C      C1' 1234   6.580   4.431   3.863  0.1691 -0.2182  0.2669
   55C      H1' 1235   6.507   4.451   3.785  0.1608 -2.7609 -0.4629
   55C       N1 1236   6.685   4.535   3.868 -0.6412 -1.1366  0.5400
   55C       C6 1237   6.719   4.603   3.980 -0.4132  0.5380  0.4150
   55C       H6 1238   6.695   4.562   4.077 -4.4795  0.8876 -0.2643
   55C       C5 1239   6.790   4.718   3.972  0.1250 -0.1817 -0.2195
   55C       H5 1240   6.814   4.773   4.062  0.7250 -1.3618  0.3699
   55C       C4 1241   6.833   4.763   3.849 -0.3405  0.6989  0.4106
   55C       N4 1242   6.902   4.872   3.843 -0.1205 -0.8962  0.1819
   55C      H41 1243   6.938   4.913   3.929  1.6255 -0.5436 -0.6759
   55C      H42 1244   6.916   4.903   3.748  2.3082 -3.3625 -0.3838
   55C       N3 1245   6.813   4.697   3.735  0.1562 -0.2649 -0.5559
   55C       C2 1246   6.735   4.591   3.743  0.5030 -0.3420 -0.1226
   55C       O2 1247   6.706   4.546   3.633  0.6399 -0.0553  0.1608
   55C      C3' 1248   6.691   4.260   3.990 -0.4271 -0.2197 -0.1559
   55C      H3' 1249   6.760   4.332   4.034  0.4889  0.5346 -2.6925
   55C      C2' 1250   6.659   4.301   3.844 -0.7816 -0.6904  0.4099
   55C     H2'1 1251   6.753   4.312   3.791 -0.0462  0.4685  1.8645
   55C      O2' 1252   6.577   4.211   3.773  0.3894  0.2656 -0.6258
   55C     HO'2 1253   6.496   4.186   3.819  1.1217  0.6353  0.9245
   55C      O3' 1254   6.738   4.124   4.019  0.0553 -0.3495 -0.3268
   56G        P 1255   6.892   4.085   4.007  0.3329  0.6159  0.1098
   56G      O1P 1256   6.914   3.940   4.043  0.0136 -0.3449  0.3157
   56G      O2P 1257   6.971   4.185   4.076 -0.1030 -0.5927 -0.2851
   56G      O5' 1258   6.921   4.092   3.853 -0.2287  0.2916 -0.0346
   56G      C5' 1259   6.860   4.001   3.762 -0.2286 -0.1533  0.3481
   56G     H5'1 1260   6.751   3.997   3.773 -0.2412 -0.2740  0.1784
   56G     H5'2 1261   6.894   3.899   3.779  1.0986  0.7631  4.2578
   56G      C4' 1262   6.881   4.039   3.612 -0.7999  0.3500 -0.6358
   56G      H4' 1263   6.832   3.968   3.546 -1.6189  0.5750 -0.2848
   56G      O4' 1264   6.832   4.170   3.589  0.0406 -0.2812 -0.0298
   56G      C1' 1265   6.927   4.249   3.518  1.0626  0.2683  1.0426
   56G      H1' 1266   6.871   4.299   3.439  0.9263 -3.4613 -1.4663
   56G       N9 1267   6.979   4.355   3.597  0.1629  0.0262 -0.4384
   56G       C8 1268   6.985   4.379   3.734 -0.3842 -0.1049  0.5355
   56G       H8 1269   6.946   4.313   3.810  0.5228 -1.3008 -0.0253
   56G       N7 1270   7.062   4.478   3.771 -0.3601 -0.9352  0.3138
   56G       C5 1271   7.107   4.533   3.653  0.2889 -1.1301  0.0446
   56G       C6 1272   7.184   4.642   3.630 -0.7680  0.1323 -0.2012
   56G       O6 1273   7.227   4.729   3.705 -0.2193 -0.4976  0.1989
   56G       N1 1274   7.219   4.659   3.501 -0.4130 -0.5066  0.2750
   56G       H1 1275   7.295   4.724   3.481 -2.1748  1.0313 -2.0152
   56G       C2 1276   7.172   4.584   3.403 -0.7658 -0.2056  0.5211
   56G       N2 1277   7.213   4.620   3.284 -0.0269 -0.4380  0.1554
   56G      H21 1278   7.256   4.711   3.277 -1.1457  0.0519 -0.6286
   56G      H22 1279   7.184   4.579   3.197 -0.4856 -0.3838  0.2766
   56G       N3 1280   7.088   4.481   3.420 -0.8055  0.2473 -0.1189
   56G       C4 1281   7.057   4.458   3.548  0.2956 -0.0168 -0.0606
   56G      C3' 1282   7.030   4.040   3.570  0.1418  0.5316  0.0405
   56G      H3' 1283   7.091   4.066   3.656  1.8224  0.8583 -1.1934
   56G      C2' 1284   7.020   4.147   3.461 -0.1405  0.2459 -0.4604
   56G     H2'1 1285   7.118   4.193   3.445 -0.3096  0.8646  0.2221
   56G      O2' 1286   6.962   4.096   3.346  0.0830  0.3674  0.1743
   56G     HO'2 1287   7.027   4.046   3.298  2.6108  1.6928  1.9797
   56G      O3' 1288   7.055   3.905   3.533  0.5597 -0.0304  0.4355
   57U        P 1289   7.202   3.839   3.536  0.0428  0.2167 -0.3007
   57U      O1P 1290   7.188   3.701   3.498 -0.1874  0.1675 -0.6048
   57U      O2P 1291   7.269   3.861   3.665 -0.0391 -0.3685 -0.0153
   57U      O5' 1292   7.275   3.920   3.426  0.5308  0.6771 -1.0203
   57U      C5' 1293   7.246   3.912   3.290 -0.2086 -0.1861 -0.1995
   57U     H5'1 1294   7.141   3.928   3.269 -0.5335  0.5204  1.7140
   57U     H5'2 1295   7.261   3.814   3.245  2.0945  0.5191 -1.1235
   57U      C4' 1296   7.315   4.019   3.211  1.0453 -0.2741  0.4076
   57U      H4' 1297   7.300   3.997   3.105 -0.0232  0.2095  0.4437
   57U      O4' 1298   7.274   4.151   3.239  0.4079  0.1348 -0.1128
   57U      C1' 1299   7.382   4.240   3.218  0.2544 -0.3313  0.5985
   57U      H1' 1300   7.359   4.313   3.141 -1.2702 -1.2791  0.1072
   57U       N1 1301   7.407   4.297   3.351 -0.2853 -0.1445 -0.0345
   57U       C6 1302   7.371   4.227   3.469 -0.1982 -0.0422  1.0269
   57U       H6 1303   7.329   4.127   3.462 -1.6659  0.6434 -0.8975
   57U       C5 1304   7.384   4.283   3.591 -0.5165 -0.2511  0.0777
   57U       H5 1305   7.351   4.239   3.684 -0.4202 -1.1091 -0.2883
   57U       C4 1306   7.448   4.413   3.610 -0.2659  0.0852  0.0649
   57U       O4 1307   7.458   4.481   3.708 -0.0824  0.5108  0.2669
   57U       N3 1308   7.485   4.471   3.489 -0.1503 -0.1844  0.0690
   57U       H3 1309   7.525   4.564   3.493  1.4919 -0.8896  1.1298
   57U       C2 1310   7.472   4.422   3.362 -0.3358  0.0389 -0.3929
   57U       O2 1311   7.514   4.480   3.264 -0.2412  0.0037 -0.0571
   57U      C3' 1312   7.464   4.012   3.234 -0.6285 -0.4145 -0.3337
   57U      H3' 1313   7.479   4.011   3.342 -2.5457 -1.0239 -0.0319
   57U      C2' 1314   7.502   4.148   3.178 -0.2108  0.3227  0.5127
   57U     H2'1 1315   7.587   4.195   3.228 -0.9806 -0.3167  2.5291
   57U      O2' 1316   7.518   4.153   3.032 -0.1699 -0.0918  0.4804
   57U     HO'2 1317   7.586   4.089   3.009  1.3673  1.2838  1.0076
   57U      O3' 1318   7.524   3.892   3.172 -0.0970  0.4362 -0.4332
   58A        P 1319   7.641   3.802   3.230 -0.0598  0.4905  0.0834
   58A      O1P 1320   7.671   3.690   3.138  0.6408 -0.5321  0.3262
   58A      O2P 1321   7.604   3.776   3.370  0.2695 -0.4447  0.5821
   58A      O5' 1322   7.760   3.905   3.223  0.3853  0.7338  0.0681
   58A      C5' 1323   7.826   3.923   3.100  0.0671  0.1302 -0.2150
   58A     H5'1 1324   7.747   3.944   3.027 -1.1794 -0.9272  0.7762
   58A     H5'2 1325   7.881   3.832   3.076 -0.5992  0.1499 -2.0359
   58A      C4' 1326   7.921   4.041   3.103 -0.5846  0.1664 -0.4748
   58A      H4' 1327   7.959   4.043   3.001  0.5809  1.2909 -0.0500
   58A      O4' 1328   7.854   4.165   3.114  0.1862  0.7875 -0.5544
   58A      C1' 1329   7.930   4.253   3.202 -0.7691 -0.4823  0.3546
   58A      H1' 1330   7.945   4.343   3.141 -1.7778  0.2158  1.1029
   58A       N9 1331   7.874   4.281   3.334 -0.5722  0.3575 -0.2534
   58A       C8 1332   7.802   4.191   3.408 -0.0889  0.4133 -0.7091
   58A       H8 1333   7.772   4.093   3.373 -2.5570  1.0887 -0.7138
   58A       N7 1334   7.767   4.247   3.521  0.4574 -0.2773 -0.2680
   58A       C5 1335   7.827   4.376   3.530 -0.7872 -0.3831  0.5314
   58A       C6 1336   7.848   4.472   3.630 -0.3697 -1.3365  0.1269
   58A       N6 1337   7.779   4.472   3.747  0.3926 -0.6795 -0.0334
   58A      H61 1338   7.710   4.399   3.761 -2.0718  1.6226  0.6152
   58A      H62 1339   7.769   4.556   3.802 -2.0455 -0.1990 -1.1061
   58A       N1 1340   7.936   4.576   3.602 -0.2544  0.6127  0.3891
   58A       C2 1341   7.985   4.581   3.476  1.3110 -0.6608  0.1182
   58A       H2 1342   8.044   4.669   3.453  0.9666  0.6355  3.5998
   58A       N3 1343   7.974   4.501   3.374  0.3457 -0.2672  0.2661
   58A       C4 1344   7.894   4.392   3.412 -1.5338 -0.0709 -0.4931
   58A      C3' 1345   8.035   4.046   3.207 -0.1404 -0.5218 -0.5408
   58A      H3' 1346   7.997   4.015   3.304 -2.2056  1.6595 -0.5556
   58A      C2' 1347   8.076   4.195   3.225  0.3472 -0.2072 -0.2929
   58A     H2'1 1348   8.122   4.221   3.321  1.5933  2.3980 -1.4860
   58A      O2' 1349   8.173   4.238   3.119  1.2083  0.0290 -0.1410
   58A     HO'2 1350   8.233   4.164   3.106  0.3465 -1.1570  2.1105
   58A      O3' 1351   8.154   3.984   3.148 -0.5898  0.2955 -1.0875
   59C        P 1352   8.264   3.917   3.247 -0.3919 -0.0935  0.2358
   59C      O1P 1353   8.357   3.844   3.160  0.6721  0.6319 -0.4198
   59C      O2P 1354   8.194   3.841   3.349  0.3074  0.1931  0.2895
   59C      O5' 1355   8.335   4.041   3.321 -0.1208  0.3510  0.2299
   59C      C5' 1356   8.426   4.126   3.252 -0.6137 -0.0136  0.4365
   59C     H5'1 1357   8.382   4.151   3.156 -1.4042 -3.0969 -0.1115
   59C     H5'2 1358   8.518   4.074   3.228 -0.2504 -0.4217  2.5658
   59C      C4' 1359   8.455   4.249   3.333 -0.0271  0.5252 -0.0701
   59C      H4' 1360   8.517   4.314   3.271  3.6362 -1.9506  0.6522
   59C      O4' 1361   8.338   4.321   3.367  0.0670  0.0637 -0.0896
   59C      C1' 1362   8.355   4.389   3.491 -1.0943 -0.5903 -0.1794
   59C      H1' 1363   8.335   4.495   3.475 -2.1911 -0.8058 -0.3614
   59C       N1 1364   8.259   4.332   3.597 -0.4639 -0.1434  0.5941
   59C       C6 1365   8.197   4.212   3.588 -0.0576 -0.1968  0.2660
   59C       H6 1366   8.216   4.160   3.495 -0.5177  0.8395 -0.4206
   59C       C5 1367   8.117   4.164   3.682  0.0675 -0.6079 -0.5122
   59C       H5 1368   8.065   4.071   3.667  4.3962 -2.9957 -2.2539
   59C       C4 1369   8.094   4.249   3.796  0.3647  0.3077 -0.2856
   59C       N4 1370   7.997   4.216   3.877  0.3104  0.4173  0.1703
   59C      H41 1371   7.956   4.124   3.869 -0.0641  0.5035  0.9755
   59C      H42 1372   7.969   4.276   3.954 -0.3434  0.6196 -0.2235
   59C       N3 1373   8.148   4.371   3.805  0.1462 -0.3118 -0.2204
   59C       C2 1374   8.227   4.414   3.709  0.3256  0.3959  0.9536
   59C       O2 1375   8.278   4.522   3.713  0.3616 -0.2738 -0.4336
   59C      C3' 1376   8.527   4.219   3.472  0.2203 -0.7694 -0.1066
   59C      H3' 1377   8.479   4.139   3.528  2.4428 -1.7781  0.4849
   59C      C2' 1378   8.499   4.361   3.534 -0.1287  0.2310  0.0786
   59C     H2'1 1379   8.509   4.358   3.642 -2.7638 -2.1205  0.3587
   59C      O2' 1380   8.570   4.463   3.471  0.1032 -0.4292 -0.1195
   59C     HO'2 1381   8.663   4.436   3.471  0.1681 -0.2680  1.3159
   59C      O3' 1382   8.669   4.201   3.466  0.0619  0.7974  0.0926
   60U        P 1383   8.740   4.119   3.578 -0.2163 -0.1181  0.0015
   60U      O1P 1384   8.878   4.101   3.542 -0.4915  0.1032  0.2052
   60U      O2P 1385   8.665   3.998   3.602 -0.4904  1.2150  0.1212
   60U      O5' 1386   8.728   4.207   3.711  0.1133  0.3376 -0.2240
   60U      C5' 1387   8.805   4.319   3.737  0.3160  0.0851 -0.8237
   60U     H5'1 1388   8.793   4.395   3.660 -1.5414  0.1799 -0.4835
   60U     H5'2 1389   8.906   4.279   3.743 -0.6689 -2.3788  1.1559
   60U      C4' 1390   8.782   4.378   3.879  0.4609 -0.1936 -0.1683
   60U      H4' 1391   8.837   4.471   3.890 -0.7455  0.3817  1.2693
   60U      O4' 1392   8.653   4.418   3.906 -0.1012 -0.1351  0.2089
   60U      C1' 1393   8.646   4.438   4.042 -0.2116 -0.1742 -0.2050
   60U      H1' 1394   8.670   4.541   4.067  2.3635 -0.8412  0.3911
   60U       N1 1395   8.515   4.403   4.098  0.8071 -0.2887  0.1547
   60U       C6 1396   8.451   4.293   4.055  0.2934  0.5239 -0.2581
   60U       H6 1397   8.498   4.236   3.976 -0.7696 -1.2346  0.3277
   60U       C5 1398   8.328   4.257   4.108 -0.1179 -0.3634 -0.2362
   60U       H5 1399   8.269   4.180   4.062 -1.7440 -0.0838  1.2774
   60U       C4 1400   8.264   4.335   4.211 -0.4844 -0.3112 -0.3146
   60U       O4 1401   8.163   4.305   4.273 -0.0069 -0.2812  0.4774
   60U       N3 1402   8.341   4.437   4.257  1.0165  0.5178 -0.2659
   60U       H3 1403   8.322   4.463   4.352 -0.3999 -1.4343  0.0448
   60U       C2 1404   8.458   4.482   4.202 -0.4375  0.3766  0.0016
   60U       O2 1405   8.511   4.581   4.244 -0.2471 -0.0650 -0.4870
   60U      C3' 1406   8.820   4.284   3.997  0.3992 -0.3792  0.2173
   60U      H3' 1407   8.761   4.193   3.987  0.7846 -0.4977 -1.2187
   60U      C2' 1408   8.758   4.358   4.113  0.2123 -0.0986 -0.2832
   60U     H2'1 1409   8.734   4.275   4.179  1.5446 -0.9454 -0.8285
   60U      O2' 1410   8.849   4.445   4.179  0.1763 -0.8536  0.7585
   60U     HO'2 1411   8.938   4.411   4.185 -0.0285 -1.2008  2.2888
   60U      O3' 1412   8.961   4.256   4.000  0.1983 -0.0075  0.0009
   61U        P 1413   9.017   4.152   4.098  0.0514 -0.1286 -0.1421
   61U      O1P 1414   8.983   4.197   4.237 -0.5834  0.1170  0.1834
   61U      O2P 1415   9.160   4.131   4.067  0.0137 -0.9815 -0.2967
   61U      O5' 1416   8.934   4.019   4.063  0.5232 -0.0968 -0.2864
   61U      C5' 1417   9.005   3.901   4.038  0.0537  0.3848 -0.4274
   61U     H5'1 1418   9.065   3.876   4.126 -0.8269  1.4993  0.5363
   61U     H5'2 1419   9.073   3.912   3.954 -0.4438 -3.0343 -1.4025
   61U      C4' 1420   8.907   3.784   4.009  0.1352  0.5595  0.0305
   61U      H4' 1421   8.961   3.691   3.992  2.2597  1.9153 -1.1819
   61U      O4' 1422   8.806   3.775   4.107 -0.1900  0.4115  0.6688
   61U      C1' 1423   8.678   3.798   4.048  0.0764  0.0582  0.5601
   61U      H1' 1424   8.634   3.706   4.009 -1.0157  1.3600 -1.4544
   61U       N1 1425   8.580   3.860   4.139  0.2671  0.0920  0.5142
   61U       C6 1426   8.607   3.976   4.202 -0.9719  0.0908  0.1588
   61U       H6 1427   8.704   4.019   4.180  0.0907 -2.1426  0.2052
   61U       C5 1428   8.523   4.039   4.288 -0.4807  0.4401  1.0964
   61U       H5 1429   8.553   4.132   4.333  2.8768  0.2515 -0.4519
   61U       C4 1430   8.391   3.981   4.313  0.0770 -0.8928  0.5246
   61U       O4 1431   8.301   4.040   4.369 -0.3488  0.4400 -0.0400
   61U       N3 1432   8.364   3.863   4.244  0.6622  0.0055 -0.4408
   61U       H3 1433   8.281   3.813   4.270  1.3344 -1.1900 -0.5573
   61U       C2 1434   8.459   3.791   4.175 -0.1420  0.8114  0.4838
   61U       O2 1435   8.441   3.675   4.135 -0.4291  0.4558 -0.1012
   61U      C3' 1436   8.842   3.818   3.881  0.0854  0.3709 -0.1916
   61U      H3' 1437   8.896   3.891   3.821 -0.3887  1.0126  0.1501
   61U      C2' 1438   8.708   3.879   3.925 -0.2252  0.0833  0.4962
   61U     H2'1 1439   8.717   3.984   3.952 -2.2543  0.8269 -1.4110
   61U      O2' 1440   8.615   3.863   3.820  0.0037 -0.5855 -0.7963
   61U     HO'2 1441   8.639   3.916   3.744  0.9756 -0.3229 -0.3252
   61U      O3' 1442   8.817   3.694   3.815  0.3406 -0.7190 -0.4056
   61U      H3T 1443   8.779   3.719   3.731 -2.0535  0.6416  0.9579
   62G      O5' 1444   7.959   4.976   4.665 -0.1286 -0.1099  0.3536
   62G      H5T 1445   7.883   5.033   4.678 -0.2737 -0.7663  2.9135
   62G      C5' 1446   8.081   5.041   4.700 -0.2713 -0.0397 -0.7471
   62G     H5'1 1447   8.126   4.992   4.786 -0.1654 -0.7216 -1.1823
   62G     H5'2 1448   8.046   5.135   4.742 -1.5251 -1.4617  1.5953
   62G      C4' 1449   8.185   5.047   4.586 -0.7195  0.1894 -0.4375
   62G      H4' 1450   8.268   5.105   4.627 -0.1207  0.0056 -1.3746
   62G      O4' 1451   8.229   4.918   4.547  0.3518 -1.4116 -0.0807
   62G      C1' 1452   8.233   4.906   4.402 -1.1344 -0.2433 -0.2393
   62G      H1' 1453   8.331   4.883   4.362 -2.1051 -2.3002 -1.6338
   62G       N9 1454   8.136   4.809   4.349 -0.4901  0.3040  0.3975
   62G       C8 1455   8.033   4.756   4.418 -0.2161 -0.6535 -0.9485
   62G       H8 1456   8.022   4.790   4.520  1.0755  1.5223 -1.4859
   62G       N7 1457   7.974   4.657   4.354  0.2457  0.0940 -0.0778
   62G       C5 1458   8.039   4.661   4.230  0.2097  0.2899  0.3339
   62G       C6 1459   8.025   4.573   4.120 -0.0642  0.0149  0.5246
   62G       O6 1460   7.955   4.475   4.120  0.3372 -0.2949  0.2892
   62G       N1 1461   8.112   4.591   4.014 -0.3329  0.0339  0.1935
   62G       H1 1462   8.118   4.526   3.937 -1.1911  0.6758 -0.4341
   62G       C2 1463   8.217   4.674   4.028  0.4222  0.1248 -0.0320
   62G       N2 1464   8.314   4.664   3.940  0.5753  0.5060 -0.3887
   62G      H21 1465   8.308   4.595   3.867  0.7686  0.8150 -0.6980
   62G      H22 1466   8.390   4.730   3.949 -0.2932  1.8641 -2.2999
   62G       N3 1467   8.237   4.764   4.128  0.1863 -0.4399  0.9291
   62G       C4 1468   8.140   4.748   4.228 -0.3567  0.1818  0.4120
   62G      C3' 1469   8.123   5.112   4.454 -0.6480  0.1177  0.0531
   62G      H3' 1470   8.018   5.086   4.450 -0.7642  0.4075  1.0382
   62G      C2' 1471   8.209   5.044   4.344  0.4584 -0.9434  0.4145
   62G     H2'1 1472   8.162   5.047   4.246  0.1781  0.8219  0.5623
   62G      O2' 1473   8.336   5.111   4.334 -0.1631 -0.4177 -0.3522
   62G     HO'2 1474   8.339   5.185   4.394 -3.7849  2.5083 -3.3263
   62G      O3' 1475   8.141   5.253   4.449 -0.7285 -0.4522 -0.2691
   63U        P 1476   8.031   5.334   4.391  0.2361  0.0860  0.4272
   63U      O1P 1477   8.070   5.478   4.394  0.5224  0.1861 -0.4492
   63U      O2P 1478   7.906   5.283   4.452  1.0269  0.1122 -0.5297
   63U      O5' 1479   8.048   5.288   4.235  0.2726  0.6845  0.0042
   63U      C5' 1480   8.156   5.335   4.153 -0.3320 -0.3989 -0.2579
   63U     H5'1 1481   8.245   5.322   4.215 -2.1868 -0.9735  2.4368
   63U     H5'2 1482   8.149   5.443   4.137  0.2857 -0.3737 -0.3960
   63U      C4' 1483   8.170   5.269   4.020  0.6824  0.8625  0.6180
   63U      H4' 1484   8.264   5.303   3.977  0.9540 -0.0284  0.4758
   63U      O4' 1485   8.182   5.129   4.024  0.1915 -0.1562 -0.2440
   63U      C1' 1486   8.135   5.066   3.902 -0.0096  0.0090 -0.9704
   63U      H1' 1487   8.214   5.023   3.841  1.4671  1.6228 -0.2893
   63U       N1 1488   8.034   4.964   3.920 -0.1840 -0.2218 -0.2370
   63U       C6 1489   7.954   4.962   4.032 -0.9243  0.1189  0.1575
   63U       H6 1490   7.962   5.045   4.101  0.7608 -0.3124  0.5283
   63U       C5 1491   7.857   4.872   4.041 -0.2308  0.1212 -0.2522
   63U       H5 1492   7.792   4.866   4.126 -1.6890 -0.5782 -1.3739
   63U       C4 1493   7.840   4.772   3.938  0.0577  0.1457  0.3510
   63U       O4 1494   7.758   4.684   3.939 -0.1842  0.4812 -0.2402
   63U       N3 1495   7.931   4.774   3.834  0.0895  0.2982  0.3031
   63U       H3 1496   7.932   4.699   3.766 -0.7031 -1.5481  2.2099
   63U       C2 1497   8.009   4.884   3.812  0.2676  0.7940  0.4985
   63U       O2 1498   8.063   4.889   3.698 -0.0674  0.6963 -0.1338
   63U      C3' 1499   8.059   5.295   3.929  0.1756 -0.2127  0.6785
   63U      H3' 1500   7.965   5.283   3.982  0.4937 -0.4527  1.1923
   63U      C2' 1501   8.075   5.183   3.821  0.3170  0.4764 -0.3312
   63U     H2'1 1502   7.975   5.148   3.796  1.0631 -0.1609 -2.6589
   63U      O2' 1503   8.155   5.220   3.716 -0.0964  0.2816  0.6474
   63U     HO'2 1504   8.108   5.277   3.654 -0.9816 -1.0354  0.0489
   63U      O3' 1505   8.077   5.427   3.875 -0.3709 -0.2313 -0.9876
   64A        P 1506   7.966   5.490   3.782  0.3909 -0.2802  0.0326
   64A      O1P 1507   8.009   5.630   3.769  0.1830 -0.7461 -0.6191
   64A      O2P 1508   7.840   5.462   3.843 -0.8962  0.2979 -0.1947
   64A      O5' 1509   7.967   5.412   3.637 -0.0767 -0.5219  0.3975
   64A      C5' 1510   8.045   5.450   3.527  0.4592  0.6239 -0.0370
   64A     H5'1 1511   8.154   5.455   3.539  0.4506 -1.0718  1.0366
   64A     H5'2 1512   8.015   5.549   3.494  1.4864  0.5821 -1.1892
   64A      C4' 1513   8.023   5.350   3.415 -0.1542 -0.4999 -0.4021
   64A      H4' 1514   8.095   5.370   3.336 -3.0456  3.3855 -2.3862
   64A      O4' 1515   8.027   5.217   3.472  0.1106  0.9441  0.2534
   64A      C1' 1516   7.938   5.126   3.407 -0.1430 -0.2810 -0.5550
   64A      H1' 1517   7.994   5.040   3.370  0.5082 -0.7110  1.2975
   64A       N9 1518   7.840   5.070   3.500 -0.0387  0.2160  0.2075
   64A       C8 1519   7.786   5.115   3.617 -0.2049  0.7671  0.5138
   64A       H8 1520   7.815   5.211   3.656 -1.5477  1.3562  0.1232
   64A       N7 1521   7.717   5.031   3.687 -0.8049 -0.4183 -0.3178
   64A       C5 1522   7.714   4.930   3.598  0.1979 -0.6183  0.1551
   64A       C6 1523   7.650   4.801   3.585 -0.4788 -0.1937 -0.0062
   64A       N6 1524   7.571   4.753   3.681  0.4081  0.3347 -0.3341
   64A      H61 1525   7.536   4.804   3.761  1.8284 -1.0322  1.2614
   64A      H62 1526   7.542   4.657   3.669  1.5017  0.0976 -1.2868
   64A       N1 1527   7.651   4.724   3.481 -0.3065 -0.3116 -0.5246
   64A       C2 1528   7.718   4.763   3.382 -0.2395 -0.8768  0.0877
   64A       H2 1529   7.725   4.696   3.297  0.3340 -0.3224 -0.3161
   64A       N3 1530   7.791   4.871   3.376 -0.0051 -0.0179 -0.6166
   64A       C4 1531   7.779   4.957   3.483  0.3393  0.3074 -0.1100
   64A      C3' 1532   7.887   5.356   3.340  0.2994  0.1383  0.2167
   64A      H3' 1533   7.813   5.373   3.419 -0.2560  1.4288 -0.5520
   64A      C2' 1534   7.884   5.206   3.294  0.1393  0.0014 -0.1444
   64A     H2'1 1535   7.787   5.165   3.267  1.3862 -3.0292 -0.4274
   64A      O2' 1536   7.978   5.181   3.184 -0.3952 -0.0617  0.1201
   64A     HO'2 1537   7.946   5.247   3.121 -1.0718 -1.7828 -1.4149
   64A      O3' 1538   7.868   5.450   3.236 -0.2615  0.3316  0.4941
   65C        P 1539   7.725   5.523   3.214 -0.0133  0.6609 -0.2929
   65C      O1P 1540   7.751   5.623   3.110 -0.3056 -0.6394 -0.3857
   65C      O2P 1541   7.677   5.562   3.346  0.4014  0.4722  0.0094
   65C      O5' 1542   7.626   5.395   3.153 -0.1433 -0.0762 -0.8740
   65C      C5' 1543   7.652   5.346   3.027  0.5442 -0.4350  0.7344
   65C     H5'1 1544   7.760   5.336   3.017  0.8158  1.6522  1.1343
   65C     H5'2 1545   7.627   5.420   2.951  0.5845  0.3608  1.4822
   65C      C4' 1546   7.588   5.209   3.001 -0.4193 -0.1235  0.4650
   65C      H4' 1547   7.623   5.166   2.907 -0.0778 -2.0663  1.4313
   65C      O4' 1548   7.632   5.118   3.106  0.1084 -0.0228  0.1437
   65C      C1' 1549   7.524   5.028   3.129  0.6359  0.3103 -0.1504
   65C      H1' 1550   7.550   4.926   3.098 -0.5617 -0.2694  0.6982
   65C       N1 1551   7.480   5.020   3.270 -0.0139  0.2170 -0.1747
   65C       C6 1552   7.465   5.137   3.342 -0.1545  0.2911 -0.1455
   65C       H6 1553   7.505   5.231   3.307 -0.1072 -0.2153 -1.4735
   65C       C5 1554   7.390   5.133   3.455  0.2512  0.9307  0.4377
   65C       H5 1555   7.379   5.224   3.513  0.3407  1.6490 -0.6282
   65C       C4 1556   7.357   5.005   3.499  1.0135  0.2229  0.3105
   65C       N4 1557   7.298   4.991   3.612 -0.3728 -0.2891 -0.8355
   65C      H41 1558   7.277   5.067   3.676 -2.2353  0.7751 -2.5898
   65C      H42 1559   7.287   4.897   3.649 -0.3517  0.2766  0.6854
   65C       N3 1560   7.364   4.893   3.431  0.0639  0.1386  0.2018
   65C       C2 1561   7.424   4.896   3.312  0.4866 -0.1762  0.1026
   65C       O2 1562   7.425   4.800   3.242  0.2478 -0.6924 -0.4912
   65C      C3' 1563   7.441   5.211   3.006  0.2653 -0.1665  0.2183
   65C      H3' 1564   7.409   5.287   3.077  1.7152  1.7277 -1.0259
   65C      C2' 1565   7.401   5.070   3.042  0.5705  0.1789  0.0095
   65C     H2'1 1566   7.306   5.062   3.095  1.0173  0.6315  0.9151
   65C      O2' 1567   7.410   4.993   2.922  0.0209 -0.2150 -0.5268
   65C     HO'2 1568   7.355   5.045   2.863 -2.2091  1.7969  2.9461
   65C      O3' 1569   7.394   5.253   2.874 -0.1268  0.0223 -0.6426
   66G        P 1570   7.254   5.331   2.848 -0.0523  0.2370  0.0056
   66G      O1P 1571   7.252   5.381   2.712 -0.1809  0.6321  0.4416
   66G      O2P 1572   7.236   5.433   2.958 -0.4241 -0.1612  0.7503
   66G      O5' 1573   7.145   5.216   2.855 -0.0499  0.5795  0.1437
   66G      C5' 1574   7.120   5.132   2.740 -0.2017 -0.5591 -0.8036
   66G     H5'1 1575   7.215   5.100   2.696 -0.4346 -1.0338 -0.9672
   66G     H5'2 1576   7.071   5.188   2.660  0.4771  0.6949 -0.3736
   66G      C4' 1577   7.037   5.009   2.778 -0.0062 -0.0104  0.1644
   66G      H4' 1578   7.011   4.951   2.689  1.7108 -0.7151  0.0937
   66G      O4' 1579   7.101   4.929   2.880  0.1867 -0.7450  0.1422
   66G      C1' 1580   6.999   4.873   2.962  0.3244 -0.2130  0.1020
   66G      H1' 1581   7.015   4.765   2.965 -1.9068 -0.5879  0.3949
   66G       N9 1582   6.992   4.931   3.100  0.8919 -0.4071 -0.0991
   66G       C8 1583   7.048   5.052   3.144  0.1525 -0.0455 -0.5440
   66G       H8 1584   7.095   5.125   3.080  0.4425  1.8974  1.7740
   66G       N7 1585   7.054   5.061   3.273 -0.3968  0.6137 -0.5142
   66G       C5 1586   6.992   4.950   3.326 -0.1282  0.0954 -0.5275
   66G       C6 1587   6.961   4.910   3.464 -0.2733 -0.1321  0.2754
   66G       O6 1588   6.981   4.974   3.565  0.2020  0.7550 -0.4063
   66G       N1 1589   6.894   4.786   3.470 -0.3047 -0.9165  0.5293
   66G       H1 1590   6.874   4.744   3.560  0.3445 -2.2866  0.0686
   66G       C2 1591   6.856   4.709   3.360 -0.0253  0.3326 -0.3577
   66G       N2 1592   6.795   4.599   3.386  0.0560  0.6296 -0.1775
   66G      H21 1593   6.745   4.590   3.474  0.6516  1.0244  0.2087
   66G      H22 1594   6.762   4.535   3.317  1.0830 -0.3165  0.1795
   66G       N3 1595   6.876   4.751   3.238 -0.7193 -0.7277  0.4752
   66G       C4 1596   6.955   4.866   3.225  0.0211  0.3368  0.0213
   66G      C3' 1597   6.902   5.041   2.828  0.1397  0.4021  0.1094
   66G      H3' 1598   6.903   5.124   2.899  2.6229  0.2178  0.3920
   66G      C2' 1599   6.868   4.903   2.896  0.5922  1.1465  0.4642
   66G     H2'1 1600   6.785   4.915   2.966  0.5934  1.2848  0.4421
   66G      O2' 1601   6.839   4.799   2.807 -0.0324  0.3302  0.6824
   66G     HO'2 1602   6.772   4.836   2.749 -0.8858 -1.0715  0.7127
   66G      O3' 1603   6.806   5.067   2.722  0.0876 -0.1282 -0.5440
   67G        P 1604   6.670   5.148   2.757 -0.1190  0.2971  0.5722
   67G      O1P 1605   6.581   5.153   2.634 -0.2346  0.0377 -0.5529
   67G      O2P 1606   6.715   5.270   2.823  0.0287 -0.1352  0.0699
   67G      O5' 1607   6.594   5.065   2.869 -0.1130 -0.0887  0.4946
   67G      C5' 1608   6.528   4.947   2.837 -0.1031 -0.4642 -0.1217
   67G     H5'1 1609   6.592   4.882   2.777  0.0797  0.8044 -1.3541
   67G     H5'2 1610   6.441   4.978   2.779  0.7187  2.0944 -0.0794
   67G      C4' 1611   6.479   4.858   2.958  0.1848 -0.0460 -0.1168
   67G      H4' 1612   6.434   4.770   2.912  0.3118  1.2440 -2.9078
   67G      O4' 1613   6.581   4.837   3.053  0.0959 -0.4469 -0.3163
   67G      C1' 1614   6.523   4.822   3.177  0.5437 -0.4389 -0.6511
   67G      H1' 1615   6.558   4.731   3.226  0.9565  0.3901  0.6470
   67G       N9 1616   6.578   4.924   3.269  0.3493  0.1452 -0.4942
   67G       C8 1617   6.639   5.042   3.239 -0.4092 -0.1491 -0.5139
   67G       H8 1618   6.661   5.071   3.137 -0.0279  2.1904  0.1657
   67G       N7 1619   6.680   5.115   3.341 -0.3214  0.0419 -0.2264
   67G       C5 1620   6.638   5.038   3.453  0.1105  0.5503  0.8451
   67G       C6 1621   6.648   5.067   3.592  0.8201  0.3996 -0.4309
   67G       O6 1622   6.695   5.162   3.654 -0.0492  0.6425  0.3056
   67G       N1 1623   6.580   4.975   3.671  0.4334 -0.3281 -0.2628
   67G       H1 1624   6.583   4.992   3.770 -1.3415 -0.8157 -0.0805
   67G       C2 1625   6.515   4.867   3.619  0.4662 -0.0293 -0.8557
   67G       N2 1626   6.454   4.794   3.709 -0.5169 -0.4343 -0.6135
   67G      H21 1627   6.452   4.824   3.806  0.1119 -0.4012 -0.6041
   67G      H22 1628   6.415   4.705   3.681 -0.2975 -0.3256 -1.2668
   67G       N3 1629   6.515   4.827   3.492  0.5356 -0.7967  0.3333
   67G       C4 1630   6.574   4.920   3.405 -0.0702  0.3691 -0.7835
   67G      C3' 1631   6.373   4.933   3.034 -0.8269 -0.4062  0.3091
   67G      H3' 1632   6.396   5.037   3.058 -1.6282  0.2283 -1.4770
   67G      C2' 1633   6.365   4.836   3.157 -0.0768 -0.4585  0.0010
   67G     H2'1 1634   6.317   4.887   3.240 -1.1260 -0.2647 -0.7003
   67G      O2' 1635   6.292   4.719   3.124 -0.7143  0.1946 -0.4357
   67G     HO'2 1636   6.291   4.679   3.212  1.1431  2.9377  0.9708
   67G      O3' 1637   6.242   4.940   2.973 -0.0314  0.4358 -0.0460
   68A        P 1638   6.128   5.047   3.013 -0.1985  0.0595  0.0315
   68A      O1P 1639   6.018   5.027   2.913 -0.1163  0.3671 -0.8912
   68A      O2P 1640   6.207   5.168   3.007 -0.4412  0.0799  0.0717
   68A      O5' 1641   6.081   5.026   3.160  0.1718  0.4905  0.1206
   68A      C5' 1642   6.010   4.911   3.189  0.7954 -0.0839 -0.0172
   68A     H5'1 1643   6.053   4.825   3.139 -2.9599 -0.9146 -2.1685
   68A     H5'2 1644   5.908   4.912   3.152  0.3126 -0.7334  1.2206
   68A      C4' 1645   6.007   4.894   3.345  0.0576  0.1253  0.7642
   68A      H4' 1646   5.952   4.805   3.374 -1.2725  0.7456  0.2531
   68A      O4' 1647   6.140   4.910   3.399  0.4057  0.7691 -0.6315
   68A      C1' 1648   6.134   4.984   3.521 -0.0180  0.0332  0.2826
   68A      H1' 1649   6.171   4.918   3.600  0.8984 -0.7405 -0.7688
   68A       N9 1650   6.231   5.103   3.519  0.2322  0.0265  0.4534
   68A       C8 1651   6.280   5.185   3.422 -0.0335 -0.0405  1.1004
   68A       H8 1652   6.266   5.179   3.315  2.3317 -0.5395  0.7619
   68A       N7 1653   6.355   5.284   3.461  0.2001 -0.3126 -0.0012
   68A       C5 1654   6.354   5.268   3.597 -0.0361 -0.1720  0.2799
   68A       C6 1655   6.423   5.336   3.702 -0.5412 -0.4132 -0.2277
   68A       N6 1656   6.498   5.443   3.694 -0.3013  0.1264  0.2416
   68A      H61 1657   6.488   5.501   3.611  0.9112 -0.8341 -0.6152
   68A      H62 1658   6.524   5.485   3.782  0.2777  1.8765 -0.7072
   68A       N1 1659   6.408   5.302   3.830  0.2111 -0.7832  0.0730
   68A       C2 1660   6.339   5.189   3.852 -0.5316 -0.1606  0.1303
   68A       H2 1661   6.326   5.147   3.951  0.6931 -3.0644 -0.8447
   68A       N3 1662   6.270   5.116   3.767 -0.9765  0.1009 -0.3251
   68A       C4 1663   6.279   5.160   3.634  0.3343  0.7482  0.3661
   68A      C3' 1664   5.937   5.019   3.406  0.1801 -0.1995  0.2005
   68A      H3' 1665   5.967   5.113   3.358 -0.4364  0.0019  0.1987
   68A      C2' 1666   5.993   5.021   3.545 -0.4304  0.4148  0.3851
   68A     H2'1 1667   5.987   5.125   3.579  0.3238  0.8593 -0.7902
   68A      O2' 1668   5.933   4.926   3.624  0.0057  0.4251 -0.6823
   68A     HO'2 1669   5.864   4.966   3.677  0.9396 -1.1502  1.8762
   68A      O3' 1670   5.793   5.004   3.387  0.3358 -0.7862 -0.2787
   69A        P 1671   5.704   5.129   3.404  0.2071 -0.1038 -0.5219
   69A      O1P 1672   5.568   5.090   3.374  0.2758  0.0122 -0.5562
   69A      O2P 1673   5.770   5.242   3.337  0.5005  0.1890  0.0042
   69A      O5' 1674   5.720   5.152   3.561  0.0599  0.2232 -0.0615
   69A      C5' 1675   5.641   5.070   3.645 -0.3008 -0.0407  0.5344
   69A     H5'1 1676   5.655   4.963   3.630 -1.5623 -0.4816  2.1324
   69A     H5'2 1677   5.537   5.096   3.622  0.5048  0.4617 -3.1456
   69A      C4' 1678   5.670   5.112   3.793  0.0206 -0.9079 -0.1981
   69A      H4' 1679   5.610   5.051   3.861  0.4012  0.3437  1.3036
   69A      O4' 1680   5.802   5.092   3.836  0.6576 -0.0256 -0.6453
   69A      C1' 1681   5.841   5.206   3.917 -0.0528  0.2846  0.3334
   69A      H1' 1682   5.892   5.180   4.009 -0.0871  1.7906  0.8119
   69A       N9 1683   5.935   5.301   3.851 -0.1390 -0.0996  0.5122
   69A       C8 1684   5.929   5.350   3.720 -0.3969  0.2467 -0.1328
   69A       H8 1685   5.855   5.318   3.648  0.7789  0.7284 -1.6110
   69A       N7 1686   6.027   5.431   3.695  0.1464 -0.2869 -0.2311
   69A       C5 1687   6.088   5.456   3.816 -0.3032 -0.0647  0.1665
   69A       C6 1688   6.188   5.540   3.860 -0.2953  0.0188  0.1551
   69A       N6 1689   6.250   5.635   3.791  0.2376 -0.2596 -0.0527
   69A      H61 1690   6.227   5.658   3.695 -1.6179  0.8927  0.6030
   69A      H62 1691   6.333   5.668   3.838 -0.1878 -0.2239  0.6991
   69A       N1 1692   6.222   5.543   3.991  0.0288 -0.0216  0.7949
   69A       C2 1693   6.167   5.457   4.073 -0.5668 -0.9878 -0.3070
   69A       H2 1694   6.199   5.456   4.176 -2.1501  1.1964  0.2835
   69A       N3 1695   6.079   5.369   4.043  0.7497 -0.1171 -0.3626
   69A       C4 1696   6.036   5.375   3.912  0.3171  0.3218 -0.5452
   69A      C3' 1697   5.629   5.257   3.826  0.1451  0.2588 -0.5671
   69A      H3' 1698   5.669   5.326   3.752  0.1337  1.3425  0.4169
   69A      C2' 1699   5.705   5.278   3.953 -0.3605 -0.8163 -0.3179
   69A     H2'1 1700   5.730   5.384   3.963  0.4905 -1.0271 -0.1348
   69A      O2' 1701   5.645   5.210   4.067  0.2655  0.2839 -0.3706
   69A     HO'2 1702   5.549   5.213   4.066  0.0933 -0.9916  2.3844
   69A      O3' 1703   5.489   5.265   3.851 -0.0533 -0.5658  0.8075
   70U        P 1704   5.417   5.403   3.862  0.1547  0.6896 -0.5054
   70U      O1P 1705   5.278   5.373   3.912 -0.0966  0.2627 -0.2074
   70U      O2P 1706   5.442   5.476   3.738 -0.8566 -0.8735 -0.6326
   70U      O5' 1707   5.492   5.493   3.964 -0.1478 -0.0472  0.5040
   70U      C5' 1708   5.476   5.486   4.104 -0.5225  0.1039 -0.4835
   70U     H5'1 1709   5.522   5.394   4.141  2.9652  1.7076 -0.4440
   70U     H5'2 1710   5.371   5.498   4.130 -0.1206 -0.1711  1.4264
   70U      C4' 1711   5.565   5.593   4.173  0.3025 -0.2169 -0.7673
   70U      H4' 1712   5.535   5.594   4.278 -0.3109  4.4675 -0.7530
   70U      O4' 1713   5.707   5.569   4.161 -0.4946 -0.1671  0.0147
   70U      C1' 1714   5.774   5.700   4.162  0.7037 -0.0372 -0.3679
   70U      H1' 1715   5.832   5.719   4.253 -0.9435 -3.8497  1.7221
   70U       N1 1716   5.862   5.715   4.040 -0.2722  0.6435  0.1254
   70U       C6 1717   5.811   5.669   3.919  0.1003 -0.5597  0.3942
   70U       H6 1718   5.723   5.606   3.921 -0.9654  0.8827  0.4711
   70U       C5 1719   5.858   5.704   3.797 -0.1718 -0.3179 -0.3518
   70U       H5 1720   5.811   5.681   3.702 -0.9529  1.3023 -0.3981
   70U       C4 1721   5.964   5.804   3.789 -0.6670 -0.8197  0.0902
   70U       O4 1722   6.018   5.843   3.684  0.1077 -0.3567 -0.1164
   70U       N3 1723   6.023   5.838   3.909  0.0567 -0.4765 -0.3031
   70U       H3 1724   6.100   5.903   3.913 -0.0037 -0.3793  4.0037
   70U       C2 1725   5.971   5.807   4.039 -0.5531  0.7796 -0.2688
   70U       O2 1726   6.024   5.841   4.143  0.1549 -0.7732 -0.3072
   70U      C3' 1727   5.541   5.731   4.119  0.7612  0.8419  0.8520
   70U      H3' 1728   5.545   5.732   4.010  0.1257  0.6705  0.8255
   70U      C2' 1729   5.665   5.814   4.166  0.4798  0.0859 -0.0852
   70U     H2'1 1730   5.691   5.891   4.093 -0.4496  1.0191  0.5454
   70U      O2' 1731   5.647   5.869   4.294  0.3253  0.4664 -0.3327
   70U     HO'2 1732   5.726   5.922   4.309  0.7869  0.0030 -1.0240
   70U      O3' 1733   5.423   5.790   4.158  0.4560 -0.3928 -0.4237
   71A        P 1734   5.340   5.881   4.062 -0.1836 -0.2137  0.0631
   71A      O1P 1735   5.207   5.907   4.122 -0.0514  0.5757  0.1275
   71A      O2P 1736   5.346   5.829   3.923  0.1382  0.4482  0.1519
   71A      O5' 1737   5.412   6.022   4.061  0.4706  0.6436  0.0171
   71A      C5' 1738   5.406   6.095   4.182  0.1047  0.2348  0.4360
   71A     H5'1 1739   5.423   6.020   4.259  0.4825  1.3543  1.4898
   71A     H5'2 1740   5.305   6.128   4.209 -0.0207 -0.5716  0.9807
   71A      C4' 1741   5.509   6.202   4.197  0.2485  0.1037 -0.5153
   71A      H4' 1742   5.498   6.249   4.295 -0.6831 -0.8914 -0.1221
   71A      O4' 1743   5.640   6.146   4.197  0.5934 -0.1581  0.2331
   71A      C1' 1744   5.732   6.243   4.142 -0.1706  0.0535  0.5289
   71A      H1' 1745   5.820   6.264   4.203  0.1777  0.9752 -0.2599
   71A       N9 1746   5.787   6.192   4.013  0.3795 -0.3494 -0.1796
   71A       C8 1747   5.727   6.098   3.928  0.0975  0.0464 -0.0998
   71A       H8 1748   5.638   6.039   3.947  0.1850  0.4276  1.7293
   71A       N7 1749   5.803   6.080   3.819 -0.5512 -0.3922  0.3650
   71A       C5 1750   5.914   6.165   3.831 -0.1438  0.5630 -0.2221
   71A       C6 1751   6.025   6.204   3.750  0.8297  0.4115  0.9905
   71A       N6 1752   6.067   6.145   3.638  0.2858 -0.8509  0.1157
   71A      H61 1753   6.009   6.077   3.591 -0.0440  0.1612 -0.9919
   71A      H62 1754   6.145   6.190   3.592 -0.4939  1.2382  0.6917
   71A       N1 1755   6.111   6.292   3.794 -0.6968  0.8179  0.0449
   71A       C2 1756   6.086   6.347   3.909 -0.2960  0.8007 -0.1577
   71A       H2 1757   6.168   6.409   3.943  0.8599 -0.3140 -0.8571
   71A       N3 1758   5.986   6.329   3.997  0.6538  0.2466 -0.4200
   71A       C4 1759   5.902   6.235   3.950  0.5403 -0.2246  0.0793
   71A      C3' 1760   5.515   6.322   4.095  0.0461  0.1171  0.5966
   71A      H3' 1761   5.503   6.286   3.993 -2.3971  1.8713  0.1616
   71A      C2' 1762   5.660   6.371   4.104  0.2656  0.0890 -0.3481
   71A     H2'1 1763   5.698   6.408   4.008 -0.2242 -0.3148 -0.7065
   71A      O2' 1764   5.680   6.476   4.204 -0.1000 -0.9622  0.0606
   71A     HO'2 1765   5.597   6.523   4.203 -0.0495 -0.8096 -1.9322
   71A      O3' 1766   5.419   6.431   4.113 -0.6965 -0.3689 -0.0442
   72G        P 1767   5.382   6.512   3.989  0.2047  0.2972  0.3643
   72G      O1P 1768   5.260   6.595   4.023 -0.2862  0.2309 -0.2830
   72G      O2P 1769   5.364   6.419   3.878 -0.2565 -0.4258 -0.6416
   72G      O5' 1770   5.508   6.592   3.963  0.0529 -0.6141  0.3666
   72G      C5' 1771   5.539   6.706   4.037  0.6969 -0.0139  0.3006
   72G     H5'1 1772   5.576   6.682   4.136 -0.1253  1.2426  0.9373
   72G     H5'2 1773   5.454   6.775   4.042 -0.1535 -0.9379 -0.8144
   72G      C4' 1774   5.655   6.769   3.961 -0.4896  0.5750  0.2014
   72G      H4' 1775   5.687   6.857   4.018 -1.9197  0.9969  0.4098
   72G      O4' 1776   5.758   6.665   3.953  0.1248 -0.0501 -0.3104
   72G      C1' 1777   5.843   6.684   3.844 -0.2567  0.1662 -0.2961
   72G      H1' 1778   5.943   6.698   3.885 -0.0171 -1.8008 -0.0829
   72G       N9 1779   5.822   6.561   3.754 -0.4571  1.1345  0.2308
   72G       C8 1780   5.712   6.476   3.739 -0.2336 -0.3714  0.6222
   72G       H8 1781   5.626   6.473   3.804  0.5329  1.9720  1.8700
   72G       N7 1782   5.726   6.395   3.635 -0.5831  0.3817  0.1244
   72G       C5 1783   5.852   6.427   3.583 -0.1061 -0.4765  0.4140
   72G       C6 1784   5.918   6.395   3.454 -0.8610 -0.0926  0.5804
   72G       O6 1785   5.879   6.315   3.368  0.1127  0.3001  0.1938
   72G       N1 1786   6.030   6.469   3.421 -0.7018 -0.0774  0.6828
   72G       H1 1787   6.092   6.436   3.349 -0.6520  0.7475  0.3331
   72G       C2 1788   6.079   6.565   3.505 -0.3394  0.3214 -0.0250
   72G       N2 1789   6.180   6.638   3.460 -0.3834  0.0710  0.2334
   72G      H21 1790   6.220   6.625   3.369  1.6513 -0.1785  1.0994
   72G      H22 1791   6.221   6.708   3.520  1.3915 -1.9957  1.5888
   72G       N3 1792   6.024   6.607   3.619  0.1945  0.1343 -0.7383
   72G       C4 1793   5.911   6.534   3.650 -0.0928 -0.0932  0.5149
   72G      C3' 1794   5.639   6.817   3.819  0.6508 -0.0830  0.2882
   72G      H3' 1795   5.579   6.744   3.765  2.0206 -0.3223 -0.9828
   72G      C2' 1796   5.784   6.802   3.766  0.6836 -0.4172  0.0776
   72G     H2'1 1797   5.791   6.790   3.658  0.0532 -0.6524  0.0638
   72G      O2' 1798   5.857   6.914   3.804  0.2027  0.1282 -0.1088
   72G     HO'2 1799   5.864   6.968   3.725 -4.6802  2.0168  0.3864
   72G      O3' 1800   5.587   6.951   3.804 -0.1051 -0.0873  0.2467
   73A        P 1801   5.539   7.006   3.663 -0.4638 -0.1990 -0.2760
   73A      O1P 1802   5.471   7.130   3.696  0.3585  0.1112 -0.1330
   73A      O2P 1803   5.471   6.904   3.590  0.2777  0.2530 -0.0970
   73A      O5' 1804   5.667   7.034   3.572  0.2943 -0.2880 -0.0348
   73A      C5' 1805   5.751   7.142   3.600  0.1460  1.1302 -0.3527
   73A     H5'1 1806   5.785   7.135   3.704 -0.8419 -0.0418 -0.0743
   73A     H5'2 1807   5.695   7.235   3.593  0.5717  1.2864 -2.2151
   73A      C4' 1808   5.873   7.137   3.505  0.3953  0.2306 -0.3287
   73A      H4' 1809   5.956   7.204   3.529  1.0433 -0.3272 -0.9805
   73A      O4' 1810   5.928   7.003   3.496  0.0782  0.4995  1.0927
   73A      C1' 1811   5.959   6.963   3.362 -0.1337 -0.1330 -0.4834
   73A      H1' 1812   6.060   6.923   3.350 -0.2709 -0.1987 -1.5066
   73A       N9 1813   5.877   6.846   3.321  0.1657  0.3846 -0.0784
   73A       C8 1814   5.742   6.810   3.351 -0.4368 -0.5659 -0.5008
   73A       H8 1815   5.677   6.869   3.415 -0.4695 -0.0392 -1.0083
   73A       N7 1816   5.696   6.700   3.296  0.3434  0.0202  0.1048
   73A       C5 1817   5.812   6.658   3.230  0.4002 -0.3008 -0.1430
   73A       C6 1818   5.842   6.549   3.139  0.3810 -1.4819  0.1329
   73A       N6 1819   5.763   6.448   3.113  0.1598  0.2390 -0.0913
   73A      H61 1820   5.677   6.461   3.164  0.6974  2.3285  0.3909
   73A      H62 1821   5.807   6.360   3.091 -1.2266 -1.2129  2.5318
   73A       N1 1822   5.967   6.528   3.093  0.0427 -1.3920 -0.1597
   73A       C2 1823   6.055   6.630   3.109  0.0172  0.6515  0.0584
   73A       H2 1824   6.158   6.611   3.083 -0.0067 -1.7193  1.3390
   73A       N3 1825   6.038   6.735   3.184 -0.0117 -0.0185  0.6104
   73A       C4 1826   5.915   6.748   3.241 -0.7278  0.6574  0.2602
   73A      C3' 1827   5.829   7.171   3.360  0.1327 -0.1630  0.0973
   73A      H3' 1828   5.725   7.146   3.339 -0.6663 -0.3812  3.6086
   73A      C2' 1829   5.932   7.087   3.277  0.0028 -0.7390  0.5575
   73A     H2'1 1830   5.893   7.061   3.179  3.8774  0.5289 -1.5759
   73A      O2' 1831   6.062   7.145   3.274  0.3270  0.3229  0.4747
   73A     HO'2 1832   6.049   7.237   3.298  0.9809  0.8308 -0.9578
   73A      O3' 1833   5.852   7.309   3.320  0.1382 -0.4617  0.0338
   74U        P 1834   5.773   7.364   3.194 -0.1430 -0.0599  0.0081
   74U      O1P 1835   5.782   7.514   3.205 -0.8380  0.4262 -0.0276
   74U      O2P 1836   5.640   7.299   3.187  0.1406 -0.1083 -0.1917
   74U      O5' 1837   5.858   7.318   3.072 -0.1420 -0.5226 -0.1044
   74U      C5' 1838   5.982   7.379   3.036  0.4586  0.3194 -0.0293
   74U     H5'1 1839   6.044   7.394   3.124  1.5596  0.8041 -0.8645
   74U     H5'2 1840   5.962   7.480   3.000 -2.0105  0.0361  0.3530
   74U      C4' 1841   6.058   7.303   2.928  0.3099 -0.2963 -0.5104
   74U      H4' 1842   6.157   7.345   2.910  1.0442 -1.4070  0.6569
   74U      O4' 1843   6.064   7.168   2.966 -0.0455  0.1264 -0.2322
   74U      C1' 1844   6.047   7.070   2.859 -0.0022  0.1840  0.5083
   74U      H1' 1845   6.135   7.007   2.845 -1.9643 -2.6142  0.1385
   74U       N1 1846   5.935   6.970   2.875  0.0342 -0.1037 -0.5369
   74U       C6 1847   5.816   6.999   2.945 -0.1843  0.2065  1.2055
   74U       H6 1848   5.807   7.103   2.973  2.1887  0.5662  0.8513
   74U       C5 1849   5.725   6.906   2.970  0.1456  0.7027  0.5705
   74U       H5 1850   5.639   6.928   3.032 -0.3786 -1.1476  0.5664
   74U       C4 1851   5.747   6.774   2.918  0.1666 -0.0609 -0.0814
   74U       O4 1852   5.665   6.686   2.928  0.5667 -0.6909  0.1435
   74U       N3 1853   5.868   6.747   2.861 -0.1234  0.0252 -0.2544
   74U       H3 1854   5.885   6.660   2.812 -1.7838 -0.1457 -0.5548
   74U       C2 1855   5.963   6.839   2.835 -0.2985  0.6893 -0.3335
   74U       O2 1856   6.065   6.808   2.766  0.7397  1.0503  0.7419
   74U      C3' 1857   5.985   7.294   2.797  0.2480 -0.1297  0.5784
   74U      H3' 1858   5.882   7.283   2.833  0.9183  0.7414  2.9476
   74U      C2' 1859   6.034   7.160   2.737  0.0470 -0.5331 -0.2533
   74U     H2'1 1860   5.959   7.121   2.669 -0.4873 -0.9105  0.5383
   74U      O2' 1861   6.165   7.159   2.676 -0.5298 -0.7728 -0.6964
   74U     HO'2 1862   6.199   7.069   2.667  0.3196 -0.3690 -1.6435
   74U      O3' 1863   6.004   7.406   2.711  0.1210  0.4518  0.4682
   75A        P 1864   5.889   7.450   2.610  0.4796 -0.3932  0.1221
   75A      O1P 1865   5.922   7.581   2.554 -0.5067  0.5110  0.1125
   75A      O2P 1866   5.757   7.440   2.673 -0.5244  0.0424 -0.2859
   75A      O5' 1867   5.894   7.350   2.487  0.0736 -0.5317  0.7662
   75A      C5' 1868   6.009   7.333   2.402  0.6350  0.6791  0.2065
   75A     H5'1 1869   6.103   7.330   2.457  0.9681 -3.3355 -0.3122
   75A     H5'2 1870   5.993   7.401   2.318 -3.6882  1.6965  1.5462
   75A      C4' 1871   6.005   7.199   2.333  0.6413 -0.4462 -0.7690
   75A      H4' 1872   6.097   7.206   2.275  1.9233  2.8669  1.3841
   75A      O4' 1873   6.002   7.082   2.420  0.0581 -0.2494  0.1776
   75A      C1' 1874   5.950   6.971   2.349 -0.1741 -0.1404 -0.0442
   75A      H1' 1875   6.030   6.898   2.340  1.3016  1.1732  1.5746
   75A       N9 1876   5.837   6.916   2.428 -0.1255 -0.9245  0.5406
   75A       C8 1877   5.787   6.981   2.541 -0.3496 -0.1010  0.1753
   75A       H8 1878   5.809   7.083   2.568 -3.3397  0.2465  1.6531
   75A       N7 1879   5.717   6.904   2.610  0.4199  0.6628 -0.8168
   75A       C5 1880   5.713   6.782   2.533  0.9078 -0.4563  0.3017
   75A       C6 1881   5.639   6.662   2.540 -0.4662  0.1126  0.9860
   75A       N6 1882   5.568   6.625   2.637  0.6780 -0.1442 -0.0139
   75A      H61 1883   5.544   6.694   2.707 -2.0748 -0.5450 -0.4390
   75A      H62 1884   5.527   6.533   2.636  0.6381 -0.1465  1.1011
   75A       N1 1885   5.657   6.565   2.445  0.1835 -1.1671 -0.4075
   75A       C2 1886   5.734   6.598   2.341  0.0102  0.3378 -0.2868
   75A       H2 1887   5.741   6.520   2.267 -0.4647 -0.0684  0.0851
   75A       N3 1888   5.808   6.703   2.325  0.1262 -0.3708 -0.4573
   75A       C4 1889   5.782   6.796   2.421  0.0776  0.4939 -0.1140
   75A      C3' 1890   5.873   7.181   2.253  0.1772  0.8801  0.1003
   75A      H3' 1891   5.786   7.183   2.319  0.8006 -2.0884  1.1889
   75A      C2' 1892   5.899   7.028   2.211 -0.6841 -0.6535 -0.2611
   75A     H2'1 1893   5.808   6.979   2.175 -0.2754 -1.3388 -0.3900
   75A      O2' 1894   6.011   7.018   2.116  0.4366 -0.0224 -0.2517
   75A     HO'2 1895   6.013   6.928   2.084  0.9386 -0.2413  0.3627
   75A      O3' 1896   5.864   7.263   2.143 -0.1781 -0.8574 -0.3762
   76A        P 1897   5.742   7.286   2.042 -0.1636 -0.3944 -0.0234
   76A      O1P 1898   5.801   7.352   1.922  0.1701  0.2220  0.4173
   76A      O2P 1899   5.629   7.349   2.110 -1.0815 -0.1209 -0.7549
   76A      O5' 1900   5.703   7.140   1.996  0.0637  0.0593 -0.1807
   76A      C5' 1901   5.761   7.081   1.886 -0.3172  0.0152 -0.4014
   76A     H5'1 1902   5.866   7.055   1.897 -0.1098  1.4535  1.4721
   76A     H5'2 1903   5.747   7.147   1.801 -0.5919 -1.3839 -1.4886
   76A      C4' 1904   5.686   6.956   1.843  0.2774  0.1332  0.1100
   76A      H4' 1905   5.736   6.925   1.751  1.6317  1.1982  0.4387
   76A      O4' 1906   5.699   6.856   1.947  0.1136 -0.7349 -0.6556
   76A      C1' 1907   5.589   6.768   1.959 -0.8702  0.3554  0.7483
   76A      H1' 1908   5.617   6.663   1.958  0.4411  0.6563  2.1974
   76A       N9 1909   5.510   6.792   2.082 -0.1666 -0.1586  0.3301
   76A       C8 1910   5.505   6.907   2.167  0.0998  0.5282  0.7853
   76A       H8 1911   5.524   7.003   2.120 -1.9809  0.8324  0.4863
   76A       N7 1912   5.444   6.883   2.282 -0.1592  0.1147 -0.5291
   76A       C5 1913   5.397   6.748   2.270 -0.2860  0.2164 -0.7303
   76A       C6 1914   5.333   6.657   2.361  0.9860 -0.1677  0.3751
   76A       N6 1915   5.298   6.681   2.486 -0.2534  0.3093 -0.6655
   76A      H61 1916   5.323   6.775   2.514 -2.7683  1.1220 -0.8794
   76A      H62 1917   5.248   6.610   2.539  1.6070 -0.3593  0.2741
   76A       N1 1918   5.288   6.542   2.323  0.0292 -0.2987 -0.0110
   76A       C2 1919   5.327   6.503   2.203  0.0842 -0.4808 -0.2835
   76A       H2 1920   5.295   6.406   2.169  0.6943 -0.1896 -1.7554
   76A       N3 1921   5.398   6.574   2.106  0.1729 -0.5182 -0.1821
   76A       C4 1922   5.428   6.704   2.148  0.0612  0.6962  0.1529
   76A      C3' 1923   5.538   6.952   1.814 -0.5050 -0.9898  0.6296
   76A      H3' 1924   5.489   7.010   1.892 -2.2903  0.4782 -1.4624
   76A      C2' 1925   5.510   6.800   1.831  0.3768  0.2672 -0.6607
   76A     H2'1 1926   5.403   6.794   1.848  0.6831  1.4870  2.2367
   76A      O2' 1927   5.558   6.733   1.717 -0.0288  0.1168 -0.3496
   76A     HO'2 1928   5.526   6.643   1.704 -0.2177  0.0052  0.7360
   76A      O3' 1929   5.502   7.022   1.692 -0.2115 -0.5284 -0.3972
   77U        P 1930   5.356   7.079   1.676 -0.1155 -0.0142 -0.1282
   77U      O1P 1931   5.348   7.161   1.549 -0.1585  0.5306 -0.0673
   77U      O2P 1932   5.328   7.159   1.795  0.6318 -0.3331  0.0896
   77U      O5' 1933   5.250   6.962   1.677  0.4722  0.3710  0.2474
   77U      C5' 1934   5.247   6.870   1.570  0.3214  0.4025  0.0980
   77U     H5'1 1935   5.349   6.839   1.545  0.7282 -0.3069  2.3716
   77U     H5'2 1936   5.199   6.917   1.484  1.4965  0.7617 -0.3868
   77U      C4' 1937   5.172   6.742   1.612  0.4343  0.0747  0.8399
   77U      H4' 1938   5.190   6.674   1.529  1.7801 -0.6305  1.6582
   77U      O4' 1939   5.218   6.675   1.731 -0.0639 -0.1143  0.0907
   77U      C1' 1940   5.117   6.611   1.805  0.9709  0.4891  0.3001
   77U      H1' 1941   5.149   6.509   1.826  0.2733  0.0725 -0.6016
   77U       N1 1942   5.085   6.692   1.926  0.2543 -0.3067 -0.0602
   77U       C6 1943   5.139   6.816   1.957 -0.1623 -0.2413  1.0098
   77U       H6 1944   5.188   6.873   1.879  0.9943 -0.4628  1.5561
   77U       C5 1945   5.119   6.872   2.078  0.5116 -0.2785  0.4117
   77U       H5 1946   5.156   6.972   2.095  1.1058 -0.2173 -1.0685
   77U       C4 1947   5.063   6.801   2.194 -0.6576 -0.3849  0.0578
   77U       O4 1948   5.063   6.833   2.309 -0.2878 -0.1901 -0.1153
   77U       N3 1949   5.025   6.678   2.155 -0.3891 -0.1369 -0.3802
   77U       H3 1950   4.974   6.627   2.225 -0.4450  0.7892  0.2657
   77U       C2 1951   5.022   6.621   2.027 -0.1232 -0.8407  0.6824
   77U       O2 1952   4.943   6.527   2.002 -0.3200  0.4779 -0.9028
   77U      C3' 1953   5.022   6.759   1.633 -0.3060  0.1560  0.2291
   77U      H3' 1954   5.008   6.842   1.702 -2.9277 -1.3059  1.6236
   77U      C2' 1955   5.001   6.626   1.712 -0.3628  0.1772  0.0505
   77U     H2'1 1956   4.905   6.627   1.764 -0.3525  1.6505  0.0821
   77U      O2' 1957   5.011   6.516   1.624  0.3798  0.4963 -0.2962
   77U     HO'2 1958   4.978   6.548   1.540  0.7464  3.8716  0.6868
   77U      O3' 1959   4.952   6.769   1.511 -0.1216  0.3485 -0.5496
   78U        P 1960   4.823   6.865   1.499 -0.0134 -0.3369  0.9067
   78U      O1P 1961   4.768   6.839   1.366 -0.4250  0.0649  0.2279
   78U      O2P 1962   4.852   7.004   1.545 -0.0865 -0.7975 -0.1047
   78U      O5' 1963   4.731   6.784   1.600  0.3093 -0.5839  0.1268
   78U      C5' 1964   4.671   6.661   1.569 -0.6074  0.0367 -0.2071
   78U     H5'1 1965   4.752   6.595   1.539  0.9975  1.4321  0.9035
   78U     H5'2 1966   4.613   6.669   1.477  1.2620 -0.6740 -1.5086
   78U      C4' 1967   4.596   6.596   1.677  0.3210  0.3365 -0.1246
   78U      H4' 1968   4.568   6.494   1.651 -0.6012 -0.3791  3.1379
   78U      O4' 1969   4.685   6.580   1.790  0.1826  0.5339  0.0035
   78U      C1' 1970   4.611   6.596   1.912 -0.3007 -0.3601 -0.0267
   78U      H1' 1971   4.616   6.509   1.978 -1.6733 -1.4701 -1.3213
   78U       N1 1972   4.655   6.718   1.986  0.2505  0.2591  0.1054
   78U       C6 1973   4.693   6.833   1.923  0.2167 -0.0764 -0.5938
   78U       H6 1974   4.690   6.832   1.815 -0.0537 -2.4356 -0.6115
   78U       C5 1975   4.755   6.928   2.002  0.2392  0.6747 -0.1783
   78U       H5 1976   4.788   7.024   1.966 -2.0851  1.7049  0.2567
   78U       C4 1977   4.761   6.911   2.145  0.6317  0.4949  0.0153
   78U       O4 1978   4.803   6.990   2.222 -0.1217 -0.0579 -0.1800
   78U       N3 1979   4.697   6.801   2.199 -0.1538  0.2362 -0.2386
   78U       H3 1980   4.697   6.789   2.300 -1.4415 -0.6753 -0.3280
   78U       C2 1981   4.651   6.698   2.127 -0.3912 -0.6287 -0.1594
   78U       O2 1982   4.603   6.603   2.181  0.2347 -0.1997 -0.0191
   78U      C3' 1983   4.477   6.668   1.738  0.4449  0.0567 -0.5444
   78U      H3' 1984   4.495   6.775   1.751 -1.7210  0.3863  0.2993
   78U      C2' 1985   4.460   6.611   1.880 -0.4054  0.5623 -0.7097
   78U     H2'1 1986   4.418   6.679   1.954 -0.1826 -1.1632  1.0772
   78U      O2' 1987   4.406   6.485   1.889 -0.5564  0.4670 -0.3179
   78U     HO'2 1988   4.311   6.484   1.905 -1.1370 -4.1886 -2.1321
   78U      O3' 1989   4.365   6.652   1.659 -0.6819  0.3277  0.7845
   79A        P 1990   4.253   6.759   1.645 -0.0181 -0.2027  0.0360
   79A      O1P 1991   4.168   6.717   1.533 -0.3110  0.2103 -0.0633
   79A      O2P 1992   4.313   6.894   1.651  0.1216 -0.1524  0.4135
   79A      O5' 1993   4.169   6.746   1.778  0.5408 -0.5672 -0.2098
   79A      C5' 1994   4.087   6.631   1.811 -0.3195  0.1169 -0.1043
   79A     H5'1 1995   4.140   6.541   1.778 -1.4718 -0.2403 -1.0744
   79A     H5'2 1996   3.999   6.616   1.749 -0.2594  0.4106 -0.2642
   79A      C4' 1997   4.054   6.616   1.959  0.0234 -0.2983 -0.3795
   79A      H4' 1998   3.999   6.524   1.980  0.6487 -0.3231  1.3632
   79A      O4' 1999   4.181   6.616   2.031  0.1959  0.4373 -0.2742
   79A      C1' 2000   4.163   6.684   2.160 -0.0060  1.0412  0.6487
   79A      H1' 2001   4.188   6.626   2.248  2.6954  1.7073  0.4239
   79A       N9 2002   4.257   6.796   2.167  0.6395 -0.0353 -0.6412
   79A       C8 2003   4.311   6.872   2.073 -0.2445 -1.0913  0.1316
   79A       H8 2004   4.299   6.859   1.967 -0.1198 -6.3239  0.4906
   79A       N7 2005   4.392   6.966   2.118  0.1734 -0.6269 -0.2045
   79A       C5 2006   4.382   6.956   2.264 -0.1456 -0.1677  0.8918
   79A       C6 2007   4.430   7.023   2.377  0.0376 -0.2864  0.2779
   79A       N6 2008   4.521   7.113   2.375  0.3489 -0.4575 -0.1030
   79A      H61 2009   4.574   7.138   2.293 -2.4534  1.0943 -1.6413
   79A      H62 2010   4.546   7.148   2.466 -1.3669 -0.5801  0.4601
   79A       N1 2011   4.373   7.001   2.491 -0.6287 -0.2537 -0.3686
   79A       C2 2012   4.285   6.904   2.506 -0.3949  0.2872  0.2491
   79A       H2 2013   4.251   6.875   2.605 -0.1260  0.7869  0.4945
   79A       N3 2014   4.236   6.826   2.409  0.0927  0.0830 -0.1642
   79A       C4 2015   4.289   6.860   2.287 -0.7385  1.1580 -0.4816
   79A      C3' 2016   3.982   6.735   2.014  0.0301  1.0535  0.8749
   79A      H3' 2017   4.030   6.824   1.972  0.6470  1.7273  2.9059
   79A      C2' 2018   4.016   6.732   2.160 -0.0764 -0.7439 -0.0720
   79A     H2'1 2019   4.010   6.831   2.206 -0.3255 -0.7248 -0.1469
   79A      O2' 2020   3.950   6.629   2.235 -0.2104  0.4890  0.5167
   79A     HO'2 2021   3.922   6.667   2.318  0.4105 -1.2582  1.5829
   79A      O3' 2022   3.836   6.727   1.990 -0.2682 -0.0333  0.2448
   80A        P 2023   3.740   6.848   2.005 -0.1621 -0.2950 -0.5078
   80A      O1P 2024   3.606   6.784   2.014 -0.4243 -0.1115  0.3674
   80A      O2P 2025   3.772   6.953   1.910  0.1075  0.3779  0.2726
   80A      O5' 2026   3.765   6.910   2.157  0.7866  0.3271  0.0254
   80A      C5' 2027   3.679   6.874   2.258 -0.4986 -0.3511  0.6212
   80A     H5'1 2028   3.673   6.765   2.259 -1.7474 -0.4302 -2.8568
   80A     H5'2 2029   3.584   6.924   2.247  0.3936  1.2072 -0.2830
   80A      C4' 2030   3.735   6.921   2.393  0.2550 -1.1318 -0.5553
   80A      H4' 2031   3.693   6.865   2.476  1.1956  0.9421  1.4197
   80A      O4' 2032   3.872   6.918   2.403  0.4776  0.3572  0.2235
   80A      C1' 2033   3.915   7.022   2.489  0.2310  0.1682  0.2944
   80A      H1' 2034   3.966   6.980   2.576  1.9429  1.9047  0.2065
   80A       N9 2035   4.020   7.109   2.416 -0.1756 -0.6317 -0.6671
   80A       C8 2036   4.058   7.104   2.288 -0.2533  0.1826  0.2436
   80A       H8 2037   4.013   7.035   2.217 -0.2079  0.0179  0.3763
   80A       N7 2038   4.157   7.194   2.259 -0.8056 -0.0077  0.2753
   80A       C5 2039   4.192   7.252   2.385 -0.1335  0.5173 -0.3774
   80A       C6 2040   4.286   7.343   2.439  0.6854 -0.0146  0.1542
   80A       N6 2041   4.383   7.390   2.370 -0.4404 -0.0675  0.6702
   80A      H61 2042   4.394   7.367   2.272 -2.4900  0.3740  0.2963
   80A      H62 2043   4.441   7.455   2.421 -1.7388 -0.1904  2.3780
   80A       N1 2044   4.292   7.367   2.571  0.1572  0.0972  0.3960
   80A       C2 2045   4.199   7.315   2.646 -0.4684 -0.5282 -1.1027
   80A       H2 2046   4.190   7.356   2.746 -1.4748 -1.2713 -0.8668
   80A       N3 2047   4.102   7.230   2.611 -0.6622 -0.4511  0.5958
   80A       C4 2048   4.104   7.202   2.477 -0.1597  0.2419 -0.4428
   80A      C3' 2049   3.698   7.069   2.425 -0.4414  0.1297 -0.5532
   80A      H3' 2050   3.725   7.120   2.333  0.0913 -0.2212 -0.5955
   80A      C2' 2051   3.792   7.101   2.539  0.2246 -0.3629 -0.2031
   80A     H2'1 2052   3.813   7.208   2.542  1.1585 -0.4020 -2.8690
   80A      O2' 2053   3.766   7.045   2.659  0.3246  0.1596  0.2525
   80A     HO'2 2054   3.672   7.044   2.678  0.6171 -1.8836  1.9443
   80A      O3' 2055   3.560   7.082   2.466 -0.4904 -0.1744 -0.2096
   81U        P 2056   3.485   7.220   2.448 -0.0053 -0.1067 -0.0389
   81U      O1P 2057   3.355   7.209   2.512 -0.0134 -0.5266  0.3253
   81U      O2P 2058   3.479   7.249   2.305  0.1515  0.0285  0.4556
   81U      O5' 2059   3.573   7.345   2.499 -0.2191  0.1449 -0.0838
   81U      C5' 2060   3.598   7.370   2.636  0.2118 -0.5809 -0.0101
   81U     H5'1 2061   3.647   7.290   2.692  2.8390  1.2930  0.5445
   81U     H5'2 2062   3.504   7.385   2.688  0.0816  0.5938 -0.5635
   81U      C4' 2063   3.684   7.498   2.653  0.5610  0.0695  0.3500
   81U      H4' 2064   3.695   7.529   2.757  0.7196 -0.0353  0.3650
   81U      O4' 2065   3.816   7.473   2.609  0.4784 -0.1698  0.0854
   81U      C1' 2066   3.875   7.597   2.587  0.5153  0.5123 -0.3868
   81U      H1' 2067   3.918   7.641   2.677 -0.4387  3.4471 -1.2547
   81U       N1 2068   3.972   7.590   2.469  0.2817 -0.3184 -0.8177
   81U       C6 2069   3.946   7.519   2.352  0.3938 -0.2757  0.0888
   81U       H6 2070   3.861   7.452   2.359  0.7662 -0.7195  0.4002
   81U       C5 2071   4.031   7.516   2.246  1.0948  0.1525 -1.0685
   81U       H5 2072   4.012   7.456   2.158  0.5951 -0.8586 -0.2971
   81U       C4 2073   4.143   7.605   2.244 -1.0307 -0.3019 -1.0210
   81U       O4 2074   4.230   7.603   2.154  0.3013  0.0883 -0.1122
   81U       N3 2075   4.152   7.689   2.353  0.2693  0.3743 -0.0139
   81U       H3 2076   4.226   7.757   2.345  1.2167 -0.7204 -0.8884
   81U       C2 2077   4.078   7.683   2.472 -0.3289  0.6342  0.0876
   81U       O2 2078   4.105   7.754   2.568 -0.5169  0.3780 -0.4754
   81U      C3' 2079   3.633   7.617   2.560 -0.2820  0.2004  0.4409
   81U      H3' 2080   3.608   7.576   2.462 -1.8844 -1.2668  1.4028
   81U      C2' 2081   3.765   7.696   2.544 -0.4146 -0.5954 -0.2023
   81U     H2'1 2082   3.779   7.719   2.438  2.2877 -2.5957 -0.4052
   81U      O2' 2083   3.765   7.810   2.627 -0.4464 -0.8275 -0.3847
   81U     HO'2 2084   3.679   7.853   2.618 -0.2553 -0.6936 -1.8740
   81U      O3' 2085   3.525   7.691   2.624 -0.4737  0.5260  0.2615
   82U        P 2086   3.435   7.801   2.551  0.2286  0.1234  0.1192
   82U      O1P 2087   3.518   7.918   2.508  0.3604 -0.2856 -0.4602
   82U      O2P 2088   3.310   7.826   2.636 -0.1053 -0.0652  0.6124
   82U      O5' 2089   3.387   7.727   2.423 -0.4708 -0.8766 -0.4185
   82U      C5' 2090   3.328   7.598   2.424  0.0107 -0.7213  0.2191
   82U     H5'1 2091   3.238   7.606   2.485  1.2375  0.2083  2.0037
   82U     H5'2 2092   3.394   7.530   2.478 -0.0481 -0.4078  0.6951
   82U      C4' 2093   3.298   7.540   2.282  0.2195 -0.1888 -0.5116
   82U      H4' 2094   3.261   7.438   2.292 -1.0782  0.4186  1.5356
   82U      O4' 2095   3.193   7.607   2.217  0.0253 -0.5258 -0.0975
   82U      C1' 2096   3.246   7.652   2.090  0.0729 -0.4589  0.0262
   82U      H1' 2097   3.235   7.581   2.008 -0.9024  0.2678 -0.4962
   82U       N1 2098   3.186   7.781   2.046  0.2081 -0.2982  0.2975
   82U       C6 2099   3.203   7.893   2.122 -0.1539 -0.5218  0.3079
   82U       H6 2100   3.257   7.883   2.215 -1.3870  0.7722  1.2167
   82U       C5 2101   3.167   8.015   2.076  0.3444  1.3162  0.0250
   82U       H5 2102   3.184   8.107   2.129  2.2331  1.5455 -0.9041
   82U       C4 2103   3.105   8.030   1.950 -0.2566  0.0675  0.0582
   82U       O4 2104   3.079   8.132   1.895 -0.0668 -0.2786  0.4443
   82U       N3 2105   3.070   7.909   1.891 -0.2153 -0.4257 -0.2883
   82U       H3 2106   3.046   7.912   1.793 -2.2673 -0.3347  0.1577
   82U       C2 2107   3.121   7.789   1.923  0.4738  0.2581 -0.0427
   82U       O2 2108   3.103   7.690   1.850  1.0422 -0.1600 -0.5472
   82U      C3' 2109   3.427   7.546   2.206  0.2459  0.0809  0.0371
   82U      H3' 2110   3.522   7.559   2.258  2.0478 -0.3229 -2.8694
   82U      C2' 2111   3.398   7.664   2.113 -0.2973 -0.2822  0.0160
   82U     H2'1 2112   3.412   7.754   2.172  1.5660 -1.9217  2.2973
   82U      O2' 2113   3.475   7.674   1.993  0.5577 -0.5486  0.0201
   82U     HO'2 2114   3.563   7.645   2.019  1.0908  0.8055 -0.1800
   82U      O3' 2115   3.446   7.433   2.131  0.1394  0.3809  0.4416
   82U      H3T 2116   3.471   7.363   2.191 -1.8121 -1.1664 -0.4042
   8.62647   8.62647   6.10024   0.00000   0.00000   0.00000   0.00000   4.31340   4.31340
