# Supplementary material for: Constant-pH Molecular Dynamics of Cationic Peptide Dendrimers Binding to siRNA
Source: J Chem Inf Model. 2026 Feb 5;66(8):4734–43. doi: 10.1021/acs.jcim.5c02636 (PMC13126635; doi:10.1021/acs.jcim.5c02636)
Supplement: Supplementary file 2 [file ci5c02636_si_002.zip › zip/MH47_07_out_5.gro]

Protein
 2116
    1LY0      N    1   5.983   8.504   1.101  0.3483  0.6032 -0.0797
    1LY0     H1    2   5.997   8.558   1.185  1.3724 -1.2261  0.9937
    1LY0     H2    3   5.975   8.550   1.011  1.1852 -0.5743 -0.7795
    1LY0     H3    4   5.894   8.458   1.112  1.0263 -0.7298  0.0840
    1LY0     CA    5   6.083   8.394   1.100  0.3629 -0.1844 -0.3698
    1LY0     HA    6   6.095   8.349   1.199 -1.0350 -0.2267 -0.1888
    1LY0     CB    7   6.028   8.283   1.011 -0.3803 -0.6495 -0.2475
    1LY0    HB1    8   6.033   8.324   0.911 -2.6349 -0.8177 -0.4780
    1LY0    HB2    9   5.925   8.258   1.038 -0.6028  1.1541  0.7646
    1LY0     CG   10   6.104   8.151   1.018 -0.3953 -1.2478 -0.1709
    1LY0    HG1   11   6.116   8.122   1.122  2.5989  1.1792  0.2726
    1LY0    HG2   12   6.206   8.170   0.986 -0.7227  0.9158 -0.0812
    1LY0     CD   13   6.027   8.054   0.929 -0.5078 -0.1877 -0.5299
    1LY0    HD1   14   6.030   8.092   0.827  0.9888 -0.5086 -0.6245
    1LY0    HD2   15   5.922   8.043   0.958 -0.6146  1.4763 -0.1641
    1LY0     CE   16   6.107   7.927   0.934 -0.4109  0.1596  0.0471
    1LY0    HE1   17   6.114   7.902   1.040  0.6870  3.4348  0.8647
    1LY0    HE2   18   6.209   7.960   0.912 -0.8732  1.4168 -0.2706
    1LY0     NZ   19   6.045   7.821   0.859 -0.4193 -0.0474  0.7497
    1LY0    HZ1   20   6.097   7.736   0.876 -1.6088 -1.0091 -0.2500
    1LY0    HZ2   21   5.951   7.807   0.894 -0.7306  1.7129  0.7142
    1LY0    HZ3   22   6.037   7.837   0.760 -0.9224 -3.1904  0.1699
    1LY0      C   23   6.220   8.433   1.056  0.1867  0.2296 -0.2992
    1LY0      O   24   6.319   8.408   1.120 -0.0899  0.9458 -0.0283
    2LER      N   25   6.225   8.493   0.933  0.5215  0.4267 -0.8938
    2LER      H   26   6.135   8.503   0.887 -0.6395  0.4960  1.2876
    2LER     CA   27   6.354   8.546   0.872  0.3809 -0.5255  0.4400
    2LER     HA   28   6.427   8.464   0.868  0.1768 -0.6478 -1.1706
    2LER     CB   29   6.331   8.589   0.727  0.6407 -0.1895  0.5699
    2LER    HB1   30   6.398   8.664   0.686 -0.1639  0.9749  1.3069
    2LER    HB2   31   6.235   8.641   0.726  0.5066 -0.3240  2.5749
    2LER     CG   32   6.310   8.471   0.625  0.5271  0.4571  0.5167
    2LER     HG   33   6.215   8.422   0.645  1.1606 -1.8242 -1.6354
    2LER    CD1   34   6.294   8.514   0.483 -0.6909  0.1346 -0.7753
    2LER   HD11   35   6.269   8.421   0.433 -0.1388  0.7263 -2.2206
    2LER   HD12   36   6.223   8.593   0.462  1.7980  3.1364  1.1652
    2LER   HD13   37   6.388   8.545   0.435 -1.3754  1.3705 -1.3642
    2LER    CD2   38   6.420   8.368   0.634 -0.1259 -0.0068 -0.2171
    2LER   HD21   39   6.410   8.321   0.732  2.7240  0.5300  0.4291
    2LER   HD22   40   6.404   8.294   0.555  0.4303 -0.2961 -0.0596
    2LER   HD23   41   6.518   8.415   0.625  1.0779 -1.6569  2.9278
    2LER      C   42   6.416   8.665   0.947 -0.2020  0.6123  0.1037
    2LER      O   43   6.351   8.761   0.978  0.7262  0.1191 -0.2038
    3LYR      N   44   6.549   8.653   0.965  0.0535 -0.2129 -0.4526
    3LYR      H   45   6.601   8.573   0.931 -0.9215 -0.0999 -2.3870
    3LYR     CA   46   6.630   8.764   1.027 -0.0330  0.0763  0.2659
    3LYR     HA   47   6.620   8.769   1.135 -1.2224  1.3191  0.1230
    3LYR     CB   48   6.775   8.720   1.015  0.2302  0.2832  0.0904
    3LYR    HB1   49   6.785   8.711   0.907 -0.4283  0.7178 -0.0122
    3LYR    HB2   50   6.801   8.629   1.069 -1.8889  0.1460  0.9967
    3LYR     CG   51   6.881   8.822   1.041 -0.1029 -0.2369 -0.0313
    3LYR    HG1   52   6.884   8.846   1.147 -1.4685 -0.8762  0.1721
    3LYR    HG2   53   6.863   8.915   0.988  3.3860  1.4815  1.4802
    3LYR     CD   54   7.013   8.770   0.991  0.4924 -0.0155  0.7453
    3LYR    HD1   55   7.002   8.734   0.888  0.0495 -1.0318  1.1432
    3LYR    HD2   56   7.046   8.695   1.062 -1.0574  0.1114  1.6368
    3LYR     CE   57   7.111   8.892   1.002 -0.2833 -0.2736 -0.0866
    3LYR    HE1   58   7.101   8.941   1.099  2.3587  2.3211 -0.9342
    3LYR    HE2   59   7.086   8.967   0.926  1.1066 -1.2428 -1.5783
    3LYR     NZ   60   7.245   8.839   0.970  0.1525  0.0740  0.3028
    3LYR    HZ1   61   7.280   8.767   1.031 -0.1631  0.5994  1.1120
    3LYR      C   62   6.607   8.899   0.958  0.0058  0.5722  0.1858
    3LYR      O   63   6.606   9.000   1.022 -0.0161 -0.1381  0.0181
    4LER      N   64   6.579   8.895   0.829  0.1401  0.3312  0.1954
    4LER      H   65   6.595   8.805   0.785 -0.0122  1.4762 -2.3955
    4LER     CA   66   6.546   9.007   0.738  0.2950  0.0912 -0.4576
    4LER     HA   67   6.626   9.080   0.723  0.4866 -0.4001 -1.9915
    4LER     CB   68   6.506   8.950   0.603 -0.2609  0.0938 -0.2222
    4LER    HB1   69   6.417   8.889   0.619  0.9825 -1.5425  0.8347
    4LER    HB2   70   6.584   8.884   0.564 -1.4379  0.0242 -2.5873
    4LER     CG   71   6.469   9.049   0.495  0.4595  0.0665  0.6488
    4LER     HG   72   6.374   9.094   0.524  0.6218  1.6059 -1.0320
    4LER    CD1   73   6.576   9.151   0.459 -0.1283  0.1134 -0.3607
    4LER   HD11   74   6.618   9.196   0.549  0.9387  1.5374 -1.5076
    4LER   HD12   75   6.657   9.103   0.405 -0.5142 -3.2201  1.7197
    4LER   HD13   76   6.529   9.232   0.403 -2.5459 -1.4570 -0.7682
    4LER    CD2   77   6.449   8.963   0.372 -0.1805 -0.0244  0.9389
    4LER   HD21   78   6.377   8.883   0.386  0.5298 -1.0668 -1.0130
    4LER   HD22   79   6.418   9.026   0.289  2.5495  1.0934  0.6602
    4LER   HD23   80   6.542   8.917   0.335  0.4611  1.3029  0.8569
    4LER      C   81   6.435   9.095   0.788 -0.4966  0.5210 -0.3533
    4LER      O   82   6.450   9.216   0.796 -0.6030  0.7713 -0.2689
    5LER      N   83   6.333   9.030   0.842  0.6519 -1.4422  0.0239
    5LER      H   84   6.337   8.929   0.845 -1.7702 -1.6437 -0.6755
    5LER     CA   85   6.217   9.094   0.892  0.0476 -0.3811  0.3467
    5LER     HA   86   6.209   9.191   0.842  0.9638 -0.4474  0.0647
    5LER     CB   87   6.098   9.000   0.857  0.1241  0.1693 -0.8150
    5LER    HB1   88   6.007   9.032   0.907 -0.3570 -1.6677 -0.4442
    5LER    HB2   89   6.126   8.904   0.901  0.8380  1.3720  1.4803
    5LER     CG   90   6.061   8.968   0.707  0.0749  0.4745 -0.2124
    5LER     HG   91   6.148   8.933   0.652 -0.7881 -0.3699 -1.0805
    5LER    CD1   92   5.946   8.873   0.694  0.0830  0.0496  0.8076
    5LER   HD11   93   5.928   8.866   0.586  0.1121 -2.8227  0.9101
    5LER   HD12   94   5.977   8.773   0.726  1.5934 -0.3039 -1.4496
    5LER   HD13   95   5.862   8.915   0.748  0.2461 -0.5757  1.5644
    5LER    CD2   96   6.018   9.100   0.652 -0.0836  0.4732 -0.0399
    5LER   HD21   97   6.102   9.167   0.636 -0.5586  0.8480 -1.0149
    5LER   HD22   98   5.974   9.087   0.553  0.8948 -1.8542 -0.2489
    5LER   HD23   99   5.940   9.138   0.717 -0.0321  1.1941 -0.3993
    5LER      C  100   6.216   9.135   1.041  0.0401  0.2463  0.3884
    5LER      O  101   6.111   9.185   1.082  0.6793  0.0878  0.0209
    6LYR      N  102   6.329   9.113   1.117  0.3108  0.6571  0.1047
    6LYR      H  103   6.407   9.059   1.082  1.0855  1.0234  1.2367
    6LYR     CA  104   6.341   9.150   1.252  0.1831 -1.0299  0.4340
    6LYR     HA  105   6.252   9.115   1.304 -0.0089 -1.1567  0.0275
    6LYR     CB  106   6.460   9.087   1.317 -0.2341  0.1325 -0.0254
    6LYR    HB1  107   6.467   9.137   1.414  1.0303 -0.2367  0.0938
    6LYR    HB2  108   6.555   9.107   1.267  0.5537 -3.1933 -0.1120
    6LYR     CG  109   6.448   8.935   1.322  0.9873  0.2376  0.6189
    6LYR    HG1  110   6.447   8.893   1.221 -1.1416  0.3863  0.5372
    6LYR    HG2  111   6.350   8.920   1.367 -1.7530  2.8157 -3.6863
    6LYR     CD  112   6.550   8.877   1.415  0.5732  0.2617 -0.1195
    6LYR    HD1  113   6.534   8.769   1.421 -1.2806  0.5591  0.9185
    6LYR    HD2  114   6.532   8.920   1.513  1.2075  1.0711 -0.3453
    6LYR     CE  115   6.695   8.904   1.374  0.0809 -0.1884  0.3412
    6LYR    HE1  116   6.713   9.012   1.380 -1.1778  0.0041  1.1088
    6LYR    HE2  117   6.713   8.868   1.273 -0.6185 -1.0442  0.5171
    6LYR     NZ  118   6.789   8.841   1.462 -0.7776  0.3324 -0.3215
    6LYR    HZ1  119   6.826   8.887   1.544 -2.4011  0.6146  0.2926
    6LYR      C  120   6.355   9.301   1.268 -0.3093 -0.3492 -0.0825
    6LYR      O  121   6.416   9.373   1.192 -0.1469  0.2800  0.0671
    7LER      N  122   6.300   9.353   1.380 -0.2524  0.2429 -0.0294
    7LER      H  123   6.265   9.285   1.445  0.9283 -0.4504 -0.0910
    7LER     CA  124   6.324   9.488   1.434  0.1726 -0.4377 -0.0263
    7LER     HA  125   6.300   9.562   1.356 -1.2663  1.6783  2.3083
    7LER     CB  126   6.234   9.506   1.549  0.6562 -0.0122 -0.4379
    7LER    HB1  127   6.242   9.419   1.614 -1.1088  1.0995  1.3665
    7LER    HB2  128   6.133   9.490   1.512  0.9725  0.2028 -1.4332
    7LER     CG  129   6.251   9.637   1.634 -0.2322  0.3205 -0.0450
    7LER     HG  130   6.357   9.650   1.658  0.0954 -0.2202 -1.1030
    7LER    CD1  131   6.200   9.765   1.558 -0.0304  0.2514  0.3744
    7LER   HD11  132   6.245   9.773   1.459  1.7138  0.5746  1.1434
    7LER   HD12  133   6.091   9.756   1.560 -0.1745  0.6531 -2.0871
    7LER   HD13  134   6.233   9.848   1.621 -1.5427  0.6959  0.6091
    7LER    CD2  135   6.159   9.625   1.760  0.3929 -1.0027  0.5264
    7LER   HD21  136   6.191   9.541   1.822  2.1312 -1.1526 -0.5068
    7LER   HD22  137   6.160   9.710   1.828 -1.2388  0.5653 -1.3122
    7LER   HD23  138   6.059   9.602   1.723  0.1075  0.1522  0.5628
    7LER      C  139   6.468   9.503   1.471 -0.8628  0.6529  0.1437
    7LER      O  140   6.532   9.416   1.526 -0.8546  0.1920 -0.1243
    8LER      N  141   6.525   9.620   1.434 -0.3069  1.0898 -0.9913
    8LER      H  142   6.480   9.668   1.357 -1.3479 -0.4705 -1.4082
    8LER     CA  143   6.664   9.656   1.462  0.5261 -0.2553 -0.7287
    8LER     HA  144   6.725   9.569   1.437  0.8852  0.1954 -1.4752
    8LER     CB  145   6.703   9.779   1.374  0.3518  1.3900  0.3789
    8LER    HB1  146   6.808   9.798   1.396  0.7669 -2.0190  1.9765
    8LER    HB2  147   6.655   9.871   1.408 -1.7154  1.0902 -1.5171
    8LER     CG  148   6.680   9.768   1.219 -0.2014  0.0430  0.7875
    8LER     HG  149   6.571   9.758   1.212 -0.4115  1.0764  2.1273
    8LER    CD1  150   6.720   9.893   1.146  0.0282  0.0852 -0.1233
    8LER   HD11  151   6.818   9.928   1.179 -0.1433  0.6863 -0.2227
    8LER   HD12  152   6.727   9.886   1.038 -0.5364  1.0879 -0.2345
    8LER   HD13  153   6.656   9.978   1.169  0.7103  1.0864 -1.7196
    8LER    CD2  154   6.735   9.634   1.155 -0.3278 -0.4831 -0.1216
    8LER   HD21  155   6.840   9.624   1.184 -0.8352  1.2160  2.6136
    8LER   HD22  156   6.681   9.542   1.176  1.1322 -1.6072 -1.0742
    8LER   HD23  157   6.732   9.656   1.048 -0.1219 -0.7801 -0.1882
    8LER      C  158   6.691   9.688   1.612  0.2898  0.1058 -0.3187
    8LER      O  159   6.640   9.780   1.675  0.4785 -0.0703  0.0622
    9LYR      N  160   6.794   9.627   1.666  0.0149 -0.1705 -0.2523
    9LYR      H  161   6.844   9.558   1.612  0.5718  0.6293 -0.7785
    9LYR     CA  162   6.854   9.652   1.799 -0.2737  0.2359  0.4105
    9LYR     HA  163   6.784   9.630   1.880 -2.1764  0.8649 -0.9915
    9LYR     CB  164   6.972   9.556   1.818  0.0057 -0.7326 -0.5114
    9LYR    HB1  165   7.033   9.599   1.897 -0.4866 -0.7584 -0.1083
    9LYR    HB2  166   7.024   9.545   1.723 -2.0380 -0.3978 -1.7456
    9LYR     CG  167   6.931   9.419   1.882 -0.4547 -0.0974 -0.1120
    9LYR    HG1  168   6.854   9.377   1.818 -0.9746  1.1704 -0.3424
    9LYR    HG2  169   6.895   9.439   1.983 -0.8249  0.0165 -0.2640
    9LYR     CD  170   7.040   9.314   1.878  0.1616 -0.2055  0.0015
    9LYR    HD1  171   7.003   9.222   1.924  0.6183 -0.0691  0.6556
    9LYR    HD2  172   7.119   9.356   1.940 -1.5227 -0.4226  2.4296
    9LYR     CE  173   7.100   9.268   1.751  0.2717 -0.2903 -0.6559
    9LYR    HE1  174   7.180   9.195   1.768  1.0636  0.4765 -1.0061
    9LYR    HE2  175   7.141   9.358   1.706 -0.5556  0.1109 -0.6229
    9LYR     NZ  176   6.993   9.219   1.662 -0.1697 -0.0506 -1.2522
    9LYR    HZ1  177   6.949   9.130   1.684  0.7093 -0.1608  0.1751
    9LYR      C  178   6.897   9.800   1.806  0.2013  0.4013 -0.2448
    9LYR      O  179   6.886   9.864   1.912 -0.0301 -0.3897 -0.0307
   10LER      N  180   6.946   9.859   1.695 -0.2290  0.3572  0.6723
   10LER      H  181   6.958   9.801   1.612 -1.3049 -0.8368  1.3025
   10LER     CA  182   6.995   9.998   1.692  0.0219 -0.0127 -0.3094
   10LER     HA  183   7.076  10.011   1.764 -2.0579  0.0427  2.1457
   10LER     CB  184   7.054  10.022   1.557  0.2093 -0.2719  0.2796
   10LER    HB1  185   6.969  10.006   1.491  0.0274  0.2908  0.3739
   10LER    HB2  186   7.133   9.951   1.531  2.1899  1.6263  0.8006
   10LER     CG  187   7.114  10.157   1.526 -0.7914 -0.2453 -0.7962
   10LER     HG  188   7.044  10.236   1.555 -2.5640 -1.9158 -0.3056
   10LER    CD1  189   7.251  10.173   1.594  0.9407 -0.0193  0.4235
   10LER   HD11  190   7.326  10.101   1.561  0.4170 -0.3787  0.0094
   10LER   HD12  191   7.289  10.275   1.583  0.9329  0.0872  1.2621
   10LER   HD13  192   7.240  10.170   1.703  0.8532 -2.5480  0.3916
   10LER    CD2  193   7.138  10.176   1.375  0.0733 -0.0319 -0.6229
   10LER   HD21  194   7.223  10.241   1.357  1.4045 -1.8673 -1.2539
   10LER   HD22  195   7.160  10.078   1.335  0.1187  0.1050 -0.9252
   10LER   HD23  196   7.043  10.209   1.333 -0.1580 -0.7665 -0.6956
   10LER      C  197   6.889  10.101   1.729  0.4933 -0.2148 -0.1490
   10LER      O  198   6.928  10.203   1.781 -0.1802 -0.6500  0.2279
   11LER      N  199   6.763  10.073   1.698 -0.0981 -0.0394 -0.2398
   11LER      H  200   6.739   9.982   1.661 -0.0252 -0.4892  0.8070
   11LER     CA  201   6.652  10.154   1.739  0.6590 -0.0200 -0.2217
   11LER     HA  202   6.666  10.259   1.713 -3.4420  0.3381 -1.5929
   11LER     CB  203   6.531  10.120   1.656  0.3000 -0.4974 -0.0655
   11LER    HB1  204   6.455  10.196   1.670  2.1923  1.8014 -1.3875
   11LER    HB2  205   6.497  10.024   1.695 -1.5953  1.3037  3.0539
   11LER     CG  206   6.544  10.114   1.508  0.7079  0.4291  0.7493
   11LER     HG  207   6.645  10.078   1.488  0.3439 -0.9708  1.2687
   11LER    CD1  208   6.445  10.027   1.421  0.4866  0.0691 -0.5072
   11LER   HD11  209   6.347  10.073   1.414 -0.6221 -2.3936 -2.5454
   11LER   HD12  210   6.478  10.024   1.317  1.8550 -1.3000 -0.0722
   11LER   HD13  211   6.434   9.927   1.463  1.2614 -0.0406 -0.5448
   11LER    CD2  212   6.539  10.253   1.438  1.0765  0.2887 -0.1185
   11LER   HD21  213   6.435  10.285   1.451  0.9151  1.4955 -3.5492
   11LER   HD22  214   6.609  10.321   1.486  0.4122  1.8086 -1.2272
   11LER   HD23  215   6.560  10.244   1.333 -0.5009 -1.5042 -0.3267
   11LER      C  216   6.626  10.157   1.888  0.4834 -0.9902 -0.5044
   11LER      O  217   6.572  10.256   1.942  1.2219 -0.3696 -0.2364
   12LER      N  218   6.675  10.057   1.958  0.1593 -0.6345 -0.3390
   12LER      H  219   6.716   9.983   1.902  1.7353  0.5865 -0.8693
   12LER     CA  220   6.641  10.040   2.101 -0.6569 -0.3399  0.3462
   12LER     HA  221   6.550  10.096   2.123 -0.9734 -0.8294  0.3250
   12LER     CB  222   6.601   9.892   2.126 -0.1769 -0.0672  0.1125
   12LER    HB1  223   6.625   9.866   2.230 -1.6189 -0.4576  0.3697
   12LER    HB2  224   6.658   9.829   2.058 -0.8675 -0.4877 -0.0860
   12LER     CG  225   6.456   9.864   2.109  0.2240 -0.4402  0.2085
   12LER     HG  226   6.406   9.926   2.183 -2.2211 -1.4816 -0.4634
   12LER    CD1  227   6.397   9.899   1.972  0.6991 -0.2852 -0.0278
   12LER   HD11  228   6.393  10.008   1.969  1.9654 -0.1835  1.2408
   12LER   HD12  229   6.455   9.856   1.890 -1.7786  1.0852 -2.6999
   12LER   HD13  230   6.294   9.863   1.966  0.4811  0.4981 -1.3974
   12LER    CD2  231   6.431   9.717   2.136 -0.8022  0.3900  0.0291
   12LER   HD21  232   6.323   9.710   2.124 -0.8990 -1.0838  1.4305
   12LER   HD22  233   6.483   9.641   2.078 -1.3594  0.1745 -0.1912
   12LER   HD23  234   6.451   9.700   2.242 -1.5068  0.0607  0.1180
   12LER      C  235   6.753  10.095   2.201 -0.0111 -0.0817 -0.2108
   12LER      O  236   6.748  10.086   2.323 -0.2778 -0.3472 -0.2983
   13LER      N  237   6.868  10.147   2.143 -0.1986  0.2294 -0.6469
   13LER      H  238   6.869  10.164   2.044 -0.1008  0.4348 -0.6121
   13LER     CA  239   6.982  10.182   2.224 -0.4375 -0.1074 -0.1148
   13LER     HA  240   6.999  10.110   2.305 -0.1666  1.0164  0.8599
   13LER     CB  241   7.110  10.187   2.142 -0.0833 -0.5479 -0.4286
   13LER    HB1  242   7.192  10.222   2.205 -0.1985  2.8996 -1.9974
   13LER    HB2  243   7.094  10.249   2.054 -3.0303 -1.0179 -0.3209
   13LER     CG  244   7.150  10.055   2.085  0.1558  0.8645 -0.3935
   13LER     HG  245   7.075  10.003   2.026  0.0251  0.0898  0.4199
   13LER    CD1  246   7.281  10.074   2.009 -0.4228  0.2280  0.1008
   13LER   HD11  247   7.295   9.982   1.953 -3.5367 -0.2572 -0.0565
   13LER   HD12  248   7.277  10.157   1.938  0.2732 -0.4005 -0.6889
   13LER   HD13  249   7.371  10.086   2.068  0.2040  1.6115 -1.0653
   13LER    CD2  250   7.190   9.967   2.201  0.9583  0.4588 -0.6967
   13LER   HD21  251   7.255  10.011   2.277 -1.0729 -0.4469  1.7080
   13LER   HD22  252   7.094   9.960   2.252  1.5282  0.2183  0.3627
   13LER   HD23  253   7.231   9.872   2.165  0.5291 -0.4597  1.0915
   13LER      C  254   6.968  10.310   2.298  0.5167  0.9261  0.2406
   13LER      O  255   6.996  10.415   2.234  0.5375  0.2565 -0.6622
   14NH2      N  256   6.937  10.305   2.423 -0.2181 -0.2939 -1.0155
   14NH2     H1  257   6.923  10.210   2.454 -0.1451 -0.9536 -2.8852
   14NH2     H2  258   6.943  10.382   2.488  1.1328 -1.5821  0.4748
   15LY0      N  259   7.334   8.670   0.388 -0.1915  0.6989  0.8614
   15LY0     H1  260   7.351   8.624   0.298  2.7199  1.6911  0.7895
   15LY0     H2  261   7.238   8.699   0.396 -0.7372 -0.6395 -0.1632
   15LY0     H3  262   7.399   8.746   0.373  1.6567 -1.2088 -2.1200
   15LY0     CA  263   7.375   8.577   0.492 -0.7395  0.0135 -0.1011
   15LY0     HA  264   7.307   8.492   0.492 -3.2359  1.8899 -0.8564
   15LY0     CB  265   7.524   8.529   0.475 -0.1329 -0.4654 -0.4460
   15LY0    HB1  266   7.594   8.611   0.495  1.7763 -1.4673 -2.5426
   15LY0    HB2  267   7.548   8.490   0.376  2.0264 -0.0688 -0.1480
   15LY0     CG  268   7.560   8.412   0.572 -0.3730 -0.5796  0.8722
   15LY0    HG1  269   7.487   8.334   0.550 -1.2409  0.5972 -0.6869
   15LY0    HG2  270   7.555   8.457   0.671  1.0557 -1.0767  1.1959
   15LY0     CD  271   7.705   8.357   0.542 -0.2788 -0.0298 -0.4261
   15LY0    HD1  272   7.718   8.317   0.442  1.7470 -1.2515  0.2582
   15LY0    HD2  273   7.714   8.278   0.617  2.4310  0.4826 -0.0989
   15LY0     CE  274   7.824   8.447   0.578 -0.8517 -0.1413 -0.9157
   15LY0    HE1  275   7.836   8.469   0.684  2.9009 -1.9788 -0.8168
   15LY0    HE2  276   7.810   8.540   0.524  1.5891  1.2873  0.7305
   15LY0     NZ  277   7.953   8.393   0.528  0.4688 -0.4681  0.0684
   15LY0    HZ1  278   7.960   8.380   0.428 -1.1577  1.0186 -0.2764
   15LY0    HZ2  279   8.027   8.458   0.552  0.6306 -0.7903  0.4605
   15LY0    HZ3  280   7.985   8.310   0.576  0.1791  0.4196  1.9132
   15LY0      C  281   7.340   8.644   0.625 -0.5094  0.0327  0.0317
   15LY0      O  282   7.247   8.601   0.696  0.4278 -0.3570  0.2773
   16LER      N  283   7.415   8.744   0.670 -0.3636 -0.3114 -0.5291
   16LER      H  284   7.479   8.795   0.610  0.5814 -1.0277 -0.1396
   16LER     CA  285   7.424   8.776   0.812  0.1818 -0.3982  0.0079
   16LER     HA  286   7.425   8.685   0.872  1.3010 -0.3267  0.1230
   16LER     CB  287   7.559   8.852   0.830  1.0882 -0.6824 -0.4796
   16LER    HB1  288   7.574   8.887   0.932 -0.1021 -2.5058  0.3822
   16LER    HB2  289   7.540   8.942   0.772 -2.5635 -1.3449 -0.5666
   16LER     CG  290   7.688   8.786   0.782  0.5336 -0.3350  0.0633
   16LER     HG  291   7.669   8.722   0.696  1.1526 -1.8861  1.0536
   16LER    CD1  292   7.803   8.892   0.758  0.2748  0.6687 -0.0341
   16LER   HD11  293   7.784   8.950   0.668 -0.9636  0.7729  0.2767
   16LER   HD12  294   7.811   8.966   0.838  2.3701 -0.3200  0.7274
   16LER   HD13  295   7.894   8.833   0.752  1.0612  1.9657 -1.3102
   16LER    CD2  296   7.746   8.694   0.894  0.0709 -0.2865  0.6005
   16LER   HD21  297   7.800   8.751   0.968  1.0530 -1.1509  0.5735
   16LER   HD22  298   7.661   8.633   0.926 -1.8383  0.5008 -2.5371
   16LER   HD23  299   7.825   8.625   0.862 -0.2655 -0.7644  0.7858
   16LER      C  300   7.302   8.865   0.847  0.2632  0.1568 -0.2590
   16LER      O  301   7.250   8.939   0.762 -0.3724 -0.2037  0.0701
   17LY0      N  302   6.499   8.695   2.543 -0.6672 -0.0114 -0.5361
   17LY0     H1  303   6.587   8.688   2.592 -1.9197 -1.9882  1.6282
   17LY0     H2  304   6.468   8.787   2.571 -0.1408 -0.6555  2.5603
   17LY0     H3  305   6.438   8.622   2.578  0.0652 -0.6314 -0.5256
   17LY0     CA  306   6.518   8.674   2.396  0.0263 -0.0505  0.2479
   17LY0     HA  307   6.421   8.654   2.350  1.0680 -1.5288 -1.4605
   17LY0     CB  308   6.571   8.799   2.331 -0.0048  0.0340 -0.4333
   17LY0    HB1  309   6.495   8.874   2.356  2.3465  2.2060  0.6160
   17LY0    HB2  310   6.558   8.790   2.223 -2.0264 -1.4363 -0.1463
   17LY0     CG  311   6.713   8.855   2.367 -0.3600 -0.1649 -0.1326
   17LY0    HG1  312   6.794   8.783   2.354 -1.3290 -1.4739  0.8014
   17LY0    HG2  313   6.719   8.876   2.474  0.0363 -1.3335  0.0900
   17LY0     CD  314   6.740   8.987   2.293 -0.1243 -0.8076  0.9178
   17LY0    HD1  315   6.665   9.063   2.310 -1.7054 -1.8040 -1.1110
   17LY0    HD2  316   6.736   8.960   2.187  1.1812  1.6288  0.1633
   17LY0     CE  317   6.881   9.033   2.326 -0.9854 -0.5130  0.1388
   17LY0    HE1  318   6.904   8.999   2.427 -0.9273 -1.0531 -0.0518
   17LY0    HE2  319   6.891   9.141   2.327 -2.8612 -0.3008  0.4225
   17LY0     NZ  320   6.983   8.970   2.238 -0.1809  0.4012  0.1143
   17LY0    HZ1  321   7.075   9.005   2.263  0.0798 -0.6913  0.7569
   17LY0    HZ2  322   6.988   8.869   2.237  2.7657  0.4060  2.3259
   17LY0    HZ3  323   6.958   9.003   2.145  0.2888  1.1751  0.2515
   17LY0      C  324   6.598   8.546   2.352 -0.7991 -0.1465 -0.6231
   17LY0      O  325   6.681   8.493   2.429 -0.5675 -0.1472 -0.3346
   18LER      N  326   6.561   8.490   2.238  0.2984 -0.6120 -0.6520
   18LER      H  327   6.499   8.539   2.176 -0.2486  1.2548  1.2445
   18LER     CA  328   6.628   8.372   2.173 -0.3864 -0.0506  0.2012
   18LER     HA  329   6.630   8.295   2.250  1.5278  1.0794  1.3473
   18LER     CB  330   6.536   8.331   2.056  0.1062  0.1737 -0.3526
   18LER    HB1  331   6.582   8.248   2.002 -0.4989  0.0702 -0.7129
   18LER    HB2  332   6.530   8.417   1.989 -1.4605 -0.8857 -1.6425
   18LER     CG  333   6.404   8.272   2.106  0.3982  0.3214 -0.5266
   18LER     HG  334   6.360   8.336   2.183 -0.0024  1.1632 -1.4407
   18LER    CD1  335   6.304   8.284   1.987 -0.7586  0.0590 -0.1703
   18LER   HD11  336   6.296   8.385   1.948 -1.2401  0.1911  0.2606
   18LER   HD12  337   6.345   8.213   1.915  0.9981  0.8044  0.0475
   18LER   HD13  338   6.204   8.250   2.015 -0.4665  1.4522  2.9402
   18LER    CD2  339   6.409   8.125   2.150  0.3437  0.0395  0.0030
   18LER   HD21  340   6.471   8.068   2.080  0.2139  0.9894 -0.9126
   18LER   HD22  341   6.470   8.110   2.239  2.5793 -1.3085 -1.6492
   18LER   HD23  342   6.307   8.089   2.158  0.1072  1.0743  2.4759
   18LER      C  343   6.771   8.409   2.131  0.2046 -0.2930  0.7122
   18LER      O  344   6.799   8.523   2.093  0.4276  0.0892 -0.7203
   19LYR      N  345   6.851   8.305   2.117  0.2043 -0.6507 -0.9263
   19LYR      H  346   6.818   8.221   2.162 -0.4492 -0.7894 -1.6554
   19LYR     CA  347   6.976   8.311   2.040 -0.3214 -0.1633  0.5411
   19LYR     HA  348   7.034   8.388   2.092 -0.6276 -0.3138  1.1073
   19LYR     CB  349   7.059   8.182   2.066 -0.4761  0.2598  0.3145
   19LYR    HB1  350   7.136   8.176   1.988  0.4707  0.9373  1.1682
   19LYR    HB2  351   6.991   8.098   2.056  0.8690 -0.5675 -4.0079
   19LYR     CG  352   7.141   8.174   2.193  0.1300 -0.7563 -0.2296
   19LYR    HG1  353   7.080   8.223   2.268 -1.4809  0.8066 -2.4112
   19LYR    HG2  354   7.237   8.225   2.182  0.5510 -1.1942  1.2030
   19LYR     CD  355   7.173   8.036   2.248 -0.8139 -0.5320 -0.2665
   19LYR    HD1  356   7.082   7.977   2.237 -0.9075 -0.3011 -0.7782
   19LYR    HD2  357   7.192   8.049   2.354 -0.0751  0.5338 -0.5112
   19LYR     CE  358   7.288   7.974   2.164  0.9114 -0.3248 -0.1282
   19LYR    HE1  359   7.381   8.028   2.181  1.8910 -2.0755  0.3160
   19LYR    HE2  360   7.249   7.977   2.063 -0.6251 -3.5535  0.2476
   19LYR     NZ  361   7.313   7.836   2.203 -0.3056 -0.0285 -0.4463
   19LYR    HZ1  362   7.248   7.764   2.175  0.3475 -0.4909 -0.8034
   19LYR      C  363   6.966   8.343   1.888  0.1539  1.2768 -0.4255
   19LYR      O  364   7.059   8.402   1.835 -0.0732 -0.8122 -0.0539
   20LER      N  365   6.857   8.301   1.816  0.0136 -0.3667  0.9047
   20LER      H  366   6.776   8.275   1.870  0.0213 -2.1963  0.0723
   20LER     CA  367   6.835   8.328   1.670  1.0000 -0.6978  0.4356
   20LER     HA  368   6.904   8.286   1.597 -1.4224 -0.0504 -2.3894
   20LER     CB  369   6.700   8.269   1.638 -0.3370  0.1039 -0.7779
   20LER    HB1  370   6.669   8.329   1.552  2.1764  0.9065 -1.2171
   20LER    HB2  371   6.626   8.291   1.716  1.2653  2.3606  0.2293
   20LER     CG  372   6.707   8.120   1.601  0.3455 -0.6460  0.3912
   20LER     HG  373   6.786   8.107   1.527 -0.2002 -0.8860 -0.1569
   20LER    CD1  374   6.719   8.012   1.707 -0.4703 -0.2874  0.4092
   20LER   HD11  375   6.797   8.033   1.781 -1.2064 -0.6588  1.3288
   20LER   HD12  376   6.629   8.017   1.769 -1.3285 -1.6115 -0.6853
   20LER   HD13  377   6.726   7.913   1.663 -2.0618  0.8121 -2.6302
   20LER    CD2  378   6.577   8.098   1.520 -0.0261  0.4441 -0.2740
   20LER   HD21  379   6.568   8.170   1.438 -1.9692  1.7080  0.9629
   20LER   HD22  380   6.575   8.000   1.472 -0.0756 -0.4013  1.4148
   20LER   HD23  381   6.481   8.104   1.571 -0.7239 -0.0223 -1.4859
   20LER      C  382   6.845   8.482   1.644  0.4003  0.5187 -0.4326
   20LER      O  383   6.794   8.563   1.725 -0.4624 -0.5335 -0.2452
   21LER      N  384   6.935   8.518   1.551 -0.2586 -0.6961  0.1955
   21LER      H  385   6.972   8.444   1.495  1.3464 -0.0319  0.3310
   21LER     CA  386   6.957   8.658   1.511 -0.1862 -0.0129 -0.5710
   21LER     HA  387   6.964   8.720   1.600 -0.1004 -1.4401  0.4425
   21LER     CB  388   7.088   8.675   1.434 -0.1089  0.0336  0.2659
   21LER    HB1  389   7.080   8.619   1.340 -1.5445 -0.2413  0.5386
   21LER    HB2  390   7.173   8.637   1.490 -0.0952  2.6133  2.1483
   21LER     CG  391   7.108   8.828   1.390  0.7277  0.1121 -0.0616
   21LER     HG  392   7.028   8.867   1.327 -0.0979 -1.0943  0.2062
   21LER    CD1  393   7.125   8.920   1.508 -0.2177 -0.4145 -0.7819
   21LER   HD11  394   7.202   8.887   1.577 -0.9716 -0.7724 -0.0933
   21LER   HD12  395   7.140   9.025   1.481 -2.5387  0.1134 -0.2586
   21LER   HD13  396   7.033   8.927   1.567  1.8834  0.8625  2.6887
   21LER    CD2  397   7.239   8.827   1.309  0.3514  0.3940 -0.0761
   21LER   HD21  398   7.317   8.789   1.374  1.7261  2.0699 -0.6562
   21LER   HD22  399   7.226   8.762   1.223 -1.1255  0.0469  0.3803
   21LER   HD23  400   7.274   8.929   1.288  1.1657  0.3103  0.7941
   21LER      C  401   6.841   8.716   1.432  0.1394  0.1700 -0.0928
   21LER      O  402   6.798   8.657   1.336 -0.1819  0.0183 -0.0234
   22LY0      N  403   7.845   7.496   2.106  0.1716  0.3261 -0.1212
   22LY0     H1  404   7.804   7.403   2.111  2.8385 -0.8981  1.5481
   22LY0     H2  405   7.817   7.552   2.027  0.7461  2.6114  1.1977
   22LY0     H3  406   7.945   7.486   2.106  0.5324  3.0066 -1.9908
   22LY0     CA  407   7.805   7.574   2.220  0.1014 -0.6808 -0.3846
   22LY0     HA  408   7.814   7.504   2.303  1.4678  0.3143  0.3580
   22LY0     CB  409   7.888   7.705   2.235  0.5084  0.5861 -0.2063
   22LY0    HB1  410   7.870   7.775   2.153  1.2159  0.3295 -0.5891
   22LY0    HB2  411   7.992   7.673   2.228 -0.6729 -3.7517 -0.6886
   22LY0     CG  412   7.877   7.768   2.372  0.4364  0.3697 -0.1824
   22LY0    HG1  413   7.905   7.691   2.443  0.3963 -0.1890 -0.7660
   22LY0    HG2  414   7.770   7.782   2.386  0.6879  0.8856  1.4815
   22LY0     CD  415   7.955   7.891   2.380  0.1158 -0.3143  0.2340
   22LY0    HD1  416   7.945   7.945   2.285 -1.6356  0.8433  1.0108
   22LY0    HD2  417   8.055   7.848   2.376  0.2827  0.0858 -2.9359
   22LY0     CE  418   7.929   7.968   2.509 -0.4531  0.3565  0.1456
   22LY0    HE1  419   7.981   7.915   2.589 -0.4753 -0.3764 -0.3078
   22LY0    HE2  420   7.821   7.963   2.525 -0.5992 -0.7720 -0.9881
   22LY0     NZ  421   7.971   8.108   2.502  0.2056  0.6995 -0.0083
   22LY0    HZ1  422   7.932   8.148   2.417  0.6533 -1.8050 -1.5034
   22LY0    HZ2  423   7.929   8.168   2.572  1.4134  0.7310  0.7117
   22LY0    HZ3  424   8.071   8.116   2.503  0.3304 -0.7303  0.3454
   22LY0      C  425   7.653   7.605   2.206 -0.0497  0.6747 -0.2464
   22LY0      O  426   7.601   7.617   2.093 -0.7635 -0.0355  0.4706
   23LER      N  427   7.577   7.611   2.319  0.4967  0.1322 -0.8968
   23LER      H  428   7.623   7.585   2.406 -0.9402 -0.9265 -0.4137
   23LER     CA  429   7.434   7.649   2.311 -0.1078 -0.4617  0.6691
   23LER     HA  430   7.391   7.588   2.231  0.1347 -0.1529  0.3003
   23LER     CB  431   7.376   7.637   2.454  0.0020 -0.5824 -0.1122
   23LER    HB1  432   7.272   7.669   2.456  0.1290 -0.1780  0.0889
   23LER    HB2  433   7.437   7.699   2.518 -0.0570  0.1501 -0.7581
   23LER     CG  434   7.385   7.497   2.516 -0.1124  0.4366  0.6075
   23LER     HG  435   7.481   7.449   2.500 -0.6769 -0.5371  0.0033
   23LER    CD1  436   7.351   7.504   2.663  0.1700 -0.0189 -0.2518
   23LER   HD11  437   7.420   7.566   2.720 -0.6147  1.1182 -0.4782
   23LER   HD12  438   7.251   7.545   2.682  0.4887  1.0243 -0.7484
   23LER   HD13  439   7.366   7.411   2.717  0.3159  0.4601  0.5427
   23LER    CD2  440   7.276   7.401   2.461 -0.4007  0.0061  0.2863
   23LER   HD21  441   7.289   7.300   2.499 -0.1147 -0.1488 -0.2103
   23LER   HD22  442   7.177   7.427   2.497 -0.1722 -2.3291  2.9243
   23LER   HD23  443   7.281   7.395   2.352 -0.2527 -2.0560  0.3741
   23LER      C  444   7.425   7.798   2.271  0.5968 -0.4671 -0.4548
   23LER      O  445   7.498   7.884   2.326 -0.3037  0.3569  0.0841
   24LY0      N  446   5.843   8.113   3.016 -0.2604  0.4092  0.3479
   24LY0     H1  447   5.776   8.183   2.988  0.7999  1.1976 -0.2908
   24LY0     H2  448   5.839   8.106   3.116  0.0037  0.8507  0.3910
   24LY0     H3  449   5.937   8.136   2.985 -0.1985 -1.7671 -1.3495
   24LY0     CA  450   5.805   7.985   2.958 -0.0665  0.8806  0.0354
   24LY0     HA  451   5.867   7.909   3.004 -0.2026  0.2648 -0.7583
   24LY0     CB  452   5.666   7.954   3.012 -0.0523  0.3204 -0.3440
   24LY0    HB1  453   5.588   8.011   2.961  0.5586  0.4303 -1.1663
   24LY0    HB2  454   5.669   7.976   3.119 -2.3889 -0.5889 -0.0374
   24LY0     CG  455   5.634   7.805   3.003  0.3312  0.7476 -0.1638
   24LY0    HG1  456   5.706   7.759   3.071  0.6224  1.9157  0.3413
   24LY0    HG2  457   5.644   7.750   2.909  0.6026 -1.3546  1.0190
   24LY0     CD  458   5.498   7.761   3.059  0.0382 -0.0775  0.2517
   24LY0    HD1  459   5.478   7.813   3.152  1.2834 -0.7044  0.8807
   24LY0    HD2  460   5.489   7.653   3.071  1.4306 -0.4053 -1.3690
   24LY0     CE  461   5.388   7.806   2.962  0.1686  0.0483  0.2845
   24LY0    HE1  462   5.399   7.746   2.871 -1.3057 -1.4633  1.0614
   24LY0    HE2  463   5.405   7.913   2.948  1.6645 -0.2168 -0.1500
   24LY0     NZ  464   5.250   7.771   3.003  0.4447  0.8713 -0.3384
   24LY0    HZ1  465   5.188   7.798   2.928  0.7197 -0.9806 -1.2978
   24LY0    HZ2  466   5.232   7.672   2.989  0.2275  0.9860 -0.8995
   24LY0    HZ3  467   5.224   7.814   3.090 -2.3456  0.2875 -0.7646
   24LY0      C  468   5.807   7.962   2.807 -0.1491 -0.3060  1.0877
   24LY0      O  469   5.856   7.857   2.759 -0.7495 -0.3869 -0.5236
   25LER      N  470   5.746   8.053   2.727 -0.0649 -0.3440 -0.0250
   25LER      H  471   5.716   8.134   2.780  0.9565  0.7045 -0.9911
   25LER     CA  472   5.747   8.065   2.579 -0.0536 -0.5405 -0.1566
   25LER     HA  473   5.806   7.978   2.548  3.2135  0.1877  3.2270
   25LER     CB  474   5.599   8.058   2.529 -0.2466 -0.7112 -0.2294
   25LER    HB1  475   5.615   8.050   2.422  2.0957 -1.8894  0.1357
   25LER    HB2  476   5.555   8.155   2.549 -0.1218 -0.7056  0.0298
   25LER     CG  477   5.505   7.946   2.582  0.3598  0.0651 -0.7860
   25LER     HG  478   5.501   7.952   2.691  1.6948 -1.7428 -0.5931
   25LER    CD1  479   5.362   7.961   2.534 -0.3693 -0.0255 -0.0395
   25LER   HD11  480   5.293   7.883   2.565 -2.5527  2.5106  1.9769
   25LER   HD12  481   5.321   8.057   2.566 -2.2370 -0.4331 -1.0255
   25LER   HD13  482   5.370   7.951   2.426  0.6033 -1.3583  0.1395
   25LER    CD2  483   5.551   7.803   2.560 -0.0639 -0.1990  0.0444
   25LER   HD21  484   5.622   7.796   2.477  0.6775  0.0377  0.6532
   25LER   HD22  485   5.603   7.760   2.645  0.5948 -1.0862 -0.7822
   25LER   HD23  486   5.467   7.741   2.528  0.0153 -0.2185 -0.1264
   25LER      C  487   5.826   8.197   2.544  0.0017  0.0403 -0.7272
   25LER      O  488   5.766   8.302   2.524 -0.5980  0.1949  0.1004
   26LYR      N  489   5.956   8.181   2.535 -0.2595  0.1888 -0.6929
   26LYR      H  490   5.985   8.085   2.552  0.1143  0.3999 -0.1002
   26LYR     CA  491   6.046   8.267   2.461 -0.0370 -0.1263  0.8114
   26LYR     HA  492   6.029   8.369   2.497  0.0559  0.3893 -0.5185
   26LYR     CB  493   6.195   8.234   2.487  0.3971  0.0133  0.3601
   26LYR    HB1  494   6.259   8.298   2.426 -0.4945  1.9298  1.3327
   26LYR    HB2  495   6.221   8.132   2.460  1.6486  0.1124  1.1153
   26LYR     CG  496   6.231   8.239   2.636 -0.3825 -0.0397  0.5077
   26LYR    HG1  497   6.188   8.150   2.684 -0.2907 -0.0241  0.6191
   26LYR    HG2  498   6.175   8.325   2.674 -3.5366 -1.7515  0.1430
   26LYR     CD  499   6.385   8.245   2.668  0.3593  0.4634  0.8942
   26LYR    HD1  500   6.399   8.217   2.772  2.9551 -0.9715  0.2569
   26LYR    HD2  501   6.406   8.350   2.651 -0.7856  0.5937  0.2440
   26LYR     CE  502   6.470   8.155   2.579  0.1698 -0.1000 -0.4888
   26LYR    HE1  503   6.476   8.193   2.477  0.6201  4.2608  0.9638
   26LYR    HE2  504   6.426   8.056   2.568 -2.8837  0.9203  1.2896
   26LYR     NZ  505   6.602   8.148   2.641  0.3460 -0.7323  0.1713
   26LYR    HZ1  506   6.627   8.218   2.709  1.7396 -0.3133 -0.7168
   26LYR      C  507   6.022   8.246   2.309 -0.6663 -0.8841 -0.9908
   26LYR      O  508   5.997   8.135   2.259 -0.4160 -0.0238 -0.2838
   27LER      N  509   6.005   8.360   2.236  1.0347  0.1326 -0.2464
   27LER      H  510   6.030   8.438   2.296 -1.3902  2.3520 -1.9396
   27LER     CA  511   5.963   8.383   2.097  0.6402  0.3258  0.1253
   27LER     HA  512   5.994   8.298   2.037  2.1174  1.3411 -0.6205
   27LER     CB  513   5.812   8.403   2.098 -0.2729  0.7144  0.1143
   27LER    HB1  514   5.782   8.485   2.164  0.2838 -0.6897  2.2351
   27LER    HB2  515   5.769   8.314   2.146 -0.6172  0.8026 -0.0262
   27LER     CG  516   5.752   8.435   1.956  0.4073 -0.3827  0.0422
   27LER     HG  517   5.804   8.521   1.914  1.7241 -0.1182  2.0040
   27LER    CD1  518   5.752   8.313   1.871 -0.0386 -0.1097 -0.1953
   27LER   HD11  519   5.676   8.313   1.792 -0.0915  1.4164 -0.1753
   27LER   HD12  520   5.852   8.300   1.829  1.0314  1.4362  1.7292
   27LER   HD13  521   5.724   8.224   1.927  1.8343 -1.2776 -1.0161
   27LER    CD2  522   5.608   8.466   1.981  0.6627 -0.1226  1.0261
   27LER   HD21  523   5.574   8.504   1.886  0.1014 -1.6656  0.5779
   27LER   HD22  524   5.552   8.378   2.014  0.4450  0.5936  2.6956
   27LER   HD23  525   5.589   8.540   2.059 -0.6229  0.0980  0.5165
   27LER      C  526   6.040   8.509   2.043  0.3992 -0.5499  0.6578
   27LER      O  527   6.074   8.519   1.924  0.6300 -0.0777  0.0108
   28LER      N  528   6.073   8.610   2.134  0.7148  0.5467  0.9012
   28LER      H  529   6.045   8.601   2.231 -3.8129 -2.2443 -0.3575
   28LER     CA  530   6.134   8.736   2.107  0.2436 -0.3163 -1.0035
   28LER     HA  531   6.078   8.785   2.027  0.8412  0.2911 -1.0579
   28LER     CB  532   6.146   8.823   2.229 -0.1795  0.4600 -0.6878
   28LER    HB1  533   6.189   8.765   2.311 -2.4134 -1.8666 -1.0100
   28LER    HB2  534   6.043   8.839   2.261 -0.2745 -0.5781 -0.4225
   28LER     CG  535   6.213   8.958   2.216 -0.2968  0.0352 -0.4494
   28LER     HG  536   6.320   8.938   2.202  0.3622  1.2353  2.3022
   28LER    CD1  537   6.160   9.042   2.102  0.4860 -0.7166  0.3120
   28LER   HD11  538   6.192   8.991   2.011  2.0653  1.0817 -0.1976
   28LER   HD12  539   6.051   9.048   2.092  0.7074  3.8312 -2.3546
   28LER   HD13  540   6.196   9.144   2.087 -0.4966 -0.5539 -1.3261
   28LER    CD2  541   6.192   9.044   2.340 -0.6006  0.2870  0.2936
   28LER   HD21  542   6.087   9.071   2.348 -1.4311 -2.6116 -0.0339
   28LER   HD22  543   6.231   8.986   2.424  1.9734 -1.4654 -1.9392
   28LER   HD23  544   6.251   9.136   2.329  0.4357 -0.2215  1.3316
   28LER      C  545   6.276   8.716   2.047 -0.6134  0.3244 -0.4333
   28LER      O  546   6.361   8.652   2.116 -0.4523 -0.2026 -0.0183
   29LYR      N  547   6.299   8.778   1.932 -0.3688 -0.3633 -0.1191
   29LYR      H  548   6.219   8.814   1.882  0.7931  0.9316 -1.1413
   29LYR     CA  549   6.436   8.802   1.878 -0.1820  0.9081 -0.2263
   29LYR     HA  550   6.503   8.806   1.965  0.8751 -0.6248 -0.9291
   29LYR     CB  551   6.478   8.675   1.796  0.0381 -0.3175 -1.0811
   29LYR    HB1  552   6.465   8.591   1.863 -0.5711  0.2242 -0.5132
   29LYR    HB2  553   6.578   8.678   1.752  0.9268 -2.1416  0.6640
   29LYR     CG  554   6.378   8.646   1.684  0.3503 -0.2731  0.4103
   29LYR    HG1  555   6.366   8.737   1.625  2.2648  0.6746  1.3809
   29LYR    HG2  556   6.281   8.616   1.724 -0.3785  1.7261  0.2481
   29LYR     CD  557   6.432   8.531   1.600 -0.3036  0.0148 -0.0757
   29LYR    HD1  558   6.428   8.436   1.653 -3.5006 -0.0535 -0.2808
   29LYR    HD2  559   6.536   8.542   1.570 -0.2710  0.3595  0.1555
   29LYR     CE  560   6.364   8.502   1.470 -0.6902 -0.2394  0.2138
   29LYR    HE1  561   6.411   8.425   1.408 -2.7681  0.2530 -2.1536
   29LYR    HE2  562   6.367   8.596   1.414 -0.2202 -0.0397  0.5712
   29LYR     NZ  563   6.220   8.475   1.479  0.1395  0.1206  0.4618
   29LYR    HZ1  564   6.195   8.404   1.546  1.3663 -2.2305 -1.4268
   29LYR      C  565   6.443   8.928   1.794  0.5872  0.9902  0.5748
   29LYR      O  566   6.349   8.980   1.733 -0.1829  0.0264 -0.1595
   30LER      N  567   6.559   8.993   1.795  0.1561  0.0965 -0.5011
   30LER      H  568   6.641   8.951   1.836  0.5568  0.5104 -0.8644
   30LER     CA  569   6.581   9.122   1.738  0.2359 -0.3857  0.3919
   30LER     HA  570   6.495   9.147   1.676 -0.4727 -0.9079  1.1363
   30LER     CB  571   6.613   9.228   1.848  0.0762 -0.0679  0.5315
   30LER    HB1  572   6.637   9.322   1.798 -0.1795 -0.7539 -0.9447
   30LER    HB2  573   6.700   9.190   1.901  0.1143  2.2593  2.3004
   30LER     CG  574   6.511   9.249   1.961  0.3492 -0.0615  0.3464
   30LER     HG  575   6.502   9.157   2.018 -0.6111 -0.2146 -0.0269
   30LER    CD1  576   6.561   9.360   2.062 -0.4680 -0.3079  0.6788
   30LER   HD11  577   6.656   9.333   2.108  0.3862  1.5442  0.0921
   30LER   HD12  578   6.575   9.454   2.010 -0.2650 -1.7261 -2.0353
   30LER   HD13  579   6.484   9.360   2.140  0.2357 -0.1772  1.3919
   30LER    CD2  580   6.378   9.301   1.907  0.4851 -0.4045 -0.3682
   30LER   HD21  581   6.363   9.239   1.819  0.1087  0.8424 -1.2037
   30LER   HD22  582   6.287   9.288   1.965 -0.2301 -0.2132 -1.4208
   30LER   HD23  583   6.388   9.405   1.877  0.8396 -0.4630 -0.4690
   30LER      C  584   6.701   9.110   1.640  0.0534 -0.5856  0.1097
   30LER      O  585   6.795   9.031   1.659  0.5837 -0.2346  0.5357
   31LER      N  586   6.711   9.204   1.544 -0.0185 -0.0435 -0.1963
   31LER      H  587   6.634   9.266   1.524 -0.2287 -0.4422 -0.6622
   31LER     CA  588   6.840   9.217   1.468  0.1597 -0.3171 -0.0121
   31LER     HA  589   6.884   9.120   1.449  1.5766  0.4952 -1.1053
   31LER     CB  590   6.810   9.291   1.339 -0.9871 -0.4539  0.3239
   31LER    HB1  591   6.869   9.381   1.323 -0.3057 -1.0609 -0.6410
   31LER    HB2  592   6.706   9.324   1.336 -0.6524  0.5972 -0.3769
   31LER     CG  593   6.836   9.201   1.211  0.7550 -0.3676  0.0304
   31LER     HG  594   6.807   9.098   1.232  1.0769 -0.2323  1.1881
   31LER    CD1  595   6.751   9.254   1.095  0.0502 -0.2462  0.1350
   31LER   HD11  596   6.775   9.182   1.018 -0.1629 -1.6281  1.3168
   31LER   HD12  597   6.644   9.265   1.113  0.6551  3.3162  2.7372
   31LER   HD13  598   6.770   9.356   1.061 -2.5056 -0.4673 -2.3399
   31LER    CD2  599   6.984   9.204   1.171 -0.4391 -0.2535  0.0919
   31LER   HD21  600   7.015   9.305   1.146  0.9339  0.1202  2.9256
   31LER   HD22  601   7.044   9.173   1.257  0.1722  1.5069  0.3253
   31LER   HD23  602   6.999   9.143   1.082  0.4271  1.0313 -0.6629
   31LER      C  603   6.946   9.286   1.554 -0.3399 -0.7894 -0.5264
   31LER      O  604   6.990   9.397   1.522  0.5525  0.2238  0.4466
   32LY0      N  605   6.724   7.991   3.109 -0.4904  0.1368  0.7104
   32LY0     H1  606   6.776   8.071   3.077 -3.7764  2.0204 -0.4132
   32LY0     H2  607   6.762   7.959   3.197  0.4934 -0.2432  0.1557
   32LY0     H3  608   6.627   8.020   3.118 -0.2169  0.9876  1.0494
   32LY0     CA  609   6.727   7.875   3.019  0.0860  0.2389  0.0447
   32LY0     HA  610   6.818   7.818   3.040  0.1111  0.5787  0.8826
   32LY0     CB  611   6.616   7.772   3.064  0.3741 -0.6612  0.3204
   32LY0    HB1  612   6.526   7.824   3.032  1.9503  2.8900  1.1358
   32LY0    HB2  613   6.624   7.763   3.172  0.7672  1.1495  0.4888
   32LY0     CG  614   6.652   7.641   3.002 -0.1832 -0.3048 -0.4020
   32LY0    HG1  615   6.751   7.616   3.042  0.4346  1.9494 -0.3814
   32LY0    HG2  616   6.647   7.635   2.894  0.0115 -1.0248 -0.3746
   32LY0     CD  617   6.554   7.532   3.044 -0.3894  0.3408 -0.8128
   32LY0    HD1  618   6.458   7.565   3.083  0.7100  2.2467  0.4725
   32LY0    HD2  619   6.602   7.502   3.137 -1.0476  3.9449  0.8569
   32LY0     CE  620   6.545   7.409   2.946 -0.3430 -0.0374 -0.0759
   32LY0    HE1  621   6.647   7.399   2.908 -0.2467  2.2906 -0.6088
   32LY0    HE2  622   6.478   7.441   2.866  0.0398 -0.8279 -0.7286
   32LY0     NZ  623   6.514   7.279   3.003 -0.2320 -0.3970  0.2564
   32LY0    HZ1  624   6.426   7.282   3.054 -0.2009 -0.4317  0.3114
   32LY0    HZ2  625   6.501   7.205   2.936  0.3231 -1.8932  1.7392
   32LY0    HZ3  626   6.579   7.253   3.076 -1.0532  0.6860  1.4295
   32LY0      C  627   6.720   7.915   2.874 -1.2044  1.0453  0.8226
   32LY0      O  628   6.647   7.856   2.802  0.4957 -0.4480 -0.4552
   33LER      N  629   6.809   7.996   2.830  0.2483  0.0745 -1.3797
   33LER      H  630   6.854   8.047   2.904 -0.4592 -1.7848  0.4144
   33LER     CA  631   6.823   8.042   2.686 -0.3801 -0.2946 -0.2484
   33LER     HA  632   6.874   8.138   2.672 -0.6438 -0.1732 -0.3843
   33LER     CB  633   6.930   7.953   2.624  0.9015 -0.6031  0.1110
   33LER    HB1  634   6.937   7.988   2.522  0.1438  0.6588  0.4608
   33LER    HB2  635   6.891   7.852   2.610 -0.8621  0.1720 -0.9168
   33LER     CG  636   7.062   7.929   2.692 -0.4762  0.3700 -0.5389
   33LER     HG  637   7.043   7.887   2.791  3.4794 -2.5249 -0.7877
   33LER    CD1  638   7.140   7.833   2.607 -0.2729  0.3106 -0.2042
   33LER   HD11  639   7.104   7.730   2.607 -1.5945  0.7186 -2.1211
   33LER   HD12  640   7.137   7.863   2.503  1.3402 -1.5437 -0.8491
   33LER   HD13  641   7.241   7.849   2.644 -0.8256  3.2293  0.2757
   33LER    CD2  642   7.131   8.064   2.712  0.3227  0.5482 -0.2925
   33LER   HD21  643   7.116   8.126   2.623  1.7122  0.3374 -0.6900
   33LER   HD22  644   7.088   8.108   2.802 -1.4815  2.9121 -2.1514
   33LER   HD23  645   7.238   8.051   2.728  0.3834  1.7959  0.5053
   33LER      C  646   6.691   8.052   2.608 -0.5604  0.3660  0.5229
   33LER      O  647   6.662   7.959   2.525 -0.0134  0.3530 -0.9996
   34LY0      N  648   6.128   7.894   2.330 -0.4713 -0.3898  0.4681
   34LY0     H1  649   6.054   7.961   2.314  0.6761  0.2168 -3.2801
   34LY0     H2  650   6.134   7.886   2.430 -1.9069  1.9169  0.8144
   34LY0     H3  651   6.212   7.935   2.292 -0.6517 -1.3907 -1.1123
   34LY0     CA  652   6.110   7.758   2.272 -0.0676  0.7546 -1.0893
   34LY0     HA  653   6.204   7.703   2.282 -0.1732  0.9844  2.6613
   34LY0     CB  654   5.995   7.691   2.352 -0.9114 -0.2492 -0.7564
   34LY0    HB1  655   5.902   7.737   2.318 -0.4972 -0.1333 -1.7717
   34LY0    HB2  656   6.014   7.715   2.457 -2.4435 -0.8496 -0.3221
   34LY0     CG  657   5.982   7.538   2.342  0.9161  0.4612 -0.0213
   34LY0    HG1  658   5.989   7.505   2.238 -0.4085 -1.7682  0.5295
   34LY0    HG2  659   5.884   7.502   2.374  0.1981 -0.0220 -2.5184
   34LY0     CD  660   6.085   7.459   2.425  0.5395 -0.6182 -0.1168
   34LY0    HD1  661   6.076   7.481   2.532 -0.0121 -2.0317  0.1613
   34LY0    HD2  662   6.187   7.475   2.390  1.1552 -2.0813  0.8911
   34LY0     CE  663   6.060   7.310   2.425  0.1426 -0.3041 -0.2657
   34LY0    HE1  664   6.060   7.282   2.320 -0.2755 -0.5083 -0.2136
   34LY0    HE2  665   5.959   7.284   2.455  0.4973 -0.9851  0.3778
   34LY0     NZ  666   6.171   7.227   2.478  0.0855  0.1289  0.4377
   34LY0    HZ1  667   6.160   7.126   2.472  0.9439  0.1029 -1.2841
   34LY0    HZ2  668   6.251   7.253   2.422 -0.4265  1.8447  0.4528
   34LY0    HZ3  669   6.193   7.245   2.575 -2.0101  2.1653  0.6236
   34LY0      C  670   6.092   7.769   2.119  0.3373 -0.3154 -0.1922
   34LY0      O  671   6.098   7.673   2.042 -0.3405 -0.4171 -0.4186
   35LER      N  672   6.041   7.883   2.074  0.4665  0.2893 -0.2600
   35LER      H  673   6.054   7.955   2.144  1.6404 -0.8680  0.7730
   35LER     CA  674   5.972   7.896   1.949 -0.0157  0.2938  0.1090
   35LER     HA  675   5.961   7.800   1.899 -2.0538  0.9329 -0.7777
   35LER     CB  676   5.833   7.962   1.973 -0.7284 -0.3003  0.5912
   35LER    HB1  677   5.780   7.988   1.881  0.1945 -1.0697 -0.1834
   35LER    HB2  678   5.844   8.057   2.025  3.1111  1.0171 -2.1217
   35LER     CG  679   5.752   7.859   2.047 -0.4314  0.0145 -0.3245
   35LER     HG  680   5.806   7.840   2.140  0.7367  0.6528 -0.8590
   35LER    CD1  681   5.615   7.921   2.076  0.9738 -0.2443 -0.5767
   35LER   HD11  682   5.553   7.862   2.142  0.7071  3.2494  2.6230
   35LER   HD12  683   5.629   8.008   2.140  2.1498 -1.2410  0.5772
   35LER   HD13  684   5.563   7.952   1.985  1.5573  1.2693 -0.4158
   35LER    CD2  685   5.742   7.723   1.975 -0.0701  0.0257 -0.5756
   35LER   HD21  686   5.824   7.652   1.981  0.5042  0.8180  1.5906
   35LER   HD22  687   5.650   7.680   2.015 -0.3441  2.1978  1.3331
   35LER   HD23  688   5.726   7.738   1.868  0.6343  0.1571 -0.6699
   35LER      C  689   6.053   7.978   1.854 -0.2891 -0.7394 -0.1145
   35LER      O  690   6.080   8.100   1.886  0.5049  0.5249  0.2332
   36LYR      N  691   6.106   7.915   1.755 -0.5229  0.0192  0.0129
   36LYR      H  692   6.071   7.822   1.738  2.8132 -1.4926  0.5500
   36LYR     CA  693   6.186   7.970   1.640 -0.0588 -0.3603 -0.4645
   36LYR     HA  694   6.254   8.043   1.683  0.8624  0.0461 -2.4690
   36LYR     CB  695   6.272   7.859   1.580 -0.3274  0.1137 -0.3590
   36LYR    HB1  696   6.338   7.902   1.505  1.1995 -1.1364  0.2165
   36LYR    HB2  697   6.215   7.777   1.538 -1.1692 -0.0685  1.0629
   36LYR     CG  698   6.371   7.807   1.696  0.3827  0.0608  0.7123
   36LYR    HG1  699   6.306   7.760   1.769 -0.4034  0.4244  0.2705
   36LYR    HG2  700   6.418   7.888   1.751  1.7138  0.3222 -0.6977
   36LYR     CD  701   6.482   7.709   1.663 -0.3782 -1.4102 -0.1503
   36LYR    HD1  702   6.526   7.676   1.756 -2.2612  1.3630  1.8733
   36LYR    HD2  703   6.547   7.767   1.597 -0.5457 -0.0657  0.8200
   36LYR     CE  704   6.429   7.590   1.594 -0.3693  0.3916 -0.0871
   36LYR    HE1  705   6.367   7.631   1.515 -0.4564  1.5257  0.5421
   36LYR    HE2  706   6.374   7.535   1.670 -1.4453  0.4478 -0.8127
   36LYR     NZ  707   6.541   7.514   1.539  0.1381 -0.0414 -0.4914
   36LYR    HZ1  708   6.605   7.483   1.610 -1.4564  0.4924  1.2480
   36LYR      C  709   6.109   8.059   1.538 -0.2117 -0.2361  0.3372
   36LYR      O  710   6.158   8.090   1.432 -0.2730 -0.2510  0.5233
   37LER      N  711   5.983   8.101   1.570  0.2903  1.1905 -0.6156
   37LER      H  712   5.950   8.085   1.665 -1.0346  2.4006 -0.8373
   37LER     CA  713   5.883   8.128   1.465 -0.4797  0.3811 -0.4022
   37LER     HA  714   5.916   8.066   1.382  2.7738  0.0433  0.9805
   37LER     CB  715   5.741   8.097   1.516 -0.8312  0.3021  0.2457
   37LER    HB1  716   5.718   8.179   1.585 -0.8220  0.9272 -0.4820
   37LER    HB2  717   5.743   7.999   1.563  0.4941  0.6092  0.8612
   37LER     CG  718   5.623   8.093   1.419  0.4410  0.0324 -0.3666
   37LER     HG  719   5.610   8.194   1.381 -0.0924  0.1340  0.0841
   37LER    CD1  720   5.638   7.999   1.305  0.0865 -0.2483  0.1144
   37LER   HD11  721   5.675   7.901   1.335  0.2244  0.0318  0.9076
   37LER   HD12  722   5.546   7.991   1.247 -2.4861 -0.6886  3.8515
   37LER   HD13  723   5.715   8.048   1.246 -0.4119 -1.3506 -1.5179
   37LER    CD2  724   5.499   8.058   1.496 -0.1854  0.2268 -0.3989
   37LER   HD21  725   5.414   8.088   1.435  0.7303  0.2119 -1.7089
   37LER   HD22  726   5.494   7.951   1.520 -3.5777  0.0279 -1.4807
   37LER   HD23  727   5.491   8.117   1.587 -0.5323 -1.1959  0.5433
   37LER      C  728   5.896   8.275   1.415  0.2332 -0.5927 -0.1225
   37LER      O  729   5.848   8.312   1.305  0.1528  0.4439 -0.4369
   38LER      N  730   5.961   8.367   1.488 -0.7862 -0.1653  0.0516
   38LER      H  731   5.998   8.335   1.576 -1.4258 -1.0082  0.0250
   38LER     CA  732   5.981   8.508   1.450 -0.4479 -0.2524  0.3211
   38LER     HA  733   5.927   8.542   1.362 -3.1731  1.6402  2.5231
   38LER     CB  734   5.931   8.599   1.557 -0.0556  0.0748 -0.4380
   38LER    HB1  735   5.961   8.699   1.524 -1.1179  0.0051 -1.7223
   38LER    HB2  736   5.987   8.588   1.649  0.9122 -0.2968 -1.0436
   38LER     CG  737   5.778   8.616   1.575 -0.2868  0.4741 -0.3489
   38LER     HG  738   5.735   8.532   1.630  0.7676  0.2716  0.1921
   38LER    CD1  739   5.748   8.740   1.650 -0.1696 -0.2103 -0.2514
   38LER   HD11  740   5.641   8.745   1.675  0.1962  2.6683  1.1285
   38LER   HD12  741   5.802   8.742   1.745 -2.4445 -1.8338  1.2072
   38LER   HD13  742   5.765   8.834   1.599  0.2721  1.5204  2.8191
   38LER    CD2  743   5.701   8.620   1.441 -0.4405  0.0328  0.0358
   38LER   HD21  744   5.593   8.624   1.454 -0.4191 -2.1300  1.1866
   38LER   HD22  745   5.732   8.712   1.390 -1.2563  1.1300  1.4481
   38LER   HD23  746   5.721   8.532   1.381 -0.6907 -0.0108  0.0169
   38LER      C  747   6.122   8.544   1.419  0.3223 -0.7026  0.7501
   38LER      O  748   6.159   8.622   1.333 -0.0929 -0.0362  0.8928
   39LY0      N  749   6.427   7.154   1.094 -0.2491 -0.7547 -0.8606
   39LY0     H1  750   6.482   7.214   1.034  0.6060 -1.2914 -0.6353
   39LY0     H2  751   6.392   7.087   1.027 -1.3613 -0.4660 -0.5823
   39LY0     H3  752   6.344   7.197   1.131  0.5312 -1.4368  1.9910
   39LY0     CA  753   6.515   7.084   1.189  0.0818 -0.6862 -0.3775
   39LY0     HA  754   6.453   7.007   1.234 -0.7517 -0.9998 -1.9819
   39LY0     CB  755   6.637   7.024   1.126 -0.6203 -0.8727  0.2812
   39LY0    HB1  756   6.702   7.103   1.088 -0.4067 -1.0849  0.1992
   39LY0    HB2  757   6.599   6.954   1.051 -0.7184 -1.6816  1.0694
   39LY0     CG  758   6.726   6.931   1.205 -1.2520 -0.2882 -0.2479
   39LY0    HG1  759   6.667   6.843   1.230 -0.1228 -0.9486  0.1311
   39LY0    HG2  760   6.764   6.990   1.288 -0.7478 -0.0345 -0.6597
   39LY0     CD  761   6.844   6.880   1.116 -0.1687  0.1179 -0.3276
   39LY0    HD1  762   6.897   6.965   1.074  1.4661 -0.0493  1.3112
   39LY0    HD2  763   6.800   6.822   1.034 -0.9222 -0.4922  0.4969
   39LY0     CE  764   6.938   6.790   1.193 -0.0982 -0.1654 -0.0504
   39LY0    HE1  765   6.893   6.693   1.213 -0.9722  0.1814 -0.2827
   39LY0    HE2  766   6.958   6.835   1.290  1.1072 -1.8834  0.5426
   39LY0     NZ  767   7.061   6.765   1.118 -0.2227 -0.2885 -0.1836
   39LY0    HZ1  768   7.118   6.696   1.167  0.5657 -0.0995 -0.8137
   39LY0    HZ2  769   7.037   6.725   1.029  0.7435 -2.2341  0.3705
   39LY0    HZ3  770   7.116   6.847   1.099  0.7774 -0.6071  1.1722
   39LY0      C  771   6.550   7.180   1.303 -0.7412  0.0221  0.2490
   39LY0      O  772   6.513   7.150   1.421  0.6170 -0.6036 -0.1069
   40LER      N  773   6.619   7.293   1.273 -0.1073 -0.5651  0.5805
   40LER      H  774   6.627   7.323   1.177  0.2412  0.4606  0.9148
   40LER     CA  775   6.669   7.396   1.369  0.5269  0.1631 -0.4032
   40LER     HA  776   6.701   7.340   1.458 -2.4180 -0.7607  0.2031
   40LER     CB  777   6.781   7.468   1.301 -0.5877 -0.7137 -0.6030
   40LER    HB1  778   6.790   7.563   1.353  0.4602 -1.6234  0.9464
   40LER    HB2  779   6.753   7.487   1.197 -1.3170 -0.5352 -0.3775
   40LER     CG  780   6.926   7.415   1.325  0.0913 -0.5803 -0.6235
   40LER     HG  781   6.940   7.406   1.434  0.5176  0.4038 -0.5818
   40LER    CD1  782   6.956   7.288   1.237  0.0397 -0.3484  0.2429
   40LER   HD11  783   7.046   7.230   1.257 -0.3058 -0.8324  0.4307
   40LER   HD12  784   6.872   7.219   1.253  0.0735  0.0686  2.5797
   40LER   HD13  785   6.956   7.320   1.133  0.9295 -2.1255 -0.3539
   40LER    CD2  786   7.028   7.518   1.275 -0.5690 -0.1840  0.0940
   40LER   HD21  787   7.128   7.492   1.309 -0.5350  0.8367  0.8139
   40LER   HD22  788   7.029   7.522   1.166 -1.1487  0.4219  0.0992
   40LER   HD23  789   7.003   7.613   1.322 -0.6283 -0.2887  0.2747
   40LER      C  790   6.555   7.492   1.410  0.2382  0.6379  0.0469
   40LER      O  791   6.477   7.542   1.328  0.2515  0.0036 -0.0875
   41U      O5'  792   6.572   7.718   2.479 -0.3989 -0.3106 -0.1209
   41U      H5T  793   6.616   7.803   2.485  1.3291 -1.1830  0.1782
   41U      C5'  794   6.448   7.745   2.412 -0.9035 -0.3207 -0.8420
   41U     H5'1  795   6.420   7.847   2.435  0.3455 -0.3682  1.0334
   41U     H5'2  796   6.366   7.684   2.452 -0.8017 -0.6294 -1.1010
   41U      C4'  797   6.449   7.717   2.257 -0.4064 -0.6888  0.6053
   41U      H4'  798   6.358   7.758   2.212  0.4792  0.9310  0.2057
   41U      O4'  799   6.559   7.797   2.200  0.3401  0.2301 -0.4056
   41U      C1'  800   6.612   7.736   2.081  0.0360 -0.2629 -0.3598
   41U      H1'  801   6.599   7.803   1.996  0.1889 -0.3760 -0.4726
   41U       N1  802   6.755   7.695   2.108  0.5892  0.2863  0.3663
   41U       C6  803   6.798   7.646   2.230  0.3969 -0.7887  1.0130
   41U       H6  804   6.741   7.642   2.322  1.1947  0.2567  1.5820
   41U       C5  805   6.923   7.609   2.249 -0.6949 -0.3570 -0.6374
   41U       H5  806   6.958   7.586   2.349 -1.3781 -0.7336 -0.4818
   41U       C4  807   7.026   7.626   2.148 -0.1743  1.0693  0.1160
   41U       O4  808   7.147   7.597   2.156 -0.1894 -0.2484  0.2051
   41U       N3  809   6.978   7.672   2.028  0.4563 -0.3221 -0.2089
   41U       H3  810   7.041   7.685   1.950  0.9664 -1.4978 -0.0121
   41U       C2  811   6.844   7.693   2.000  0.1937 -0.6625  0.3452
   41U       O2  812   6.817   7.715   1.880  0.0534 -0.0463  0.1472
   41U      C3'  813   6.463   7.575   2.198 -0.0317 -0.7348 -0.0574
   41U      H3'  814   6.544   7.531   2.255 -0.3342 -1.4061 -0.1417
   41U      C2'  815   6.520   7.614   2.066 -0.1492  0.3739  0.2536
   41U     H2'1  816   6.582   7.533   2.028  1.1597  1.1623  0.6224
   41U      O2'  817   6.415   7.648   1.973 -0.6063  0.4503  0.5127
   41U     HO'2  818   6.331   7.614   2.007 -0.8592  0.3020 -0.2282
   41U      O3'  819   6.346   7.501   2.189 -0.3277 -0.3431  0.1121
   42U        P  820   6.343   7.343   2.185 -0.0841  0.0128 -0.1783
   42U      O1P  821   6.197   7.301   2.169 -0.3871 -0.2952 -0.0641
   42U      O2P  822   6.400   7.293   2.312  0.1043  0.2723  0.4689
   42U      O5'  823   6.426   7.303   2.061  0.3930  0.4497  0.3552
   42U      C5'  824   6.373   7.311   1.930 -0.4151  0.0554  0.0692
   42U     H5'1  825   6.334   7.412   1.917 -1.0359 -0.0949  0.7194
   42U     H5'2  826   6.288   7.243   1.924 -0.2831 -0.1554  0.5036
   42U      C4'  827   6.485   7.281   1.830  0.0695  1.0574 -0.3728
   42U      H4'  828   6.457   7.306   1.727 -0.5554  3.2969  0.2723
   42U      O4'  829   6.599   7.351   1.871 -0.1470 -0.6172  0.3896
   42U      C1'  830   6.718   7.288   1.840 -0.7856  0.7044  0.3533
   42U      H1'  831   6.759   7.337   1.752  3.6369  1.2138  2.4251
   42U       N1  832   6.826   7.289   1.939  0.2068 -0.5772 -0.8165
   42U       C6  833   6.803   7.326   2.068  0.8927 -0.2321  0.5052
   42U       H6  834   6.703   7.349   2.100  0.9872  0.2145  0.4821
   42U       C5  835   6.899   7.314   2.160  0.7390  0.0773 -0.8833
   42U       H5  836   6.873   7.334   2.263 -0.6913  1.9903 -1.5728
   42U       C4  837   7.029   7.259   2.128  0.1232 -0.6791  0.7962
   42U       O4  838   7.113   7.233   2.214 -0.6546 -0.1465  1.0855
   42U       N3  839   7.050   7.248   1.992 -0.2234  0.0893  0.1207
   42U       H3  840   7.150   7.252   1.978  0.0054 -0.3433  1.4831
   42U       C2  841   6.954   7.266   1.892 -0.3832 -0.1961 -0.2794
   42U       O2  842   7.000   7.277   1.779 -0.2560 -0.1699  0.0308
   42U      C3'  843   6.535   7.135   1.839  1.0127  0.0265 -0.3548
   42U      H3'  844   6.538   7.089   1.938  0.8650  1.7550  0.4774
   42U      C2'  845   6.682   7.148   1.803 -0.1554 -0.2933  0.1441
   42U     H2'1  846   6.747   7.073   1.846  1.5258  1.1936  0.3087
   42U      O2'  847   6.694   7.145   1.665  0.3898  0.0478 -0.0900
   42U     HO'2  848   6.640   7.069   1.641  0.5049 -0.7806  2.0291
   42U      O3'  849   6.465   7.041   1.760  0.2730  0.0947  0.7207
   43A        P  850   6.488   6.879   1.773  0.2421 -0.3053 -0.2408
   43A      O1P  851   6.388   6.812   1.683 -0.1523  0.1988 -0.0574
   43A      O2P  852   6.484   6.846   1.916 -0.2461  0.5409 -0.8010
   43A      O5'  853   6.632   6.840   1.720  0.0066  0.0547 -0.1181
   43A      C5'  854   6.654   6.807   1.579 -0.3022  0.1564 -0.8102
   43A     H5'1  855   6.628   6.883   1.505 -0.7035 -0.8593 -1.7496
   43A     H5'2  856   6.606   6.714   1.548  1.6600 -0.0163 -3.7418
   43A      C4'  857   6.803   6.779   1.563  0.3883 -0.0670  0.1265
   43A      H4'  858   6.826   6.753   1.459 -1.1346 -0.9502 -0.0090
   43A      O4'  859   6.884   6.886   1.599  0.1734  0.0868 -0.0418
   43A      C1'  860   7.012   6.833   1.636 -0.6500 -0.0198 -0.0985
   43A      H1'  861   7.092   6.858   1.567  0.0255  0.4307  0.8228
   43A       N9  862   7.057   6.867   1.779 -0.3758 -0.2808  0.0603
   43A       C8  863   6.978   6.909   1.886 -0.4636 -0.5465  0.0559
   43A       H8  864   6.871   6.924   1.877 -0.3630  0.1203 -0.0840
   43A       N7  865   7.045   6.930   1.992  0.0155  0.1333  0.6270
   43A       C5  866   7.176   6.903   1.958 -1.2642  0.2900  0.0755
   43A       C6  867   7.302   6.914   2.017 -0.1975  0.0676 -0.1509
   43A       N6  868   7.323   6.957   2.137 -0.2581 -0.1498  0.3669
   43A      H61  869   7.244   6.995   2.187 -0.2690  0.8138 -0.3584
   43A      H62  870   7.418   6.981   2.160 -1.4409  2.3161  3.2938
   43A       N1  871   7.416   6.882   1.955 -0.5428  0.4843 -1.0812
   43A       C2  872   7.405   6.850   1.829 -0.2566  0.1089  0.1342
   43A       H2  873   7.496   6.829   1.776 -1.4270 -0.5891 -1.6886
   43A       N3  874   7.300   6.841   1.751  0.6909  0.2946 -0.8640
   43A       C4  875   7.184   6.861   1.827 -0.7928  0.3290  0.1133
   43A      C3'  876   6.845   6.663   1.651 -0.3782 -0.6225  0.3686
   43A      H3'  877   6.815   6.692   1.751 -0.0035 -0.9141  0.5677
   43A      C2'  878   6.991   6.683   1.625  0.9401  0.3172 -0.5646
   43A     H2'1  879   7.045   6.623   1.699  0.2085 -0.9918 -1.0495
   43A      O2'  880   7.032   6.638   1.497 -0.1891 -0.4129 -0.3973
   43A     HO'2  881   7.052   6.544   1.492 -0.9415 -0.5596 -0.7269
   43A      O3'  882   6.806   6.535   1.623  0.1542  0.0481 -0.3830
   44A        P  883   6.803   6.426   1.736  0.1746 -0.1409 -0.0659
   44A      O1P  884   6.729   6.311   1.677  0.1794  0.0420 -0.1852
   44A      O2P  885   6.754   6.477   1.866 -0.3740 -0.2790  0.0307
   44A      O5'  886   6.950   6.386   1.764 -0.5533 -0.6437 -0.1801
   44A      C5'  887   7.024   6.319   1.669 -0.6718  0.3717  0.9903
   44A     H5'1  888   7.013   6.378   1.578  1.5228  0.5815  0.8005
   44A     H5'2  889   6.986   6.221   1.639  0.3193  0.4692 -0.7534
   44A      C4'  890   7.170   6.306   1.702  0.2037  0.1981  0.2233
   44A      H4'  891   7.208   6.245   1.620 -1.6230  0.7978 -1.1429
   44A      O4'  892   7.238   6.427   1.727 -0.0483 -0.2240 -0.0523
   44A      C1'  893   7.330   6.401   1.837  0.1630  0.4497  0.2497
   44A      H1'  894   7.428   6.434   1.801 -0.6449 -0.1623 -2.7679
   44A       N9  895   7.286   6.480   1.954 -0.3352 -0.7104 -0.0708
   44A       C8  896   7.170   6.543   1.992  0.5086 -0.3187  0.5029
   44A       H8  897   7.080   6.544   1.933  0.8591  1.4646 -0.0603
   44A       N7  898   7.170   6.607   2.103  0.7203  0.4398  0.9602
   44A       C5  899   7.302   6.593   2.145 -0.2855 -0.3986  0.3234
   44A       C6  900   7.381   6.628   2.254  0.2856 -0.0071 -0.0877
   44A       N6  901   7.336   6.706   2.356 -0.2330  0.0893  0.2086
   44A      H61  902   7.242   6.741   2.367 -0.1871  0.6995 -1.2018
   44A      H62  903   7.409   6.719   2.425 -1.7771 -4.3238  3.1336
   44A       N1  904   7.504   6.585   2.278 -0.3206 -0.2594  0.5386
   44A       C2  905   7.557   6.512   2.177  0.0106  0.9075  0.1454
   44A       H2  906   7.657   6.470   2.184 -0.6457 -0.7291  0.1506
   44A       N3  907   7.499   6.468   2.065  0.3003  0.1167 -0.9557
   44A       C4  908   7.371   6.508   2.062  0.0099 -0.4489  0.4450
   44A      C3'  909   7.188   6.218   1.828  0.3455  0.2443 -0.4142
   44A      H3'  910   7.129   6.262   1.908  1.4510  1.8382 -0.4327
   44A      C2'  911   7.334   6.248   1.862  0.4706  0.3697  0.4358
   44A     H2'1  912   7.355   6.233   1.968 -0.5900 -1.9593  0.3739
   44A      O2'  913   7.436   6.181   1.786  0.3173 -0.2374 -0.0891
   44A     HO'2  914   7.523   6.214   1.810  0.5119 -0.7963 -0.0135
   44A      O3'  915   7.157   6.081   1.811 -0.1867  0.4377 -0.0900
   45U        P  916   7.117   5.987   1.935 -0.8167 -0.4450  0.3657
   45U      O1P  917   7.149   5.845   1.903  0.9462 -0.1164  0.2743
   45U      O2P  918   6.980   6.025   1.981  0.7087 -0.0896  0.0336
   45U      O5'  919   7.209   6.026   2.053 -0.1490 -0.2999  0.1193
   45U      C5'  920   7.340   5.975   2.076 -0.0219 -0.4529 -0.7512
   45U     H5'1  921   7.406   5.997   1.993  0.0741 -2.4679 -1.2812
   45U     H5'2  922   7.339   5.866   2.088 -1.4335 -0.6081 -1.8830
   45U      C4'  923   7.394   6.024   2.202 -0.4191  1.3683 -0.3389
   45U      H4'  924   7.502   6.007   2.205 -0.4672  1.1489  1.6161
   45U      O4'  925   7.365   6.159   2.217  0.5198 -0.0109  0.1365
   45U      C1'  926   7.386   6.190   2.356 -0.4387 -0.1748 -0.1557
   45U      H1'  927   7.487   6.229   2.368 -0.0832 -1.1454  0.0951
   45U       N1  928   7.291   6.301   2.395 -0.4157 -0.0293 -0.0516
   45U       C6  929   7.175   6.339   2.334  0.5416  0.4154  0.7071
   45U       H6  930   7.152   6.289   2.241 -0.1910 -1.3379  1.7856
   45U       C5  931   7.090   6.430   2.393  0.5925 -0.1494 -0.1898
   45U       H5  932   6.992   6.445   2.350 -0.4430 -0.4301  1.9031
   45U       C4  933   7.114   6.490   2.520  0.4613 -0.3722  0.5953
   45U       O4  934   7.048   6.572   2.579  0.4934 -0.3164 -0.2773
   45U       N3  935   7.242   6.465   2.563 -0.3607  0.4048  0.1707
   45U       H3  936   7.281   6.514   2.643  2.2265  0.7738 -1.2067
   45U       C2  937   7.327   6.372   2.507 -1.0856 -0.3245  0.0297
   45U       O2  938   7.434   6.350   2.568 -0.2220 -0.5735  0.4880
   45U      C3'  939   7.318   5.959   2.323 -0.3413  0.0993  1.1576
   45U      H3'  940   7.212   5.956   2.300 -0.4681 -2.7866  1.7530
   45U      C2'  941   7.366   6.057   2.433 -0.1605  0.0962  0.3759
   45U     H2'1  942   7.288   6.063   2.508 -0.0130 -1.2652  0.6629
   45U      O2'  943   7.493   6.014   2.483  0.3400  0.4880  0.4236
   45U     HO'2  944   7.480   5.929   2.525  0.4163  0.1337 -0.2503
   45U      O3'  945   7.361   5.822   2.347  0.1079 -0.0649  0.2615
   46U        P  946   7.277   5.728   2.448 -0.1135 -0.3456  0.4109
   46U      O1P  947   7.314   5.584   2.419 -0.5352 -0.0990 -0.1138
   46U      O2P  948   7.135   5.769   2.437 -0.2962 -0.2080  0.3958
   46U      O5'  949   7.343   5.769   2.587 -0.4644 -0.0145  0.5819
   46U      C5'  950   7.455   5.709   2.629  0.6085  0.2890 -0.0528
   46U     H5'1  951   7.527   5.724   2.549 -0.7255  1.2179 -1.1431
   46U     H5'2  952   7.439   5.604   2.655  0.6399  0.4162  0.5001
   46U      C4'  953   7.512   5.767   2.757  0.4627 -0.1150  0.2384
   46U      H4'  954   7.610   5.723   2.774  0.2899 -0.9378 -0.8307
   46U      O4'  955   7.530   5.909   2.741 -0.0086 -0.3767  0.0637
   46U      C1'  956   7.526   5.977   2.871  0.1093 -0.6431  1.6877
   46U      H1'  957   7.624   6.020   2.894  0.4329 -1.3507  1.6637
   46U       N1  958   7.419   6.081   2.878 -0.4494  0.2157  0.3603
   46U       C6  959   7.306   6.079   2.795  0.5600  0.8809 -0.7576
   46U       H6  960   7.294   5.996   2.727  0.8323  1.2601 -1.2754
   46U       C5  961   7.218   6.179   2.798 -0.2642 -0.2786  0.6285
   46U       H5  962   7.132   6.179   2.733 -1.4894 -0.5895  2.1795
   46U       C4  963   7.242   6.291   2.877 -0.3030  0.2859 -0.1036
   46U       O4  964   7.166   6.383   2.888 -0.1537  0.6338  0.2888
   46U       N3  965   7.359   6.298   2.950 -0.5348 -0.9475  0.5021
   46U       H3  966   7.358   6.373   3.018 -0.8367  0.8003 -1.3286
   46U       C2  967   7.451   6.195   2.948  0.8595 -0.1206 -0.9246
   46U       O2  968   7.545   6.200   3.030 -0.2820 -0.0012 -0.2245
   46U      C3'  969   7.436   5.756   2.887  0.4020 -0.3664 -0.1936
   46U      H3'  970   7.333   5.778   2.858  0.3156 -0.1720  0.2584
   46U      C2'  971   7.501   5.866   2.971  0.4520  0.1446 -0.5098
   46U     H2'1  972   7.426   5.901   3.041  0.0062  0.3665 -1.0899
   46U      O2'  973   7.620   5.824   3.035 -0.1127  0.7714  0.6551
   46U     HO'2  974   7.620   5.729   3.026  0.2431  0.7013  1.3164
   46U      O3'  975   7.446   5.626   2.952  0.2678  0.0935 -0.0033
   47A        P  976   7.337   5.576   3.053  0.1957  0.4139  0.4632
   47A      O1P  977   7.372   5.435   3.077  0.1095 -0.2067 -0.5133
   47A      O2P  978   7.200   5.612   3.014  0.5331 -0.4872 -0.3258
   47A      O5'  979   7.366   5.661   3.184  0.4452  0.6595  0.3910
   47A      C5'  980   7.468   5.635   3.280  0.7173 -0.2549  0.2624
   47A     H5'1  981   7.560   5.623   3.224 -1.2223 -1.0075 -3.0554
   47A     H5'2  982   7.465   5.534   3.320  1.3023 -2.1385 -3.9958
   47A      C4'  983   7.470   5.752   3.382  0.3403 -0.2320 -0.2324
   47A      H4'  984   7.554   5.741   3.452  0.6698  0.5262 -0.4941
   47A      O4'  985   7.476   5.878   3.312  0.4855  0.7030  0.1870
   47A      C1'  986   7.401   5.976   3.380 -0.4009  0.2547  0.3556
   47A      H1'  987   7.467   6.057   3.412  0.0997 -0.5633  1.5116
   47A       N9  988   7.291   6.023   3.299 -0.0876 -0.6743 -0.8804
   47A       C8  989   7.227   5.961   3.194  0.9134 -0.3065 -0.4524
   47A       H8  990   7.245   5.859   3.162 -0.8417 -0.4464 -1.1082
   47A       N7  991   7.139   6.037   3.129  0.0912 -0.3551 -0.1681
   47A       C5  992   7.142   6.150   3.207  0.0669 -0.5451  0.0288
   47A       C6  993   7.068   6.274   3.206 -0.4487 -0.7851 -0.4956
   47A       N6  994   6.980   6.314   3.116 -0.4080 -0.4735  0.1708
   47A      H61  995   6.963   6.260   3.032  1.7658 -1.8029  0.5178
   47A      H62  996   6.929   6.400   3.128 -2.0735 -1.1459 -1.5563
   47A       N1  997   7.080   6.364   3.308 -0.3861 -0.0183 -0.2873
   47A       C2  998   7.176   6.346   3.401 -0.2559 -0.1542 -0.4174
   47A       H2  999   7.186   6.417   3.482 -0.5574 -0.3119 -0.2412
   47A       N3 1000   7.259   6.240   3.405  0.1898 -0.2140  0.1732
   47A       C4 1001   7.233   6.145   3.308 -0.2281  0.4524  0.2230
   47A      C3' 1002   7.333   5.753   3.451  0.3860 -0.2912 -0.1162
   47A      H3' 1003   7.254   5.735   3.378  0.7073 -0.5608 -0.4022
   47A      C2' 1004   7.347   5.903   3.499 -0.7714  0.0940 -0.0164
   47A     H2'1 1005   7.253   5.951   3.527 -0.3496  0.5087  0.6983
   47A      O2' 1006   7.429   5.913   3.612 -0.5872 -0.3200 -0.0162
   47A     HO'2 1007   7.411   5.840   3.671 -2.2137  0.1313  0.1107
   47A      O3' 1008   7.326   5.663   3.565 -0.2778  0.3621  0.2151
   48U        P 1009   7.177   5.629   3.622  0.1512 -0.0188 -0.1041
   48U      O1P 1010   7.191   5.503   3.695 -0.2172 -0.2273 -0.1082
   48U      O2P 1011   7.074   5.638   3.512 -0.2812 -0.2917  0.3207
   48U      O5' 1012   7.137   5.741   3.739 -0.3316 -0.2631  0.4812
   48U      C5' 1013   7.199   5.754   3.860 -0.0404  0.8683 -0.2053
   48U     H5'1 1014   7.307   5.747   3.848 -0.1004 -1.3314  0.1743
   48U     H5'2 1015   7.162   5.680   3.931 -0.2388  1.3823  0.2445
   48U      C4' 1016   7.153   5.895   3.912 -0.1112  0.3088  0.2004
   48U      H4' 1017   7.208   5.906   4.006  0.7952  0.8390 -0.3722
   48U      O4' 1018   7.182   6.006   3.828 -0.0724 -0.3905  0.2018
   48U      C1' 1019   7.078   6.100   3.827 -0.2907 -0.1108  0.2157
   48U      H1' 1020   7.109   6.199   3.859  2.6887 -1.4544  1.7943
   48U       N1 1021   7.021   6.116   3.688  0.2827 -0.2137 -0.5169
   48U       C6 1022   7.021   6.015   3.602  0.1242  0.2493  0.6389
   48U       H6 1023   7.072   5.924   3.628  0.0211  0.0889  0.2902
   48U       C5 1024   6.950   6.015   3.481  0.0167  0.7054 -0.5860
   48U       H5 1025   6.955   5.924   3.424  0.3636  0.3187  0.0520
   48U       C4 1026   6.881   6.141   3.442  0.8250 -0.1195  0.8822
   48U       O4 1027   6.824   6.153   3.333 -0.4704 -0.6480 -0.0009
   48U       N3 1028   6.894   6.244   3.529 -0.4996  0.4419 -0.0044
   48U       H3 1029   6.835   6.322   3.505 -1.1125 -0.3239 -1.0398
   48U       C2 1030   6.955   6.237   3.655  0.2945 -0.4399  0.6330
   48U       O2 1031   6.949   6.335   3.725 -0.9830  0.1671 -0.3671
   48U      C3' 1032   7.000   5.896   3.938  0.2480  0.4995 -0.4449
   48U      H3' 1033   6.947   5.841   3.861  0.2409  0.6669 -0.5597
   48U      C2' 1034   6.977   6.044   3.928 -0.2322  0.8461  0.3674
   48U     H2'1 1035   6.880   6.071   3.888 -0.0730 -0.3169 -0.8621
   48U      O2' 1036   7.017   6.108   4.048 -0.4140  0.1410 -0.5005
   48U     HO'2 1037   7.026   6.046   4.121  2.5045 -0.9795 -1.6956
   48U      O3' 1038   6.965   5.858   4.068 -0.0564 -0.8093  0.2870
   49C        P 1039   6.820   5.808   4.100 -0.2029 -0.2658  0.1721
   49C      O1P 1040   6.815   5.758   4.239 -0.1327 -0.3786  0.3323
   49C      O2P 1041   6.779   5.707   4.005 -0.2825  0.5180  0.0158
   49C      O5' 1042   6.726   5.934   4.094  0.0843  0.4749 -0.3168
   49C      C5' 1043   6.721   6.040   4.186  0.0003 -0.0072  0.4122
   49C     H5'1 1044   6.823   6.079   4.188  0.4212 -1.0065 -0.6681
   49C     H5'2 1045   6.692   6.008   4.286 -1.9584  2.1070  0.5956
   49C      C4' 1046   6.622   6.149   4.156  0.1488 -0.6880 -0.8644
   49C      H4' 1047   6.629   6.226   4.233  3.6456  0.9813 -2.6295
   49C      O4' 1048   6.657   6.224   4.037  0.6938 -0.0107  0.7988
   49C      C1' 1049   6.539   6.264   3.973  0.3179  0.0359 -0.6628
   49C      H1' 1050   6.539   6.371   3.956 -1.5798  0.3612  1.0177
   49C       N1 1051   6.516   6.199   3.842 -0.1065  0.3803  0.3204
   49C       C6 1052   6.577   6.085   3.810  0.6606  0.3477 -0.7935
   49C       H6 1053   6.628   6.031   3.888 -1.0064 -1.3408 -0.7978
   49C       C5 1054   6.575   6.037   3.688  0.6649  0.0350  0.4055
   49C       H5 1055   6.633   5.948   3.667 -1.3402 -1.8586  2.3357
   49C       C4 1056   6.501   6.118   3.593  0.4823 -0.4120 -0.2710
   49C       N4 1057   6.501   6.085   3.467  0.6083  0.5789  0.4857
   49C      H41 1058   6.552   6.005   3.433 -0.3167 -0.1916  0.8618
   49C      H42 1059   6.456   6.150   3.404 -0.1737 -1.4845 -1.2195
   49C       N3 1060   6.442   6.235   3.620 -0.3092  0.6744  0.1790
   49C       C2 1061   6.448   6.272   3.753  0.0735  0.4528  0.4421
   49C       O2 1062   6.376   6.372   3.790 -0.3703  0.0163  0.1182
   49C      C3' 1063   6.478   6.103   4.142 -0.0003 -0.1572 -0.4624
   49C      H3' 1064   6.474   6.011   4.084  0.6082 -0.4659 -0.0264
   49C      C2' 1065   6.425   6.224   4.065  0.3060 -0.4901 -0.6384
   49C     H2'1 1066   6.340   6.199   4.003  1.7923  0.3766 -3.1499
   49C      O2' 1067   6.394   6.335   4.149 -0.3393 -0.3108 -0.5298
   49C     HO'2 1068   6.471   6.376   4.188  0.8322 -4.0542  1.5019
   49C      O3' 1069   6.411   6.088   4.266 -0.5151 -0.1426 -0.2184
   50U        P 1070   6.281   5.998   4.266 -0.2255  0.2623  0.1695
   50U      O1P 1071   6.231   5.997   4.407 -0.3351  0.3793 -0.0847
   50U      O2P 1072   6.324   5.881   4.195  0.8188 -0.0855 -0.5326
   50U      O5' 1073   6.172   6.078   4.175 -0.0796 -0.1285 -0.0883
   50U      C5' 1074   6.115   6.200   4.222 -0.2455  0.5985 -0.7884
   50U     H5'1 1075   6.203   6.256   4.253  0.5905 -1.1351  0.0688
   50U     H5'2 1076   6.055   6.176   4.309  2.8918 -1.4582  0.9782
   50U      C4' 1077   6.033   6.262   4.105  0.0003 -0.4085 -0.1957
   50U      H4' 1078   6.003   6.359   4.145  3.8884  1.1242 -0.5556
   50U      O4' 1079   6.110   6.294   3.987 -0.4325  0.7215  0.1099
   50U      C1' 1080   6.014   6.297   3.875  0.3251  0.9828  0.2501
   50U      H1' 1081   6.010   6.398   3.834 -0.6669  0.8427 -0.0186
   50U       N1 1082   6.068   6.202   3.769 -0.0641 -0.6694  0.6395
   50U       C6 1083   6.146   6.094   3.802  0.4784 -0.4527 -0.5572
   50U       H6 1084   6.161   6.072   3.907 -0.0837 -0.7779 -0.5394
   50U       C5 1085   6.182   6.009   3.704 -0.6349 -0.1090  0.6911
   50U       H5 1086   6.246   5.926   3.728  0.1756  0.7001  1.4147
   50U       C4 1087   6.167   6.041   3.565 -0.0284 -0.5382  0.8347
   50U       O4 1088   6.213   5.979   3.466  0.5616  0.5702  0.0950
   50U       N3 1089   6.091   6.150   3.540 -0.1052 -0.2290 -0.9265
   50U       H3 1090   6.060   6.154   3.443 -1.7572 -1.2653 -0.4934
   50U       C2 1091   6.037   6.235   3.635  0.0055 -0.1697 -0.2021
   50U       O2 1092   5.956   6.319   3.604 -0.0962  0.3286  0.1721
   50U      C3' 1093   5.916   6.175   4.053  0.3212 -0.4323  0.4758
   50U      H3' 1094   5.956   6.082   4.013  2.6802  0.3142  0.9634
   50U      C2' 1095   5.874   6.264   3.931 -0.1898  0.6197 -0.6409
   50U     H2'1 1096   5.811   6.218   3.854 -1.7826  2.2281 -0.3727
   50U      O2' 1097   5.815   6.385   3.974  0.1139 -0.0951  0.4218
   50U     HO'2 1098   5.799   6.438   3.896  1.2313  1.1853  1.0425
   50U      O3' 1099   5.807   6.158   4.146  0.1515  0.7155 -0.2431
   51A        P 1100   5.704   6.038   4.133 -0.0717 -0.1965  0.1312
   51A      O1P 1101   5.614   6.045   4.244  0.6600 -0.2561 -0.2394
   51A      O2P 1102   5.776   5.908   4.121  0.0185 -0.2289 -0.1743
   51A      O5' 1103   5.624   6.062   3.991 -0.2742 -0.0266 -1.1777
   51A      C5' 1104   5.529   6.164   3.984  0.3923 -0.2331  0.4313
   51A     H5'1 1105   5.556   6.268   4.003  1.6866  0.0901 -2.6540
   51A     H5'2 1106   5.447   6.145   4.053  0.9617  0.0246  1.1990
   51A      C4' 1107   5.472   6.159   3.840  0.3291  0.5379 -0.1433
   51A      H4' 1108   5.393   6.233   3.845 -0.0335  0.2464 -1.2267
   51A      O4' 1109   5.555   6.205   3.737 -0.8037 -0.3275  0.4618
   51A      C1' 1110   5.532   6.147   3.613  0.0857  0.3492  0.3821
   51A      H1' 1111   5.515   6.221   3.535  0.9095  1.3193  1.0996
   51A       N9 1112   5.646   6.049   3.595 -0.9355 -0.0817  0.6218
   51A       C8 1113   5.730   5.981   3.679 -0.1601  0.3853  0.7106
   51A       H8 1114   5.701   5.983   3.783  0.9106  2.0425  1.0089
   51A       N7 1115   5.841   5.926   3.627  0.0908 -0.0151  0.1982
   51A       C5 1116   5.817   5.956   3.488 -0.3710 -0.3638  0.2253
   51A       C6 1117   5.870   5.913   3.365  0.2184  0.8446  0.0823
   51A       N6 1118   5.968   5.828   3.353 -0.3074 -0.6497 -0.0885
   51A      H61 1119   6.015   5.806   3.440  0.8381  1.0027 -0.2361
   51A      H62 1120   6.006   5.798   3.264 -0.0639 -2.6277  0.6296
   51A       N1 1121   5.813   5.942   3.247  0.4111  0.2301  0.6463
   51A       C2 1122   5.703   6.010   3.251  0.4721 -0.6634  0.9939
   51A       H2 1123   5.660   6.042   3.157  0.0239  1.2900  1.8266
   51A       N3 1124   5.634   6.060   3.350 -0.5822  0.5373  0.1958
   51A       C4 1125   5.698   6.021   3.468  0.4009 -0.7962  0.1118
   51A      C3' 1126   5.403   6.041   3.778 -0.3486  0.3730 -0.2903
   51A      H3' 1127   5.458   5.951   3.804 -1.9375 -0.4375  0.4060
   51A      C2' 1128   5.399   6.069   3.623 -0.1914  0.3398 -0.3427
   51A     H2'1 1129   5.401   5.977   3.564 -1.0502 -1.0592  1.7101
   51A      O2' 1130   5.295   6.162   3.586 -0.1307  0.2816 -0.2892
   51A     HO'2 1131   5.279   6.156   3.491  0.7627 -1.2450 -0.3771
   51A      O3' 1132   5.271   6.024   3.830  0.3339 -0.4093  0.2633
   52U        P 1133   5.211   5.882   3.850 -0.4578  0.0553 -0.4856
   52U      O1P 1134   5.079   5.889   3.915  0.3791  0.1444  0.1410
   52U      O2P 1135   5.312   5.794   3.907 -0.3070 -0.0590 -0.3654
   52U      O5' 1136   5.183   5.844   3.697  0.1423 -0.2762  0.5978
   52U      C5' 1137   5.088   5.918   3.624  0.1913  0.2439 -0.0663
   52U     H5'1 1138   5.122   6.021   3.626  0.8283  0.1257 -2.2221
   52U     H5'2 1139   4.986   5.921   3.663  0.1342  0.1764 -0.2070
   52U      C4' 1140   5.091   5.881   3.474  0.2811  0.8516 -0.4751
   52U      H4' 1141   5.012   5.941   3.428 -1.3785  2.0174  3.4560
   52U      O4' 1142   5.209   5.917   3.402  0.4234 -0.5212  0.6684
   52U      C1' 1143   5.238   5.826   3.306 -0.0723  0.1995 -0.4849
   52U      H1' 1144   5.227   5.870   3.207 -0.3122 -3.3443 -2.2175
   52U       N1 1145   5.377   5.769   3.332 -0.1614  0.5948 -0.0332
   52U       C6 1146   5.424   5.743   3.459  0.0139  0.8121 -0.5377
   52U       H6 1147   5.357   5.755   3.543 -0.0259 -0.8820 -0.2793
   52U       C5 1148   5.543   5.681   3.478  0.2133 -0.3922 -0.4036
   52U       H5 1149   5.566   5.660   3.581 -0.0905  2.3009  0.2759
   52U       C4 1150   5.630   5.646   3.366  0.4715  0.1829  0.7535
   52U       O4 1151   5.744   5.606   3.367 -0.3945 -0.3691  0.5213
   52U       N3 1152   5.570   5.669   3.240 -0.1203  0.1385  0.1957
   52U       H3 1153   5.625   5.645   3.159 -0.8110  0.9367 -0.5277
   52U       C2 1154   5.449   5.735   3.220 -0.7016 -0.3684 -0.6038
   52U       O2 1155   5.415   5.747   3.101  0.0962  0.0347 -0.0749
   52U      C3' 1156   5.072   5.732   3.458  0.6927  0.2737  0.9725
   52U      H3' 1157   5.134   5.673   3.525 -0.1240 -0.2135  1.3020
   52U      C2' 1158   5.129   5.722   3.314  0.7213 -0.8677  0.4143
   52U     H2'1 1159   5.177   5.631   3.279  1.7794 -0.1035 -0.1692
   52U      O2' 1160   5.035   5.769   3.217 -0.2611  0.4169  0.1722
   52U     HO'2 1161   4.953   5.719   3.229 -0.2365 -0.1964 -1.8587
   52U      O3' 1162   4.934   5.700   3.459  0.1169  0.0711 -0.0185
   53U        P 1163   4.882   5.549   3.452  0.0412  0.1297 -0.0626
   53U      O1P 1164   4.738   5.540   3.447  1.1493 -0.5244  0.2918
   53U      O2P 1165   4.948   5.467   3.554  0.0872  0.2795 -0.2940
   53U      O5' 1166   4.940   5.490   3.313  0.2314  0.0626  0.2060
   53U      C5' 1167   4.864   5.486   3.192  0.0094  0.3483 -0.5146
   53U     H5'1 1168   4.853   5.588   3.155  1.4702  1.0299  0.8228
   53U     H5'2 1169   4.763   5.449   3.210  1.5833 -3.5369  1.6396
   53U      C4' 1170   4.934   5.402   3.087 -0.5491  0.7545  0.5515
   53U      H4' 1171   4.865   5.375   3.006  0.2517  1.1534 -0.2747
   53U      O4' 1172   5.065   5.460   3.052 -0.0592  0.0100 -0.1765
   53U      C1' 1173   5.160   5.354   3.028 -0.5457  0.2895 -0.5135
   53U      H1' 1174   5.200   5.368   2.927  1.8556 -1.1381  0.1496
   53U       N1 1175   5.283   5.366   3.122  0.2486  0.5328 -0.2651
   53U       C6 1176   5.267   5.389   3.257  0.2028 -0.4964 -0.1545
   53U       H6 1177   5.167   5.409   3.292 -0.0360 -2.4661  0.3652
   53U       C5 1178   5.370   5.371   3.345 -0.3778 -0.0639 -0.7223
   53U       H5 1179   5.361   5.384   3.452 -0.3998 -1.0195 -0.6022
   53U       C4 1180   5.503   5.334   3.296  0.8650 -0.0897  0.0473
   53U       O4 1181   5.607   5.332   3.360 -0.6017 -0.2509 -0.2040
   53U       N3 1182   5.511   5.304   3.163  0.4707 -0.2370 -0.1118
   53U       H3 1183   5.598   5.263   3.134  0.5515 -0.4572  0.4501
   53U       C2 1184   5.407   5.311   3.078  0.3056 -0.5190 -0.0046
   53U       O2 1185   5.427   5.276   2.963 -0.3063  0.2094  0.0579
   53U      C3' 1186   4.971   5.262   3.141 -0.2902 -0.0431 -0.2646
   53U      H3' 1187   5.019   5.271   3.239 -0.4698 -1.1956 -0.0542
   53U      C2' 1188   5.077   5.227   3.034  0.6193 -0.2251 -0.6180
   53U     H2'1 1189   5.136   5.144   3.071 -0.3058 -0.9341 -0.6775
   53U      O2' 1190   5.028   5.200   2.904  0.9178 -0.4989 -0.4009
   53U     HO'2 1191   4.942   5.158   2.904  0.4265  0.4993 -0.3094
   53U      O3' 1192   4.861   5.175   3.151 -0.2968 -0.1732 -0.0889
   54C        P 1193   4.875   5.036   3.229 -0.4012 -0.0991 -0.2242
   54C      O1P 1194   4.742   4.978   3.220 -0.1168  0.2046 -0.6744
   54C      O2P 1195   4.937   5.062   3.359  0.2380  0.1768 -0.3161
   54C      O5' 1196   4.977   4.947   3.147 -0.3130  0.5592  0.4865
   54C      C5' 1197   4.942   4.889   3.025 -0.2486  0.3734 -0.3020
   54C     H5'1 1198   4.909   4.964   2.953 -0.4691 -0.2227 -0.8308
   54C     H5'2 1199   4.862   4.816   3.038  0.1452 -0.1256 -0.6925
   54C      C4' 1200   5.059   4.807   2.977 -0.0479 -0.3097 -0.3925
   54C      H4' 1201   5.026   4.763   2.883 -1.1432  0.1050 -0.2168
   54C      O4' 1202   5.172   4.900   2.958 -1.0150  0.0923  0.7155
   54C      C1' 1203   5.298   4.824   2.986  0.8894  0.4334 -0.0822
   54C      H1' 1204   5.366   4.812   2.902 -0.2706  0.5310 -1.0728
   54C       N1 1205   5.374   4.899   3.090 -0.1526 -0.0512 -0.2591
   54C       C6 1206   5.317   4.974   3.193  0.6402  0.3358 -0.2750
   54C       H6 1207   5.213   5.005   3.196  1.0725  2.1255 -1.6735
   54C       C5 1208   5.390   5.023   3.292 -0.4698  0.4696 -0.1583
   54C       H5 1209   5.347   5.073   3.378 -0.1476 -3.0299  2.2755
   54C       C4 1210   5.532   4.986   3.296 -0.5536 -0.1029  0.3861
   54C       N4 1211   5.604   5.012   3.402  0.5980 -0.0071  0.7750
   54C      H41 1212   5.554   5.030   3.488 -0.8330 -1.7653  0.3643
   54C      H42 1213   5.700   4.980   3.406  0.8887  0.8157  0.6058
   54C       N3 1214   5.587   4.905   3.204 -0.1280  0.0624 -0.4580
   54C       C2 1215   5.509   4.856   3.106  0.4605 -0.1226  1.0826
   54C       O2 1216   5.561   4.786   3.018  0.0129  0.0397 -0.1207
   54C      C3' 1217   5.103   4.695   3.077  0.3658 -0.3740  0.0547
   54C      H3' 1218   5.106   4.719   3.184 -0.7443 -0.6061  0.1447
   54C      C2' 1219   5.246   4.687   3.027 -0.2187 -0.1593 -0.0451
   54C     H2'1 1220   5.310   4.644   3.104 -0.7931 -0.3525  0.3310
   54C      O2' 1221   5.255   4.602   2.919  0.1699  0.6040  0.3955
   54C     HO'2 1222   5.168   4.575   2.888 -0.6743  1.5619  1.8519
   54C      O3' 1223   5.035   4.573   3.057 -0.4922  0.4572  0.4924
   55C        P 1224   4.998   4.475   3.177 -0.2583 -0.4966  0.1930
   55C      O1P 1225   4.878   4.400   3.134 -0.8679  0.1039 -0.0295
   55C      O2P 1226   4.991   4.551   3.304  0.1693 -0.4161  0.5812
   55C      O5' 1227   5.122   4.374   3.187 -0.1345  0.2553 -0.1707
   55C      C5' 1228   5.176   4.305   3.076 -0.3154  0.1381  0.4413
   55C     H5'1 1229   5.148   4.355   2.983 -0.9558 -0.7232  0.1553
   55C     H5'2 1230   5.137   4.204   3.083  0.1209 -0.0081  0.7926
   55C      C4' 1231   5.332   4.284   3.093 -0.2661  1.2356  0.5267
   55C      H4' 1232   5.355   4.225   3.004 -0.2421  0.8809  0.7655
   55C      O4' 1233   5.406   4.402   3.097  0.4842 -0.3735  0.0883
   55C      C1' 1234   5.518   4.377   3.178 -0.0442 -0.2962  0.2199
   55C      H1' 1235   5.609   4.386   3.120 -0.5578 -2.4653 -1.0301
   55C       N1 1236   5.526   4.482   3.289  0.4098 -0.0104  0.5404
   55C       C6 1237   5.420   4.548   3.346  0.1196  0.7057 -0.5381
   55C       H6 1238   5.324   4.530   3.299  0.4921 -0.5450 -0.8429
   55C       C5 1239   5.434   4.619   3.459 -0.1485  0.1865 -0.3439
   55C       H5 1240   5.347   4.655   3.511  0.5061  0.6695  0.4395
   55C       C4 1241   5.563   4.642   3.504 -0.5793  0.0751 -0.1798
   55C       N4 1242   5.588   4.731   3.597  0.0541  0.6113  0.3294
   55C      H41 1243   5.508   4.783   3.628  0.1775 -0.4313  2.5374
   55C      H42 1244   5.687   4.751   3.606  0.2778  0.9414 -2.1160
   55C       N3 1245   5.670   4.592   3.448  0.3713  0.2922  0.3103
   55C       C2 1246   5.654   4.513   3.338  0.4700  0.2736 -0.1377
   55C       O2 1247   5.760   4.462   3.289 -0.0257 -0.4491 -0.1491
   55C      C3' 1248   5.369   4.207   3.215  0.9617  0.2439 -0.5230
   55C      H3' 1249   5.300   4.241   3.292 -0.0098  1.7489 -1.9710
   55C      C2' 1250   5.509   4.242   3.243 -0.4690  0.5642 -0.2819
   55C     H2'1 1251   5.530   4.264   3.347 -0.7652 -0.4788  0.0133
   55C      O2' 1252   5.607   4.153   3.198  0.3652  0.6171  0.1437
   55C     HO'2 1253   5.609   4.078   3.259 -1.8065  0.4104  0.0273
   55C      O3' 1254   5.355   4.065   3.193  0.2458 -0.3289  0.3888
   56G        P 1255   5.354   3.948   3.306  0.0161 -0.1371 -0.6803
   56G      O1P 1256   5.302   3.829   3.247  0.1091 -0.1695 -0.3412
   56G      O2P 1257   5.276   3.999   3.422  0.1753 -0.2550 -0.6524
   56G      O5' 1258   5.513   3.927   3.351  0.5925 -0.2317 -0.1846
   56G      C5' 1259   5.603   3.844   3.284  0.9918  1.4773  0.1374
   56G     H5'1 1260   5.596   3.864   3.177  0.8524 -2.7658 -0.8427
   56G     H5'2 1261   5.558   3.744   3.289  1.0748  1.4423  0.1662
   56G      C4' 1262   5.749   3.848   3.338  0.4089  1.0065 -0.9026
   56G      H4' 1263   5.802   3.783   3.268 -3.0011 -0.8624 -1.9496
   56G      O4' 1264   5.809   3.979   3.334  0.6693  0.2279 -0.5346
   56G      C1' 1265   5.885   4.002   3.456  0.1780  0.5548 -0.3931
   56G      H1' 1266   5.985   4.044   3.441  0.3672 -0.0331 -0.8299
   56G       N9 1267   5.812   4.091   3.555  0.5347  0.9584  0.0138
   56G       C8 1268   5.677   4.127   3.563  0.0992 -0.2108 -0.2996
   56G       H8 1269   5.603   4.098   3.490 -0.3239  0.1781 -0.0301
   56G       N7 1270   5.653   4.220   3.654  0.5481  0.1220 -0.2358
   56G       C5 1271   5.779   4.237   3.718  0.4098 -0.3581  0.0616
   56G       C6 1272   5.824   4.325   3.823 -0.5401  0.0465 -0.1316
   56G       O6 1273   5.765   4.423   3.874 -0.2978  0.2228 -0.2667
   56G       N1 1274   5.954   4.311   3.859 -0.6636 -0.6587 -0.2526
   56G       H1 1275   5.990   4.373   3.930  0.7369 -1.0136 -0.6308
   56G       C2 1276   6.036   4.211   3.811  0.2922  0.6537  0.0519
   56G       N2 1277   6.149   4.196   3.878  0.3015 -0.7488  0.0474
   56G      H21 1278   6.183   4.268   3.940 -1.2502 -2.0032  2.5231
   56G      H22 1279   6.216   4.130   3.841  1.5532  0.0586  0.8017
   56G       N3 1280   5.999   4.132   3.709 -1.0100  0.4937 -0.3771
   56G       C4 1281   5.870   4.150   3.665 -0.2442 -0.1297 -0.1849
   56G      C3' 1282   5.770   3.793   3.489  0.4410  0.3487  0.1254
   56G      H3' 1283   5.692   3.840   3.549  1.2114  1.0405  0.6140
   56G      C2' 1284   5.901   3.865   3.524  0.7593 -0.6802 -0.2245
   56G     H2'1 1285   5.908   3.884   3.631 -0.6880  0.9933 -0.3808
   56G      O2' 1286   6.015   3.797   3.477 -0.8317  0.5053  0.1869
   56G     HO'2 1287   6.095   3.842   3.503 -1.9997  3.0964 -0.3827
   56G      O3' 1288   5.772   3.654   3.493  0.0951 -0.0968 -0.0407
   57U        P 1289   5.713   3.577   3.616  0.2224  0.1631 -0.1526
   57U      O1P 1290   5.733   3.430   3.596 -0.3355  0.0656 -0.3455
   57U      O2P 1291   5.573   3.627   3.620 -0.3187  0.1824  0.3933
   57U      O5' 1292   5.794   3.628   3.741 -0.7886  0.5354 -0.6483
   57U      C5' 1293   5.933   3.597   3.740 -0.3152  0.3848  0.2537
   57U     H5'1 1294   5.982   3.636   3.650  0.4152  0.1393  0.5375
   57U     H5'2 1295   5.937   3.488   3.749 -1.9990  0.3536  0.8352
   57U      C4' 1296   6.005   3.666   3.855 -0.6470  0.1618 -0.5970
   57U      H4' 1297   6.111   3.644   3.848 -0.7132 -0.7902  0.9237
   57U      O4' 1298   5.993   3.808   3.854  0.8730 -0.6217  0.1968
   57U      C1' 1299   6.013   3.860   3.981  1.0910 -0.4117  0.8807
   57U      H1' 1300   6.099   3.927   3.976 -0.7495  2.0017 -0.6995
   57U       N1 1301   5.885   3.941   4.004 -0.1232 -0.1085  0.2529
   57U       C6 1302   5.765   3.918   3.937 -0.2522 -0.4709 -0.5496
   57U       H6 1303   5.764   3.856   3.848  1.4618  0.0131 -0.9494
   57U       C5 1304   5.649   3.982   3.978 -0.6972  0.5059  0.3663
   57U       H5 1305   5.556   3.967   3.925  0.5892  0.1491 -1.9017
   57U       C4 1306   5.652   4.089   4.075  0.7836 -0.7869  0.3417
   57U       O4 1307   5.556   4.157   4.109  0.8505  0.5972  0.2392
   57U       N3 1308   5.779   4.120   4.120  0.1041 -0.4106  0.0036
   57U       H3 1309   5.788   4.192   4.190 -2.3168  0.0497 -0.0619
   57U       C2 1310   5.896   4.048   4.096 -0.0394  0.1100 -0.4866
   57U       O2 1311   6.000   4.078   4.146 -0.4112 -0.0933 -0.2272
   57U      C3' 1312   5.959   3.624   3.997 -0.2023  0.5813  0.2068
   57U      H3' 1313   5.851   3.625   4.005 -0.1750 -1.3792  1.3860
   57U      C2' 1314   6.032   3.744   4.075  0.6276 -0.2258  0.1973
   57U     H2'1 1315   5.978   3.757   4.169 -1.5325 -0.8785 -0.8811
   57U      O2' 1316   6.169   3.715   4.089  0.1934  0.3982 -0.3594
   57U     HO'2 1317   6.209   3.780   4.147 -2.1842 -0.5124  2.5554
   57U      O3' 1318   6.000   3.497   4.047  0.0768  0.1059 -0.6862
   58A        P 1319   5.936   3.432   4.176 -0.1619  0.4791 -0.0544
   58A      O1P 1320   5.995   3.297   4.173 -0.3210 -0.6904 -0.0142
   58A      O2P 1321   5.794   3.440   4.154  0.2902  0.3206 -0.7263
   58A      O5' 1322   5.989   3.505   4.309 -0.2055 -0.0954 -0.6369
   58A      C5' 1323   6.127   3.506   4.338 -0.0157  0.0201 -0.1213
   58A     H5'1 1324   6.186   3.516   4.246  0.8692  2.0293  0.6158
   58A     H5'2 1325   6.164   3.420   4.394 -1.3529 -0.3017  0.3063
   58A      C4' 1326   6.168   3.632   4.428 -0.1930  0.3552 -0.0135
   58A      H4' 1327   6.276   3.636   4.442 -0.1603  1.2572 -0.4049
   58A      O4' 1328   6.129   3.758   4.373 -0.7163  0.2021 -0.6100
   58A      C1' 1329   6.093   3.851   4.472 -0.0194 -0.3984  0.5695
   58A      H1' 1330   6.158   3.938   4.469  0.1206 -0.4594  1.5119
   58A       N9 1331   5.953   3.899   4.459  0.2559  0.0958  1.1469
   58A       C8 1332   5.845   3.825   4.407 -0.7093  0.6165 -0.0172
   58A       H8 1333   5.867   3.730   4.360  0.9055  0.3812  1.1476
   58A       N7 1334   5.732   3.890   4.401 -0.3820  0.5807 -0.4560
   58A       C5 1335   5.775   4.011   4.467 -0.1048  0.1682 -0.5747
   58A       C6 1336   5.716   4.138   4.488  0.1201  0.1455 -0.4295
   58A       N6 1337   5.595   4.168   4.447  0.5721  0.0225  0.1262
   58A      H61 1338   5.548   4.099   4.390  0.4217  0.7844 -0.6810
   58A      H62 1339   5.557   4.257   4.474  0.9053  0.0714  0.4448
   58A       N1 1340   5.770   4.230   4.571 -0.2268 -0.0841 -0.3148
   58A       C2 1341   5.887   4.198   4.623 -0.6594  0.2223  0.6121
   58A       H2 1342   5.924   4.282   4.680  0.1735  0.9078 -0.8684
   58A       N3 1343   5.963   4.092   4.607 -0.2684 -0.2396  0.0649
   58A       C4 1344   5.896   4.004   4.526  0.2011 -0.4159 -0.3902
   58A      C3' 1345   6.106   3.632   4.569 -0.0791 -0.4089  0.2416
   58A      H3' 1346   6.003   3.599   4.556  0.3825 -1.9410  0.2416
   58A      C2' 1347   6.123   3.779   4.609 -0.1729  0.5913 -0.3243
   58A     H2'1 1348   6.047   3.808   4.681  1.2742  0.7873  1.1640
   58A      O2' 1349   6.249   3.806   4.659 -0.1812 -0.0748  0.8629
   58A     HO'2 1350   6.277   3.729   4.708 -2.8508  0.5197  3.6188
   58A      O3' 1351   6.167   3.531   4.653 -0.1042 -0.3301  0.4113
   59C        P 1352   6.091   3.458   4.775  0.1532  0.4228  0.1146
   59C      O1P 1353   6.170   3.358   4.847  0.2994 -0.8336 -0.6409
   59C      O2P 1354   5.963   3.413   4.723 -0.5160 -0.2032 -0.0956
   59C      O5' 1355   6.057   3.575   4.874  0.2437 -0.2649  0.0501
   59C      C5' 1356   6.153   3.619   4.959  0.6589  0.4663  0.0804
   59C     H5'1 1357   6.243   3.644   4.903 -0.1427 -2.4566 -2.7829
   59C     H5'2 1358   6.169   3.535   5.026  1.2724 -0.7033 -1.4883
   59C      C4' 1359   6.093   3.740   5.029  0.3198 -0.3072 -0.1396
   59C      H4' 1360   6.164   3.775   5.105 -0.5546  1.3680 -0.0560
   59C      O4' 1361   6.075   3.846   4.939  0.1292 -1.2739 -0.6496
   59C      C1' 1362   5.964   3.923   4.985 -0.1744 -0.5484  0.3888
   59C      H1' 1363   6.001   4.024   4.997  1.2925 -1.1356  1.1424
   59C       N1 1364   5.844   3.926   4.890  1.0341 -0.0974 -0.7254
   59C       C6 1365   5.806   3.816   4.825  0.4174  0.1138  0.2990
   59C       H6 1366   5.871   3.730   4.833 -1.0518 -0.8296  3.4081
   59C       C5 1367   5.697   3.821   4.741 -0.5401  0.5329 -1.0554
   59C       H5 1368   5.668   3.732   4.688  0.6152 -0.0216 -0.7745
   59C       C4 1369   5.614   3.935   4.744 -0.3472  0.5873  0.2114
   59C       N4 1370   5.501   3.941   4.672 -0.0300 -0.9034  0.0861
   59C      H41 1371   5.479   3.871   4.603 -3.3003  1.3241 -1.3843
   59C      H42 1372   5.452   4.029   4.674 -1.8485 -1.8557 -0.5879
   59C       N3 1373   5.630   4.033   4.825 -0.1481 -0.9247  0.1310
   59C       C2 1374   5.748   4.036   4.897 -0.1804  0.7616 -0.0724
   59C       O2 1375   5.773   4.125   4.979 -0.0429 -0.2600 -0.2319
   59C      C3' 1376   5.965   3.716   5.105 -0.0241 -0.6608  0.3697
   59C      H3' 1377   5.895   3.664   5.040 -0.3587  1.0233 -0.6692
   59C      C2' 1378   5.917   3.858   5.121 -0.2272 -0.3492  0.4635
   59C     H2'1 1379   5.808   3.859   5.127 -0.4085 -1.7241 -1.5395
   59C      O2' 1380   5.981   3.938   5.219  0.0356 -0.0734  0.6458
   59C     HO'2 1381   6.057   3.898   5.262 -1.0360  0.1324  2.8858
   59C      O3' 1382   5.985   3.660   5.230  0.7399 -0.2654 -0.3334
   60U        P 1383   5.867   3.573   5.300 -0.5265  0.2586 -0.1938
   60U      O1P 1384   5.930   3.512   5.423 -0.4964 -0.2474  0.3256
   60U      O2P 1385   5.802   3.473   5.212 -0.3054 -0.0866 -0.0001
   60U      O5' 1386   5.756   3.677   5.353  0.0861  0.0200  0.1368
   60U      C5' 1387   5.778   3.760   5.464  0.0245 -0.4977 -0.7379
   60U     H5'1 1388   5.876   3.806   5.455 -0.8651  1.8384  0.6941
   60U     H5'2 1389   5.777   3.711   5.562  0.2386  0.9759  0.0245
   60U      C4' 1390   5.672   3.872   5.472 -0.0986  0.1781 -0.4949
   60U      H4' 1391   5.697   3.944   5.549 -2.1059  0.8455 -0.3913
   60U      O4' 1392   5.654   3.938   5.349  0.3786 -0.0581  0.4577
   60U      C1' 1393   5.518   3.969   5.325  0.6039 -0.2457  0.9903
   60U      H1' 1394   5.503   4.077   5.331  0.2916 -0.1354 -0.9798
   60U       N1 1395   5.468   3.922   5.200 -0.4111  0.0178  1.3503
   60U       C6 1396   5.526   3.817   5.133 -0.7760 -0.3036 -0.0792
   60U       H6 1397   5.624   3.785   5.165 -0.6675  1.7329  1.9252
   60U       C5 1398   5.464   3.757   5.025  0.4881 -0.8524 -0.1651
   60U       H5 1399   5.512   3.681   4.965  1.7299 -1.7467  1.8899
   60U       C4 1400   5.335   3.795   4.987  0.1882 -0.3328 -0.3912
   60U       O4 1401   5.268   3.755   4.892 -0.3433  0.7722 -0.0655
   60U       N3 1402   5.283   3.902   5.063  0.3132 -1.2232 -0.4969
   60U       H3 1403   5.195   3.939   5.030  1.4219  0.4020 -1.8003
   60U       C2 1404   5.347   3.976   5.158  0.0939 -0.1690  0.2838
   60U       O2 1405   5.300   4.073   5.215  0.2209  0.5393  0.6566
   60U      C3' 1406   5.535   3.813   5.497  0.0492  0.2907 -1.0136
   60U      H3' 1407   5.527   3.723   5.436  0.2614  0.6104 -1.5176
   60U      C2' 1408   5.440   3.919   5.448 -0.3920 -0.6473 -0.2870
   60U     H2'1 1409   5.347   3.872   5.415 -0.9723  0.4240 -0.2196
   60U      O2' 1410   5.407   4.029   5.530  0.7537 -0.1144 -0.1965
   60U     HO'2 1411   5.357   3.999   5.607 -1.7052  1.7386 -0.9284
   60U      O3' 1412   5.524   3.763   5.632 -0.4334  0.6057 -0.5346
   61U        P 1413   5.396   3.691   5.682  0.6537  0.0468  0.4238
   61U      O1P 1414   5.275   3.774   5.657 -0.1731 -0.5840 -0.9398
   61U      O2P 1415   5.426   3.643   5.818 -0.2067 -0.2925  0.2554
   61U      O5' 1416   5.393   3.571   5.582 -0.3780 -0.3917  0.1355
   61U      C5' 1417   5.414   3.441   5.631  0.0816  0.6440  0.4695
   61U     H5'1 1418   5.324   3.413   5.685 -1.1293  1.9998 -0.7623
   61U     H5'2 1419   5.499   3.436   5.700  0.9950 -0.5479 -0.7010
   61U      C4' 1420   5.433   3.350   5.506  0.3644 -0.0078 -0.1068
   61U      H4' 1421   5.471   3.253   5.541  1.0620 -0.7251 -2.6118
   61U      O4' 1422   5.315   3.335   5.421 -0.8642  0.0446  0.3223
   61U      C1' 1423   5.348   3.356   5.282 -0.0637  0.0433 -0.3739
   61U      H1' 1424   5.385   3.271   5.225  0.6970  1.1244 -1.5466
   61U       N1 1425   5.246   3.418   5.201 -0.0965 -0.0684 -0.2586
   61U       C6 1426   5.150   3.500   5.260  0.0959  0.0062 -0.2460
   61U       H6 1427   5.140   3.500   5.368  0.2237 -0.5959 -0.2300
   61U       C5 1428   5.059   3.565   5.182  0.3210 -0.5387  0.0378
   61U       H5 1429   4.972   3.619   5.218  2.7565  2.6180  1.7518
   61U       C4 1430   5.076   3.568   5.035  0.5045  0.2084 -0.2584
   61U       O4 1431   4.995   3.603   4.950 -0.4112 -0.9012 -0.5122
   61U       N3 1432   5.175   3.491   4.988 -0.2506  0.0921  0.2966
   61U       H3 1433   5.192   3.498   4.889  0.8901  2.7613  0.6005
   61U       C2 1434   5.250   3.405   5.063  0.1186 -1.1100  0.1623
   61U       O2 1435   5.322   3.337   4.999  0.2602 -0.2546  0.2042
   61U      C3' 1436   5.544   3.405   5.422  0.2811  0.7222  0.3694
   61U      H3' 1437   5.594   3.492   5.465  0.3300  0.6464  0.4675
   61U      C2' 1438   5.468   3.449   5.297  0.0407 -0.2611 -1.0687
   61U     H2'1 1439   5.437   3.551   5.318  2.4877  0.3965 -0.3201
   61U      O2' 1440   5.546   3.457   5.182 -0.3817 -0.1835  0.7734
   61U     HO'2 1441   5.638   3.477   5.203 -1.6363  3.8662  3.4874
   61U      O3' 1442   5.652   3.314   5.383 -0.4156 -0.2083  0.2748
   61U      H3T 1443   5.708   3.353   5.316 -0.4399 -1.5145 -0.5314
   62G      O5' 1444   4.729   4.596   5.302 -0.0309 -0.0993 -0.0902
   62G      H5T 1445   4.733   4.516   5.250  2.2378 -1.4172  1.8949
   62G      C5' 1446   4.818   4.684   5.239  0.4389 -0.1350 -0.6999
   62G     H5'1 1447   4.796   4.788   5.260  2.3052  0.2772 -0.6199
   62G     H5'2 1448   4.802   4.676   5.132  0.1290 -2.8250 -0.5173
   62G      C4' 1449   4.963   4.660   5.288  0.4372  0.1803  0.4835
   62G      H4' 1450   4.987   4.698   5.387  2.5007  2.6810 -0.8779
   62G      O4' 1451   4.990   4.517   5.287  0.2955 -0.8375  0.3215
   62G      C1' 1452   5.124   4.501   5.239  0.4876  0.6320 -0.5295
   62G      H1' 1453   5.177   4.444   5.316 -1.4282 -0.2565  0.1919
   62G       N9 1454   5.133   4.423   5.108  0.8991 -0.7208  0.0774
   62G       C8 1455   5.046   4.416   5.001  0.1137  0.0054  0.2779
   62G       H8 1456   4.945   4.452   5.008  0.5187  1.0881  0.6951
   62G       N7 1457   5.083   4.340   4.900  0.1380 -0.1275  0.6547
   62G       C5 1458   5.216   4.305   4.936  0.9113  0.5931 -0.2125
   62G       C6 1459   5.314   4.225   4.872 -0.5687 -0.2930 -0.6184
   62G       O6 1460   5.308   4.152   4.771 -0.0596 -0.1142  0.3923
   62G       N1 1461   5.430   4.226   4.943 -0.1651  0.4736 -0.2207
   62G       H1 1462   5.502   4.170   4.899 -1.4365 -0.9509 -0.5487
   62G       C2 1463   5.447   4.282   5.063  0.2579 -0.2182 -0.0285
   62G       N2 1464   5.568   4.274   5.104  0.4443 -0.4765 -0.2183
   62G      H21 1465   5.645   4.229   5.056  1.9874  0.6655  1.0839
   62G      H22 1466   5.580   4.319   5.193  0.9023  0.4863 -0.7502
   62G       N3 1467   5.364   4.360   5.129  0.5256 -0.2095  0.6731
   62G       C4 1468   5.243   4.366   5.057 -0.7563  0.5718  0.4950
   62G      C3' 1469   5.062   4.722   5.192 -0.0276 -0.3403 -0.1177
   62G      H3' 1470   5.030   4.704   5.089  0.3446  0.5603 -0.4015
   62G      C2' 1471   5.187   4.636   5.223  0.3917  1.0892 -0.4257
   62G     H2'1 1472   5.265   4.620   5.149  0.0549 -1.6409 -0.3037
   62G      O2' 1473   5.254   4.668   5.344 -0.5217  0.4535 -0.1071
   62G     HO'2 1474   5.345   4.638   5.348 -0.0327  1.7128 -1.2355
   62G      O3' 1475   5.082   4.860   5.220  0.3086 -1.0363 -0.3146
   63U        P 1476   5.165   4.961   5.125  0.0108  0.3451  0.4279
   63U      O1P 1477   5.197   5.087   5.196 -0.2211 -0.1493 -0.6947
   63U      O2P 1478   5.096   4.972   4.995 -0.4310 -0.0164  0.0873
   63U      O5' 1479   5.301   4.887   5.093  0.6638  0.7779  0.3533
   63U      C5' 1480   5.412   4.896   5.183  0.2409 -0.7708 -0.4502
   63U     H5'1 1481   5.381   4.870   5.284 -0.8372  0.3095 -0.4915
   63U     H5'2 1482   5.442   5.001   5.181 -1.0612 -0.3193  1.3739
   63U      C4' 1483   5.539   4.814   5.151  0.1587  0.9625  0.5612
   63U      H4' 1484   5.611   4.824   5.233  1.9670 -0.7747 -0.7380
   63U      O4' 1485   5.515   4.675   5.122  0.0984  0.0107 -0.2186
   63U      C1' 1486   5.605   4.631   5.019 -0.4926 -0.8390 -0.5430
   63U      H1' 1487   5.676   4.559   5.059  0.4432 -0.1702 -0.9566
   63U       N1 1488   5.553   4.562   4.902  0.4208 -0.9482  0.2514
   63U       C6 1489   5.429   4.592   4.844 -0.1269 -0.1461 -0.4915
   63U       H6 1490   5.360   4.660   4.892  0.7525 -1.2198  2.5093
   63U       C5 1491   5.396   4.546   4.720  0.5629  0.1142  0.4066
   63U       H5 1492   5.307   4.579   4.669  0.2270  0.3079  1.1134
   63U       C4 1493   5.483   4.453   4.645 -0.2757 -0.1554 -0.3365
   63U       O4 1494   5.461   4.417   4.529  0.7309  0.0328  0.2877
   63U       N3 1495   5.601   4.426   4.710  0.0674  0.3834  0.3823
   63U       H3 1496   5.662   4.358   4.668 -0.9759 -0.5346  0.2903
   63U       C2 1497   5.637   4.474   4.835  0.4860 -0.0776  0.3920
   63U       O2 1498   5.748   4.439   4.871 -0.4280  0.6694  0.2976
   63U      C3' 1499   5.605   4.870   5.028 -0.4636  0.0784  0.1735
   63U      H3' 1500   5.532   4.886   4.948  2.1815 -2.8282 -3.1475
   63U      C2' 1501   5.688   4.753   4.984  0.3224  0.0789 -0.5287
   63U     H2'1 1502   5.714   4.748   4.878  1.4941  1.4962 -0.3522
   63U      O2' 1503   5.806   4.739   5.062 -0.2848  0.0056 -0.1443
   63U     HO'2 1504   5.818   4.812   5.123  1.7376 -1.2027  1.0363
   63U      O3' 1505   5.681   4.987   5.046 -0.1248  0.2623  0.0494
   64A        P 1506   5.731   5.085   4.922 -0.0477 -0.0997  0.3864
   64A      O1P 1507   5.799   5.199   4.986  0.1727 -0.1151 -0.4693
   64A      O2P 1508   5.609   5.101   4.843 -0.1695 -0.1353 -0.4511
   64A      O5' 1509   5.843   5.003   4.838 -0.2676 -0.0021  0.3522
   64A      C5' 1510   5.970   4.949   4.886 -1.2264 -0.2859 -0.2539
   64A     H5'1 1511   5.963   4.905   4.986 -1.3919 -1.0706 -0.6041
   64A     H5'2 1512   6.040   5.029   4.909 -1.2216  0.1608 -1.7076
   64A      C4' 1513   6.038   4.844   4.794 -0.4750 -0.2391  0.2099
   64A      H4' 1514   6.131   4.830   4.848 -1.0794  1.5045  1.8140
   64A      O4' 1515   5.973   4.720   4.791  0.2156 -0.6569  0.0517
   64A      C1' 1516   6.011   4.657   4.660  0.9456 -0.0771 -0.2466
   64A      H1' 1517   6.069   4.568   4.684 -0.1227 -0.7700 -0.1672
   64A       N9 1518   5.896   4.627   4.571 -0.2448  0.8944  0.2677
   64A       C8 1519   5.777   4.694   4.567  0.4088 -0.5034 -0.0369
   64A       H8 1520   5.761   4.781   4.629  1.6849  2.2031 -3.2386
   64A       N7 1521   5.692   4.651   4.478 -0.1693 -0.2928 -0.2670
   64A       C5 1522   5.764   4.546   4.418 -0.1015 -0.8006  0.5227
   64A       C6 1523   5.742   4.452   4.311 -0.1042  0.1434  0.2500
   64A       N6 1524   5.633   4.443   4.243 -0.3316  0.2454  0.3125
   64A      H61 1525   5.551   4.490   4.280 -0.5807 -0.4356  0.6429
   64A      H62 1526   5.621   4.385   4.161  0.2163  2.1955 -1.2511
   64A       N1 1527   5.834   4.360   4.282  0.1732  0.1906  0.7423
   64A       C2 1528   5.951   4.367   4.337 -0.1486 -0.4322 -0.3489
   64A       H2 1529   6.016   4.289   4.300 -1.0386 -1.4242  0.1107
   64A       N3 1530   5.992   4.448   4.432  0.0511 -0.2198  0.2723
   64A       C4 1531   5.892   4.530   4.471  0.6030 -0.2973 -0.6167
   64A      C3' 1532   6.070   4.894   4.650 -0.2175 -0.0148 -0.1335
   64A      H3' 1533   5.977   4.933   4.608 -0.0385 -0.1406 -0.6521
   64A      C2' 1534   6.107   4.759   4.595  0.7386  0.7801  0.2476
   64A     H2'1 1535   6.107   4.752   4.486  4.4733  0.5967  0.1332
   64A      O2' 1536   6.239   4.723   4.629 -0.4162  0.5338  0.4171
   64A     HO'2 1537   6.300   4.747   4.558  2.1106 -0.6403  2.0412
   64A      O3' 1538   6.175   4.984   4.656  0.1259  0.1207  0.5097
   65C        P 1539   6.209   5.072   4.530  0.0225  0.4999  0.4492
   65C      O1P 1540   6.291   5.187   4.569 -0.1409 -0.5266  0.8237
   65C      O2P 1541   6.082   5.109   4.462 -0.0409  0.0617 -0.4829
   65C      O5' 1542   6.282   4.959   4.429 -0.0069  0.3145 -0.3003
   65C      C5' 1543   6.416   4.925   4.434  0.4681 -0.3754  0.2037
   65C     H5'1 1544   6.424   4.904   4.540  0.1916 -1.0831  0.0907
   65C     H5'2 1545   6.468   5.020   4.422  1.4884 -0.7659  1.3342
   65C      C4' 1546   6.468   4.808   4.345 -0.1308 -0.5527  0.6068
   65C      H4' 1547   6.565   4.781   4.386  0.2361 -0.9828 -0.5095
   65C      O4' 1548   6.388   4.692   4.366  0.0030 -0.2832  0.0496
   65C      C1' 1549   6.382   4.614   4.246 -0.2723  0.7917 -0.2492
   65C      H1' 1550   6.417   4.513   4.269  3.9806  2.1064 -0.0362
   65C       N1 1551   6.240   4.612   4.201 -0.0566 -0.7429  0.0954
   65C       C6 1552   6.157   4.713   4.235  0.0577 -0.4025  0.6944
   65C       H6 1553   6.193   4.796   4.294  2.8883 -0.0262 -1.3710
   65C       C5 1554   6.027   4.706   4.200  0.5481  0.0445 -0.1669
   65C       H5 1555   5.962   4.782   4.239 -0.4215 -0.1008 -1.4590
   65C       C4 1556   5.980   4.611   4.101  0.0636 -0.0838  0.0346
   65C       N4 1557   5.855   4.612   4.061 -0.1810 -0.4800  0.1746
   65C      H41 1558   5.791   4.680   4.097 -0.5623  0.3042 -1.8522
   65C      H42 1559   5.826   4.545   3.991 -1.6042 -0.0557  0.3243
   65C       N3 1560   6.064   4.511   4.064 -0.5379  0.3229 -0.3148
   65C       C2 1561   6.189   4.511   4.116  0.2536 -0.6410 -0.0516
   65C       O2 1562   6.255   4.412   4.084  0.1715  0.1163 -0.5348
   65C      C3' 1563   6.470   4.826   4.194 -0.1301  0.0369  0.4871
   65C      H3' 1564   6.384   4.880   4.153  0.4052  0.0042 -0.7348
   65C      C2' 1565   6.477   4.686   4.153 -0.0390  0.3347 -0.3385
   65C     H2'1 1566   6.433   4.670   4.054  1.4893 -1.3594 -0.7932
   65C      O2' 1567   6.611   4.626   4.158 -0.1895  0.1889 -0.4663
   65C     HO'2 1568   6.662   4.708   4.160 -0.2281  0.2138  0.8791
   65C      O3' 1569   6.582   4.905   4.149  0.9387  0.5838  0.2177
   66G        P 1570   6.574   4.986   4.014 -0.2786 -0.2477  0.6214
   66G      O1P 1571   6.698   5.057   4.004  0.1695  0.1037 -0.1168
   66G      O2P 1572   6.447   5.058   4.007  0.2886 -0.1715 -0.0609
   66G      O5' 1573   6.570   4.876   3.895 -0.6840  0.1812  0.3204
   66G      C5' 1574   6.673   4.784   3.880 -0.6176 -0.0869  0.0277
   66G     H5'1 1575   6.712   4.737   3.970 -1.2384  2.9411  2.0097
   66G     H5'2 1576   6.764   4.830   3.844 -0.0386 -1.0926  0.1647
   66G      C4' 1577   6.627   4.661   3.798  0.1490  0.5875 -0.9603
   66G      H4' 1578   6.695   4.575   3.800 -1.7606 -1.0602 -2.7018
   66G      O4' 1579   6.501   4.609   3.847 -0.3241  0.4917  0.4531
   66G      C1' 1580   6.417   4.569   3.738  0.0870 -0.4377 -0.0643
   66G      H1' 1581   6.391   4.465   3.753  0.4019 -0.6593 -1.0001
   66G       N9 1582   6.290   4.647   3.744  0.5407  0.8631  0.1087
   66G       C8 1583   6.261   4.755   3.818  0.1261  0.1383 -0.4598
   66G       H8 1584   6.339   4.808   3.870 -0.9285  1.9104 -0.6042
   66G       N7 1585   6.144   4.804   3.797 -0.3024 -0.2003 -0.4678
   66G       C5 1586   6.087   4.715   3.714  0.3902  0.0334 -0.2727
   66G       C6 1587   5.949   4.704   3.663 -0.3468 -0.0484  0.2689
   66G       O6 1588   5.850   4.767   3.685 -0.2498  0.0164  0.0658
   66G       N1 1589   5.936   4.598   3.573 -0.3937  0.2731  0.1670
   66G       H1 1590   5.844   4.596   3.530 -1.2094 -2.4993  1.7598
   66G       C2 1591   6.032   4.512   3.532  0.0570  0.4789 -0.5261
   66G       N2 1592   6.010   4.428   3.433 -0.1418  0.4951 -0.0172
   66G      H21 1593   5.929   4.439   3.374  1.2967  1.0137 -1.9843
   66G      H22 1594   6.091   4.374   3.405 -0.5606 -0.1295 -0.0366
   66G       N3 1595   6.157   4.523   3.582  0.3926  0.7862  0.4742
   66G       C4 1596   6.175   4.617   3.676 -0.3020 -0.8264 -0.3418
   66G      C3' 1597   6.601   4.698   3.655 -0.0090  0.1539 -0.0953
   66G      H3' 1598   6.559   4.799   3.650  1.1258  0.6689  0.5450
   66G      C2' 1599   6.498   4.593   3.613 -0.1145 -0.3107  0.1598
   66G     H2'1 1600   6.431   4.623   3.532  0.1359  0.1931  0.1347
   66G      O2' 1601   6.561   4.468   3.588  0.4698  0.4622  0.4533
   66G     HO'2 1602   6.508   4.442   3.512 -0.0668 -0.0340  0.9859
   66G      O3' 1603   6.717   4.700   3.590 -0.4917  0.1612  0.7627
   67G        P 1604   6.737   4.784   3.468  0.2568  0.0159  0.1236
   67G      O1P 1605   6.877   4.765   3.427 -0.0895  0.6467  0.0310
   67G      O2P 1606   6.700   4.932   3.488  0.9494 -0.0829  0.3975
   67G      O5' 1607   6.640   4.728   3.353  0.0861 -0.7242 -0.2238
   67G      C5' 1608   6.667   4.620   3.276 -0.0999  0.9727  0.5397
   67G     H5'1 1609   6.686   4.536   3.343 -0.7271 -1.8030 -2.5499
   67G     H5'2 1610   6.748   4.652   3.211  1.3348  0.6859  2.1218
   67G      C4' 1611   6.544   4.578   3.193  0.3389 -0.4260 -0.3948
   67G      H4' 1612   6.568   4.492   3.132 -1.1296 -0.2030 -1.3120
   67G      O4' 1613   6.431   4.543   3.268  0.0411 -0.1346 -0.0472
   67G      C1' 1614   6.314   4.595   3.199  0.0415 -0.7124 -0.1994
   67G      H1' 1615   6.238   4.517   3.191 -0.4463 -0.4126  1.3648
   67G       N9 1616   6.247   4.709   3.266 -0.5981 -0.8654 -0.5882
   67G       C8 1617   6.282   4.790   3.371  0.2636 -0.2449 -0.4879
   67G       H8 1618   6.386   4.803   3.395  0.0960  1.7700 -0.6590
   67G       N7 1619   6.185   4.860   3.420 -0.2382  0.5152 -0.0986
   67G       C5 1620   6.072   4.819   3.346 -0.0318  0.7662 -0.3805
   67G       C6 1621   5.934   4.862   3.345  0.0101 -0.5426  0.9723
   67G       O6 1622   5.880   4.947   3.413 -0.5155  0.6473 -0.1647
   67G       N1 1623   5.852   4.795   3.256  0.3985 -0.0474  0.7473
   67G       H1 1624   5.769   4.845   3.229  0.8138  0.9022  1.1777
   67G       C2 1625   5.909   4.729   3.151 -0.1546  0.1906 -0.4561
   67G       N2 1626   5.827   4.690   3.054  0.3843  0.5288 -0.4611
   67G      H21 1627   5.730   4.719   3.057 -0.1302 -1.1960  0.8003
   67G      H22 1628   5.859   4.636   2.975  0.3696 -3.0261  1.7869
   67G       N3 1629   6.036   4.684   3.143 -0.0756 -0.3430  0.4498
   67G       C4 1630   6.112   4.736   3.245  0.5880  0.7849  0.0824
   67G      C3' 1631   6.499   4.691   3.089 -0.3864  0.3456  0.8955
   67G      H3' 1632   6.488   4.782   3.148  0.5303 -0.1528  1.8809
   67G      C2' 1633   6.362   4.634   3.055  0.4454 -0.3803  0.0564
   67G     H2'1 1634   6.295   4.708   3.012  1.0316 -0.3791 -0.8737
   67G      O2' 1635   6.368   4.515   2.974  0.4311  0.5198  0.4122
   67G     HO'2 1636   6.282   4.496   2.938  0.7418 -0.3465  0.1125
   67G      O3' 1637   6.580   4.716   2.974  0.3915  0.7006 -0.3657
   68A        P 1638   6.561   4.850   2.890  0.1015 -0.4134 -0.0628
   68A      O1P 1639   6.657   4.859   2.779  0.7076  0.2297  0.1339
   68A      O2P 1640   6.568   4.954   2.995  0.3674  0.1223 -0.3818
   68A      O5' 1641   6.420   4.842   2.833  0.8493 -0.1892  0.2582
   68A      C5' 1642   6.388   4.757   2.726 -0.5018  0.6121 -1.1098
   68A     H5'1 1643   6.398   4.652   2.754  1.8127  0.6009 -1.7873
   68A     H5'2 1644   6.457   4.766   2.642  0.5038 -2.1157 -0.6549
   68A      C4' 1645   6.247   4.781   2.682 -0.3581  0.0516 -0.0384
   68A      H4' 1646   6.245   4.710   2.600 -3.2540 -0.7394  0.6325
   68A      O4' 1647   6.157   4.753   2.785 -0.1919  0.3605  0.1050
   68A      C1' 1648   6.047   4.848   2.772 -0.6369  0.1462 -0.4194
   68A      H1' 1649   5.949   4.800   2.767 -0.0397 -1.0404 -1.0673
   68A       N9 1650   6.034   4.939   2.885  0.3217  0.2431  0.0837
   68A       C8 1651   6.118   4.956   2.989  0.6522  0.8273  0.3092
   68A       H8 1652   6.217   4.913   2.989  0.2931 -0.1475  2.6830
   68A       N7 1653   6.074   5.034   3.085 -0.2383 -0.0943 -0.1284
   68A       C5 1654   5.943   5.064   3.046 -0.4515  0.6987 -0.5562
   68A       C6 1655   5.838   5.131   3.116  0.6635  0.3947 -0.3856
   68A       N6 1656   5.838   5.178   3.241  0.2822 -0.0099 -0.5308
   68A      H61 1657   5.923   5.161   3.294  0.5645  0.8089 -0.7086
   68A      H62 1658   5.753   5.218   3.277 -0.0316  0.5640 -1.8246
   68A       N1 1659   5.725   5.146   3.050  0.5585  0.8282  0.1185
   68A       C2 1660   5.711   5.090   2.928 -0.2061 -0.1896  0.0706
   68A       H2 1661   5.610   5.093   2.890 -1.3365 -2.8447  2.4937
   68A       N3 1662   5.799   5.018   2.859  0.0384  0.0878 -0.8576
   68A       C4 1663   5.917   5.009   2.924 -0.6977  0.4065  0.3275
   68A      C3' 1664   6.216   4.927   2.645 -0.3038 -0.1427 -0.1020
   68A      H3' 1665   6.251   4.989   2.728 -1.3556  1.8398 -1.0621
   68A      C2' 1666   6.071   4.928   2.644 -0.1894  0.3786  0.0933
   68A     H2'1 1667   6.035   5.030   2.655  0.2220  0.5968 -0.5074
   68A      O2' 1668   6.003   4.854   2.541 -0.0210 -0.1989  0.5173
   68A     HO'2 1669   6.047   4.771   2.523  0.4062  0.2624 -0.7101
   68A      O3' 1670   6.276   4.967   2.525  0.1177 -0.4391 -0.2475
   69A        P 1671   6.302   5.124   2.494  0.2571 -0.1579  0.2754
   69A      O1P 1672   6.355   5.136   2.350 -0.5649 -0.0093 -0.4927
   69A      O2P 1673   6.387   5.177   2.609 -0.2492 -0.1715 -0.1254
   69A      O5' 1674   6.163   5.203   2.486 -0.7782  0.3684  0.1721
   69A      C5' 1675   6.062   5.168   2.395 -0.1977 -0.7077 -0.2688
   69A     H5'1 1676   6.051   5.061   2.381  0.7573 -0.9872  0.9340
   69A     H5'2 1677   6.092   5.214   2.301 -1.1579  2.8907  1.0069
   69A      C4' 1678   5.925   5.228   2.409 -0.3521 -0.0147 -0.0521
   69A      H4' 1679   5.860   5.190   2.330 -0.9216  0.6591  0.0842
   69A      O4' 1680   5.872   5.186   2.536  0.1956  0.4502  0.3670
   69A      C1' 1681   5.813   5.298   2.599  0.4217 -0.0392  0.3221
   69A      H1' 1682   5.709   5.272   2.621  0.1884 -1.7059 -2.3428
   69A       N9 1683   5.876   5.354   2.729 -0.1658  1.3496  0.6816
   69A       C8 1684   5.993   5.304   2.778  0.3852 -0.8852 -0.0758
   69A       H8 1685   6.065   5.241   2.728  1.1482 -0.8180  0.9124
   69A       N7 1686   6.019   5.347   2.899 -0.0493  0.0620  0.2857
   69A       C5 1687   5.895   5.413   2.930 -0.5750  0.0905 -0.3446
   69A       C6 1688   5.845   5.478   3.048 -0.1879 -0.0566  0.4555
   69A       N6 1689   5.907   5.502   3.157  0.3405 -0.0743  0.1919
   69A      H61 1690   6.006   5.483   3.167  0.3842  0.7605  1.5312
   69A      H62 1691   5.857   5.541   3.234  2.9311  2.3784  0.7890
   69A       N1 1692   5.732   5.548   3.040  0.6522 -0.5247  0.2794
   69A       C2 1693   5.656   5.533   2.929 -0.7107  0.6953 -0.0494
   69A       H2 1694   5.568   5.596   2.932  0.6171  2.6857 -0.8262
   69A       N3 1695   5.686   5.471   2.817  0.2261 -0.2257 -0.6848
   69A       C4 1696   5.806   5.409   2.824  0.3381 -0.5383 -0.5327
   69A      C3' 1697   5.933   5.382   2.406  0.3509 -0.1033  1.1030
   69A      H3' 1698   6.021   5.411   2.463  0.8539 -0.0552  0.3197
   69A      C2' 1699   5.810   5.410   2.494  0.2654  0.3425 -0.3156
   69A     H2'1 1700   5.812   5.509   2.541 -1.9150  0.8509 -1.1808
   69A      O2' 1701   5.693   5.402   2.417 -0.0528  0.5027  0.8270
   69A     HO'2 1702   5.686   5.483   2.365 -0.3786  1.9881  3.0569
   69A      O3' 1703   5.925   5.446   2.277 -0.3709  0.2858  0.1420
   70U        P 1704   5.990   5.595   2.260 -0.0549  0.2264  0.2684
   70U      O1P 1705   5.955   5.650   2.124 -0.8345 -0.2932 -0.3439
   70U      O2P 1706   6.133   5.591   2.300  0.1587  0.0282 -1.1077
   70U      O5' 1707   5.908   5.682   2.361 -0.2971 -0.5367  0.0481
   70U      C5' 1708   5.783   5.731   2.326  0.7545  0.3545  0.4378
   70U     H5'1 1709   5.720   5.652   2.285  1.5286 -0.2534  0.3850
   70U     H5'2 1710   5.805   5.800   2.245  1.5151  0.0888  0.4111
   70U      C4' 1711   5.716   5.816   2.438  0.2862  0.1938 -0.7219
   70U      H4' 1712   5.619   5.851   2.402  0.8751  0.3139 -2.2617
   70U      O4' 1713   5.701   5.741   2.557  0.2764 -0.5348 -0.8515
   70U      C1' 1714   5.709   5.835   2.663 -0.6711 -0.0965 -0.3857
   70U      H1' 1715   5.615   5.839   2.719 -0.9014 -2.2543 -0.5188
   70U       N1 1716   5.802   5.798   2.775 -0.0606 -0.0682 -0.0611
   70U       C6 1717   5.915   5.726   2.746  0.3186 -0.6471 -1.0297
   70U       H6 1718   5.942   5.688   2.649  3.3888 -1.0341 -0.1512
   70U       C5 1719   6.012   5.716   2.843 -0.2023  1.0659 -0.6483
   70U       H5 1720   6.103   5.665   2.817 -1.1923 -0.5647 -1.0125
   70U       C4 1721   5.994   5.765   2.973  0.1226  0.3640  0.7285
   70U       O4 1722   6.068   5.757   3.076  0.7635 -0.5176  0.3440
   70U       N3 1723   5.887   5.849   2.990 -0.2189  0.8555  0.8746
   70U       H3 1724   5.880   5.888   3.083  0.1391 -1.7084  2.0817
   70U       C2 1725   5.786   5.864   2.895 -0.0921 -0.5311 -0.5470
   70U       O2 1726   5.689   5.937   2.919 -0.4734  0.3644 -0.4908
   70U      C3' 1727   5.805   5.935   2.473  0.2316 -0.1583 -0.3641
   70U      H3' 1728   5.901   5.888   2.496  1.4003  3.3193  2.7557
   70U      C2' 1729   5.733   5.971   2.599 -0.3628 -0.1249 -0.7516
   70U     H2'1 1730   5.805   6.029   2.656  2.9506 -1.7283 -2.9699
   70U      O2' 1731   5.610   6.045   2.574 -0.0122  0.1617  0.0837
   70U     HO'2 1732   5.637   6.127   2.532 -0.9222  1.6935  2.2909
   70U      O3' 1733   5.826   6.027   2.368  0.4640 -0.0183  0.1531
   71A        P 1734   5.914   6.148   2.389  0.3209 -0.0172  0.2186
   71A      O1P 1735   5.906   6.231   2.267 -0.3538  0.0809  0.4494
   71A      O2P 1736   6.051   6.108   2.429  0.8448 -0.1532 -0.3145
   71A      O5' 1737   5.851   6.233   2.511  0.6014 -0.0657  0.0633
   71A      C5' 1738   5.759   6.339   2.495 -1.1313 -0.7223 -0.7532
   71A     H5'1 1739   5.664   6.299   2.459 -0.9213 -0.3219 -1.8158
   71A     H5'2 1740   5.793   6.401   2.411  0.5432 -1.3123 -0.5440
   71A      C4' 1741   5.724   6.419   2.628 -0.3158  0.6550  0.9322
   71A      H4' 1742   5.650   6.497   2.613  0.9070  1.4769 -1.2347
   71A      O4' 1743   5.694   6.321   2.724 -0.0051  0.6944  0.3933
   71A      C1' 1744   5.747   6.350   2.856 -0.4482 -0.4039  0.5844
   71A      H1' 1745   5.669   6.357   2.932 -0.0602 -0.1925  0.9663
   71A       N9 1746   5.850   6.258   2.900  0.2337  0.3130  0.0965
   71A       C8 1747   5.941   6.191   2.826  0.3332 -0.6998  0.2719
   71A       H8 1748   5.939   6.183   2.719  0.1665 -0.9708  0.2935
   71A       N7 1749   6.008   6.109   2.904 -0.1813 -0.8190  0.7293
   71A       C5 1750   5.985   6.152   3.033 -0.2638 -0.5212  0.0568
   71A       C6 1751   6.041   6.131   3.159 -0.2339  0.7422  0.3554
   71A       N6 1752   6.155   6.063   3.175 -0.0121  0.2469  0.0230
   71A      H61 1753   6.189   6.009   3.097 -0.8891 -3.1521  1.7668
   71A      H62 1754   6.201   6.058   3.265  0.3535  0.1894 -0.1666
   71A       N1 1755   5.996   6.193   3.270  0.1105 -0.0245  0.0896
   71A       C2 1756   5.887   6.275   3.257  0.4129  1.0991  0.2861
   71A       H2 1757   5.839   6.307   3.348  0.6216  0.9088  0.4643
   71A       N3 1758   5.826   6.307   3.142  0.8649  0.2851 -0.9049
   71A       C4 1759   5.877   6.241   3.035 -1.2192  0.1414  0.0685
   71A      C3' 1760   5.854   6.485   2.684  0.0751 -0.5604 -0.8067
   71A      H3' 1761   5.943   6.423   2.676  0.1407 -0.3464 -1.7841
   71A      C2' 1762   5.816   6.492   2.835 -0.2933 -0.0884 -0.0264
   71A     H2'1 1763   5.901   6.523   2.896  0.2756 -0.1923 -0.7557
   71A      O2' 1764   5.723   6.582   2.864 -0.7497  0.1685  0.0072
   71A     HO'2 1765   5.731   6.666   2.818 -0.9666  0.1797 -0.0094
   71A      O3' 1766   5.878   6.619   2.625  0.6033  0.6623 -0.1489
   72G        P 1767   6.019   6.682   2.641 -0.3416 -0.1707 -0.3136
   72G      O1P 1768   6.021   6.808   2.563 -0.2776  0.5250  0.5372
   72G      O2P 1769   6.129   6.579   2.633  0.2686 -0.3440 -0.7899
   72G      O5' 1770   6.010   6.728   2.798  0.1389  0.0304  0.0824
   72G      C5' 1771   5.936   6.839   2.835  0.6889 -0.9343 -0.5232
   72G     H5'1 1772   5.835   6.812   2.802  0.8363 -1.5402 -0.4875
   72G     H5'2 1773   5.965   6.936   2.794 -0.4179 -0.6765 -0.7363
   72G      C4' 1774   5.931   6.857   2.990 -0.0190 -0.4454  0.5523
   72G      H4' 1775   5.860   6.932   3.026  0.9065  0.7313 -0.0144
   72G      O4' 1776   5.900   6.730   3.047 -0.2023 -0.2422  0.0464
   72G      C1' 1777   5.984   6.705   3.162  0.3187 -0.7191  0.1578
   72G      H1' 1778   5.927   6.691   3.254 -2.5179  1.6097 -1.0804
   72G       N9 1779   6.079   6.592   3.144 -0.0160 -0.0526 -0.4350
   72G       C8 1780   6.126   6.526   3.030  0.6190  0.7566  0.1851
   72G       H8 1781   6.088   6.543   2.930 -3.2204 -1.1247  1.1260
   72G       N7 1782   6.209   6.427   3.057 -0.1683  0.2207  0.3172
   72G       C5 1783   6.230   6.433   3.198 -0.1316 -0.4015 -0.0693
   72G       C6 1784   6.306   6.354   3.288  0.7656 -0.4670 -0.4416
   72G       O6 1785   6.381   6.265   3.267  0.2327 -0.5251 -0.3123
   72G       N1 1786   6.303   6.400   3.418 -0.3736 -0.5820 -0.3438
   72G       H1 1787   6.359   6.357   3.490  0.3153  0.9778  0.0826
   72G       C2 1788   6.239   6.506   3.457 -0.6463 -0.1099  0.3359
   72G       N2 1789   6.243   6.541   3.584  0.6682 -0.7402  1.2316
   72G      H21 1790   6.317   6.500   3.639  0.2616 -0.8323  1.7237
   72G      H22 1791   6.176   6.607   3.621 -0.3398 -0.1260 -1.4557
   72G       N3 1792   6.153   6.569   3.379 -0.6850  0.1474  0.2308
   72G       C4 1793   6.149   6.533   3.245  0.6524 -0.4414 -0.0594
   72G      C3' 1794   6.065   6.879   3.038 -0.5104  0.2155 -0.0160
   72G      H3' 1795   6.133   6.802   3.001 -0.3964  0.7280 -0.8885
   72G      C2' 1796   6.064   6.835   3.186  0.0822 -0.2657  0.1535
   72G     H2'1 1797   6.164   6.819   3.225 -0.6819 -2.4940  1.3881
   72G      O2' 1798   5.995   6.918   3.276 -0.2342 -0.0276 -0.1779
   72G     HO'2 1799   6.020   6.918   3.368 -2.1758  0.2358  0.3970
   72G      O3' 1800   6.106   7.010   3.013  0.3199  0.4966 -0.3740
   73A        P 1801   6.251   7.066   3.035 -0.0448 -0.3186 -0.3582
   73A      O1P 1802   6.247   7.217   3.021 -0.0552  0.3741  0.3309
   73A      O2P 1803   6.330   6.990   2.937 -0.8737  0.4024 -0.3033
   73A      O5' 1804   6.291   7.037   3.184  0.1780  0.5075 -0.5286
   73A      C5' 1805   6.270   7.130   3.283  0.0100  0.2696 -0.0494
   73A     H5'1 1806   6.165   7.158   3.289  0.2823  1.2060  0.4065
   73A     H5'2 1807   6.327   7.218   3.254 -0.8712  0.0201 -2.8993
   73A      C4' 1808   6.321   7.067   3.414  0.6220 -0.7885  0.1002
   73A      H4' 1809   6.292   7.118   3.506  2.9259  1.9720 -0.5528
   73A      O4' 1810   6.286   6.930   3.417 -0.2863 -0.0351 -0.1282
   73A      C1' 1811   6.387   6.866   3.488  0.3809 -0.2703  0.0934
   73A      H1' 1812   6.351   6.824   3.582  1.3907 -0.3757  0.4468
   73A       N9 1813   6.449   6.763   3.402  0.3445  0.3060 -0.3673
   73A       C8 1814   6.435   6.746   3.268 -0.5372  0.4074  0.3188
   73A       H8 1815   6.383   6.819   3.208 -2.3226  1.6281  3.1564
   73A       N7 1816   6.509   6.649   3.220 -0.2226 -0.3386  0.1485
   73A       C5 1817   6.560   6.587   3.331  0.5549 -0.0281  0.3840
   73A       C6 1818   6.625   6.467   3.360 -0.5068 -0.1626  0.7251
   73A       N6 1819   6.636   6.372   3.267 -0.4196 -0.0178 -0.0906
   73A      H61 1820   6.626   6.402   3.171 -2.7689 -0.5194 -0.0523
   73A      H62 1821   6.691   6.292   3.296  0.6952  0.2440 -1.3693
   73A       N1 1822   6.676   6.441   3.480 -0.5519 -0.1018  0.3303
   73A       C2 1823   6.651   6.527   3.578  0.8683 -0.7599  1.3546
   73A       H2 1824   6.678   6.508   3.680  0.6238  0.5713  1.6929
   73A       N3 1825   6.582   6.642   3.571  0.4161  0.6928  0.0119
   73A       C4 1826   6.537   6.664   3.441 -0.5124 -0.1653  0.5286
   73A      C3' 1827   6.467   7.072   3.407  0.0066  0.3019  0.5169
   73A      H3' 1828   6.507   7.028   3.316 -1.8460 -0.9574  0.2545
   73A      C2' 1829   6.493   6.968   3.521 -0.3585 -0.5239 -0.1026
   73A     H2'1 1830   6.593   6.925   3.513  0.7105  1.3808  1.8389
   73A      O2' 1831   6.468   7.010   3.656 -0.0565  0.5085  0.3119
   73A     HO'2 1832   6.485   6.936   3.715  1.0765  1.4588  1.2212
   73A      O3' 1833   6.511   7.207   3.441 -1.0540 -0.4991  0.6576
   74U        P 1834   6.641   7.281   3.374 -0.0290  0.1627  0.2275
   74U      O1P 1835   6.621   7.425   3.409  0.5765 -0.4938 -0.4853
   74U      O2P 1836   6.650   7.249   3.233 -0.1091  0.0633  0.4020
   74U      O5' 1837   6.769   7.222   3.443 -0.2372  0.3529  0.2730
   74U      C5' 1838   6.787   7.227   3.581  0.0246  0.2205 -0.0290
   74U     H5'1 1839   6.692   7.194   3.622 -0.6799  1.0399 -0.9287
   74U     H5'2 1840   6.819   7.326   3.614  1.4699  0.0348 -0.7573
   74U      C4' 1841   6.883   7.125   3.646  0.2474  0.2009  0.2481
   74U      H4' 1842   6.900   7.144   3.752  0.6950  1.7227 -0.0711
   74U      O4' 1843   6.833   6.992   3.627 -0.3515 -0.3726 -0.4076
   74U      C1' 1844   6.942   6.904   3.610 -0.7093  0.0766 -0.1269
   74U      H1' 1845   6.941   6.837   3.696 -1.8920  1.1565  0.7435
   74U       N1 1846   6.926   6.825   3.488  0.2595 -0.4242  0.0261
   74U       C6 1847   6.849   6.874   3.384 -0.0599  0.8758  0.1338
   74U       H6 1848   6.800   6.970   3.393 -0.3232  0.8702 -1.0480
   74U       C5 1849   6.830   6.803   3.272  0.2612  1.1128  0.2935
   74U       H5 1850   6.771   6.844   3.191  3.0856  1.4374 -1.7710
   74U       C4 1851   6.889   6.672   3.259 -0.1067  0.1414 -0.0254
   74U       O4 1852   6.880   6.599   3.161  0.4090 -0.0964 -0.1112
   74U       N3 1853   6.965   6.633   3.366 -0.0833  0.3431  0.0558
   74U       H3 1854   7.001   6.539   3.362  0.7548  0.5696  1.3374
   74U       C2 1855   6.981   6.699   3.485 -0.6912  0.7235 -0.2504
   74U       O2 1856   7.047   6.643   3.577  0.9888 -0.0974 -0.7012
   74U      C3' 1857   7.018   7.124   3.576  0.1504 -0.0415 -0.4071
   74U      H3' 1858   7.002   7.115   3.468 -2.3513 -1.6237  0.0305
   74U      C2' 1859   7.071   6.991   3.613  0.5119 -0.3488 -0.5168
   74U     H2'1 1860   7.141   6.952   3.539  0.3034 -0.1833 -0.8030
   74U      O2' 1861   7.128   6.993   3.740 -0.4324  0.7567  0.0189
   74U     HO'2 1862   7.125   7.079   3.781  0.4230  0.2713  1.1560
   74U      O3' 1863   7.092   7.237   3.612 -0.6399 -0.5492 -1.1458
   75A        P 1864   7.219   7.281   3.525  0.3207 -0.4321  0.2326
   75A      O1P 1865   7.284   7.394   3.589 -1.1454 -0.3538 -0.0294
   75A      O2P 1866   7.185   7.288   3.380  0.2107  0.3434  0.1742
   75A      O5' 1867   7.320   7.159   3.526  0.0183  0.5052  0.2119
   75A      C5' 1868   7.415   7.146   3.626  0.3091 -0.0487  0.8774
   75A     H5'1 1869   7.383   7.081   3.708  1.9117 -2.3586 -0.2034
   75A     H5'2 1870   7.443   7.243   3.665  0.3175  1.5968 -2.7851
   75A      C4' 1871   7.533   7.076   3.572  0.5508 -0.3074  0.1954
   75A      H4' 1872   7.592   7.068   3.663  0.3444 -1.7045  0.2342
   75A      O4' 1873   7.516   6.948   3.523  0.4954  0.0505 -0.2280
   75A      C1' 1874   7.542   6.947   3.381 -0.0935  0.3991 -0.2291
   75A      H1' 1875   7.627   6.884   3.357  0.0091  0.5967 -0.3924
   75A       N9 1876   7.421   6.886   3.324  0.4204 -0.0777 -0.2416
   75A       C8 1877   7.301   6.945   3.289  0.1490 -0.0985  0.1192
   75A       H8 1878   7.274   7.048   3.303 -1.2632 -0.5637  1.0908
   75A       N7 1879   7.222   6.869   3.218  0.3460 -0.0458  0.4618
   75A       C5 1880   7.293   6.747   3.206  0.3000  0.0804  0.3819
   75A       C6 1881   7.276   6.626   3.137  0.5645  0.3860  0.4295
   75A       N6 1882   7.164   6.593   3.081 -0.3752 -0.4418  0.2639
   75A      H61 1883   7.084   6.655   3.080  0.7618  1.1605  1.6924
   75A      H62 1884   7.159   6.504   3.034 -0.5464 -0.7216  0.7987
   75A       N1 1885   7.377   6.535   3.127  0.8081  0.5759 -0.6756
   75A       C2 1886   7.490   6.558   3.186  0.3949 -0.1460  0.5414
   75A       H2 1887   7.560   6.477   3.202  1.5797  0.9421  1.0077
   75A       N3 1888   7.509   6.669   3.264  0.4399  0.5853  0.0168
   75A       C4 1889   7.420   6.767   3.255  0.1532  0.0437 -0.8006
   75A      C3' 1890   7.625   7.148   3.478 -0.2485  0.3845  0.3135
   75A      H3' 1891   7.599   7.253   3.486 -1.5977  0.2978 -2.0223
   75A      C2' 1892   7.567   7.099   3.348  0.0062  0.3994  0.3038
   75A     H2'1 1893   7.469   7.145   3.335 -0.1706  0.0856  0.5093
   75A      O2' 1894   7.644   7.126   3.235  0.6593 -0.0368  0.4192
   75A     HO'2 1895   7.736   7.120   3.260  0.6499 -2.3191  0.1049
   75A      O3' 1896   7.759   7.110   3.507 -0.2709  0.4685 -0.6970
   76A        P 1897   7.885   7.159   3.425  0.1010 -0.4261  0.2741
   76A      O1P 1898   8.002   7.142   3.518  0.1686 -0.2343  0.8023
   76A      O2P 1899   7.860   7.288   3.363 -1.0336 -0.0800  0.1958
   76A      O5' 1900   7.884   7.048   3.313 -0.6248  0.3351  0.0075
   76A      C5' 1901   7.944   6.916   3.327  0.3051 -0.3879 -0.9829
   76A     H5'1 1902   7.900   6.868   3.414  1.4567 -1.2414 -0.8466
   76A     H5'2 1903   8.050   6.932   3.347 -0.2198  2.0670  0.1894
   76A      C4' 1904   7.927   6.836   3.200  0.4368  0.2017 -0.6155
   76A      H4' 1905   7.992   6.750   3.215  0.6297  0.6222  1.1592
   76A      O4' 1906   7.787   6.814   3.176 -0.5594  0.1074  0.0073
   76A      C1' 1907   7.772   6.770   3.040  0.5507  0.4190 -0.5399
   76A      H1' 1908   7.768   6.661   3.043  1.4460  0.3518 -1.3930
   76A       N9 1909   7.648   6.819   2.985 -0.4795  0.1944 -0.2176
   76A       C8 1910   7.589   6.948   2.989 -0.7477 -0.0594  0.2750
   76A       H8 1911   7.631   7.035   3.036 -0.9441  0.0586  0.2368
   76A       N7 1912   7.470   6.950   2.940 -0.0951  0.5094  1.1659
   76A       C5 1913   7.455   6.819   2.886 -0.1318  0.0597  0.0064
   76A       C6 1914   7.351   6.744   2.820 -0.6768 -0.0850  0.5389
   76A       N6 1915   7.242   6.800   2.775 -0.7050  0.1685 -0.2036
   76A      H61 1916   7.234   6.899   2.790 -0.8611  0.1455 -0.1285
   76A      H62 1917   7.170   6.741   2.736  0.6868 -0.7026 -1.5901
   76A       N1 1918   7.360   6.616   2.788 -0.4694  0.0765  0.1610
   76A       C2 1919   7.475   6.553   2.817 -0.1680  0.1235  0.3480
   76A       H2 1920   7.480   6.455   2.771 -0.5678 -0.1532  0.8939
   76A       N3 1921   7.589   6.609   2.864 -0.0791  0.7173 -0.0217
   76A       C4 1922   7.566   6.741   2.907  0.2703  0.3791  1.0958
   76A      C3' 1923   7.965   6.903   3.066 -0.1973 -0.2622 -0.0986
   76A      H3' 1924   7.925   7.005   3.063  2.7703  1.0958  1.2460
   76A      C2' 1925   7.892   6.816   2.967 -0.5036  0.1173  1.3305
   76A     H2'1 1926   7.863   6.887   2.889 -2.7649  0.1823  2.1414
   76A      O2' 1927   7.966   6.693   2.935  0.1958  0.1115 -0.2417
   76A     HO'2 1928   8.013   6.694   2.852 -0.8145 -2.5022 -0.9571
   76A      O3' 1929   8.106   6.904   3.046 -0.0873 -0.1226  0.4296
   77U        P 1930   8.179   7.008   2.952  0.0349  0.4891 -0.0704
   77U      O1P 1931   8.315   7.029   3.007  0.5827  0.0964  0.5817
   77U      O2P 1932   8.093   7.129   2.929  0.0709  0.4188  0.0614
   77U      O5' 1933   8.185   6.938   2.815 -0.6568  0.0366 -0.1221
   77U      C5' 1934   8.281   6.841   2.783  0.6710  0.0078  0.7225
   77U     H5'1 1935   8.277   6.756   2.851  0.9048 -0.6772 -0.1061
   77U     H5'2 1936   8.380   6.887   2.791  1.7973 -2.4396  1.9861
   77U      C4' 1937   8.237   6.757   2.665 -0.0229  0.0582  0.0719
   77U      H4' 1938   8.315   6.682   2.653 -0.2378 -0.1983  0.2527
   77U      O4' 1939   8.103   6.709   2.678 -0.1208 -0.4525 -0.4350
   77U      C1' 1940   8.041   6.682   2.547  0.5099 -0.8599 -0.3101
   77U      H1' 1941   8.065   6.578   2.528 -0.1387 -0.6577 -2.4896
   77U       N1 1942   7.893   6.712   2.556 -0.2852 -0.5911 -0.3187
   77U       C6 1943   7.851   6.833   2.612  0.5434 -0.1894  0.6770
   77U       H6 1944   7.927   6.900   2.650 -0.4002  1.2101  0.1958
   77U       C5 1945   7.718   6.863   2.622  0.4185 -0.1559  0.2056
   77U       H5 1946   7.695   6.966   2.644  0.0899 -0.3833  0.9648
   77U       C4 1947   7.620   6.782   2.554  0.1573 -0.2558 -0.6685
   77U       O4 1948   7.503   6.807   2.545 -0.0112 -1.1884  0.0743
   77U       N3 1949   7.671   6.660   2.505 -0.0730  0.7121 -0.2006
   77U       H3 1950   7.614   6.615   2.434 -1.6727  1.8314  0.3290
   77U       C2 1951   7.806   6.624   2.498  0.0680 -0.2213 -1.0663
   77U       O2 1952   7.840   6.528   2.436  0.2801 -0.0834 -0.3040
   77U      C3' 1953   8.230   6.839   2.532 -0.2442  0.3235 -0.9210
   77U      H3' 1954   8.194   6.936   2.567 -2.8464 -1.3490  1.4145
   77U      C2' 1955   8.113   6.768   2.449 -0.7838  0.5220  0.5102
   77U     H2'1 1956   8.048   6.845   2.406 -1.8821 -0.3552  0.5411
   77U      O2' 1957   8.180   6.695   2.345  0.1614  0.4721 -0.2172
   77U     HO'2 1958   8.264   6.739   2.331  0.0468 -0.2894 -4.3446
   77U      O3' 1959   8.349   6.848   2.459  0.4515 -0.0252  0.5125
   78U        P 1960   8.383   6.972   2.363 -0.0228  0.0779 -0.0770
   78U      O1P 1961   8.521   6.976   2.316 -0.1110 -0.0166  0.6900
   78U      O2P 1962   8.330   7.085   2.435 -0.3152 -0.6028  0.7789
   78U      O5' 1963   8.288   6.938   2.233  0.1594  0.5162 -0.1715
   78U      C5' 1964   8.344   6.863   2.121 -0.0216 -0.0945 -0.7178
   78U     H5'1 1965   8.372   6.762   2.154  1.9749  1.0002  1.2344
   78U     H5'2 1966   8.432   6.920   2.089 -0.8157  1.9961  0.6469
   78U      C4' 1967   8.239   6.848   2.004  0.0347  0.0450  0.6385
   78U      H4' 1968   8.280   6.792   1.920 -1.4915  0.5826 -0.5145
   78U      O4' 1969   8.122   6.795   2.060  0.0065  0.0595 -0.0697
   78U      C1' 1970   8.016   6.841   1.979 -0.2043 -0.0554  0.7667
   78U      H1' 1971   7.988   6.752   1.924  0.2861  0.6817 -0.7355
   78U       N1 1972   7.907   6.891   2.067 -0.1573  1.2118  0.9029
   78U       C6 1973   7.931   6.948   2.189 -0.3101 -0.1946  0.4350
   78U       H6 1974   8.032   6.954   2.226 -0.5564 -1.4314  1.3723
   78U       C5 1975   7.825   6.989   2.264  0.1710  0.1885 -0.1276
   78U       H5 1976   7.846   7.034   2.359 -0.1360 -1.0281  0.5403
   78U       C4 1977   7.685   6.974   2.221 -0.2662 -0.0711 -0.5531
   78U       O4 1978   7.593   7.019   2.283  0.3509  0.4422  0.1574
   78U       N3 1979   7.677   6.918   2.096  0.6335 -0.3727 -0.2566
   78U       H3 1980   7.585   6.903   2.055  0.6959 -0.1430 -0.4816
   78U       C2 1981   7.778   6.869   2.018  0.0671  0.9306 -0.2425
   78U       O2 1982   7.747   6.815   1.913  0.1453  0.0983  0.2376
   78U      C3' 1983   8.196   6.988   1.952 -0.4648  0.6587 -0.7482
   78U      H3' 1984   8.169   7.052   2.036  1.4338 -1.6601  1.8021
   78U      C2' 1985   8.065   6.952   1.890  0.8742 -0.2281 -0.1926
   78U     H2'1 1986   7.993   7.034   1.893  0.1109 -0.9085  1.4852
   78U      O2' 1987   8.087   6.895   1.763  0.5210  1.2404  0.0904
   78U     HO'2 1988   8.177   6.923   1.746  0.5764  1.1920  0.2987
   78U      O3' 1989   8.288   7.052   1.861 -0.0684 -0.3368 -0.4656
   79A        P 1990   8.259   7.201   1.824 -0.5103  0.3899  0.3794
   79A      O1P 1991   8.364   7.239   1.726 -0.2144 -0.0291  0.0610
   79A      O2P 1992   8.231   7.278   1.946  0.2475  0.8499 -0.2855
   79A      O5' 1993   8.121   7.217   1.743  0.2788  0.3054 -0.1505
   79A      C5' 1994   8.110   7.184   1.601 -0.2929 -0.3671  0.1851
   79A     H5'1 1995   8.138   7.080   1.582 -2.6047 -0.8570 -0.8564
   79A     H5'2 1996   8.181   7.238   1.538 -1.4100 -1.5939 -2.2592
   79A      C4' 1997   7.960   7.203   1.564  0.1645  0.6704  0.1935
   79A      H4' 1998   7.942   7.159   1.466  0.6303 -1.4158  0.9892
   79A      O4' 1999   7.873   7.133   1.654  0.5471 -0.7695  0.2852
   79A      C1' 2000   7.748   7.200   1.656 -0.0819 -0.0128  0.2989
   79A      H1' 2001   7.665   7.142   1.615 -0.8459  0.7186  0.7961
   79A       N9 2002   7.709   7.215   1.801  0.2156 -0.1707  0.5795
   79A       C8 2003   7.789   7.226   1.919 -0.1562  0.4359 -0.6686
   79A       H8 2004   7.897   7.228   1.919 -0.1607  0.8049 -0.8051
   79A       N7 2005   7.716   7.231   2.028  0.4930 -0.4041  1.0078
   79A       C5 2006   7.581   7.245   1.979 -0.9557 -0.0289  0.6481
   79A       C6 2007   7.451   7.250   2.027  0.2413 -0.3675 -0.2622
   79A       N6 2008   7.407   7.256   2.152  0.3138 -0.2235  0.2365
   79A      H61 2009   7.477   7.253   2.225 -0.4253  0.1514  0.9741
   79A      H62 2010   7.309   7.249   2.176  0.7308 -0.3889  2.0177
   79A       N1 2011   7.345   7.266   1.948 -0.2296 -0.4405 -0.2383
   79A       C2 2012   7.362   7.270   1.818 -0.0447 -0.1215  0.6055
   79A       H2 2013   7.277   7.285   1.752 -0.1337  1.9062  1.1193
   79A       N3 2014   7.477   7.253   1.757 -0.0293 -0.3581 -0.8102
   79A       C4 2015   7.585   7.249   1.841 -0.1148 -0.0983 -0.4795
   79A      C3' 2016   7.914   7.344   1.562  0.5251  0.1623 -0.3060
   79A      H3' 2017   7.938   7.367   1.666  1.7660 -1.1838 -0.2625
   79A      C2' 2018   7.763   7.327   1.568 -0.3304  0.1191  0.6236
   79A     H2'1 2019   7.712   7.415   1.609  3.0152  2.3047  0.4215
   79A      O2' 2020   7.733   7.307   1.433 -0.3807 -0.5615  0.0738
   79A     HO'2 2021   7.680   7.378   1.397 -0.4065  0.2140  1.5919
   79A      O3' 2022   7.970   7.429   1.468  0.1114 -0.3601 -0.1193
   80A        P 2023   7.956   7.586   1.460 -0.1964 -0.6721  0.2568
   80A      O1P 2024   8.058   7.643   1.372 -0.0866 -0.0420  0.3444
   80A      O2P 2025   7.946   7.634   1.596  0.1525  0.4277 -0.1422
   80A      O5' 2026   7.811   7.608   1.394  0.0585  0.1146 -0.4716
   80A      C5' 2027   7.787   7.586   1.260 -0.0590  0.8346 -0.2548
   80A     H5'1 2028   7.822   7.487   1.233  0.8729  0.6062  1.6452
   80A     H5'2 2029   7.850   7.648   1.195 -0.0030 -0.0882 -1.1063
   80A      C4' 2030   7.638   7.597   1.240  0.2788 -0.5424  0.2164
   80A      H4' 2031   7.619   7.559   1.139 -1.9443 -0.9613  0.7317
   80A      O4' 2032   7.564   7.509   1.332  0.3905 -0.3956  0.6901
   80A      C1' 2033   7.444   7.573   1.382 -0.0330 -0.1823 -0.7368
   80A      H1' 2034   7.363   7.510   1.346 -1.2579  0.7577  0.2863
   80A       N9 2035   7.448   7.588   1.532  0.3884  0.1828 -0.2370
   80A       C8 2036   7.551   7.629   1.608  0.8214  0.4770 -0.2255
   80A       H8 2037   7.651   7.630   1.566  1.4964 -1.9017  1.1540
   80A       N7 2038   7.529   7.655   1.733 -0.7313 -0.7984 -0.0888
   80A       C5 2039   7.399   7.623   1.741  0.8250 -0.3079  0.0505
   80A       C6 2040   7.317   7.596   1.851  0.9130  0.4524 -0.7610
   80A       N6 2041   7.354   7.604   1.975  0.3247  0.6074 -0.0241
   80A      H61 2042   7.451   7.613   2.000  0.0384  0.0747  1.4094
   80A      H62 2043   7.286   7.582   2.047 -0.9967  2.4869 -0.6466
   80A       N1 2044   7.187   7.563   1.832  0.2953  0.3671 -0.5762
   80A       C2 2045   7.153   7.529   1.710  1.1807  0.0836  0.4283
   80A       H2 2046   7.052   7.498   1.689  1.4615 -0.2314 -0.4780
   80A       N3 2047   7.222   7.533   1.597 -0.1333 -0.1675 -0.2992
   80A       C4 2048   7.343   7.582   1.622 -0.2391 -0.1188 -0.0263
   80A      C3' 2049   7.585   7.739   1.270 -0.3022 -0.8844 -0.8210
   80A      H3' 2050   7.635   7.777   1.359 -2.3962 -0.8058  0.4143
   80A      C2' 2051   7.440   7.702   1.311  0.5991 -0.2052  0.0243
   80A     H2'1 2052   7.399   7.785   1.369  0.3779 -0.3171  0.0285
   80A      O2' 2053   7.354   7.686   1.200  0.0958  0.6232 -0.1792
   80A     HO'2 2054   7.308   7.768   1.185 -1.0525  0.0954  0.3352
   80A      O3' 2055   7.584   7.836   1.164 -0.2196 -0.6721  0.0591
   81U        P 2056   7.549   7.993   1.184 -0.0198 -0.0511  0.4061
   81U      O1P 2057   7.593   8.056   1.056  0.4050 -0.3509 -0.3025
   81U      O2P 2058   7.606   8.043   1.308  0.1706 -0.9221 -0.4126
   81U      O5' 2059   7.386   8.002   1.191  0.0056 -0.5326 -0.1493
   81U      C5' 2060   7.311   7.979   1.072 -0.6746 -0.3622 -0.5707
   81U     H5'1 2061   7.343   7.889   1.019 -0.0956 -0.3922 -0.1763
   81U     H5'2 2062   7.323   8.062   1.001  1.7829 -1.3983 -1.5081
   81U      C4' 2063   7.169   7.964   1.111  0.6628 -0.0746 -0.6403
   81U      H4' 2064   7.110   7.947   1.021 -1.3076 -0.2293  0.6070
   81U      O4' 2065   7.149   7.864   1.210 -0.0927  0.3256 -0.9124
   81U      C1' 2066   7.043   7.897   1.300  0.2267 -1.1602 -0.0965
   81U      H1' 2067   6.964   7.832   1.264  0.0626  0.7621 -3.5896
   81U       N1 2068   7.077   7.891   1.443  0.0957  0.1286  0.2712
   81U       C6 2069   7.198   7.942   1.486  0.1604 -0.6664 -0.1336
   81U       H6 2070   7.273   7.976   1.416 -1.6251  1.9020 -0.9158
   81U       C5 2071   7.221   7.951   1.623  0.1243  0.1501  0.1812
   81U       H5 2072   7.323   7.980   1.646  0.0017  0.2791  0.5762
   81U       C4 2073   7.135   7.904   1.722 -0.2198  0.8545  0.5378
   81U       O4 2074   7.156   7.906   1.840 -0.2562 -0.4083 -0.5154
   81U       N3 2075   7.019   7.839   1.671  0.2141 -0.6600 -0.5471
   81U       H3 2076   6.949   7.816   1.740 -0.8899 -0.3445 -1.5370
   81U       C2 2077   6.985   7.831   1.537 -0.6680  0.7197  0.5127
   81U       O2 2078   6.884   7.769   1.500  0.5125 -0.1373  0.2117
   81U      C3' 2079   7.122   8.089   1.181 -0.2251 -0.5228 -0.2357
   81U      H3' 2080   7.197   8.135   1.246  0.8957 -2.6688  0.0937
   81U      C2' 2081   6.998   8.039   1.267  0.1589 -0.3359  0.6122
   81U     H2'1 2082   6.982   8.091   1.361 -1.6305 -0.3744  0.3670
   81U      O2' 2083   6.875   8.034   1.192 -0.3068 -0.4115 -0.1816
   81U     HO'2 2084   6.824   8.109   1.224  0.5714 -0.5885  1.7488
   81U      O3' 2085   7.072   8.186   1.091 -0.2426 -0.5707 -0.7702
   82U        P 2086   7.048   8.334   1.130 -0.5581 -0.0635  0.3773
   82U      O1P 2087   7.019   8.347   1.272 -0.2906 -0.2523  0.3456
   82U      O2P 2088   6.939   8.378   1.043  0.0742  0.0057  0.3119
   82U      O5' 2089   7.188   8.413   1.100  0.2492  0.3202  0.4461
   82U      C5' 2090   7.241   8.435   0.970  0.4434  1.5313  0.1076
   82U     H5'1 2091   7.191   8.519   0.922  2.6083  1.5028 -2.4608
   82U     H5'2 2092   7.233   8.347   0.905 -0.7170  1.6067  0.1314
   82U      C4' 2093   7.393   8.445   0.971 -0.2009  0.5836 -0.2586
   82U      H4' 2094   7.430   8.475   0.873 -1.4162 -0.3830 -1.0456
   82U      O4' 2095   7.428   8.551   1.056 -0.3848 -0.1131  0.1343
   82U      C1' 2096   7.531   8.506   1.144  0.4805  0.6778  0.7489
   82U      H1' 2097   7.626   8.529   1.097 -0.3071  0.3725 -1.0609
   82U       N1 2098   7.531   8.579   1.277  0.1637  0.0078  0.2322
   82U       C6 2099   7.460   8.532   1.379 -0.2290  0.5772 -0.4359
   82U       H6 2100   7.386   8.454   1.373  0.5852 -0.5006  2.0938
   82U       C5 2101   7.476   8.591   1.501 -0.3308 -0.9663  0.1198
   82U       H5 2102   7.412   8.571   1.585 -0.7615  2.6187  0.8074
   82U       C4 2103   7.566   8.705   1.523  0.4728 -0.4800 -0.0210
   82U       O4 2104   7.574   8.775   1.620 -0.2228 -0.0196  0.4565
   82U       N3 2105   7.644   8.734   1.419 -0.2280 -0.0968 -0.4420
   82U       H3 2106   7.697   8.820   1.423 -1.7455  0.8303  2.1768
   82U       C2 2107   7.627   8.679   1.293 -0.1188 -0.1076  0.6022
   82U       O2 2108   7.699   8.719   1.199  0.0429 -0.6146  0.4875
   82U      C3' 2109   7.468   8.325   1.016  0.2189  1.0324  0.5433
   82U      H3' 2110   7.400   8.240   1.025 -0.2983  1.1748 -1.5362
   82U      C2' 2111   7.526   8.355   1.149  0.2617 -0.1363 -0.2056
   82U     H2'1 2112   7.454   8.330   1.228  0.1863 -0.8869 -0.5009
   82U      O2' 2113   7.658   8.307   1.167  0.6290  0.5125 -0.5450
   82U     HO'2 2114   7.656   8.211   1.162  0.4840  0.4253  0.8678
   82U      O3' 2115   7.575   8.304   0.925 -0.3572 -0.1426  0.3520
   82U      H3T 2116   7.651   8.270   0.972 -0.0953  0.5381  0.4194
   8.63615   8.63615   6.10695   0.00000   0.00000   0.00000   0.00000   4.31834   4.31834
