# Supplementary material for: Constant-pH Molecular Dynamics of Cationic Peptide Dendrimers Binding to siRNA
Source: J Chem Inf Model. 2026 Feb 5;66(8):4734–43. doi: 10.1021/acs.jcim.5c02636 (PMC13126635; doi:10.1021/acs.jcim.5c02636)
Supplement: Supplementary file 2 [file ci5c02636_si_002.zip › zip/MH47_07_out_6.gro]

Protein
 2116
    1LY0      N    1   6.039   6.568   1.885 -0.3158 -0.2166 -0.4076
    1LY0     H1    2   6.017   6.512   1.966 -0.6819  1.1697  0.4872
    1LY0     H2    3   5.973   6.546   1.812  0.6347 -4.6426 -0.2049
    1LY0     H3    4   6.135   6.558   1.855  0.2825  1.8350  0.6367
    1LY0     CA    5   6.036   6.712   1.931 -0.5564  0.3819 -0.1201
    1LY0     HA    6   5.938   6.740   1.969 -0.1994  0.3383  0.8444
    1LY0     CB    7   6.137   6.739   2.041  0.4446 -0.6659  0.8683
    1LY0    HB1    8   6.130   6.661   2.117  1.0641 -1.3398  0.2567
    1LY0    HB2    9   6.114   6.835   2.087 -0.2686 -0.8008  0.7952
    1LY0     CG   10   6.287   6.737   2.006  0.1017 -0.3738 -0.0988
    1LY0    HG1   11   6.307   6.823   1.942 -1.3187 -0.5164 -0.7734
    1LY0    HG2   12   6.315   6.644   1.956  0.4957 -0.5357  0.4073
    1LY0     CD   13   6.363   6.742   2.141  0.0085  0.5498  0.2051
    1LY0    HD1   14   6.326   6.662   2.204  1.0865 -0.2383 -0.1418
    1LY0    HD2   15   6.340   6.836   2.190 -3.3191  0.1786 -0.4128
    1LY0     CE   16   6.516   6.724   2.121 -0.5323  0.0768  0.5144
    1LY0    HE1   17   6.543   6.791   2.039 -0.2727 -0.5335  0.0862
    1LY0    HE2   18   6.531   6.621   2.087 -1.3451  0.0114  0.3359
    1LY0     NZ   19   6.591   6.734   2.248  0.5043  0.4428 -0.6792
    1LY0    HZ1   20   6.689   6.725   2.223  1.1837  2.4964  0.9200
    1LY0    HZ2   21   6.586   6.822   2.297  0.1828  0.8935 -1.5027
    1LY0    HZ3   22   6.567   6.661   2.313  0.6238  0.7237 -0.3106
    1LY0      C   23   6.073   6.810   1.823  0.1954  0.0232  0.8196
    1LY0      O   24   6.132   6.773   1.724  0.0188 -0.2979  0.0831
    2LER      N   25   6.034   6.930   1.844 -0.4895  0.1423 -0.6868
    2LER      H   26   6.005   6.952   1.938  1.9397 -0.2216  0.2172
    2LER     CA   27   6.060   7.043   1.753 -0.4486 -0.2132  0.2729
    2LER     HA   28   6.030   7.017   1.651 -2.7707  0.8690  0.5991
    2LER     CB   29   5.973   7.165   1.805 -0.4204  0.7590 -0.2213
    2LER    HB1   30   5.993   7.255   1.748 -1.3801  0.7840 -0.5463
    2LER    HB2   31   6.004   7.191   1.906 -1.1215 -0.3896  0.3235
    2LER     CG   32   5.819   7.138   1.826 -0.0306 -0.2111  0.6924
    2LER     HG   33   5.807   7.050   1.890  0.0777 -2.8068 -2.6128
    2LER    CD1   34   5.744   7.247   1.889 -0.3129 -0.9523 -0.0397
    2LER   HD11   35   5.758   7.336   1.827 -2.6559  1.3244  2.4389
    2LER   HD12   36   5.636   7.228   1.889 -0.6931  0.9410 -0.5307
    2LER   HD13   37   5.781   7.263   1.990  1.6665  1.8039 -1.0686
    2LER    CD2   38   5.763   7.112   1.686  0.3521  0.2019  0.3914
    2LER   HD21   39   5.828   7.033   1.648 -0.3185 -0.9708  1.6005
    2LER   HD22   40   5.658   7.085   1.691  0.7076 -1.6064 -0.7958
    2LER   HD23   41   5.772   7.199   1.621 -2.0890 -1.2928 -2.1931
    2LER      C   42   6.212   7.080   1.752  0.2596  0.7708 -0.3645
    2LER      O   43   6.276   7.073   1.855 -0.1223 -0.5317 -0.2845
    3LYR      N   44   6.267   7.119   1.634 -0.0229 -0.1773  0.1500
    3LYR      H   45   6.207   7.128   1.554  0.1381 -1.6480 -0.1518
    3LYR     CA   46   6.408   7.137   1.615 -0.3411 -0.2020 -0.9393
    3LYR     HA   47   6.451   7.053   1.669 -1.8145  0.6580  1.7481
    3LYR     CB   48   6.416   7.118   1.464  0.0913 -0.6849 -0.8832
    3LYR    HB1   49   6.391   7.212   1.413  0.2052 -0.5844 -0.7547
    3LYR    HB2   50   6.346   7.040   1.436  0.3702 -1.8838  1.5923
    3LYR     CG   51   6.554   7.079   1.426  0.6487  0.0614 -0.0056
    3LYR    HG1   52   6.624   7.160   1.445  0.4925  0.0320  0.7197
    3LYR    HG2   53   6.552   7.052   1.320 -1.7172 -0.9401  0.2330
    3LYR     CD   54   6.608   6.958   1.498 -0.5358 -0.8198 -0.0076
    3LYR    HD1   55   6.623   6.980   1.603 -3.7346  0.7898  0.2227
    3LYR    HD2   56   6.690   6.917   1.437 -0.7394 -0.3801 -0.5854
    3LYR     CE   57   6.494   6.848   1.490 -0.3637 -0.0657  0.1899
    3LYR    HE1   58   6.485   6.815   1.387 -0.6181 -0.3892  0.3148
    3LYR    HE2   59   6.399   6.888   1.528 -0.7920 -1.3687  0.5229
    3LYR     NZ   60   6.524   6.723   1.567 -0.3699 -0.3090  0.3975
    3LYR    HZ1   61   6.560   6.650   1.508 -0.7249  1.5018 -2.2741
    3LYR      C   62   6.483   7.253   1.680  0.2210  0.3326 -0.2360
    3LYR      O   63   6.578   7.305   1.621  0.2061 -0.2400  0.0291
    4LER      N   64   6.429   7.309   1.791  0.0283  0.2520  0.2177
    4LER      H   65   6.362   7.247   1.835  1.0660 -0.2729  1.0979
    4LER     CA   66   6.453   7.440   1.852 -0.4265 -0.1652  0.1915
    4LER     HA   67   6.472   7.510   1.771  0.9610 -1.4583 -0.6521
    4LER     CB   68   6.325   7.474   1.925 -0.1239 -0.0766  0.2455
    4LER    HB1   69   6.345   7.572   1.970  0.3376  1.0999 -2.3296
    4LER    HB2   70   6.313   7.405   2.008  2.9563 -0.1910  0.7070
    4LER     CG   71   6.202   7.486   1.831 -0.1822 -0.2334 -0.6872
    4LER     HG   72   6.197   7.389   1.780  3.3511 -1.9214  1.7207
    4LER    CD1   73   6.078   7.502   1.914  0.1246 -0.4150  0.4737
    4LER   HD11   74   6.073   7.410   1.973 -1.1759 -0.6928 -0.0374
    4LER   HD12   75   6.085   7.589   1.978 -0.0035  0.2722 -0.4306
    4LER   HD13   76   5.989   7.511   1.853 -1.0875 -2.2538  1.8637
    4LER    CD2   77   6.220   7.606   1.734 -0.0598  0.1636 -0.9089
    4LER   HD21   78   6.299   7.591   1.661  1.0011 -2.0198  0.5625
    4LER   HD22   79   6.125   7.628   1.687 -0.4854 -0.7273 -0.4828
    4LER   HD23   80   6.240   7.692   1.798  0.1406 -3.1557  4.0589
    4LER      C   81   6.580   7.440   1.945  0.3964  0.2294  0.7503
    4LER      O   82   6.636   7.339   1.977 -0.2031  0.4090 -0.3387
    5LER      N   83   6.620   7.560   1.994  0.6265  0.3444  0.2225
    5LER      H   84   6.559   7.639   1.982 -0.1923  0.0634  2.1512
    5LER     CA   85   6.733   7.582   2.088  0.0164 -0.6242 -0.1680
    5LER     HA   86   6.799   7.496   2.086  0.8949  0.0478 -1.1091
    5LER     CB   87   6.803   7.711   2.042 -0.4600 -0.8676  0.3425
    5LER    HB1   88   6.742   7.801   2.030  0.5746 -0.2234 -0.2413
    5LER    HB2   89   6.845   7.688   1.944  0.4994  0.8438  0.3080
    5LER     CG   90   6.939   7.740   2.127 -0.4100  0.5569  0.3524
    5LER     HG   91   6.981   7.645   2.159  0.6632  0.8602 -0.1052
    5LER    CD1   92   7.037   7.809   2.026  0.1175  0.6944 -0.5945
    5LER   HD11   93   7.042   7.752   1.933  2.0020  0.1017 -0.1547
    5LER   HD12   94   7.006   7.913   2.013 -0.8749  0.4552 -0.2539
    5LER   HD13   95   7.141   7.811   2.058  0.3945  0.9766 -1.4885
    5LER    CD2   96   6.919   7.836   2.244  0.0700 -0.5203 -0.3451
    5LER   HD21   97   7.013   7.888   2.263  0.5706 -1.4495 -0.2259
    5LER   HD22   98   6.834   7.901   2.221 -1.2741 -2.2593 -0.5459
    5LER   HD23   99   6.887   7.770   2.324  0.9609 -0.3538  0.1541
    5LER      C  100   6.680   7.590   2.233 -0.1887  0.5172 -0.3546
    5LER      O  101   6.749   7.541   2.326  0.0138 -0.1119 -0.0518
    6LYR      N  102   6.557   7.636   2.256 -0.6562 -0.1660 -0.4078
    6LYR      H  103   6.518   7.681   2.175 -1.6472 -0.4921 -0.1253
    6LYR     CA  104   6.491   7.645   2.390  0.6169 -0.5403  0.6746
    6LYR     HA  105   6.527   7.564   2.454  2.7399  1.0362  1.5983
    6LYR     CB  106   6.542   7.769   2.458 -0.4056  0.5582 -0.2073
    6LYR    HB1  107   6.641   7.737   2.490 -0.7310  0.3678  0.6560
    6LYR    HB2  108   6.488   7.783   2.551  1.2497 -0.3084  0.9391
    6LYR     CG  109   6.548   7.908   2.389 -0.6246 -0.2805  0.3509
    6LYR    HG1  110   6.451   7.919   2.340 -0.7274 -1.1179  0.3496
    6LYR    HG2  111   6.626   7.903   2.313  1.0291 -4.2019  2.0750
    6LYR     CD  112   6.579   8.025   2.478 -0.8452 -0.4564  0.3995
    6LYR    HD1  113   6.651   7.981   2.545  0.1987 -2.6878 -1.9976
    6LYR    HD2  114   6.492   8.055   2.536  0.1932  0.6800  1.4101
    6LYR     CE  115   6.640   8.145   2.399  0.7896 -0.2045  0.6587
    6LYR    HE1  116   6.568   8.187   2.330  2.8289  0.0037 -1.4585
    6LYR    HE2  117   6.725   8.105   2.344 -0.5790 -0.7804 -1.1464
    6LYR     NZ  118   6.676   8.252   2.488  0.1010 -0.1763  0.2203
    6LYR    HZ1  119   6.616   8.269   2.568 -1.4134  0.6143 -1.0534
    6LYR      C  120   6.339   7.643   2.384 -0.1269 -0.3072  0.3990
    6LYR      O  121   6.282   7.674   2.279 -1.1821 -0.7685  0.3236
    7LER      N  122   6.273   7.611   2.493  0.4170 -0.1249 -0.0251
    7LER      H  123   6.325   7.585   2.575  0.2224 -3.5501 -0.8225
    7LER     CA  124   6.132   7.629   2.515  0.5816  0.2016  0.0696
    7LER     HA  125   6.074   7.565   2.449 -1.7485 -0.6120  2.6851
    7LER     CB  126   6.103   7.587   2.658  0.1523  0.5121  0.2283
    7LER    HB1  127   6.165   7.653   2.719  0.3479 -0.4426  1.1021
    7LER    HB2  128   6.141   7.486   2.674 -0.4625 -0.2100 -2.4668
    7LER     CG  129   5.964   7.606   2.709 -0.0796 -0.0815  0.2435
    7LER     HG  130   5.929   7.709   2.698 -0.7176 -0.5234 -2.4236
    7LER    CD1  131   5.860   7.516   2.634  0.4755  0.5098 -0.2112
    7LER   HD11  132   5.764   7.513   2.685  0.7471  0.8343  0.3283
    7LER   HD12  133   5.844   7.576   2.544  0.7868  0.8713 -0.0281
    7LER   HD13  134   5.899   7.414   2.631 -1.6587 -0.3435 -0.3210
    7LER    CD2  135   5.966   7.568   2.856 -0.3301 -0.0356 -0.0994
    7LER   HD21  136   6.000   7.466   2.873  0.7733  0.4028  0.3846
    7LER   HD22  137   6.039   7.631   2.908  1.9872 -1.8244 -1.0527
    7LER   HD23  138   5.870   7.599   2.899 -0.1871  1.1549 -0.5869
    7LER      C  139   6.075   7.776   2.488 -0.0535  0.6066 -0.2849
    7LER      O  140   6.130   7.878   2.520  0.6727  0.0148 -0.2603
    8LER      N  141   5.951   7.771   2.425 -0.2508  0.1440 -0.3922
    8LER      H  142   5.916   7.680   2.400  3.1476 -1.2694 -0.5353
    8LER     CA  143   5.878   7.887   2.386 -0.0129 -0.1481  0.2779
    8LER     HA  144   5.942   7.975   2.375 -0.3639  0.0455 -0.2740
    8LER     CB  145   5.819   7.859   2.252  0.0065 -0.5075 -0.6636
    8LER    HB1  146   5.768   7.951   2.224  0.5809  0.2096  0.5539
    8LER    HB2  147   5.748   7.776   2.259 -1.3843  0.6977 -0.0801
    8LER     CG  148   5.920   7.823   2.143 -0.6425  0.6581 -0.0259
    8LER     HG  149   5.951   7.718   2.140  1.4700  1.2137 -2.8300
    8LER    CD1  150   5.848   7.831   2.005 -0.1688  0.3517 -0.4842
    8LER   HD11  151   5.918   7.801   1.927  1.8840  1.4513  0.8637
    8LER   HD12  152   5.774   7.750   2.004  0.3559 -0.2104 -3.5255
    8LER   HD13  153   5.798   7.927   1.993  0.1070  0.7715  1.4679
    8LER    CD2  154   6.047   7.905   2.141  0.1607 -0.3036  0.1354
    8LER   HD21  155   6.104   7.884   2.050  0.4135 -1.1396  0.4766
    8LER   HD22  156   6.023   8.010   2.155 -0.4522 -0.2804 -0.9104
    8LER   HD23  157   6.103   7.876   2.229  0.9301 -0.6140 -0.4383
    8LER      C  158   5.766   7.928   2.480  0.6195  0.4060 -0.4142
    8LER      O  159   5.694   7.830   2.520 -0.5844  0.6293 -0.8359
    9LYR      N  160   5.742   8.057   2.504 -0.5519 -0.4529  0.9343
    9LYR      H  161   5.801   8.122   2.455  0.7520 -0.9039  1.8387
    9LYR     CA  162   5.625   8.096   2.579 -0.2321  1.0956  0.0206
    9LYR     HA  163   5.623   8.033   2.668 -1.9170 -0.1915 -0.8607
    9LYR     CB  164   5.627   8.249   2.601 -0.6480  0.2078  0.5087
    9LYR    HB1  165   5.527   8.283   2.626 -1.8287 -0.9126 -2.1939
    9LYR    HB2  166   5.672   8.292   2.511  2.4878 -2.9418  0.3247
    9LYR     CG  167   5.722   8.292   2.715  0.2322 -0.1696  0.6005
    9LYR    HG1  168   5.811   8.230   2.727  1.0763  0.4786 -1.7903
    9LYR    HG2  169   5.660   8.288   2.805  0.9588  1.5163  1.2210
    9LYR     CD  170   5.778   8.431   2.699 -0.4364  0.4533  0.4083
    9LYR    HD1  171   5.822   8.446   2.798 -1.1381 -3.0132  1.3988
    9LYR    HD2  172   5.691   8.497   2.687 -1.6375 -0.8121  1.7389
    9LYR     CE  173   5.878   8.462   2.583 -0.6360  0.4895 -0.6200
    9LYR    HE1  174   5.904   8.568   2.592  0.9223 -0.0306  2.8227
    9LYR    HE2  175   5.840   8.430   2.486  0.2038 -1.7160 -0.2791
    9LYR     NZ  176   5.999   8.382   2.600  0.2118 -0.3523  0.7243
    9LYR    HZ1  177   6.076   8.428   2.645  0.1015  1.2641 -0.6452
    9LYR      C  178   5.492   8.059   2.511 -0.1900  0.3676 -0.0944
    9LYR      O  179   5.414   8.006   2.589  0.0793 -0.4071  0.5909
   10LER      N  180   5.471   8.052   2.376 -0.1919 -0.4563  0.0700
   10LER      H  181   5.529   8.100   2.309  1.9885 -0.9530  1.4912
   10LER     CA  182   5.341   8.002   2.321 -0.0828  0.2848 -0.4856
   10LER     HA  183   5.264   8.028   2.394  1.3025 -1.7083  1.8401
   10LER     CB  184   5.304   8.076   2.189 -0.2232  0.6224 -0.0213
   10LER    HB1  185   5.326   8.183   2.194 -1.2049  0.8649 -0.5686
   10LER    HB2  186   5.198   8.063   2.171 -0.1164 -1.2106  0.5312
   10LER     CG  187   5.379   8.014   2.061  0.4176 -0.3981  0.2497
   10LER     HG  188   5.348   7.914   2.034 -1.1543 -0.0358  0.5741
   10LER    CD1  189   5.351   8.115   1.952  0.3017 -0.8041 -0.4627
   10LER   HD11  190   5.243   8.127   1.939  0.6746  0.5418 -3.0935
   10LER   HD12  191   5.392   8.208   1.993  0.0162 -1.6944  1.9752
   10LER   HD13  192   5.386   8.089   1.852  0.4025 -2.6340  0.0268
   10LER    CD2  193   5.533   8.006   2.062 -0.2108 -0.3277 -0.4672
   10LER   HD21  194   5.578   8.105   2.063 -0.5458 -0.1059  2.2972
   10LER   HD22  195   5.562   7.950   2.151 -1.3200 -1.3153 -0.6884
   10LER   HD23  196   5.575   7.965   1.970  1.1999  1.8335 -0.8626
   10LER      C  197   5.327   7.845   2.319 -0.7272 -0.1760 -0.7025
   10LER      O  198   5.222   7.787   2.293  0.4286  0.2332  0.4638
   11LER      N  199   5.425   7.772   2.358 -0.7579  0.2290 -0.6586
   11LER      H  200   5.503   7.826   2.393 -0.1759 -0.2240 -1.2339
   11LER     CA  201   5.415   7.627   2.374 -0.2358  0.2202  0.0221
   11LER     HA  202   5.341   7.583   2.307 -1.5263  0.7716  1.0618
   11LER     CB  203   5.554   7.566   2.334  0.0033 -0.0826  0.1689
   11LER    HB1  204   5.561   7.470   2.386  0.4759 -0.1008  0.0700
   11LER    HB2  205   5.631   7.630   2.375  1.1696 -1.3578  0.0315
   11LER     CG  206   5.572   7.551   2.177  0.2576  0.4999  0.0465
   11LER     HG  207   5.557   7.645   2.124 -1.0454 -0.1610 -0.8039
   11LER    CD1  208   5.714   7.495   2.151 -0.6658  0.1874 -0.0922
   11LER   HD11  209   5.733   7.498   2.044  0.6071  0.1167  0.1078
   11LER   HD12  210   5.793   7.560   2.190 -1.5336  1.8251 -0.9905
   11LER   HD13  211   5.723   7.396   2.195 -1.0843 -0.4287 -1.3549
   11LER    CD2  212   5.485   7.446   2.118  0.2691 -0.8887 -0.3762
   11LER   HD21  213   5.502   7.443   2.010 -2.6039  0.3008 -0.9484
   11LER   HD22  214   5.502   7.349   2.165  2.1250 -0.7687 -0.7107
   11LER   HD23  215   5.379   7.470   2.126  0.2307 -1.4063  0.7771
   11LER      C  216   5.385   7.594   2.521  0.3039 -0.2697  0.0050
   11LER      O  217   5.295   7.514   2.557 -0.2840 -0.3554  0.5093
   12LER      N  218   5.449   7.668   2.610 -0.3696 -0.0882  0.1959
   12LER      H  219   5.511   7.739   2.576 -0.2801 -0.7663 -1.1083
   12LER     CA  220   5.427   7.668   2.757  0.1246 -0.6648 -0.0051
   12LER     HA  221   5.447   7.565   2.786  2.4803 -0.5550 -0.9411
   12LER     CB  222   5.538   7.754   2.831 -0.1395  0.1529 -0.5539
   12LER    HB1  223   5.533   7.857   2.794  0.1965  0.2575 -0.3174
   12LER    HB2  224   5.636   7.708   2.818  0.5553  0.2927  3.1268
   12LER     CG  225   5.527   7.769   2.988 -0.3337 -0.6315 -0.3117
   12LER     HG  226   5.439   7.828   3.012  1.7888  1.9198  1.8659
   12LER    CD1  227   5.519   7.638   3.063 -0.4075  0.0176  0.0143
   12LER   HD11  228   5.607   7.586   3.025  0.1860  1.0714 -0.0806
   12LER   HD12  229   5.530   7.657   3.170  1.5238  0.8978 -0.3039
   12LER   HD13  230   5.432   7.577   3.037  0.0128 -0.0815 -1.2131
   12LER    CD2  231   5.649   7.847   3.038  0.1524  0.4961 -0.3631
   12LER   HD21  232   5.660   7.948   3.000  3.5320 -0.7513 -3.3143
   12LER   HD22  233   5.655   7.842   3.147 -1.0716  1.9315 -0.2077
   12LER   HD23  234   5.733   7.790   2.996 -0.3367  0.0021 -0.6812
   12LER      C  235   5.290   7.722   2.797  0.5023  0.1767  0.1283
   12LER      O  236   5.231   7.668   2.898 -0.1783  0.1898  0.3071
   13LER      N  237   5.232   7.824   2.728 -0.2688  0.5258 -0.5651
   13LER      H  238   5.281   7.866   2.651 -0.8777  2.8246  0.1996
   13LER     CA  239   5.111   7.894   2.768  0.7026 -0.4443  0.9021
   13LER     HA  240   5.094   7.900   2.875  0.5333  1.7691  0.7839
   13LER     CB  241   5.112   8.042   2.722 -0.2941  0.1310  0.3879
   13LER    HB1  242   5.014   8.087   2.737 -0.4615  0.0461 -0.4170
   13LER    HB2  243   5.139   8.025   2.618  1.4671  0.0469  0.8288
   13LER     CG  244   5.216   8.140   2.773 -0.2899 -0.1557  0.8894
   13LER     HG  245   5.316   8.099   2.784 -0.2452 -1.0682 -1.9789
   13LER    CD1  246   5.206   8.271   2.693 -1.2069 -0.4364 -0.7013
   13LER   HD11  247   5.102   8.301   2.683 -1.0392  0.7968  0.9419
   13LER   HD12  248   5.274   8.343   2.737  0.3314 -1.6508 -1.0004
   13LER   HD13  249   5.252   8.249   2.596 -1.1494 -0.3988 -0.6825
   13LER    CD2  250   5.186   8.157   2.926  1.0903 -0.0249  0.4709
   13LER   HD21  251   5.091   8.207   2.944 -0.9875 -3.6346  0.4165
   13LER   HD22  252   5.183   8.065   2.985  1.4424  1.2391  2.5871
   13LER   HD23  253   5.261   8.219   2.977  0.0730  0.1413  1.8198
   13LER      C  254   4.991   7.815   2.704 -0.6362  0.3540 -0.3661
   13LER      O  255   4.895   7.875   2.664 -0.4077  0.0189  0.1651
   14NH2      N  256   4.992   7.685   2.694 -0.2508 -0.1367 -0.5560
   14NH2     H1  257   5.071   7.633   2.728  1.1854  1.9779 -0.4988
   14NH2     H2  258   4.923   7.632   2.643 -0.2187 -0.9053  0.1917
   15LY0      N  259   6.243   6.205   1.732  0.1322 -0.7440 -0.0832
   15LY0     H1  260   6.296   6.218   1.817  1.3208  1.9369 -1.1165
   15LY0     H2  261   6.237   6.109   1.701 -1.3200 -0.7339  0.0738
   15LY0     H3  262   6.149   6.240   1.744  0.5151  0.6311 -0.9044
   15LY0     CA  263   6.305   6.301   1.630  0.1209  0.2282  0.0061
   15LY0     HA  264   6.394   6.258   1.584 -1.3382  0.0095 -2.8500
   15LY0     CB  265   6.207   6.345   1.517  0.2903  0.4135  0.5175
   15LY0    HB1  266   6.265   6.416   1.458 -0.2304  0.0644 -0.4248
   15LY0    HB2  267   6.116   6.394   1.550  0.6306  1.4124  0.0105
   15LY0     CG  268   6.198   6.216   1.426  0.4158 -0.1388  0.1641
   15LY0    HG1  269   6.129   6.152   1.482  0.2360  1.0620  1.3795
   15LY0    HG2  270   6.301   6.181   1.424  1.4044  2.5295 -0.8337
   15LY0     CD  271   6.148   6.232   1.278  0.5490  0.1101 -0.4249
   15LY0    HD1  272   6.208   6.306   1.224  1.0569 -1.1905 -1.6940
   15LY0    HD2  273   6.045   6.270   1.281  0.7956  0.6974  1.4924
   15LY0     CE  274   6.143   6.099   1.218  0.1168  0.3506 -0.8553
   15LY0    HE1  275   6.088   6.029   1.280  0.9036  0.6959  0.2764
   15LY0    HE2  276   6.237   6.043   1.218  0.0535  0.1833  1.2816
   15LY0     NZ  277   6.083   6.095   1.082  0.0530 -0.1598  0.9273
   15LY0    HZ1  278   5.983   6.101   1.095 -0.0759  0.3532 -0.1749
   15LY0    HZ2  279   6.109   6.173   1.023  0.6630 -0.8117  0.3231
   15LY0    HZ3  280   6.110   6.016   1.025 -1.1018  1.5347 -2.2603
   15LY0      C  281   6.352   6.425   1.703 -0.7397  0.0970  0.6783
   15LY0      O  282   6.268   6.483   1.775 -0.3576 -0.4065  0.1456
   16LER      N  283   6.481   6.464   1.695 -0.3806  0.0794  0.2684
   16LER      H  284   6.545   6.413   1.635 -0.7975  0.2018 -0.2858
   16LER     CA  285   6.536   6.581   1.768 -0.7762  0.5374 -0.0930
   16LER     HA  286   6.483   6.583   1.863  0.5866 -1.7682  0.8056
   16LER     CB  287   6.685   6.568   1.799 -0.4007 -0.1392  0.4812
   16LER    HB1  288   6.714   6.640   1.875  1.8389 -1.2800  0.8087
   16LER    HB2  289   6.723   6.594   1.700 -1.1304  0.1565  0.2699
   16LER     CG  290   6.741   6.437   1.845 -0.1446  0.3390  0.2087
   16LER     HG  291   6.724   6.364   1.766 -1.8335 -0.1260  0.9404
   16LER    CD1  292   6.896   6.454   1.851  0.4556 -0.0890  0.4592
   16LER   HD11  293   6.930   6.493   1.755 -0.1224  2.4814  1.2348
   16LER   HD12  294   6.923   6.519   1.934  0.2702 -1.7710  1.9012
   16LER   HD13  295   6.934   6.355   1.876  0.1180 -0.0502  1.1654
   16LER    CD2  296   6.690   6.386   1.982  0.4081 -0.7527 -0.1928
   16LER   HD21  297   6.713   6.462   2.056 -1.3084  0.4536 -0.8359
   16LER   HD22  298   6.583   6.366   1.974  0.4307 -0.5635 -1.0973
   16LER   HD23  299   6.731   6.287   2.002 -0.4934 -0.7705  1.7770
   16LER      C  300   6.510   6.710   1.695 -1.0028 -0.2371  0.0023
   16LER      O  301   6.494   6.813   1.755 -0.4251 -0.5167  0.1404
   17LY0      N  302   6.814   8.565   3.620  0.5486 -0.4835  0.4561
   17LY0     H1  303   6.790   8.622   3.701 -1.1557  0.9410 -0.9736
   17LY0     H2  304   6.912   8.541   3.620  0.7511  0.2529  1.7599
   17LY0     H3  305   6.786   8.622   3.542 -1.6348  1.6215  2.5953
   17LY0     CA  306   6.724   8.449   3.628 -0.0083 -0.5274 -0.4623
   17LY0     HA  307   6.733   8.413   3.730  0.1778  1.5318  0.3125
   17LY0     CB  308   6.570   8.477   3.611  0.1474 -0.9346 -0.4618
   17LY0    HB1  309   6.552   8.512   3.509  0.3086  0.8599  0.0979
   17LY0    HB2  310   6.547   8.558   3.679 -0.3537 -1.4934  0.0460
   17LY0     CG  311   6.485   8.355   3.643 -0.2579 -0.2980  0.2278
   17LY0    HG1  312   6.505   8.323   3.745  0.6012  0.2655  0.2480
   17LY0    HG2  313   6.504   8.274   3.573 -2.0496  0.3894 -1.1241
   17LY0     CD  314   6.338   8.386   3.627 -0.2836  0.3373  0.0727
   17LY0    HD1  315   6.304   8.395   3.523  0.5140 -3.2398 -0.6303
   17LY0    HD2  316   6.321   8.477   3.683  2.1478 -0.1368  1.7762
   17LY0     CE  317   6.265   8.258   3.687  0.4312 -0.4619  1.2207
   17LY0    HE1  318   6.271   8.244   3.795 -3.1165 -1.5762  1.4091
   17LY0    HE2  319   6.321   8.174   3.645 -0.1605  0.6842 -2.1713
   17LY0     NZ  320   6.121   8.252   3.642  0.8488 -0.1430 -0.3549
   17LY0    HZ1  321   6.108   8.290   3.550 -0.2277  0.1442 -0.0916
   17LY0    HZ2  322   6.075   8.162   3.652  0.8153 -0.1349 -0.4373
   17LY0    HZ3  323   6.060   8.303   3.705 -0.8078  0.3743 -2.3035
   17LY0      C  324   6.767   8.340   3.532 -0.2350  0.3199  0.2845
   17LY0      O  325   6.785   8.225   3.572 -0.6537  0.1677 -0.6758
   18LER      N  326   6.783   8.373   3.403 -0.0699 -0.3298 -0.1967
   18LER      H  327   6.775   8.472   3.380 -2.0868 -0.5848 -0.7743
   18LER     CA  328   6.812   8.281   3.297 -0.0352  0.0315 -0.5798
   18LER     HA  329   6.831   8.185   3.346 -0.7071 -1.5003 -3.1605
   18LER     CB  330   6.689   8.266   3.210  0.2350 -0.1895 -0.5895
   18LER    HB1  331   6.718   8.192   3.135 -0.4010  0.7483 -1.7909
   18LER    HB2  332   6.676   8.359   3.155 -0.6562  0.0748  0.0641
   18LER     CG  333   6.548   8.250   3.277  0.2477  0.8995  0.0851
   18LER     HG  334   6.526   8.334   3.343  2.8344  0.1032  2.1258
   18LER    CD1  335   6.438   8.234   3.174 -0.9182 -0.1928 -0.1592
   18LER   HD11  336   6.344   8.246   3.228  0.4986 -2.3380  3.0918
   18LER   HD12  337   6.437   8.323   3.111 -0.3343  1.1873  1.7134
   18LER   HD13  338   6.453   8.143   3.116  2.3231  0.4977 -0.6067
   18LER    CD2  339   6.526   8.112   3.345  0.4849 -0.2792 -0.0732
   18LER   HD21  340   6.421   8.098   3.372 -0.1143  0.6577 -1.7133
   18LER   HD22  341   6.556   8.035   3.274 -1.7300 -2.1530  0.8670
   18LER   HD23  342   6.580   8.095   3.437 -1.7217  0.1614  1.3841
   18LER      C  343   6.937   8.308   3.213  0.3177  0.9519  0.1416
   18LER      O  344   6.962   8.423   3.191 -0.1138  0.2029  0.5766
   19LYR      N  345   7.009   8.199   3.176  0.2432  0.3962 -0.1806
   19LYR      H  346   6.959   8.112   3.186 -3.1531  2.2277  0.3771
   19LYR     CA  347   7.155   8.195   3.140  0.1963  0.4820 -0.4509
   19LYR     HA  348   7.199   8.267   3.208 -2.5391  1.1469  0.7570
   19LYR     CB  349   7.212   8.057   3.186 -0.1200 -0.5882  0.1973
   19LYR    HB1  350   7.317   8.060   3.155 -0.6148  1.8397 -1.5515
   19LYR    HB2  351   7.166   7.977   3.127 -0.7716 -0.2191  0.1966
   19LYR     CG  352   7.203   8.040   3.332 -0.0168  0.5920  0.6843
   19LYR    HG1  353   7.097   8.044   3.356 -0.5156  0.7522 -1.3435
   19LYR    HG2  354   7.259   8.118   3.384  1.0549 -0.3204  0.9324
   19LYR     CD  355   7.259   7.905   3.376  0.7899 -0.4915  0.5474
   19LYR    HD1  356   7.367   7.904   3.392  0.6676  0.7935  1.6747
   19LYR    HD2  357   7.233   7.833   3.299  1.1354 -1.1051  0.9987
   19LYR     CE  358   7.197   7.852   3.504 -0.1171  0.3534 -0.4959
   19LYR    HE1  359   7.088   7.855   3.494 -0.3041 -1.6424  0.4149
   19LYR    HE2  360   7.222   7.915   3.590 -1.8131 -1.6725  1.6537
   19LYR     NZ  361   7.252   7.714   3.544 -0.8367  0.2850 -0.1594
   19LYR    HZ1  362   7.342   7.710   3.591 -2.5849 -1.1435  3.4458
   19LYR      C  363   7.186   8.231   2.996 -0.2688 -0.4339  1.1182
   19LYR      O  364   7.295   8.270   2.962  0.4937  0.0563  0.1062
   20LER      N  365   7.094   8.227   2.904 -0.3337 -1.2377  0.5912
   20LER      H  366   7.001   8.200   2.932 -1.5150  2.5489  1.0046
   20LER     CA  367   7.102   8.283   2.774  0.6793 -0.4870 -0.8988
   20LER     HA  368   7.154   8.379   2.778  1.0303 -0.7226  0.4790
   20LER     CB  369   7.184   8.199   2.685  0.9408 -0.3952  0.5634
   20LER    HB1  370   7.285   8.200   2.726  0.4980 -1.2475  1.6999
   20LER    HB2  371   7.190   8.248   2.588  1.2515 -1.3026  0.1119
   20LER     CG  372   7.129   8.065   2.661  0.4062  0.0302 -0.5948
   20LER     HG  373   7.031   8.047   2.704 -0.4277  0.0467 -2.4005
   20LER    CD1  374   7.116   8.022   2.512 -0.5632 -0.3286  0.0961
   20LER   HD11  375   7.035   8.070   2.456 -1.6171 -0.5803  1.3700
   20LER   HD12  376   7.212   8.042   2.464 -0.2517 -2.0347 -0.0461
   20LER   HD13  377   7.088   7.917   2.506 -3.5834  0.3595  0.5797
   20LER    CD2  378   7.210   7.960   2.741 -0.2464 -0.2829 -0.5285
   20LER   HD21  379   7.166   7.860   2.736  0.4292 -0.6105 -0.1603
   20LER   HD22  380   7.312   7.960   2.704  0.6008  3.4385  1.3699
   20LER   HD23  381   7.212   7.988   2.847  0.0348  1.2664 -0.9220
   20LER      C  382   6.959   8.310   2.724  0.3339  0.2120 -0.0420
   20LER      O  383   6.862   8.251   2.771  0.0018 -0.1305  0.9369
   21LER      N  384   6.947   8.409   2.634 -0.0110 -0.1004  0.2602
   21LER      H  385   7.030   8.456   2.603  1.8475 -3.0175  0.4464
   21LER     CA  386   6.812   8.441   2.574 -0.4929  0.8738 -0.0253
   21LER     HA  387   6.735   8.448   2.650 -1.7093 -1.4326 -0.9477
   21LER     CB  388   6.842   8.576   2.502  0.7524  0.3967  0.1973
   21LER    HB1  389   6.934   8.548   2.450  1.1776 -0.6530  1.4400
   21LER    HB2  390   6.875   8.651   2.574 -0.3151  0.7191  0.3607
   21LER     CG  391   6.724   8.641   2.427 -0.2632  0.5431 -0.6949
   21LER     HG  392   6.690   8.556   2.368  0.7963 -0.7558  0.4654
   21LER    CD1  393   6.604   8.687   2.521  0.2542 -0.4113  0.2482
   21LER   HD11  394   6.579   8.598   2.578  1.4982 -2.2549 -1.8736
   21LER   HD12  395   6.633   8.771   2.583  1.2976 -0.9461  0.5139
   21LER   HD13  396   6.523   8.714   2.453  1.1383 -1.1303 -1.1423
   21LER    CD2  397   6.766   8.754   2.336 -0.2635 -0.4586  0.2238
   21LER   HD21  398   6.682   8.787   2.275  0.7414  1.0810 -0.3950
   21LER   HD22  399   6.805   8.839   2.392 -1.7843  1.4109 -1.4245
   21LER   HD23  400   6.834   8.710   2.263 -0.7427  0.3781 -0.7521
   21LER      C  401   6.787   8.322   2.477 -0.5588 -0.0391  0.5338
   21LER      O  402   6.866   8.298   2.389  0.5022 -0.7298 -0.2056
   22LY0      N  403   6.913   7.180   3.710 -0.2608 -0.3720  0.3518
   22LY0     H1  404   6.827   7.197   3.759 -0.9527 -1.6029 -0.3640
   22LY0     H2  405   6.901   7.082   3.690 -0.3467 -0.5395  1.1941
   22LY0     H3  406   6.996   7.183   3.767  1.0480  1.9856 -1.4693
   22LY0     CA  407   6.939   7.257   3.586  0.3806  0.4368  0.7525
   22LY0     HA  408   6.989   7.185   3.521  0.6562 -0.4100  1.8648
   22LY0     CB  409   6.810   7.294   3.510  0.2450  0.3154  0.4229
   22LY0    HB1  410   6.767   7.390   3.539 -0.7380  0.6251 -1.8071
   22LY0    HB2  411   6.738   7.213   3.519  0.7990 -0.1334  0.8394
   22LY0     CG  412   6.843   7.305   3.359  0.6233 -0.5467  0.6693
   22LY0    HG1  413   6.915   7.224   3.345 -0.3171 -1.2941  0.1037
   22LY0    HG2  414   6.888   7.402   3.338  1.0121 -0.4627  1.8139
   22LY0     CD  415   6.723   7.268   3.274  0.0388  0.1550 -0.2066
   22LY0    HD1  416   6.631   7.318   3.303  1.4833  0.9620  3.5752
   22LY0    HD2  417   6.697   7.162   3.283 -0.5685  0.2248 -1.0583
   22LY0     CE  418   6.750   7.285   3.129  0.0366  0.2186  0.1164
   22LY0    HE1  419   6.824   7.211   3.099 -0.1250  0.6562 -1.4257
   22LY0    HE2  420   6.774   7.391   3.122  0.8929 -0.0465 -1.2795
   22LY0     NZ  421   6.624   7.249   3.058 -0.1911  0.3422  0.2217
   22LY0    HZ1  422   6.629   7.286   2.964  1.0139  0.2346  0.2253
   22LY0    HZ2  423   6.617   7.148   3.051 -0.7910  0.4091 -0.2059
   22LY0    HZ3  424   6.546   7.290   3.106  0.3165  0.5396  0.8929
   22LY0      C  425   7.026   7.375   3.615 -0.3651 -0.0897 -0.1891
   22LY0      O  426   6.992   7.474   3.683 -0.7480 -0.6249 -0.5288
   23LER      N  427   7.154   7.363   3.574  0.1066 -0.0459 -0.0023
   23LER      H  428   7.175   7.286   3.512 -0.2029 -0.0127 -0.1487
   23LER     CA  429   7.250   7.471   3.577 -0.9470  0.1055 -0.1505
   23LER     HA  430   7.286   7.496   3.677  0.9858 -0.0631 -0.7514
   23LER     CB  431   7.369   7.426   3.487  0.3984  0.3778  0.3588
   23LER    HB1  432   7.426   7.510   3.449 -0.5885  0.3515 -1.2999
   23LER    HB2  433   7.332   7.382   3.394 -0.1165 -1.1225  1.2286
   23LER     CG  434   7.461   7.322   3.557 -0.3527 -0.0746 -0.3565
   23LER     HG  435   7.397   7.244   3.598 -1.0047  1.0308  0.7788
   23LER    CD1  436   7.558   7.276   3.448 -0.4839 -0.1961  0.8026
   23LER   HD11  437   7.591   7.360   3.388 -0.1646 -0.4467  0.6230
   23LER   HD12  438   7.649   7.226   3.481 -0.7525  0.0899  2.0343
   23LER   HD13  439   7.506   7.219   3.371 -0.5016  1.1217 -0.1767
   23LER    CD2  440   7.541   7.379   3.674 -0.3001  0.5975  0.0391
   23LER   HD21  441   7.620   7.446   3.638  1.7306 -0.3665  2.3931
   23LER   HD22  442   7.466   7.426   3.736 -1.8287  0.7301 -1.8054
   23LER   HD23  443   7.578   7.298   3.737 -1.4396  1.3502  1.7437
   23LER      C  444   7.196   7.600   3.509  0.1360 -0.3771  0.0743
   23LER      O  445   7.107   7.601   3.418  0.4312  0.4079  0.1562
   24LY0      N  446   7.297   6.630   2.692 -0.2663 -0.0584 -0.1634
   24LY0     H1  447   7.257   6.636   2.785 -1.8230 -1.8133 -0.6575
   24LY0     H2  448   7.234   6.675   2.627 -0.5772 -1.7301 -1.0934
   24LY0     H3  449   7.301   6.532   2.667  2.5642  0.4186 -1.9948
   24LY0     CA  450   7.432   6.701   2.676  0.2150  0.4488 -0.2254
   24LY0     HA  451   7.502   6.658   2.748 -1.9894  1.6415  2.8404
   24LY0     CB  452   7.476   6.682   2.532 -0.8560  0.1782  0.4739
   24LY0    HB1  453   7.578   6.721   2.526  0.1405 -2.2647  0.5615
   24LY0    HB2  454   7.411   6.737   2.464 -2.4294  0.4002  2.1031
   24LY0     CG  455   7.485   6.541   2.482 -0.2675  0.1759  0.0619
   24LY0    HG1  456   7.392   6.485   2.471  0.3854 -1.1144  0.7878
   24LY0    HG2  457   7.554   6.497   2.554 -0.1543  1.2073  0.5910
   24LY0     CD  458   7.560   6.530   2.344 -0.4846 -0.5237  0.0819
   24LY0    HD1  459   7.661   6.571   2.350 -0.5848 -0.4338  1.3625
   24LY0    HD2  460   7.488   6.582   2.281  1.0026  2.2771  0.5288
   24LY0     CE  461   7.563   6.383   2.298 -0.8894  0.0205  0.6115
   24LY0    HE1  462   7.463   6.339   2.290 -0.3836 -0.9892 -0.4453
   24LY0    HE2  463   7.612   6.324   2.375  1.9848 -1.7198 -2.3031
   24LY0     NZ  464   7.631   6.372   2.166 -0.0602  0.2273 -0.0849
   24LY0    HZ1  465   7.628   6.274   2.143 -0.2151  0.1374  0.3147
   24LY0    HZ2  466   7.580   6.421   2.094 -0.3095 -0.1661 -0.1815
   24LY0    HZ3  467   7.730   6.391   2.158  0.2305 -1.0859  0.1243
   24LY0      C  468   7.435   6.849   2.722  0.2629  0.0445  0.1642
   24LY0      O  469   7.469   6.943   2.648 -0.1722  0.5108 -0.3483
   25LER      N  470   7.406   6.875   2.848 -0.2002 -0.4061  0.2338
   25LER      H  471   7.379   6.793   2.901 -2.9384 -1.8178 -3.0025
   25LER     CA  472   7.421   7.004   2.924  0.1084  0.5667 -0.6113
   25LER     HA  473   7.398   6.980   3.028  2.3724 -1.8850 -0.5642
   25LER     CB  474   7.566   7.034   2.939  0.4785 -0.5356 -1.0288
   25LER    HB1  475   7.553   7.113   3.014 -1.3884 -1.2217 -0.5714
   25LER    HB2  476   7.606   7.067   2.843 -0.6148  0.3191 -1.2161
   25LER     CG  477   7.653   6.928   3.007 -0.1417  0.2041 -0.0379
   25LER     HG  478   7.604   6.843   3.054  2.3063 -0.1386  2.1261
   25LER    CD1  479   7.737   6.847   2.903  0.0504 -0.4910 -0.3504
   25LER   HD11  480   7.828   6.808   2.950 -0.1005 -0.2341  0.1725
   25LER   HD12  481   7.690   6.756   2.867 -0.2452 -1.0390  1.3096
   25LER   HD13  482   7.753   6.915   2.819 -1.6862 -0.6269 -0.8268
   25LER    CD2  483   7.741   6.997   3.111 -0.4224 -0.7943  0.6176
   25LER   HD21  484   7.807   6.930   3.166  1.9813  0.7589 -0.2024
   25LER   HD22  485   7.805   7.073   3.067  1.8825 -1.7032  2.1800
   25LER   HD23  486   7.674   7.046   3.182  2.4873  2.3234  1.4992
   25LER      C  487   7.335   7.129   2.878 -0.1051 -0.1231 -0.4733
   25LER      O  488   7.392   7.233   2.846  0.9436  0.2265  0.4588
   26LYR      N  489   7.203   7.113   2.868  0.0424  0.8368 -0.2378
   26LYR      H  490   7.165   7.021   2.881  2.1514  0.0486  0.8503
   26LYR     CA  491   7.106   7.222   2.856  0.1550 -0.4928 -0.0265
   26LYR     HA  492   7.150   7.291   2.785 -1.5276 -0.0004 -0.6336
   26LYR     CB  493   6.974   7.172   2.799  0.0707 -0.0067 -0.2284
   26LYR    HB1  494   6.901   7.145   2.875 -0.1569  2.9052  0.7346
   26LYR    HB2  495   6.988   7.082   2.739 -2.9711 -0.0131 -1.1111
   26LYR     CG  496   6.891   7.278   2.714  0.1792 -0.4574 -0.9097
   26LYR    HG1  497   6.964   7.338   2.660 -0.2786  1.1629  0.2014
   26LYR    HG2  498   6.850   7.354   2.781  2.7211 -0.9656  1.4641
   26LYR     CD  499   6.784   7.213   2.633 -0.2947 -0.1311 -0.0656
   26LYR    HD1  500   6.736   7.133   2.690 -0.1656 -0.9806 -1.1252
   26LYR    HD2  501   6.826   7.166   2.544 -1.2024  0.2583 -0.7161
   26LYR     CE  502   6.687   7.321   2.581  0.2794 -0.2866  0.5766
   26LYR    HE1  503   6.746   7.387   2.518 -0.6883 -0.0699 -0.1145
   26LYR    HE2  504   6.640   7.370   2.666  0.2589 -0.2030  0.5166
   26LYR     NZ  505   6.582   7.264   2.500 -0.0116 -0.8263 -0.0681
   26LYR    HZ1  506   6.605   7.247   2.403  3.3776  3.1687 -0.2278
   26LYR      C  507   7.089   7.299   2.989 -0.3725  0.3659  0.2740
   26LYR      O  508   7.064   7.239   3.096 -0.2607  0.0484  0.3340
   27LER      N  509   7.103   7.431   2.978 -0.4181 -0.0278  0.0147
   27LER      H  510   7.142   7.466   2.892  1.5852  1.0850  1.2909
   27LER     CA  511   7.100   7.526   3.087  0.3714 -0.2081  0.6025
   27LER     HA  512   7.105   7.470   3.180 -1.2326 -0.9260  0.2984
   27LER     CB  513   7.217   7.625   3.070  0.5850 -0.5512  0.8586
   27LER    HB1  514   7.238   7.671   3.166  0.8407  0.7533  0.2076
   27LER    HB2  515   7.186   7.701   2.998 -1.2340 -0.1389  2.0103
   27LER     CG  516   7.352   7.578   3.017 -0.7789  0.1357 -0.2137
   27LER     HG  517   7.341   7.557   2.911  2.0926  2.0391 -0.9926
   27LER    CD1  518   7.443   7.701   3.021 -0.4144  0.0740  0.2151
   27LER   HD11  519   7.419   7.789   2.962  0.3172 -1.0914 -1.9191
   27LER   HD12  520   7.462   7.725   3.126 -0.5608  0.4520  0.1534
   27LER   HD13  521   7.537   7.662   2.981 -1.1497 -3.5077  1.5488
   27LER    CD2  522   7.414   7.451   3.099  0.1059 -0.6842  0.1417
   27LER   HD21  523   7.518   7.440   3.068  0.5583 -0.4284  1.5179
   27LER   HD22  524   7.411   7.474   3.206  1.1472  0.4777 -0.0552
   27LER   HD23  525   7.347   7.366   3.084 -1.3000  0.2641  0.8278
   27LER      C  526   6.969   7.602   3.095 -0.3162  0.1311 -0.0359
   27LER      O  527   6.878   7.585   3.012 -0.4327  0.4967  0.1661
   28LER      N  528   6.954   7.686   3.201 -0.5834 -0.4688 -0.0135
   28LER      H  529   7.019   7.676   3.277  1.4810  0.7192 -1.5335
   28LER     CA  530   6.833   7.770   3.222 -0.5886 -0.1622  0.3616
   28LER     HA  531   6.752   7.697   3.226 -0.0545 -0.7852 -0.0058
   28LER     CB  532   6.831   7.839   3.363  0.3617  0.4275 -0.1819
   28LER    HB1  533   6.764   7.924   3.375 -0.1839 -0.0903  0.4919
   28LER    HB2  534   6.931   7.880   3.377  0.4473 -0.0140  0.5557
   28LER     CG  535   6.803   7.744   3.481 -0.4778  0.8028  0.0262
   28LER     HG  536   6.867   7.658   3.466 -1.9619 -0.2941 -0.2409
   28LER    CD1  537   6.843   7.797   3.618 -0.2500 -0.2407  0.2693
   28LER   HD11  538   6.803   7.731   3.695 -0.2514 -1.9051 -1.0806
   28LER   HD12  539   6.950   7.815   3.623 -0.3092  0.1849  0.0376
   28LER   HD13  540   6.797   7.894   3.635  0.5634  0.8290 -2.8583
   28LER    CD2  541   6.652   7.704   3.483 -0.3627 -0.5445 -0.2946
   28LER   HD21  542   6.586   7.787   3.507 -1.4962 -1.4560 -0.1403
   28LER   HD22  543   6.623   7.663   3.386 -0.9322 -0.3439 -0.2107
   28LER   HD23  544   6.649   7.626   3.559  0.8169 -0.8209 -0.5038
   28LER      C  545   6.809   7.871   3.109 -0.0439 -0.3836 -0.7209
   28LER      O  546   6.887   7.961   3.086  0.2990 -0.0585 -0.0809
   29LYR      N  547   6.692   7.868   3.047  0.1553 -0.1055 -0.3739
   29LYR      H  548   6.631   7.793   3.073 -0.4731  0.8649  1.1286
   29LYR     CA  549   6.644   7.955   2.944 -0.0006  0.1748  1.0614
   29LYR     HA  550   6.665   8.059   2.967  1.0805  0.0606  0.6041
   29LYR     CB  551   6.739   7.938   2.816 -0.2521  0.6141 -0.2951
   29LYR    HB1  552   6.839   7.959   2.853  0.7508 -0.2092 -2.3951
   29LYR    HB2  553   6.708   8.016   2.746 -0.7054 -0.2941 -1.1229
   29LYR     CG  554   6.737   7.801   2.745 -0.1804  0.2557  0.6223
   29LYR    HG1  555   6.639   7.779   2.701 -0.8852 -0.8529  2.6485
   29LYR    HG2  556   6.747   7.728   2.824  1.7385  0.4683  0.6033
   29LYR     CD  557   6.854   7.782   2.647 -0.3169  0.7210  0.1478
   29LYR    HD1  558   6.945   7.817   2.696  1.5157 -2.2242 -0.9016
   29LYR    HD2  559   6.850   7.832   2.550 -1.2297  0.2789 -0.0541
   29LYR     CE  560   6.883   7.628   2.627 -0.3434 -0.0242 -0.6619
   29LYR    HE1  561   6.803   7.582   2.570 -0.7381 -0.1077 -0.0495
   29LYR    HE2  562   6.894   7.581   2.725  0.3577  0.7909 -0.3371
   29LYR     NZ  563   7.003   7.607   2.554 -0.3161  0.5824  0.2010
   29LYR    HZ1  564   6.997   7.591   2.454  0.4581 -0.4089  0.2970
   29LYR      C  565   6.495   7.946   2.911  0.4136 -0.2548  0.3666
   29LYR      O  566   6.439   7.844   2.946 -0.1869 -0.3241  0.1078
   30LER      N  567   6.432   8.050   2.854 -0.2259  0.3609  0.4460
   30LER      H  568   6.492   8.131   2.843  0.6627 -0.3156  0.2387
   30LER     CA  569   6.292   8.058   2.816  0.1562  0.4145  0.0153
   30LER     HA  570   6.263   7.968   2.761 -0.9500  0.0384  1.1754
   30LER     CB  571   6.204   8.054   2.945 -0.4241  0.0852  0.4954
   30LER    HB1  572   6.247   8.124   3.016 -0.2229 -0.4442  0.9029
   30LER    HB2  573   6.207   7.952   2.985 -3.4411 -0.0374  0.6026
   30LER     CG  574   6.056   8.090   2.922  0.4202  0.4754  0.3235
   30LER     HG  575   6.051   8.183   2.865 -1.6278  0.4432  0.3824
   30LER    CD1  576   5.976   7.986   2.837  0.5123  0.3472  0.0509
   30LER   HD11  577   5.884   7.961   2.889  0.4843  1.1050  0.3814
   30LER   HD12  578   5.962   8.036   2.742  1.8182  0.3104 -0.1800
   30LER   HD13  579   6.041   7.900   2.819  1.5367 -0.0572  4.4733
   30LER    CD2  580   6.000   8.127   3.056 -0.4008 -0.3971  0.3205
   30LER   HD21  581   6.060   8.209   3.095  1.4852 -1.5886  0.0524
   30LER   HD22  582   5.893   8.147   3.045 -0.3829 -0.6446 -0.3217
   30LER   HD23  583   6.011   8.038   3.117  1.4083 -1.4172 -1.3880
   30LER      C  584   6.265   8.182   2.733 -0.3853  0.3832 -0.0878
   30LER      O  585   6.287   8.293   2.781 -0.1878 -0.4073  0.1680
   31LER      N  586   6.214   8.161   2.608  0.2842 -0.3396  0.2243
   31LER      H  587   6.173   8.070   2.592 -0.7883  0.0632  0.5730
   31LER     CA  588   6.182   8.262   2.510 -0.4232 -0.7729  0.1421
   31LER     HA  589   6.226   8.357   2.539 -0.3890 -0.9879  0.8146
   31LER     CB  590   6.239   8.212   2.370 -0.2830 -0.5951 -0.2513
   31LER    HB1  591   6.185   8.126   2.330  0.4621 -1.0772 -0.2387
   31LER    HB2  592   6.340   8.179   2.397 -0.3525 -1.8006 -1.3466
   31LER     CG  593   6.242   8.321   2.265 -0.3948 -0.1528 -0.1030
   31LER     HG  594   6.235   8.413   2.324  1.7216 -0.1557  0.2324
   31LER    CD1  595   6.380   8.326   2.214 -0.2228 -0.2243  0.2839
   31LER   HD11  596   6.449   8.363   2.291 -1.6478 -0.6220  1.8072
   31LER   HD12  597   6.404   8.224   2.186 -3.1805 -0.7270 -0.6438
   31LER   HD13  598   6.388   8.389   2.126 -0.5474  0.1152  0.4949
   31LER    CD2  599   6.142   8.308   2.152  0.2163  0.3514 -0.8568
   31LER   HD21  600   6.161   8.216   2.097 -0.8493 -0.2872 -0.2011
   31LER   HD22  601   6.037   8.312   2.182  0.2938  1.6216 -0.6843
   31LER   HD23  602   6.160   8.398   2.093 -0.2062  1.6458  0.9031
   31LER      C  603   6.034   8.284   2.515  0.0685  1.1847 -0.3954
   31LER      O  604   5.956   8.234   2.430 -0.5122  0.2576  0.2125
   32LY0      N  605   6.207   6.693   2.476 -0.0070 -0.3973  0.2995
   32LY0     H1  606   6.139   6.629   2.515  1.7034 -0.9058  2.7197
   32LY0     H2  607   6.292   6.646   2.449 -0.5300 -1.4616  0.4231
   32LY0     H3  608   6.158   6.724   2.393 -2.1903 -0.4276  1.4858
   32LY0     CA  609   6.235   6.805   2.567  0.4032 -0.6631  0.1757
   32LY0     HA  610   6.138   6.846   2.595  0.9246 -0.7005  2.1973
   32LY0     CB  611   6.305   6.758   2.700  0.0539  0.3370  0.1462
   32LY0    HB1  612   6.412   6.740   2.689  0.2070  0.6990  0.9897
   32LY0    HB2  613   6.265   6.661   2.731  0.6419 -0.4226 -1.3592
   32LY0     CG  614   6.298   6.865   2.812 -0.1454 -0.2419  0.6259
   32LY0    HG1  615   6.198   6.908   2.817  0.5797  1.7895 -0.8154
   32LY0    HG2  616   6.378   6.937   2.793  0.4231 -0.6556  1.4101
   32LY0     CD  617   6.326   6.799   2.951 -0.4957  0.1971 -0.7680
   32LY0    HD1  618   6.417   6.738   2.952 -1.2874 -1.0336  0.1134
   32LY0    HD2  619   6.240   6.734   2.971  2.3577 -3.2829  1.4009
   32LY0     CE  620   6.343   6.914   3.047  0.2281  0.6710 -0.5324
   32LY0    HE1  621   6.242   6.948   3.023 -0.6688 -1.5950 -0.2645
   32LY0    HE2  622   6.416   6.985   3.009  0.3690  1.2635  0.7994
   32LY0     NZ  623   6.374   6.869   3.189 -0.4442 -0.0232 -0.5846
   32LY0    HZ1  624   6.302   6.807   3.224  0.8512 -1.1945  0.1305
   32LY0    HZ2  625   6.458   6.813   3.191 -1.0397 -0.9317 -0.0330
   32LY0    HZ3  626   6.382   6.950   3.249  2.6032 -0.7517  0.1524
   32LY0      C  627   6.315   6.914   2.490  0.0223 -0.6357 -0.3485
   32LY0      O  628   6.410   6.872   2.425 -0.3287  0.0865 -0.0421
   33LER      N  629   6.281   7.044   2.497 -0.0194 -0.2652  0.7001
   33LER      H  630   6.191   7.069   2.536 -0.3055  0.7376 -0.5289
   33LER     CA  631   6.373   7.152   2.441 -0.2237 -0.4285 -1.1529
   33LER     HA  632   6.429   7.121   2.353  0.4245  0.0494 -0.9197
   33LER     CB  633   6.277   7.268   2.405 -0.1315  0.2007 -0.8090
   33LER    HB1  634   6.333   7.350   2.360  0.6381  0.3629  0.4033
   33LER    HB2  635   6.243   7.309   2.501  1.2638  1.3312 -0.7638
   33LER     CG  636   6.163   7.225   2.311  0.0030  0.1976 -0.5597
   33LER     HG  637   6.105   7.155   2.369  1.5427  0.1398  1.0023
   33LER    CD1  638   6.078   7.345   2.262 -1.1322  0.0748  0.0918
   33LER   HD11  639   6.016   7.384   2.343 -1.7375 -0.6000 -0.0407
   33LER   HD12  640   6.147   7.423   2.229 -0.6497 -1.2429 -2.2267
   33LER   HD13  641   6.002   7.324   2.187 -1.0929  0.2074  0.0134
   33LER    CD2  642   6.217   7.151   2.187  0.5786  0.2347  1.1167
   33LER   HD21  643   6.225   7.045   2.211 -0.5416 -0.2087 -0.3623
   33LER   HD22  644   6.138   7.158   2.113  0.4492  0.1026  1.2413
   33LER   HD23  645   6.310   7.202   2.163  0.5201  1.1462  2.6840
   33LER      C  646   6.476   7.202   2.545  0.3802  0.4089  0.3230
   33LER      O  647   6.440   7.212   2.661  0.2547 -0.2048  0.1992
   34LY0      N  648   7.924   6.426   2.130 -0.8834 -0.4359  0.2494
   34LY0     H1  649   7.886   6.437   2.037 -1.6174 -0.8584  0.4902
   34LY0     H2  650   7.975   6.340   2.122  1.2440  0.7008  0.9291
   34LY0     H3  651   7.854   6.428   2.203 -1.2797 -0.8463 -0.1154
   34LY0     CA  652   8.025   6.530   2.137 -0.5929 -0.3460 -0.5855
   34LY0     HA  653   8.072   6.533   2.236  0.9622 -0.0183 -1.3133
   34LY0     CB  654   8.143   6.517   2.036 -0.2267 -0.2701 -0.6703
   34LY0    HB1  655   8.109   6.546   1.937  1.5615  1.0767 -0.9394
   34LY0    HB2  656   8.175   6.413   2.028 -0.4795 -0.3196 -1.0855
   34LY0     CG  657   8.269   6.602   2.081 -0.1400 -0.3195  0.7233
   34LY0    HG1  658   8.234   6.705   2.087 -0.7725 -0.5863  1.7275
   34LY0    HG2  659   8.346   6.603   2.003 -0.2480  0.0952  0.6188
   34LY0     CD  660   8.334   6.564   2.217  0.4229 -0.5925  0.3432
   34LY0    HD1  661   8.376   6.464   2.210 -1.0498 -1.4030  2.0721
   34LY0    HD2  662   8.253   6.558   2.291 -0.0744 -1.3489 -0.2485
   34LY0     CE  663   8.442   6.663   2.258  0.6680  0.3047 -0.1396
   34LY0    HE1  664   8.397   6.762   2.265 -4.0267 -1.5854  0.0095
   34LY0    HE2  665   8.518   6.656   2.180  0.3169 -0.0270 -0.4505
   34LY0     NZ  666   8.502   6.623   2.389  0.2953 -0.3317  0.4563
   34LY0    HZ1  667   8.432   6.623   2.462 -0.2480 -2.2793 -0.0258
   34LY0    HZ2  668   8.540   6.531   2.373 -0.3732 -0.3001 -1.6763
   34LY0    HZ3  669   8.585   6.676   2.410  1.6204 -2.4564  0.7710
   34LY0      C  670   7.962   6.674   2.127  0.1755  0.1830  0.5906
   34LY0      O  671   7.991   6.745   2.223  0.5528 -0.1339 -0.2881
   35LER      N  672   7.884   6.713   2.021 -0.0055  0.3571 -0.0156
   35LER      H  673   7.854   6.650   1.947 -4.0709 -2.2984  3.4134
   35LER     CA  674   7.816   6.845   2.022 -0.0911  0.4985  0.4967
   35LER     HA  675   7.892   6.922   2.032  1.5006 -0.1651 -4.0525
   35LER     CB  676   7.746   6.861   1.884  0.6384 -0.8463 -0.3791
   35LER    HB1  677   7.700   6.958   1.901  1.2217 -0.7387  0.6252
   35LER    HB2  678   7.670   6.783   1.874 -0.1044 -0.0997 -0.6470
   35LER     CG  679   7.834   6.861   1.754  0.1824 -0.3054 -0.3992
   35LER     HG  680   7.881   6.765   1.733  0.4355 -0.2305 -0.1786
   35LER    CD1  681   7.735   6.897   1.643 -0.4181  0.4570  0.5846
   35LER   HD11  682   7.793   6.880   1.552  0.1906 -1.9388  1.3561
   35LER   HD12  683   7.640   6.844   1.648 -0.3725  0.3190  0.0861
   35LER   HD13  684   7.714   7.002   1.662  0.6824  0.6962  0.5156
   35LER    CD2  685   7.944   6.967   1.756  0.3937  0.0545 -1.0332
   35LER   HD21  686   7.987   6.973   1.656 -0.8875  0.5816 -1.5615
   35LER   HD22  687   7.902   7.064   1.780 -1.3255 -1.1896  1.4426
   35LER   HD23  688   8.019   6.942   1.831 -2.1319 -0.8884  1.3483
   35LER      C  689   7.712   6.862   2.135 -0.4384  0.3170 -0.1009
   35LER      O  690   7.608   6.789   2.137  0.3683  0.0667 -0.0875
   36LYR      N  691   7.740   6.958   2.225  0.4980 -0.2983  0.0947
   36LYR      H  692   7.830   7.004   2.213  1.2942 -1.0804  2.5013
   36LYR     CA  693   7.660   7.005   2.341 -0.5651 -0.3838  0.3102
   36LYR     HA  694   7.619   6.917   2.391 -3.3141 -0.3273 -1.6491
   36LYR     CB  695   7.748   7.079   2.446  0.4419  1.2319 -0.6849
   36LYR    HB1  696   7.679   7.112   2.524 -0.7155  1.3187 -1.7204
   36LYR    HB2  697   7.780   7.174   2.402  0.1150  1.0681 -1.2931
   36LYR     CG  698   7.871   7.005   2.499 -0.8261 -0.0069 -0.7629
   36LYR    HG1  699   7.946   7.009   2.420  0.0477 -1.9474 -0.0760
   36LYR    HG2  700   7.845   6.903   2.526  2.2414 -0.6616  0.0942
   36LYR     CD  701   7.918   7.085   2.628  0.1888 -0.3775 -0.3372
   36LYR    HD1  702   7.831   7.123   2.682 -1.2575  0.4030 -3.0218
   36LYR    HD2  703   7.984   7.164   2.595 -0.4361  0.7098  0.9115
   36LYR     CE  704   8.006   6.992   2.720  0.2418  0.1234  0.5038
   36LYR    HE1  705   8.103   6.988   2.671 -0.4359  0.9368 -0.9920
   36LYR    HE2  706   7.948   6.900   2.723 -0.4757  0.5540  0.2325
   36LYR     NZ  707   8.020   7.049   2.855  0.7982 -0.2676 -0.0820
   36LYR    HZ1  708   7.976   7.005   2.934  1.0738 -0.9645 -0.3077
   36LYR      C  709   7.535   7.086   2.310 -0.2763 -0.1830  0.1906
   36LYR      O  710   7.511   7.114   2.189  0.3933  0.3018 -0.4867
   37LER      N  711   7.448   7.115   2.407  0.2094  0.4221  0.1580
   37LER      H  712   7.477   7.087   2.500 -1.4988  2.2719  1.3372
   37LER     CA  713   7.331   7.202   2.399 -0.0085 -0.9728 -0.3061
   37LER     HA  714   7.302   7.226   2.297 -3.6770  1.2618  1.0596
   37LER     CB  715   7.212   7.125   2.438  0.6124  0.4054 -0.8579
   37LER    HB1  716   7.124   7.186   2.416 -1.6011 -3.0254 -2.3699
   37LER    HB2  717   7.215   7.118   2.546  1.3627 -1.5140 -0.9691
   37LER     CG  718   7.194   6.989   2.382 -0.0131  0.4181  0.2941
   37LER     HG  719   7.288   6.933   2.387  0.8155  1.3610 -2.5286
   37LER    CD1  720   7.085   6.907   2.449 -0.7762 -0.0498  0.4493
   37LER   HD11  721   7.088   6.902   2.558 -1.9279 -0.0123  0.4919
   37LER   HD12  722   6.985   6.939   2.419 -0.8864 -1.0176 -0.2754
   37LER   HD13  723   7.086   6.813   2.394  0.6625 -0.0557  0.4496
   37LER    CD2  724   7.152   6.989   2.231 -0.7100 -0.4945  0.8680
   37LER   HD21  725   7.233   7.030   2.170 -1.0931 -1.5092 -0.3701
   37LER   HD22  726   7.127   6.888   2.198  0.7913 -0.3916 -0.7467
   37LER   HD23  727   7.061   7.046   2.214 -2.2564 -2.6463  1.4737
   37LER      C  728   7.343   7.335   2.470 -0.2916 -0.1923  0.3155
   37LER      O  729   7.445   7.359   2.531  0.3685 -0.2058  0.4137
   38LER      N  730   7.245   7.424   2.458 -0.2905  0.6443 -0.5489
   38LER      H  731   7.167   7.397   2.401  0.2562  0.5447 -1.2719
   38LER     CA  732   7.240   7.557   2.522 -0.4684 -0.1353  0.8436
   38LER     HA  733   7.330   7.565   2.583  0.7121  2.1059 -1.0199
   38LER     CB  734   7.257   7.659   2.406 -0.0546 -0.2782  0.1814
   38LER    HB1  735   7.226   7.753   2.452  1.1009  0.4223 -0.4448
   38LER    HB2  736   7.190   7.638   2.323 -1.0274  1.2330  0.5362
   38LER     CG  737   7.399   7.674   2.356 -0.2413 -0.2102 -0.1272
   38LER     HG  738   7.473   7.675   2.436 -0.9371 -2.0562  0.5865
   38LER    CD1  739   7.448   7.566   2.253 -0.1421 -0.7051  0.0249
   38LER   HD11  740   7.456   7.465   2.292  0.7275  0.3756  2.9157
   38LER   HD12  741   7.380   7.567   2.168  1.2314  0.1704 -1.1074
   38LER   HD13  742   7.542   7.602   2.212 -0.9858  0.9175 -0.5616
   38LER    CD2  743   7.410   7.822   2.296 -0.7124  0.0848 -0.6368
   38LER   HD21  744   7.324   7.855   2.238  0.4725  0.7134 -2.1164
   38LER   HD22  745   7.431   7.895   2.374  0.1471  0.1357 -0.9008
   38LER   HD23  746   7.494   7.818   2.226 -0.6136 -2.1782 -0.4635
   38LER      C  747   7.124   7.576   2.611  0.0603  0.7460  0.7142
   38LER      O  748   7.139   7.576   2.731  0.4051 -0.0893 -0.2027
   39LY0      N  749   8.575   7.159   3.208 -0.1563 -0.4846  0.4467
   39LY0     H1  750   8.661   7.210   3.200 -0.3587 -0.3871 -4.1028
   39LY0     H2  751   8.581   7.059   3.220 -2.9060 -0.4887  2.8736
   39LY0     H3  752   8.521   7.176   3.292  1.4823 -1.4250  1.7479
   39LY0     CA  753   8.492   7.202   3.087  0.2483 -0.0558 -0.1933
   39LY0     HA  754   8.481   7.310   3.084 -1.0246 -0.1485 -3.2498
   39LY0     CB  755   8.566   7.160   2.955  0.2008 -0.0544  0.1861
   39LY0    HB1  756   8.572   7.051   2.959  0.1090 -0.0865 -0.4092
   39LY0    HB2  757   8.663   7.209   2.958  0.7390 -1.0855  0.1386
   39LY0     CG  758   8.489   7.188   2.828  0.4872  0.2335  0.2393
   39LY0    HG1  759   8.457   7.292   2.832 -0.0051  0.0735  0.5914
   39LY0    HG2  760   8.404   7.119   2.831  1.0324 -0.4057  1.4054
   39LY0     CD  761   8.558   7.160   2.694  0.1419  0.2267 -0.2564
   39LY0    HD1  762   8.566   7.052   2.679  0.7409  0.2849 -0.3597
   39LY0    HD2  763   8.657   7.205   2.698  1.3769 -2.2772 -0.6094
   39LY0     CE  764   8.477   7.231   2.582 -0.4247  0.5882 -0.5580
   39LY0    HE1  765   8.531   7.204   2.491 -0.1663 -2.1872  0.3447
   39LY0    HE2  766   8.479   7.340   2.586 -0.7332  0.5542  0.8225
   39LY0     NZ  767   8.347   7.170   2.552  0.2942  0.7757 -0.2217
   39LY0    HZ1  768   8.357   7.074   2.525 -2.2674  0.5370 -0.6116
   39LY0    HZ2  769   8.287   7.176   2.633 -0.3060 -0.4875 -0.5572
   39LY0    HZ3  770   8.307   7.219   2.473  1.7223 -0.1422 -1.5755
   39LY0      C  771   8.344   7.146   3.079 -0.2288 -1.0999  0.0347
   39LY0      O  772   8.325   7.027   3.098 -0.6308  0.8548 -0.3075
   40LER      N  773   8.244   7.234   3.055 -0.2373  0.2275 -0.5105
   40LER      H  774   8.274   7.330   3.045 -0.8938  0.4017 -0.8991
   40LER     CA  775   8.109   7.189   3.032  0.2150 -0.0548  0.2572
   40LER     HA  776   8.085   7.105   3.098 -0.8833 -0.2503 -0.3712
   40LER     CB  777   8.002   7.299   3.058 -0.1289  0.2229  0.0619
   40LER    HB1  778   7.904   7.259   3.032  0.7724 -1.4426 -0.9603
   40LER    HB2  779   8.033   7.383   2.996 -0.2538  1.5980  1.7814
   40LER     CG  780   7.994   7.358   3.206  0.3736  0.5111  0.3052
   40LER     HG  781   8.094   7.379   3.245  0.2586  0.2860  0.7308
   40LER    CD1  782   7.911   7.485   3.201 -0.2262 -0.0606  0.0816
   40LER   HD11  783   7.813   7.463   3.158  1.0911 -2.0661 -2.1792
   40LER   HD12  784   7.903   7.528   3.301 -0.5287 -0.1478  0.0966
   40LER   HD13  785   7.962   7.556   3.136  1.1571  0.8065  2.0316
   40LER    CD2  786   7.923   7.253   3.292 -0.5766 -0.0295 -0.2545
   40LER   HD21  787   7.829   7.234   3.241 -0.3754 -1.3813 -0.1611
   40LER   HD22  788   7.981   7.161   3.304 -1.5268 -0.5898  0.1186
   40LER   HD23  789   7.916   7.297   3.391 -0.5040  0.6659 -0.5543
   40LER      C  790   8.110   7.142   2.887 -0.1105 -0.6037  0.6501
   40LER      O  791   8.149   7.214   2.798 -0.0905 -0.3268  0.3154
   41U      O5'  792   8.689   4.974   3.570  0.3447 -0.6017  0.3632
   41U      H5T  793   8.639   4.961   3.489  0.2901  2.2938 -0.1833
   41U      C5'  794   8.703   4.844   3.625 -0.4107 -0.3537  0.0689
   41U     H5'1  795   8.802   4.816   3.589  0.7458  0.5782  2.2626
   41U     H5'2  796   8.629   4.777   3.582 -1.6462 -0.0292  1.5838
   41U      C4'  797   8.700   4.852   3.782  0.3927  0.1256 -0.0293
   41U      H4'  798   8.716   4.750   3.817 -3.6574 -0.8847 -0.6447
   41U      O4'  799   8.818   4.922   3.837  0.0384  0.3153 -0.6302
   41U      C1'  800   8.784   4.983   3.965  0.0449 -0.2555 -0.2392
   41U      H1'  801   8.849   4.947   4.045 -0.3872 -0.7614 -0.1078
   41U       N1  802   8.804   5.134   3.953 -0.6311 -0.6859  0.1849
   41U       C6  803   8.791   5.193   3.834  0.1622 -0.2923 -0.2189
   41U       H6  804   8.752   5.129   3.756 -1.2333  1.0660 -0.6693
   41U       C5  805   8.803   5.326   3.815  0.6273  0.4095  0.9440
   41U       H5  806   8.791   5.374   3.719 -2.1624  2.3751  2.1516
   41U       C4  807   8.839   5.410   3.922 -0.8477 -0.1207 -0.2440
   41U       O4  808   8.853   5.533   3.911 -0.6268 -0.4534  0.7668
   41U       N3  809   8.851   5.346   4.048  0.5285 -0.6866 -0.1229
   41U       H3  810   8.849   5.415   4.122  2.0714  0.9562 -1.5254
   41U       C2  811   8.826   5.214   4.073  0.6516 -0.3562  0.1510
   41U       O2  812   8.806   5.180   4.188  0.1320 -0.1130 -0.2215
   41U      C3'  813   8.577   4.912   3.857  1.1001 -0.4877 -0.0567
   41U      H3'  814   8.548   5.011   3.823 -0.5182 -0.4966  1.1863
   41U      C2'  815   8.641   4.944   3.997 -0.4073 -0.0458  0.6234
   41U     H2'1  816   8.586   5.024   4.045 -0.0322 -0.8300  2.4516
   41U      O2'  817   8.642   4.834   4.084  0.1216 -0.1792 -0.2286
   41U     HO'2  818   8.704   4.846   4.156 -0.2155 -0.1205  0.0515
   41U      O3'  819   8.479   4.812   3.859  0.6494  0.4398 -0.0499
   42U        P  820   8.324   4.858   3.839 -0.2522 -0.5546 -0.2623
   42U      O1P  821   8.226   4.746   3.848  0.1034  0.4891 -0.3296
   42U      O2P  822   8.323   4.943   3.722  0.2660 -0.2738  0.0662
   42U      O5'  823   8.288   4.947   3.960 -0.1689 -0.3483 -0.3764
   42U      C5'  824   8.268   4.893   4.093  0.9199  0.4689 -0.3108
   42U     H5'1  825   8.343   4.816   4.109  0.4653 -0.0863 -0.7992
   42U     H5'2  826   8.177   4.834   4.089  1.3252 -0.2444  0.6045
   42U      C4'  827   8.260   4.992   4.214  0.1537 -0.3098 -0.6842
   42U      H4'  828   8.238   4.930   4.301  0.1894 -2.3849 -2.0851
   42U      O4'  829   8.386   5.065   4.224  0.5340 -0.3977  0.6540
   42U      C1'  830   8.357   5.207   4.267  0.1336 -0.1900 -0.2174
   42U      H1'  831   8.401   5.224   4.365  0.2727  1.6781 -0.5798
   42U       N1  832   8.412   5.311   4.178 -0.6779  0.2173  0.1741
   42U       C6  833   8.428   5.288   4.036 -0.2183 -0.0860 -0.8988
   42U       H6  834   8.411   5.187   4.001 -0.9013 -1.2558  2.4484
   42U       C5  835   8.458   5.396   3.959 -0.1375 -0.4063  0.1694
   42U       H5  836   8.482   5.379   3.855 -0.5699  0.4622 -0.0751
   42U       C4  837   8.493   5.524   4.013  0.0247  0.7051  0.0371
   42U       O4  838   8.521   5.620   3.941  0.4462 -0.1276 -0.6908
   42U       N3  839   8.480   5.535   4.151 -0.1834 -0.6758  0.1153
   42U       H3  840   8.516   5.620   4.194  1.6308 -1.5351  0.3775
   42U       C2  841   8.435   5.438   4.233  0.0352 -0.1604 -0.1622
   42U       O2  842   8.418   5.460   4.349  0.2739  0.4545  0.0173
   42U      C3'  843   8.148   5.091   4.201  0.1642  0.2073 -0.3558
   42U      H3'  844   8.143   5.122   4.097 -0.9014  1.7691  0.1267
   42U      C2'  845   8.198   5.211   4.284 -0.2478  0.2168 -0.6039
   42U     H2'1  846   8.150   5.302   4.248 -0.2381  0.5292  0.1378
   42U      O2'  847   8.169   5.197   4.423  0.7215 -0.4326 -0.1906
   42U     HO'2  848   8.121   5.115   4.429  0.0058  0.0414  0.6392
   42U      O3'  849   8.028   5.048   4.263 -0.5252 -0.2596 -0.3149
   43A        P  850   7.890   5.115   4.215  0.0894 -0.5920  0.5734
   43A      O1P  851   7.778   5.031   4.252 -0.5721 -0.7268 -0.3032
   43A      O2P  852   7.902   5.144   4.071  0.6260 -0.4429  0.3116
   43A      O5'  853   7.887   5.257   4.287  0.4114 -0.5704  0.0896
   43A      C5'  854   7.848   5.275   4.424  0.5059 -0.5029 -0.4357
   43A     H5'1  855   7.910   5.215   4.491  1.9032  0.2663 -1.0124
   43A     H5'2  856   7.740   5.262   4.429  0.5596 -0.6095  1.3210
   43A      C4'  857   7.879   5.414   4.470  0.3672 -0.0409 -0.9043
   43A      H4'  858   7.862   5.434   4.576  0.2428 -1.5044 -0.6256
   43A      O4'  859   8.015   5.467   4.441  0.1419  0.0655 -0.5743
   43A      C1'  860   8.008   5.604   4.415 -0.0417  0.5168  0.3176
   43A      H1'  861   8.052   5.665   4.494 -0.7738  0.0874  1.0808
   43A       N9  862   8.069   5.630   4.286  0.3290 -0.3817  0.2802
   43A       C8  863   8.065   5.558   4.168 -0.1389 -0.1003 -0.2922
   43A       H8  864   8.015   5.462   4.163 -0.0858 -0.1568  0.1648
   43A       N7  865   8.129   5.608   4.071  0.6671 -0.6145  0.1829
   43A       C5  866   8.175   5.728   4.118 -0.1778 -0.3462 -0.1229
   43A       C6  867   8.238   5.842   4.058 -0.4710 -0.0888 -0.1808
   43A       N6  868   8.299   5.851   3.937  0.8566 -0.1045 -0.1470
   43A      H61  869   8.309   5.772   3.875 -1.5138  0.9203 -1.9679
   43A      H62  870   8.356   5.932   3.918  1.6223 -1.1423 -2.6968
   43A       N1  871   8.269   5.945   4.132  0.0178  0.0248 -0.7796
   43A       C2  872   8.224   5.944   4.260  0.0860 -0.4816  0.0027
   43A       H2  873   8.232   6.038   4.314  0.9492 -0.5385 -0.0196
   43A       N3  874   8.156   5.855   4.326 -0.0508  0.7815  0.6680
   43A       C4  875   8.132   5.746   4.245  0.6618 -0.1887  0.0473
   43A      C3'  876   7.791   5.508   4.395  0.6121  0.7041  0.5321
   43A      H3'  877   7.799   5.479   4.291  1.5074  1.6065  0.3425
   43A      C2'  878   7.857   5.645   4.416 -0.0208 -0.3118  0.2759
   43A     H2'1  879   7.832   5.717   4.339 -0.6275  1.3337  1.9468
   43A      O2'  880   7.823   5.696   4.545  0.3784  0.3423  0.2565
   43A     HO'2  881   7.747   5.643   4.569 -1.2495  1.8865 -1.1933
   43A      O3'  882   7.661   5.512   4.444  0.3553  0.6149 -0.3866
   44A        P  883   7.544   5.576   4.356 -0.2270 -0.1424 -0.3706
   44A      O1P  884   7.415   5.545   4.430 -0.0558  0.3522 -0.4839
   44A      O2P  885   7.568   5.544   4.216  0.3735  0.4795 -0.0145
   44A      O5'  886   7.573   5.732   4.374  0.4291 -0.4917  0.0176
   44A      C5'  887   7.498   5.808   4.469  0.1295 -0.7689  0.1318
   44A     H5'1  888   7.508   5.772   4.572  1.9999  0.3549  0.4055
   44A     H5'2  889   7.390   5.811   4.456  0.1620 -2.5868 -0.7616
   44A      C4'  890   7.548   5.954   4.467  0.3427 -0.2904  0.0401
   44A      H4'  891   7.522   6.006   4.559 -0.6933  0.0659 -0.4467
   44A      O4'  892   7.690   5.965   4.454 -0.3322  0.1032  0.6143
   44A      C1'  893   7.720   6.061   4.356  0.4644  0.4120  0.2019
   44A      H1'  894   7.775   6.147   4.395 -0.9948  1.7539 -0.5908
   44A       N9  895   7.785   6.007   4.233  0.3875 -0.7218  0.0777
   44A       C8  896   7.763   5.887   4.172 -0.2254  0.8288  0.7104
   44A       H8  897   7.693   5.813   4.206  1.2759 -0.3055  1.4834
   44A       N7  898   7.836   5.867   4.066  0.7361 -0.5214  0.1853
   44A       C5  899   7.900   5.987   4.047  0.2609  0.7311  0.2664
   44A       C6  900   7.975   6.051   3.943  0.0445  0.0718 -1.3497
   44A       N6  901   8.011   5.989   3.832 -0.0578  0.3467  0.1217
   44A      H61  902   7.995   5.892   3.810  3.6416 -0.8158  1.7954
   44A      H62  903   8.060   6.050   3.768 -2.1044  2.0204  0.0260
   44A       N1  904   8.003   6.181   3.950  0.2079  0.6476  0.2889
   44A       C2  905   7.962   6.249   4.054 -0.3457  0.4414 -0.0915
   44A       H2  906   7.983   6.355   4.053  1.6819  0.1175  1.2502
   44A       N3  907   7.890   6.207   4.155  0.5294 -1.0994  0.9756
   44A       C4  908   7.865   6.074   4.148  0.0163  0.4658  0.0274
   44A      C3'  909   7.481   6.030   4.347  0.5965  0.2201 -0.5826
   44A      H3'  910   7.467   5.957   4.267  2.3887 -1.4290  0.5479
   44A      C2'  911   7.593   6.131   4.314  0.0476  0.7055 -0.0058
   44A     H2'1  912   7.595   6.152   4.207 -1.1697  0.2745 -0.1313
   44A      O2'  913   7.584   6.252   4.386  0.1493 -0.1180  0.7512
   44A     HO'2  914   7.533   6.312   4.332  3.1535  1.6671 -0.3337
   44A      O3'  915   7.353   6.076   4.392  0.1632  0.1552  0.0138
   45U        P  916   7.250   6.137   4.286  0.7907  0.0165 -0.3606
   45U      O1P  917   7.120   6.154   4.362  0.3186 -0.7931  0.5199
   45U      O2P  918   7.248   6.056   4.161 -0.3837  0.1021 -0.1356
   45U      O5'  919   7.301   6.280   4.251  0.0477  0.3992 -0.4483
   45U      C5'  920   7.302   6.391   4.341 -0.0703 -0.4087 -0.7317
   45U     H5'1  921   7.356   6.367   4.432 -0.4053 -2.2844 -0.9857
   45U     H5'2  922   7.201   6.427   4.358  0.1066 -0.4495  0.4393
   45U      C4'  923   7.388   6.502   4.261  1.4924  0.6156 -0.4256
   45U      H4'  924   7.392   6.591   4.325  0.8735  0.2986  0.0657
   45U      O4'  925   7.511   6.463   4.207 -0.3480  0.5088  0.4769
   45U      C1'  926   7.537   6.535   4.082 -0.2088 -0.5321  0.2017
   45U      H1'  927   7.628   6.593   4.096 -0.4287 -0.2375  0.4320
   45U       N1  928   7.567   6.435   3.977  0.1327  0.2337 -0.0512
   45U       C6  929   7.512   6.302   3.978 -0.0727 -0.6437  0.2991
   45U       H6  930   7.433   6.281   4.049 -0.0408 -0.7165  0.3124
   45U       C5  931   7.566   6.209   3.901 -0.7835 -0.0184 -0.3775
   45U       H5  932   7.529   6.108   3.902 -0.6426 -0.0963 -1.5267
   45U       C4  933   7.662   6.241   3.799  0.3031  0.4743 -0.0367
   45U       O4  934   7.715   6.156   3.727  0.1103 -0.3833  0.6701
   45U       N3  935   7.710   6.374   3.804  0.1558  0.1687 -0.3855
   45U       H3  936   7.759   6.405   3.721 -0.5837 -2.6701 -2.0330
   45U       C2  937   7.671   6.470   3.892  0.2610  0.2081  0.6789
   45U       O2  938   7.711   6.586   3.880 -0.2314 -0.0203  0.6707
   45U      C3'  939   7.314   6.530   4.128 -0.0746 -0.3172  0.3274
   45U      H3'  940   7.297   6.436   4.075  0.6516 -0.1199 -0.2645
   45U      C2'  941   7.410   6.615   4.049  0.0272 -0.2016  0.0796
   45U     H2'1  942   7.386   6.604   3.944  0.4969  0.6052 -0.1195
   45U      O2'  943   7.438   6.749   4.085  0.1198 -0.2634 -0.0335
   45U     HO'2  944   7.444   6.764   4.180  0.4366 -0.5954  0.0008
   45U      O3'  945   7.190   6.600   4.159  0.2969  0.0565  0.1909
   46U        P  946   7.061   6.585   4.063 -0.2701 -0.2602 -0.0802
   46U      O1P  947   6.952   6.662   4.119 -0.3991 -0.2556  0.7543
   46U      O2P  948   7.042   6.441   4.035 -0.3291  0.2554  0.1961
   46U      O5'  949   7.107   6.661   3.935 -0.2222  0.2079  0.6375
   46U      C5'  950   7.126   6.805   3.937  0.1111  0.2567 -0.2815
   46U     H5'1  951   7.190   6.836   4.020 -1.5950 -1.3001  1.7525
   46U     H5'2  952   7.029   6.854   3.946 -0.6887 -1.5211  1.7304
   46U      C4'  953   7.185   6.849   3.805  0.6398 -0.1553 -0.4589
   46U      H4'  954   7.220   6.952   3.809  3.3165 -1.0148 -0.0926
   46U      O4'  955   7.308   6.787   3.788 -0.4238  0.1937 -0.5839
   46U      C1'  956   7.335   6.779   3.650  0.3537  0.6916 -0.5506
   46U      H1'  957   7.419   6.840   3.617 -0.2182  0.8078 -1.8558
   46U       N1  958   7.373   6.641   3.606 -0.2772  0.1268 -0.6200
   46U       C6  959   7.336   6.530   3.680  0.1163  0.6148  0.3424
   46U       H6  960   7.271   6.548   3.765 -0.8144 -0.2570 -0.1667
   46U       C5  961   7.367   6.404   3.643  0.0026  0.3250 -0.6973
   46U       H5  962   7.328   6.318   3.696 -0.9230 -1.3377 -3.8043
   46U       C4  963   7.466   6.381   3.536  0.0399 -0.4734 -0.4458
   46U       O4  964   7.504   6.267   3.502  0.5456 -0.0237 -0.3829
   46U       N3  965   7.510   6.494   3.472  0.5629  0.4674  0.1614
   46U       H3  966   7.560   6.486   3.384 -0.9225 -0.3608 -0.6491
   46U       C2  967   7.463   6.619   3.500  0.0114 -0.2634 -0.2720
   46U       O2  968   7.501   6.710   3.431  0.4021 -0.0548  0.0901
   46U      C3'  969   7.109   6.816   3.679  0.3357 -0.7167  0.1097
   46U      H3'  970   7.082   6.710   3.680 -2.4080 -0.1383 -1.2481
   46U      C2'  971   7.217   6.850   3.576 -0.3188  0.1271  0.6910
   46U     H2'1  972   7.212   6.808   3.476  1.6938 -0.2499  0.7062
   46U      O2'  973   7.252   6.987   3.562  0.1361 -0.0318  0.0243
   46U     HO'2  974   7.173   7.034   3.533  0.3531 -0.4659 -1.3369
   46U      O3'  975   6.987   6.887   3.666 -0.0299 -0.0224  0.0075
   47A        P  976   6.880   6.837   3.574  0.4599  0.2957  0.3044
   47A      O1P  977   6.771   6.943   3.569 -0.5916  0.0553  0.0272
   47A      O2P  978   6.841   6.700   3.610 -0.0879 -0.4204  0.0617
   47A      O5'  979   6.944   6.829   3.423 -0.0018 -0.2264 -0.0629
   47A      C5'  980   6.955   6.950   3.350 -0.1405 -0.0568 -0.1968
   47A     H5'1  981   7.008   7.027   3.406  0.3153 -1.7010  1.7377
   47A     H5'2  982   6.853   6.982   3.330  0.6287  1.9730 -1.1372
   47A      C4'  983   7.010   6.923   3.208 -0.1836  0.7210  0.5734
   47A      H4'  984   7.020   7.012   3.147 -2.0860 -0.7126 -2.0567
   47A      O4'  985   7.131   6.854   3.224  0.5649 -0.1224 -0.2868
   47A      C1'  986   7.143   6.763   3.120 -0.1821 -0.7381 -0.5566
   47A      H1'  987   7.228   6.806   3.067 -0.2426  1.9818  1.3246
   47A       N9  988   7.174   6.630   3.174 -0.2406 -0.4256 -0.5325
   47A       C8  989   7.136   6.578   3.299 -0.1334 -0.0755  0.3281
   47A       H8  990   7.081   6.628   3.377  0.8375 -0.6082  1.3925
   47A       N7  991   7.182   6.458   3.328 -0.0567 -0.8003  0.8131
   47A       C5  992   7.240   6.423   3.204 -0.3775  0.7696  0.4327
   47A       C6  993   7.307   6.305   3.165 -0.4599 -0.0035  0.2316
   47A       N6  994   7.327   6.192   3.234 -0.1772  0.3671 -0.5488
   47A      H61  995   7.283   6.176   3.324  1.6303  0.5170  0.3953
   47A      H62  996   7.387   6.122   3.192 -3.2027  0.0185 -5.0301
   47A       N1  997   7.362   6.308   3.044  0.4991  0.8410 -0.3296
   47A       C2  998   7.353   6.410   2.962  0.1880 -0.4507  0.3119
   47A       H2  999   7.407   6.408   2.868 -1.3201 -0.5872 -0.5788
   47A       N3 1000   7.290   6.525   2.982 -0.1180  0.5570 -0.8824
   47A       C4 1001   7.228   6.521   3.111 -0.0424 -0.0510  0.4971
   47A      C3' 1002   6.915   6.836   3.124 -0.0086 -0.3733 -0.9957
   47A      H3' 1003   6.867   6.763   3.190  2.2435 -0.5336  0.5926
   47A      C2' 1004   7.019   6.768   3.040 -0.1786 -0.1737 -0.2904
   47A     H2'1 1005   6.995   6.664   3.019  2.3587 -1.1160  1.0566
   47A      O2' 1006   7.051   6.842   2.916  0.0864  0.2686  0.1676
   47A     HO'2 1007   6.988   6.812   2.850 -0.3533  1.4416  0.0306
   47A      O3' 1008   6.832   6.915   3.041 -0.2227  0.1576 -0.4423
   48U        P 1009   6.689   6.872   2.990 -0.0612  0.6326 -0.1561
   48U      O1P 1010   6.617   6.990   2.943  0.2622 -0.2068  0.3717
   48U      O2P 1011   6.627   6.790   3.093 -0.3201  0.3547 -0.2166
   48U      O5' 1012   6.730   6.777   2.862 -0.0568  0.4551 -0.1853
   48U      C5' 1013   6.749   6.832   2.734  0.3214 -0.2704  0.3007
   48U     H5'1 1014   6.800   6.928   2.740 -0.0423 -0.1461  1.8795
   48U     H5'2 1015   6.652   6.859   2.692 -0.0174 -1.8704 -0.0311
   48U      C4' 1016   6.815   6.728   2.644  0.4373 -0.5579 -0.8214
   48U      H4' 1017   6.846   6.764   2.546 -2.9045 -0.1947 -1.8914
   48U      O4' 1018   6.935   6.691   2.717  0.0945  0.1770  0.5108
   48U      C1' 1019   6.971   6.557   2.682 -0.3387  0.5605  0.4121
   48U      H1' 1020   7.058   6.549   2.617  1.6218 -0.6272  2.9952
   48U       N1 1021   6.992   6.460   2.793 -0.2460  0.6225 -0.2839
   48U       C6 1022   6.916   6.463   2.910  0.3596 -0.1017  0.8442
   48U       H6 1023   6.844   6.542   2.924  1.0758  0.3286  2.2372
   48U       C5 1024   6.928   6.373   3.009  0.3553 -0.3365  0.2059
   48U       H5 1025   6.868   6.373   3.099  0.2794 -2.7433  0.2261
   48U       C4 1026   7.020   6.269   2.997 -0.6334  1.0489 -0.1828
   48U       O4 1027   7.031   6.175   3.081 -0.6814 -0.7347  0.1474
   48U       N3 1028   7.093   6.256   2.876  0.5535 -1.0094  0.4272
   48U       H3 1029   7.166   6.188   2.863 -0.6097 -2.2713  0.2858
   48U       C2 1030   7.079   6.349   2.772  0.3014  0.1036  0.5205
   48U       O2 1031   7.156   6.339   2.674  0.5590  0.6412 -0.2160
   48U      C3' 1032   6.745   6.591   2.622  0.3215  0.9261  0.7086
   48U      H3' 1033   6.706   6.562   2.720  1.5871  2.6285  1.7790
   48U      C2' 1034   6.867   6.506   2.580  0.4017 -0.0001 -0.2844
   48U     H2'1 1035   6.851   6.399   2.598 -3.2071  0.5304  0.3920
   48U      O2' 1036   6.916   6.517   2.448  0.4504  0.8522 -0.5974
   48U     HO'2 1037   6.962   6.438   2.420 -0.6133 -0.5789  1.4324
   48U      O3' 1038   6.650   6.592   2.520  0.7543 -0.0898 -0.2073
   49C        P 1039   6.533   6.488   2.517  0.6712 -0.1136  0.0663
   49C      O1P 1040   6.442   6.531   2.415 -0.3087  0.5234  0.5024
   49C      O2P 1041   6.479   6.471   2.652  0.2142 -0.6771  0.1377
   49C      O5' 1042   6.606   6.360   2.464  0.3399  0.4296 -0.1487
   49C      C5' 1043   6.662   6.350   2.334  0.0591 -0.3892  0.2546
   49C     H5'1 1044   6.722   6.437   2.309  0.7939 -0.9839 -0.0889
   49C     H5'2 1045   6.582   6.345   2.259 -1.8832 -3.4820  2.2633
   49C      C4' 1046   6.738   6.218   2.329  0.6607  0.7975  0.3441
   49C      H4' 1047   6.782   6.215   2.229  1.1837  1.9898  0.5255
   49C      O4' 1048   6.833   6.216   2.441  0.2984 -0.3262  0.0028
   49C      C1' 1049   6.863   6.076   2.477  0.2866 -0.6080  0.1753
   49C      H1' 1050   6.966   6.065   2.446  0.1996  2.7767 -1.7606
   49C       N1 1051   6.820   6.055   2.623  0.1394  0.3133 -0.8631
   49C       C6 1052   6.744   6.142   2.692  0.2152 -0.9526  0.0476
   49C       H6 1053   6.716   6.234   2.642  0.1413 -0.8058  0.3594
   49C       C5 1054   6.729   6.123   2.826 -0.9022  0.3227  0.0748
   49C       H5 1055   6.687   6.197   2.891 -1.5663 -3.8928  5.1374
   49C       C4 1056   6.789   6.005   2.880  0.1629  0.2185 -1.1463
   49C       N4 1057   6.795   5.989   3.012 -0.6383  0.1517  0.5028
   49C      H41 1058   6.751   6.047   3.083  2.0562 -0.1614  2.6173
   49C      H42 1059   6.854   5.915   3.046  1.0745 -0.1746 -2.7726
   49C       N3 1060   6.852   5.914   2.813 -0.4458  0.1433  0.0990
   49C       C2 1061   6.874   5.942   2.684  0.6712 -0.5618  0.7835
   49C       O2 1062   6.949   5.866   2.619  0.0118  0.0279 -0.0382
   49C      C3' 1063   6.658   6.086   2.348  0.0593 -0.4092  0.3183
   49C      H3' 1064   6.591   6.094   2.433 -0.5387 -3.4379  0.2459
   49C      C2' 1065   6.767   5.991   2.387 -0.6109 -0.0325 -0.1104
   49C     H2'1 1066   6.730   5.904   2.441 -0.5449 -0.6445 -1.0406
   49C      O2' 1067   6.833   5.944   2.272 -0.3685 -0.2152  0.1030
   49C     HO'2 1068   6.779   5.905   2.202 -1.0388  0.8521 -0.0078
   49C      O3' 1069   6.586   6.049   2.229 -0.7476 -1.0181  0.3570
   50U        P 1070   6.443   5.984   2.252 -0.4240 -0.2024 -0.0131
   50U      O1P 1071   6.389   5.948   2.123  0.0592 -0.3459  0.9082
   50U      O2P 1072   6.361   6.073   2.340 -0.1613  0.3478  0.7051
   50U      O5' 1073   6.471   5.841   2.325 -0.3331 -1.2781 -0.1505
   50U      C5' 1074   6.540   5.741   2.252 -0.2358  0.1766 -0.7858
   50U     H5'1 1075   6.635   5.786   2.222 -0.1551  1.0045  0.6237
   50U     H5'2 1076   6.492   5.716   2.158 -0.9097  0.9998 -0.6698
   50U      C4' 1077   6.564   5.621   2.347  0.7397 -0.4282 -0.0908
   50U      H4' 1078   6.629   5.546   2.301  2.1670  1.7199 -1.7840
   50U      O4' 1079   6.637   5.663   2.463 -0.6061  0.1499 -0.0959
   50U      C1' 1080   6.608   5.567   2.568  0.3277 -0.4307 -0.1442
   50U      H1' 1081   6.689   5.500   2.598 -0.7732 -2.8713 -2.2401
   50U       N1 1082   6.570   5.645   2.690  0.0990 -0.0928  0.6926
   50U       C6 1083   6.520   5.773   2.678  0.3538  0.0260  0.1909
   50U       H6 1084   6.518   5.822   2.582  1.4327 -1.0346 -0.3864
   50U       C5 1085   6.485   5.839   2.796 -0.0716 -0.7863  0.2257
   50U       H5 1086   6.445   5.939   2.796  4.0533  1.1225 -2.0105
   50U       C4 1087   6.512   5.783   2.927 -0.0374  0.2896 -0.1729
   50U       O4 1088   6.494   5.841   3.038 -0.6214 -0.1980  0.0219
   50U       N3 1089   6.573   5.659   2.929 -0.3210 -0.4997  0.3693
   50U       H3 1090   6.583   5.612   3.017 -2.8292 -0.4419  0.7666
   50U       C2 1091   6.592   5.582   2.816  0.2194 -0.1297  0.1060
   50U       O2 1092   6.639   5.468   2.835 -0.1166 -0.1569  0.2901
   50U      C3' 1093   6.434   5.552   2.390  0.0770  0.5807  0.0877
   50U      H3' 1094   6.360   5.623   2.425  2.2777  2.0111  2.1912
   50U      C2' 1095   6.485   5.485   2.520 -0.1441  0.4916  0.1920
   50U     H2'1 1096   6.404   5.490   2.593 -1.1031  0.5010 -0.8438
   50U      O2' 1097   6.522   5.349   2.508  0.0460 -0.1315 -0.2714
   50U     HO'2 1098   6.544   5.333   2.416 -1.3201  0.1829 -0.6642
   50U      O3' 1099   6.396   5.465   2.290 -0.2579 -0.2712  0.8898
   51A        P 1100   6.245   5.419   2.268  0.1857  0.3549 -0.2807
   51A      O1P 1101   6.248   5.305   2.173  0.2070 -0.1269 -0.0545
   51A      O2P 1102   6.149   5.529   2.235  0.5579  0.4751 -0.0677
   51A      O5' 1103   6.191   5.371   2.411 -0.0048  0.7761  0.1109
   51A      C5' 1104   6.162   5.228   2.432 -0.2539  0.3014  0.0719
   51A     H5'1 1105   6.253   5.169   2.423 -0.3085 -0.0440  1.4962
   51A     H5'2 1106   6.086   5.199   2.359 -0.4126 -0.1114  0.3959
   51A      C4' 1107   6.112   5.201   2.571 -0.2546  0.7437  0.1399
   51A      H4' 1108   6.097   5.093   2.569  0.8812  0.5665  0.2810
   51A      O4' 1109   6.205   5.223   2.670 -0.9629 -0.9603 -0.0358
   51A      C1' 1110   6.138   5.249   2.787 -0.0393 -0.0230  1.0165
   51A      H1' 1111   6.156   5.184   2.872 -0.3940 -0.2359  0.9308
   51A       N9 1112   6.183   5.380   2.838 -0.0214  0.0784  0.2570
   51A       C8 1113   6.215   5.495   2.769 -1.3418 -0.2676 -0.2944
   51A       H8 1114   6.223   5.496   2.661  0.1379 -0.4090 -0.2173
   51A       N7 1115   6.244   5.598   2.846  0.4293  0.2510 -0.3044
   51A       C5 1116   6.203   5.552   2.972  0.5119  0.4299 -0.6927
   51A       C6 1117   6.190   5.610   3.101 -0.4509  0.1371  0.0182
   51A       N6 1118   6.196   5.739   3.131  0.9271  0.2283 -0.5726
   51A      H61 1119   6.191   5.806   3.055  2.1038  0.7183 -0.2425
   51A      H62 1120   6.181   5.762   3.228 -3.1488 -0.1627 -0.9380
   51A       N1 1121   6.176   5.537   3.211  0.4470  0.3103 -0.3345
   51A       C2 1122   6.164   5.405   3.194  0.1402 -0.0899  0.3991
   51A       H2 1123   6.136   5.351   3.283  2.3744 -2.4409 -0.2144
   51A       N3 1124   6.160   5.331   3.080  0.0929  0.1041 -1.0122
   51A       C4 1125   6.182   5.414   2.972  0.3125 -0.0466  0.6625
   51A      C3' 1126   5.981   5.275   2.607 -0.0094 -0.0977 -0.5237
   51A      H3' 1127   5.983   5.381   2.585 -1.3265 -0.1400 -0.9643
   51A      C2' 1128   5.988   5.252   2.760  0.0857  0.3750 -0.3998
   51A     H2'1 1129   5.929   5.326   2.815 -0.3316 -0.8942  0.9281
   51A      O2' 1130   5.948   5.125   2.801  0.5970 -0.1571 -0.1817
   51A     HO'2 1131   5.852   5.119   2.802  0.5506  0.4661  0.6137
   51A      O3' 1132   5.862   5.208   2.557  0.0173  0.0991 -0.6624
   52U        P 1133   5.708   5.266   2.559 -0.0168  0.0785  0.2196
   52U      O1P 1134   5.617   5.177   2.482  0.1281  0.3565  0.0413
   52U      O2P 1135   5.712   5.411   2.531  0.4002 -0.3090  0.1711
   52U      O5' 1136   5.669   5.257   2.714  0.1108 -0.9130  0.0094
   52U      C5' 1137   5.633   5.143   2.780  0.1711  0.2211 -0.3409
   52U     H5'1 1138   5.712   5.068   2.769 -0.5864 -0.4182 -1.7355
   52U     H5'2 1139   5.533   5.111   2.753 -2.1046  4.1882  2.4343
   52U      C4' 1140   5.631   5.165   2.932 -0.3817 -0.1919  0.8680
   52U      H4' 1141   5.602   5.069   2.976  0.4764 -1.0417 -0.3788
   52U      O4' 1142   5.757   5.218   2.983  0.1812  0.1560 -0.3397
   52U      C1' 1143   5.742   5.301   3.094  0.1083 -0.3759 -0.8699
   52U      H1' 1144   5.801   5.253   3.172 -1.8303 -0.9584  0.3094
   52U       N1 1145   5.792   5.444   3.093  0.1566 -0.1678 -0.0881
   52U       C6 1146   5.757   5.517   2.982 -0.1161 -0.1773 -0.2817
   52U       H6 1147   5.712   5.479   2.892  0.2549  1.3931 -1.1619
   52U       C5 1148   5.802   5.649   2.980  0.4647  0.8364  0.3251
   52U       H5 1149   5.774   5.702   2.890 -0.4106  1.6658  1.0581
   52U       C4 1150   5.873   5.716   3.091  0.3774 -0.1596  0.4932
   52U       O4 1151   5.930   5.827   3.091  0.0038  0.1141 -0.0083
   52U       N3 1152   5.876   5.636   3.201 -0.2754  0.1802  0.5776
   52U       H3 1153   5.922   5.677   3.281 -0.5272  0.6991  0.4641
   52U       C2 1154   5.825   5.510   3.213  0.2827  0.4014  0.4341
   52U       O2 1155   5.831   5.457   3.323  0.7227 -0.2373  0.2268
   52U      C3' 1156   5.538   5.272   2.984 -0.1738 -0.2280 -0.5312
   52U      H3' 1157   5.550   5.366   2.930 -1.1567  0.1124 -0.1755
   52U      C2' 1158   5.593   5.293   3.127  0.4420  0.3459  0.1908
   52U     H2'1 1159   5.557   5.387   3.169  0.6896  1.4063 -1.8117
   52U      O2' 1160   5.578   5.175   3.206 -0.0502 -0.4487 -0.3924
   52U     HO'2 1161   5.500   5.126   3.178 -1.8079  0.4960  2.4476
   52U      O3' 1162   5.401   5.234   2.989 -0.3046  0.2067 -0.7410
   53U        P 1163   5.281   5.341   3.012  0.5321  0.1719 -0.4205
   53U      O1P 1164   5.164   5.263   2.978 -0.1412 -0.2163 -0.0560
   53U      O2P 1165   5.306   5.465   2.937  0.1459  0.0227  0.0864
   53U      O5' 1166   5.275   5.373   3.169 -0.1713 -0.3404  0.3438
   53U      C5' 1167   5.264   5.282   3.269  0.2533  0.5970  0.1290
   53U     H5'1 1168   5.331   5.201   3.241  0.8197 -0.0097  3.0023
   53U     H5'2 1169   5.164   5.240   3.277 -0.7030  2.1532 -2.4248
   53U      C4' 1170   5.317   5.330   3.406 -0.3266 -0.0765 -0.5544
   53U      H4' 1171   5.304   5.252   3.482  0.4122  0.9073  0.6287
   53U      O4' 1172   5.446   5.382   3.413 -0.4360 -0.0443  0.5852
   53U      C1' 1173   5.454   5.491   3.500  0.4964  0.3582  0.3376
   53U      H1' 1174   5.522   5.470   3.582 -0.3829  1.5816  1.4198
   53U       N1 1175   5.499   5.609   3.426  0.1017 -0.5095  0.5842
   53U       C6 1176   5.478   5.628   3.289 -0.5421  0.0495  0.0120
   53U       H6 1177   5.426   5.555   3.230  3.0175 -1.0986 -1.9823
   53U       C5 1178   5.542   5.734   3.229  0.0060 -0.7068 -0.1357
   53U       H5 1179   5.531   5.758   3.125 -0.2737  2.0026  0.4440
   53U       C4 1180   5.619   5.829   3.300 -0.3506 -0.1650 -0.3778
   53U       O4 1181   5.663   5.929   3.244  0.4206 -0.1724 -0.0746
   53U       N3 1182   5.634   5.809   3.432  0.4465 -0.8217  0.3993
   53U       H3 1183   5.685   5.880   3.483  0.0223 -0.4833  0.3496
   53U       C2 1184   5.582   5.698   3.496  0.4773  0.5788  0.1479
   53U       O2 1185   5.613   5.682   3.618  0.1317  0.2318  0.1327
   53U      C3' 1186   5.228   5.444   3.453 -0.1996  0.1318 -0.1767
   53U      H3' 1187   5.216   5.510   3.367  1.4886  2.1001  1.0151
   53U      C2' 1188   5.315   5.505   3.564  0.1512  0.5250  0.6029
   53U     H2'1 1189   5.289   5.611   3.565 -0.5371  0.3916 -0.5253
   53U      O2' 1190   5.298   5.443   3.682 -0.0611  0.9294 -0.5212
   53U     HO'2 1191   5.204   5.432   3.700 -0.3676  2.4118 -1.0934
   53U      O3' 1192   5.101   5.401   3.503  0.6838  0.3391  0.0163
   54C        P 1193   4.976   5.495   3.504  0.2377  0.3519 -0.4327
   54C      O1P 1194   4.868   5.410   3.571 -0.6517  0.0015 -0.3042
   54C      O2P 1195   4.960   5.524   3.361  0.1985 -0.0456  0.4846
   54C      O5' 1196   5.028   5.626   3.585 -0.6884 -0.3920  0.6858
   54C      C5' 1197   4.995   5.643   3.717 -0.1894 -0.0318 -0.5976
   54C     H5'1 1198   5.050   5.568   3.776 -0.1362  0.6672  0.2661
   54C     H5'2 1199   4.887   5.637   3.732 -0.0183 -0.7076  0.5161
   54C      C4' 1200   5.031   5.779   3.774  0.0102 -0.1413  0.9275
   54C      H4' 1201   4.999   5.787   3.878 -1.3897 -1.4600  0.6203
   54C      O4' 1202   5.173   5.814   3.770  0.1032  0.7829 -0.1321
   54C      C1' 1203   5.187   5.945   3.748 -0.5480 -1.0492  0.5186
   54C      H1' 1204   5.254   5.983   3.825  0.5395 -0.1475 -0.7985
   54C       N1 1205   5.252   5.983   3.619  0.1715 -0.1323 -0.0898
   54C       C6 1206   5.237   5.907   3.508  0.0866  0.4831  0.5408
   54C       H6 1207   5.177   5.817   3.516 -0.8623  0.8749 -1.6193
   54C       C5 1208   5.286   5.947   3.391 -0.0117  0.4623 -0.3420
   54C       H5 1209   5.263   5.886   3.304 -0.4836  0.2544 -0.0752
   54C       C4 1210   5.360   6.069   3.398  0.9089  0.2787  0.2564
   54C       N4 1211   5.421   6.113   3.293  0.0185 -0.6753  0.2931
   54C      H41 1212   5.405   6.064   3.206  0.8910 -0.0099 -0.2626
   54C      H42 1213   5.472   6.200   3.303  0.9662 -1.0757 -0.7877
   54C       N3 1214   5.384   6.145   3.503  0.2656  0.1956 -0.2433
   54C       C2 1215   5.333   6.103   3.620 -0.4630  0.3991  0.1084
   54C       O2 1216   5.352   6.168   3.719 -0.3388  0.5843 -0.4282
   54C      C3' 1217   4.952   5.894   3.701  0.0289 -0.3566  1.4085
   54C      H3' 1218   4.959   5.899   3.592  1.0565  2.4957  1.5312
   54C      C2' 1219   5.047   6.007   3.753 -0.3691  0.3391  0.2357
   54C     H2'1 1220   5.034   6.094   3.689 -1.0854  0.4559  0.5248
   54C      O2' 1221   5.021   6.032   3.891 -0.6647 -0.1275 -0.3925
   54C     HO'2 1222   5.053   6.120   3.913 -0.0000 -0.8974  2.0445
   54C      O3' 1223   4.813   5.912   3.733  0.1191  0.9580  0.0870
   55C        P 1224   4.725   6.022   3.647 -0.5623  0.0532  0.3025
   55C      O1P 1225   4.591   6.018   3.711 -0.3183  0.6532  0.0014
   55C      O2P 1226   4.744   5.989   3.504 -0.5378  0.0607  0.4105
   55C      O5' 1227   4.794   6.166   3.685  0.6159 -0.2098  0.2816
   55C      C5' 1228   4.768   6.232   3.807 -0.9432  0.8669  0.6957
   55C     H5'1 1229   4.812   6.176   3.889  2.5546  1.2070 -0.7547
   55C     H5'2 1230   4.660   6.238   3.817 -1.0068  0.3753  0.3439
   55C      C4' 1231   4.840   6.365   3.796 -0.9046 -0.4546 -0.3359
   55C      H4' 1232   4.837   6.424   3.888  0.0858 -1.6829  0.5236
   55C      O4' 1233   4.979   6.358   3.758  0.2793 -0.6813  0.0528
   55C      C1' 1234   5.020   6.481   3.692 -0.1324 -0.1425  0.0959
   55C      H1' 1235   5.090   6.543   3.746 -2.0854  0.0056  2.6539
   55C       N1 1236   5.072   6.442   3.555  0.0823 -0.0747 -0.3709
   55C       C6 1237   5.039   6.332   3.482  0.1172  1.1351  0.1006
   55C       H6 1238   4.971   6.258   3.522  3.3229 -0.5042  3.0105
   55C       C5 1239   5.091   6.308   3.357  0.5300 -0.9737  0.3271
   55C       H5 1240   5.069   6.214   3.309  1.3006 -0.9407 -0.1035
   55C       C4 1241   5.173   6.417   3.302 -0.2242  0.5250 -0.1340
   55C       N4 1242   5.204   6.403   3.174 -0.4051  0.0735 -0.2728
   55C      H41 1243   5.170   6.323   3.122  0.4286 -0.1029 -0.5463
   55C      H42 1244   5.267   6.471   3.135  2.5758 -2.2700  0.1210
   55C       N3 1245   5.206   6.522   3.369 -0.0144 -0.5192  0.1301
   55C       C2 1246   5.153   6.539   3.488  0.0172  0.2725 -0.1522
   55C       O2 1247   5.178   6.643   3.545  0.0102  0.1814 -0.4930
   55C      C3' 1248   4.793   6.456   3.679  0.8862  0.4091  0.5519
   55C      H3' 1249   4.802   6.399   3.587 -0.6715 -0.1484  0.7129
   55C      C2' 1250   4.900   6.572   3.682  0.4378 -0.5302  0.6252
   55C     H2'1 1251   4.921   6.631   3.592  2.5023 -3.5818 -1.0970
   55C      O2' 1252   4.881   6.660   3.789 -0.8076 -0.5005  0.5401
   55C     HO'2 1253   4.786   6.674   3.797 -1.1220  0.1437 -2.9099
   55C      O3' 1254   4.656   6.503   3.695  0.0515  0.0022 -0.2879
   56G        P 1255   4.573   6.559   3.577  0.0026 -0.2609 -0.1488
   56G      O1P 1256   4.442   6.600   3.630  0.4164 -0.4340 -0.3495
   56G      O2P 1257   4.583   6.461   3.471 -0.0480 -0.2344 -0.0934
   56G      O5' 1258   4.648   6.699   3.530  0.3988  0.4140  0.0572
   56G      C5' 1259   4.642   6.815   3.613 -0.2227 -0.3574 -0.3667
   56G     H5'1 1260   4.682   6.809   3.715  1.9460  4.2074 -0.7038
   56G     H5'2 1261   4.537   6.843   3.612  0.3977  2.3871  1.1830
   56G      C4' 1262   4.730   6.923   3.552 -0.0207  0.0527  0.7664
   56G      H4' 1263   4.744   7.008   3.620  0.1333  0.2927  0.4410
   56G      O4' 1264   4.854   6.875   3.521 -0.8842  0.1723 -0.3191
   56G      C1' 1265   4.911   6.940   3.410 -0.2109 -0.4503  0.2939
   56G      H1' 1266   5.000   6.999   3.433 -0.8689 -0.2838  2.7109
   56G       N9 1267   4.933   6.843   3.305  0.1220 -0.0268  0.2828
   56G       C8 1268   4.891   6.715   3.297 -0.8855  0.7044  0.9107
   56G       H8 1269   4.827   6.662   3.366  1.5742 -0.2690  2.6064
   56G       N7 1270   4.946   6.653   3.195 -0.1237  0.0097  0.6215
   56G       C5 1271   5.011   6.750   3.120 -0.4967  0.1153 -0.2247
   56G       C6 1272   5.077   6.750   2.990  0.3523  0.3635 -0.3682
   56G       O6 1273   5.079   6.650   2.913 -0.6867 -0.9407  0.7385
   56G       N1 1274   5.143   6.865   2.962 -0.5286 -0.3088  0.1718
   56G       H1 1275   5.200   6.864   2.879 -1.4311 -1.2243 -0.4537
   56G       C2 1276   5.134   6.977   3.038 -0.1815 -0.5744  0.2306
   56G       N2 1277   5.190   7.080   2.978 -0.5873  0.4276  0.1800
   56G      H21 1278   5.242   7.068   2.892  0.0358 -0.3620  0.6561
   56G      H22 1279   5.206   7.168   3.026  1.1333 -0.0728  0.5814
   56G       N3 1280   5.071   6.986   3.152  0.4803  0.2040  0.6858
   56G       C4 1281   5.012   6.868   3.191 -0.2159  0.5906 -0.5612
   56G      C3' 1282   4.672   6.969   3.416  0.0812 -0.4414  0.3037
   56G      H3' 1283   4.646   6.879   3.360 -0.3206  0.4408 -1.0054
   56G      C2' 1284   4.802   7.033   3.357  0.3810 -0.0594 -1.2124
   56G     H2'1 1285   4.785   7.031   3.249 -0.1293 -0.9262 -1.1312
   56G      O2' 1286   4.840   7.160   3.413  0.3410 -0.1297  0.3874
   56G     HO'2 1287   4.906   7.202   3.358 -0.8995  0.9888 -0.3233
   56G      O3' 1288   4.571   7.075   3.417  0.3613  0.8282 -0.3609
   57U        P 1289   4.485   7.108   3.293 -0.2434 -0.3023  0.0751
   57U      O1P 1290   4.379   7.197   3.328 -0.0022 -0.5628  0.7882
   57U      O2P 1291   4.439   6.982   3.228 -0.0405 -0.0805 -0.0007
   57U      O5' 1292   4.580   7.184   3.181  0.4662 -0.3465 -0.1568
   57U      C5' 1293   4.628   7.310   3.210 -0.4625 -0.7879 -0.1887
   57U     H5'1 1294   4.668   7.327   3.310  1.9480 -1.1785 -1.0256
   57U     H5'2 1295   4.551   7.387   3.201  1.3551  1.0003 -1.3467
   57U      C4' 1296   4.738   7.354   3.111 -0.1282  0.0472 -0.7516
   57U      H4' 1297   4.780   7.449   3.145 -0.2250  0.5147 -1.8855
   57U      O4' 1298   4.834   7.259   3.096 -0.1741  0.2027  0.3404
   57U      C1' 1299   4.879   7.267   2.965 -0.1472 -0.2894 -0.3628
   57U      H1' 1300   4.985   7.291   2.961  0.2426 -1.5692  1.3538
   57U       N1 1301   4.861   7.131   2.903 -0.2759  0.0716 -0.2503
   57U       C6 1302   4.791   7.032   2.961 -0.0613  0.2442  0.2336
   57U       H6 1303   4.726   7.064   3.041  0.4838 -2.7243  1.9975
   57U       C5 1304   4.788   6.901   2.912 -0.1679  0.5803 -0.0346
   57U       H5 1305   4.732   6.821   2.958 -0.5700  0.9702  0.1538
   57U       C4 1306   4.850   6.861   2.791 -0.5284  0.1863 -0.5064
   57U       O4 1307   4.834   6.749   2.732  0.1585 -0.0964 -0.6354
   57U       N3 1308   4.931   6.963   2.744  0.4640  0.1711  0.2803
   57U       H3 1309   4.972   6.950   2.653  1.5531 -0.1671  0.7974
   57U       C2 1310   4.943   7.089   2.796  0.0685  0.1671  0.1202
   57U       O2 1311   5.010   7.168   2.731 -0.9402 -0.3329 -0.0659
   57U      C3' 1312   4.678   7.381   2.974 -0.4727  0.3199 -0.2283
   57U      H3' 1313   4.611   7.297   2.956  1.3509 -1.2031 -0.2231
   57U      C2' 1314   4.800   7.378   2.886 -0.0403 -0.8133 -0.6630
   57U     H2'1 1315   4.772   7.350   2.784 -3.4411 -0.0505 -0.0550
   57U      O2' 1316   4.870   7.504   2.885 -0.4092 -0.0936  0.1331
   57U     HO'2 1317   4.953   7.503   2.836  0.7512  2.6776  1.8166
   57U      O3' 1318   4.598   7.496   2.963 -0.5908  0.0007  0.2454
   58A        P 1319   4.491   7.507   2.848 -0.2737  0.0482 -0.1387
   58A      O1P 1320   4.414   7.631   2.855  0.1386  0.6469 -0.4149
   58A      O2P 1321   4.416   7.379   2.833 -0.1713  0.0957  0.1693
   58A      O5' 1322   4.574   7.507   2.711 -0.2361 -0.2235  0.3310
   58A      C5' 1323   4.618   7.620   2.650  0.2843 -0.4927  1.1502
   58A     H5'1 1324   4.705   7.664   2.700 -0.8606  1.5505  1.4587
   58A     H5'2 1325   4.535   7.689   2.639 -0.0648 -0.8642  1.4730
   58A      C4' 1326   4.667   7.566   2.512  0.4688  0.7341 -0.3944
   58A      H4' 1327   4.708   7.654   2.463  0.2009  2.3297  2.0445
   58A      O4' 1328   4.763   7.465   2.527  0.4527  0.5121 -0.8134
   58A      C1' 1329   4.743   7.376   2.411  0.1296  0.2846 -0.2863
   58A      H1' 1330   4.835   7.369   2.354  0.3368  2.3448 -0.2488
   58A       N9 1331   4.715   7.241   2.461 -0.3164  0.1471  0.0032
   58A       C8 1332   4.668   7.198   2.581 -0.3523 -0.5118 -0.4512
   58A       H8 1333   4.641   7.265   2.661  1.2780  0.6435 -0.8275
   58A       N7 1334   4.662   7.071   2.578  1.2825 -0.6884  0.1528
   58A       C5 1335   4.712   7.024   2.458 -0.1657 -0.2481  0.3047
   58A       C6 1336   4.742   6.896   2.408 -0.8286  0.5195 -0.2434
   58A       N6 1337   4.723   6.775   2.468  0.3642 -0.4786 -0.0553
   58A      H61 1338   4.672   6.767   2.556  1.4051 -0.5983  0.5538
   58A      H62 1339   4.747   6.685   2.430 -0.5409 -0.8692  0.2672
   58A       N1 1340   4.796   6.887   2.284 -0.0765 -0.1510  0.1688
   58A       C2 1341   4.811   7.002   2.221 -0.3502  0.0430  0.5105
   58A       H2 1342   4.854   6.993   2.122 -0.5387 -0.4183  0.4692
   58A       N3 1343   4.783   7.128   2.250 -0.3986 -0.6432  0.1889
   58A       C4 1344   4.734   7.130   2.378  0.8114  0.0025 -0.7003
   58A      C3' 1345   4.552   7.509   2.418 -0.1495 -0.1412  0.4730
   58A      H3' 1346   4.477   7.441   2.458 -1.7344  0.3200 -1.5502
   58A      C2' 1347   4.639   7.427   2.315 -0.1986 -0.0010 -0.0796
   58A     H2'1 1348   4.579   7.348   2.269  1.6683 -0.4444 -1.8650
   58A      O2' 1349   4.702   7.507   2.218  0.4849  0.0267 -0.4522
   58A     HO'2 1350   4.644   7.583   2.205  1.0791  0.4977 -0.3964
   58A      O3' 1351   4.485   7.611   2.348  0.2189 -0.0296  0.3845
   59C        P 1352   4.338   7.598   2.292 -0.3186  0.1413 -0.1681
   59C      O1P 1353   4.296   7.722   2.229  0.0277 -0.6369 -0.0619
   59C      O2P 1354   4.256   7.529   2.391  0.0924  0.2195 -0.1619
   59C      O5' 1355   4.350   7.497   2.170 -0.0840  0.4537  0.2653
   59C      C5' 1356   4.396   7.546   2.047 -0.0557  0.5254 -0.1482
   59C     H5'1 1357   4.490   7.596   2.070  1.9069 -1.7508 -2.5499
   59C     H5'2 1358   4.331   7.622   2.003 -0.6676 -0.4291 -0.9262
   59C      C4' 1359   4.430   7.439   1.945 -0.1751  0.9926 -0.1478
   59C      H4' 1360   4.462   7.492   1.855  1.8140  2.0954  1.1155
   59C      O4' 1361   4.535   7.352   1.990 -0.2610 -0.4385  0.2233
   59C      C1' 1362   4.507   7.217   1.941 -0.1563 -0.2086 -0.1816
   59C      H1' 1363   4.591   7.181   1.882 -0.0779  0.1054 -0.2612
   59C       N1 1364   4.486   7.126   2.055  0.3883  0.1940 -0.0857
   59C       C6 1365   4.421   7.166   2.167  0.7842  0.3474 -0.1846
   59C       H6 1366   4.387   7.268   2.176 -1.0454 -0.1962 -0.5164
   59C       C5 1367   4.418   7.083   2.270  0.6111 -0.1999 -0.2491
   59C       H5 1368   4.372   7.118   2.361  1.6109  2.1072 -0.5697
   59C       C4 1369   4.454   6.946   2.248 -0.1371  0.1808 -0.0809
   59C       N4 1370   4.433   6.855   2.331  0.6176 -0.0761 -1.0741
   59C      H41 1371   4.412   6.884   2.426  2.0155  1.4629 -1.1830
   59C      H42 1372   4.481   6.767   2.322 -0.2704 -0.5014 -1.7560
   59C       N3 1373   4.511   6.910   2.141 -0.4320 -0.1850  0.4056
   59C       C2 1374   4.534   6.996   2.039  0.2780  0.2473  0.9093
   59C       O2 1375   4.586   6.957   1.933  0.7564 -0.5671 -0.2339
   59C      C3' 1376   4.310   7.345   1.913 -0.1911  0.4798 -0.6891
   59C      H3' 1377   4.269   7.320   2.011 -0.2632  0.9169 -0.6061
   59C      C2' 1378   4.386   7.228   1.850 -0.2596  0.9979 -0.0505
   59C     H2'1 1379   4.341   7.129   1.854  2.2716 -0.2695 -0.7286
   59C      O2' 1380   4.442   7.260   1.726 -0.2955  0.1083  0.3093
   59C     HO'2 1381   4.370   7.293   1.672 -0.3721 -0.0631  0.3054
   59C      O3' 1382   4.209   7.402   1.829  0.2562 -0.0492 -1.1336
   60U        P 1383   4.065   7.330   1.822 -0.1692  0.1493  0.0622
   60U      O1P 1384   3.997   7.385   1.711 -0.8904 -0.3725 -0.2512
   60U      O2P 1385   3.998   7.343   1.950 -0.0950 -0.2708 -0.8896
   60U      O5' 1386   4.084   7.171   1.800 -0.6112 -0.6611  0.1764
   60U      C5' 1387   4.107   7.119   1.671  0.1925  0.2669 -0.0052
   60U     H5'1 1388   4.196   7.169   1.633 -0.8085  1.8767 -0.3508
   60U     H5'2 1389   4.015   7.134   1.613 -1.6737  1.7295  3.0981
   60U      C4' 1390   4.125   6.966   1.685 -0.1690  0.0289 -0.4045
   60U      H4' 1391   4.164   6.932   1.589 -0.8605 -0.2031 -0.6115
   60U      O4' 1392   4.227   6.934   1.785  0.1276 -0.0793 -0.1669
   60U      C1' 1393   4.195   6.807   1.834  0.5781 -0.2379 -0.4737
   60U      H1' 1394   4.266   6.731   1.802  0.9779  0.5615 -1.5192
   60U       N1 1395   4.183   6.816   1.986  0.3171  0.0507  0.8862
   60U       C6 1396   4.120   6.919   2.043 -0.2094  0.8944 -0.1849
   60U       H6 1397   4.107   7.019   2.005 -0.0003  2.3746  3.2200
   60U       C5 1398   4.074   6.913   2.171  0.1511 -0.6413  0.2989
   60U       H5 1399   4.033   7.003   2.215 -0.6043 -1.3237  1.0214
   60U       C4 1400   4.101   6.793   2.244  0.2727  0.2611  0.1928
   60U       O4 1401   4.079   6.781   2.363 -0.6851 -0.1520 -0.6137
   60U       N3 1402   4.166   6.695   2.181 -0.2108  0.3153  0.1265
   60U       H3 1403   4.181   6.608   2.230 -0.4944  0.6947  0.9066
   60U       C2 1404   4.206   6.696   2.048  0.3593 -0.5524  0.5440
   60U       O2 1405   4.243   6.597   1.990  0.8861  0.5315 -0.0293
   60U      C3' 1406   4.002   6.894   1.739  0.2279  0.1858 -0.3396
   60U      H3' 1407   3.968   6.952   1.825  1.0615 -1.6100  1.2650
   60U      C2' 1408   4.055   6.758   1.787  0.4339 -0.5353  0.1888
   60U     H2'1 1409   3.986   6.727   1.866  0.0730 -1.0779 -0.3367
   60U      O2' 1410   4.061   6.650   1.687  0.0080 -0.0900  0.1312
   60U     HO'2 1411   3.968   6.643   1.662 -0.0350  1.3132 -0.1451
   60U      O3' 1412   3.901   6.883   1.639 -0.4504  0.3674 -0.7468
   61U        P 1413   3.762   6.830   1.671  0.3046  0.0925 -0.2386
   61U      O1P 1414   3.778   6.696   1.719 -0.6817  0.2066  0.3990
   61U      O2P 1415   3.673   6.847   1.551 -0.4835  0.2304 -0.0471
   61U      O5' 1416   3.720   6.927   1.789  1.2110 -0.1052  0.4879
   61U      C5' 1417   3.669   7.057   1.758  0.2753 -0.2377 -0.8783
   61U     H5'1 1418   3.583   7.035   1.694  0.2968 -1.8508 -0.3977
   61U     H5'2 1419   3.741   7.115   1.700 -0.9069  0.9671 -1.1820
   61U      C4' 1420   3.630   7.141   1.877  0.4694 -0.0588  0.0648
   61U      H4' 1421   3.609   7.239   1.834  0.3995  0.0024  0.2376
   61U      O4' 1422   3.511   7.085   1.942 -0.1523 -0.7148 -0.3084
   61U      C1' 1423   3.545   7.058   2.074 -0.1244  0.2695 -0.1929
   61U      H1' 1424   3.526   7.147   2.133 -1.1226 -0.1992  0.2287
   61U       N1 1425   3.471   6.938   2.118 -0.2377  0.2740  0.2888
   61U       C6 1426   3.456   6.822   2.045  0.0873  0.2778 -0.1069
   61U       H6 1427   3.482   6.825   1.940 -0.6867 -0.2434 -0.3250
   61U       C5 1428   3.414   6.707   2.105  0.0605  0.4809 -0.1934
   61U       H5 1429   3.410   6.621   2.039  1.2918  0.6924 -0.5739
   61U       C4 1430   3.370   6.706   2.248 -0.1036  0.1266 -0.0785
   61U       O4 1431   3.339   6.599   2.303 -0.7336 -0.4862  0.0108
   61U       N3 1432   3.385   6.824   2.311 -0.6586 -0.2836  0.1297
   61U       H3 1433   3.355   6.831   2.407 -0.4831 -0.0812  0.1724
   61U       C2 1434   3.428   6.940   2.253 -0.0700 -0.2152  0.4001
   61U       O2 1435   3.437   7.040   2.320 -0.1309  0.6050  0.1247
   61U      C3' 1436   3.746   7.145   1.980 -0.7411  1.0356  0.1023
   61U      H3' 1437   3.832   7.118   1.919 -2.0755 -0.1814 -1.3151
   61U      C2' 1438   3.697   7.036   2.076  0.0731 -0.6029  0.7151
   61U     H2'1 1439   3.730   6.937   2.044 -0.1091 -0.2045 -0.7691
   61U      O2' 1440   3.759   7.076   2.200 -0.1076  0.3367 -0.1534
   61U     HO'2 1441   3.750   7.171   2.210 -0.2540  0.3496 -0.4140
   61U      O3' 1442   3.756   7.269   2.043 -0.3986  0.1695  0.1262
   61U      H3T 1443   3.839   7.313   2.023 -1.2652  1.1026 -1.6413
   62G      O5' 1444   4.756   5.831   1.996 -0.7074 -0.5235  0.0514
   62G      H5T 1445   4.719   5.752   2.035 -0.9917  0.9273  3.0525
   62G      C5' 1446   4.734   5.831   1.860  0.5598 -0.2618 -0.1173
   62G     H5'1 1447   4.642   5.775   1.846  0.1823  0.5112 -0.8736
   62G     H5'2 1448   4.814   5.779   1.807  1.0369  1.0536 -0.7542
   62G      C4' 1449   4.723   5.970   1.796  0.1402 -0.5123 -0.6768
   62G      H4' 1450   4.719   5.959   1.688  0.6618  0.6929 -0.8397
   62G      O4' 1451   4.610   6.041   1.843 -0.3909  0.0617 -0.0533
   62G      C1' 1452   4.642   6.181   1.836 -0.2672  0.5254  0.4175
   62G      H1' 1453   4.576   6.225   1.761  1.7938 -0.4472 -2.1483
   62G       N9 1454   4.612   6.237   1.968 -0.1271 -0.0094  0.0713
   62G       C8 1455   4.592   6.170   2.090  0.0521  0.0454 -0.3737
   62G       H8 1456   4.587   6.064   2.107  2.9317 -0.1981 -0.4539
   62G       N7 1457   4.568   6.253   2.189 -0.0894 -0.2542 -0.2984
   62G       C5 1458   4.575   6.386   2.129  0.1608  0.1632  0.2365
   62G       C6 1459   4.552   6.525   2.178 -0.0743 -0.2190 -0.1271
   62G       O6 1460   4.515   6.567   2.285 -0.4759 -0.8091 -0.2669
   62G       N1 1461   4.578   6.620   2.079 -0.0662  0.4764 -0.0195
   62G       H1 1462   4.585   6.717   2.108  0.5670 -0.2233  2.4076
   62G       C2 1463   4.609   6.594   1.948 -0.3091  0.2134  0.0392
   62G       N2 1464   4.620   6.696   1.870  0.6933  0.0909  0.0730
   62G      H21 1465   4.586   6.786   1.901 -1.1924 -0.6253  0.1755
   62G      H22 1466   4.639   6.671   1.774 -0.9382  0.6337 -0.4261
   62G       N3 1467   4.617   6.470   1.896 -0.0169 -0.0235  0.2902
   62G       C4 1468   4.603   6.368   1.995 -0.0510  0.1642  0.4242
   62G      C3' 1469   4.842   6.058   1.832 -0.3374 -0.1761 -1.0179
   62G      H3' 1470   4.851   6.066   1.940  0.5961  1.8696 -1.1774
   62G      C2' 1471   4.789   6.193   1.790  0.3572  0.7869  0.9569
   62G     H2'1 1472   4.846   6.276   1.832  2.5198  1.9885 -3.7076
   62G      O2' 1473   4.796   6.207   1.648  0.1278  0.4925 -0.0950
   62G     HO'2 1474   4.859   6.142   1.614 -0.9757 -0.1992 -0.8913
   62G      O3' 1475   4.964   6.020   1.767  0.3699 -0.0835 -0.3085
   63U        P 1476   5.102   6.053   1.818 -0.1194 -0.2144  0.1838
   63U      O1P 1477   5.196   5.976   1.733  0.6369 -0.1480 -0.4259
   63U      O2P 1478   5.097   6.022   1.966 -0.1592  0.1987  0.4768
   63U      O5' 1479   5.124   6.205   1.805  0.1457 -0.2824 -0.3374
   63U      C5' 1480   5.133   6.274   1.681 -0.3574  0.7735  0.0336
   63U     H5'1 1481   5.051   6.234   1.620  0.4935 -1.0652  0.0287
   63U     H5'2 1482   5.230   6.256   1.635 -0.6791  0.8682 -0.7004
   63U      C4' 1483   5.120   6.427   1.689  0.4900 -0.3624  0.1845
   63U      H4' 1484   5.131   6.476   1.592 -1.3675  0.5923  0.4121
   63U      O4' 1485   4.992   6.469   1.740 -0.2696 -0.2555  0.1631
   63U      C1' 1486   5.009   6.581   1.827 -0.6248 -0.4831 -0.1712
   63U      H1' 1487   4.949   6.661   1.785  1.2781 -0.3356 -2.8542
   63U       N1 1488   4.970   6.557   1.968 -0.4635  0.4169 -0.1082
   63U       C6 1489   4.974   6.430   2.027 -0.4060  0.4566  0.2868
   63U       H6 1490   5.005   6.346   1.966  2.4617  0.2822  1.7921
   63U       C5 1491   4.934   6.406   2.161  0.2004 -1.2763  0.1388
   63U       H5 1492   4.922   6.309   2.206 -2.1992 -0.5160  1.3168
   63U       C4 1493   4.884   6.520   2.237  0.2552 -0.0558 -0.4517
   63U       O4 1494   4.836   6.515   2.351 -0.2251 -0.4621 -0.3192
   63U       N3 1495   4.893   6.645   2.175  0.3653 -0.0503 -0.0102
   63U       H3 1496   4.874   6.726   2.232  0.5356  0.7628 -1.0575
   63U       C2 1497   4.932   6.668   2.042 -0.7883  0.7382  0.1719
   63U       O2 1498   4.948   6.785   2.006 -0.1125  0.6946  0.0818
   63U      C3' 1499   5.227   6.486   1.781  0.3597  0.5162  0.0935
   63U      H3' 1500   5.226   6.432   1.876  1.3652 -0.6419 -0.5190
   63U      C2' 1501   5.159   6.621   1.814  1.0565  0.2940  0.2452
   63U     H2'1 1502   5.206   6.661   1.904  2.1325 -1.0878  0.3271
   63U      O2' 1503   5.163   6.708   1.700  0.0998  0.1586 -0.2129
   63U     HO'2 1504   5.177   6.801   1.717 -1.3293  0.2883  0.4338
   63U      O3' 1505   5.361   6.490   1.736  0.0010 -0.0654  0.1310
   64A        P 1506   5.476   6.469   1.838 -0.0790 -0.2265 -0.1447
   64A      O1P 1507   5.610   6.471   1.775  0.3556  0.6335  0.0019
   64A      O2P 1508   5.441   6.369   1.942 -0.0730 -0.0210  0.5560
   64A      O5' 1509   5.462   6.611   1.895  0.6884 -0.8897  0.4598
   64A      C5' 1510   5.497   6.725   1.822 -0.1782 -0.1651  0.4613
   64A     H5'1 1511   5.459   6.722   1.720  1.1061  1.6676 -0.1215
   64A     H5'2 1512   5.600   6.723   1.788 -0.4749 -2.4765 -0.4442
   64A      C4' 1513   5.460   6.860   1.889 -0.0300 -0.1539 -0.0076
   64A      H4' 1514   5.487   6.944   1.825 -1.4010  1.3790  1.3349
   64A      O4' 1515   5.322   6.866   1.924  0.1545  0.3107 -0.4474
   64A      C1' 1516   5.304   6.917   2.058  0.0525  0.1959  0.3781
   64A      H1' 1517   5.247   7.010   2.052  3.4135  2.4082  0.1215
   64A       N9 1518   5.252   6.819   2.153  0.3112  0.0014 -0.0517
   64A       C8 1519   5.263   6.681   2.160  0.1421 -0.0657 -0.1599
   64A       H8 1520   5.308   6.623   2.080 -0.3984 -0.7261  0.0125
   64A       N7 1521   5.204   6.629   2.261  0.2680  0.2251 -0.0204
   64A       C5 1522   5.154   6.734   2.327  0.0085  0.6012  0.4543
   64A       C6 1523   5.085   6.753   2.451  0.2292 -0.2175 -0.2225
   64A       N6 1524   5.023   6.656   2.518  0.4545 -0.2186  0.3771
   64A      H61 1525   5.004   6.572   2.464 -0.3094  1.1100 -1.5433
   64A      H62 1526   4.962   6.689   2.591 -0.4764 -0.4958 -0.2637
   64A       N1 1527   5.045   6.875   2.487  0.1346 -0.1835 -0.4456
   64A       C2 1528   5.077   6.979   2.410 -0.0925  0.0031  1.3155
   64A       H2 1529   5.042   7.076   2.443 -1.2054  0.9589 -2.1967
   64A       N3 1530   5.150   6.979   2.301 -0.3210 -0.0966  0.1642
   64A       C4 1531   5.182   6.853   2.268 -0.1040 -0.2857  0.3833
   64A      C3' 1532   5.539   6.869   2.019 -0.0734  0.1123 -0.0394
   64A      H3' 1533   5.534   6.768   2.062  3.2658 -1.8731 -3.6222
   64A      C2' 1534   5.446   6.949   2.105 -0.4578  0.1650  0.1081
   64A     H2'1 1535   5.454   6.930   2.212  0.2899  0.2916  0.0769
   64A      O2' 1536   5.477   7.084   2.080  0.0489  0.2358  0.5638
   64A     HO'2 1537   5.571   7.084   2.057 -0.1781  1.2208 -0.4646
   64A      O3' 1538   5.676   6.908   2.010 -0.0244 -0.3083  0.7411
   65C        P 1539   5.779   6.866   2.128 -0.3244  0.1593  0.1837
   65C      O1P 1540   5.906   6.929   2.090 -0.1069  0.1287 -0.4543
   65C      O2P 1541   5.774   6.721   2.152 -0.0088 -0.2073 -0.0047
   65C      O5' 1542   5.727   6.947   2.254  0.4852 -0.1020 -0.0113
   65C      C5' 1543   5.743   7.089   2.261  0.2212  0.5059  0.3725
   65C     H5'1 1544   5.711   7.145   2.173 -1.4290 -0.2882  0.4219
   65C     H5'2 1545   5.848   7.118   2.261  0.3970  0.1003 -2.0579
   65C      C4' 1546   5.675   7.144   2.385 -0.1686 -0.9163 -0.1102
   65C      H4' 1547   5.704   7.250   2.386 -1.0446 -0.6750  0.3699
   65C      O4' 1548   5.541   7.123   2.387 -0.3559  0.2408 -0.5607
   65C      C1' 1549   5.503   7.116   2.526 -0.1191  0.3161  0.0995
   65C      H1' 1550   5.438   7.202   2.542  0.0334 -0.0277  3.2053
   65C       N1 1551   5.444   6.985   2.567  0.0264  0.1895  0.0512
   65C       C6 1552   5.477   6.862   2.506 -0.1077 -1.2727  0.1882
   65C       H6 1553   5.540   6.862   2.418  0.2184  0.0154  0.3985
   65C       C5 1554   5.423   6.747   2.544  0.1174 -0.2557 -0.3361
   65C       H5 1555   5.446   6.656   2.491 -0.8413  0.5049 -2.1239
   65C       C4 1556   5.330   6.750   2.653  0.0563  1.2243  0.3820
   65C       N4 1557   5.278   6.643   2.704 -0.1735 -0.7437  0.1249
   65C      H41 1558   5.286   6.557   2.652 -3.3950  0.0020 -1.9236
   65C      H42 1559   5.203   6.658   2.770 -0.6812 -0.4847 -0.4890
   65C       N3 1560   5.298   6.864   2.712 -0.3031  0.1774  0.3015
   65C       C2 1561   5.357   6.983   2.668 -0.5041  0.1323 -0.0418
   65C       O2 1562   5.345   7.087   2.740  0.2739  0.1595 -0.0583
   65C      C3' 1563   5.729   7.095   2.515 -0.2327 -0.1592 -0.3175
   65C      H3' 1564   5.734   6.986   2.514  0.2325 -0.1351 -0.7781
   65C      C2' 1565   5.626   7.150   2.607  0.2397  0.2003  0.3306
   65C     H2'1 1566   5.623   7.090   2.698  2.5999  1.2000  1.1361
   65C      O2' 1567   5.621   7.294   2.627  0.4009  0.1842 -0.2805
   65C     HO'2 1568   5.557   7.315   2.696 -2.4938 -0.6837 -2.4746
   65C      O3' 1569   5.859   7.147   2.556  0.3493 -0.5562 -1.0745
   66G        P 1570   5.942   7.059   2.667 -0.3656  0.0493 -0.4694
   66G      O1P 1571   6.078   7.107   2.667 -0.3486 -0.2138  0.2401
   66G      O2P 1572   5.921   6.919   2.628 -0.2106 -0.5589 -0.5977
   66G      O5' 1573   5.883   7.086   2.814  0.7234 -0.4269 -0.3568
   66G      C5' 1574   5.882   7.221   2.866 -0.2882 -0.0986 -0.3630
   66G     H5'1 1575   5.831   7.282   2.791 -0.3775 -0.6834 -0.7793
   66G     H5'2 1576   5.985   7.245   2.891 -1.1227  2.8288  0.7814
   66G      C4' 1577   5.787   7.221   2.994 -0.1720  0.5852  0.9783
   66G      H4' 1578   5.797   7.322   3.035  3.8306  1.0104 -0.6158
   66G      O4' 1579   5.651   7.209   2.969  0.1261 -0.2114 -0.3358
   66G      C1' 1580   5.585   7.142   3.080  0.1548  0.2540  0.0132
   66G      H1' 1581   5.492   7.188   3.114  0.4343  3.8023 -3.3019
   66G       N9 1582   5.550   7.001   3.041 -0.1467 -0.0226 -0.0311
   66G       C8 1583   5.607   6.921   2.936 -0.0969  0.5463 -0.6825
   66G       H8 1584   5.670   6.961   2.858  1.9453  2.6359  1.7858
   66G       N7 1585   5.565   6.803   2.935 -0.0485  0.6805  0.1349
   66G       C5 1586   5.486   6.790   3.047  0.5195 -0.1421  0.2066
   66G       C6 1587   5.404   6.678   3.096 -0.1389 -0.0415 -0.1997
   66G       O6 1588   5.388   6.561   3.059  0.3818 -0.0639 -0.5435
   66G       N1 1589   5.343   6.710   3.216 -0.0119  0.2965  0.6118
   66G       H1 1590   5.307   6.630   3.266 -0.7001 -0.5235 -1.1128
   66G       C2 1591   5.361   6.826   3.284 -0.2332  0.4539 -0.3797
   66G       N2 1592   5.305   6.837   3.399 -0.3379  0.2451 -0.5286
   66G      H21 1593   5.255   6.755   3.431  1.7520 -0.4398  1.2282
   66G      H22 1594   5.333   6.913   3.460 -1.0126  0.0420  0.0456
   66G       N3 1595   5.423   6.934   3.234  0.8568 -0.2727 -0.3553
   66G       C4 1596   5.483   6.909   3.120 -0.4571 -0.0854  0.1621
   66G      C3' 1597   5.822   7.128   3.112 -0.2739  0.4207 -0.2710
   66G      H3' 1598   5.819   7.028   3.069 -2.1701 -0.6522  2.0918
   66G      C2' 1599   5.691   7.143   3.196  0.0555  0.6227 -0.1666
   66G     H2'1 1600   5.670   7.059   3.262 -0.6160  2.0380  1.4962
   66G      O2' 1601   5.674   7.270   3.272  0.2570  0.2098  0.3542
   66G     HO'2 1602   5.756   7.318   3.257  1.6648 -2.0318  0.2679
   66G      O3' 1603   5.941   7.163   3.177 -0.4369  0.0298 -0.1237
   67G        P 1604   6.017   7.049   3.266  0.2015 -0.0841  0.4858
   67G      O1P 1605   6.147   7.089   3.320  0.0596  0.5693 -0.0570
   67G      O2P 1606   6.019   6.920   3.186  0.2342 -0.2814 -0.4155
   67G      O5' 1607   5.929   7.019   3.391  0.2328 -0.2164  0.4220
   67G      C5' 1608   5.888   7.110   3.495  0.8130  0.4605  0.1082
   67G     H5'1 1609   5.838   7.197   3.454  0.7735  0.0560 -0.7358
   67G     H5'2 1610   5.978   7.144   3.547  0.7355  0.9121 -0.0511
   67G      C4' 1611   5.806   7.041   3.601 -0.1279 -0.3452 -0.3133
   67G      H4' 1612   5.787   7.115   3.679 -1.2896  0.5195 -1.3895
   67G      O4' 1613   5.672   7.009   3.553  0.5237  0.3654 -0.0591
   67G      C1' 1614   5.638   6.878   3.603  0.5656 -0.5873 -0.8442
   67G      H1' 1615   5.539   6.886   3.649  0.0802 -2.4585 -1.4850
   67G       N9 1616   5.634   6.765   3.513 -0.5206 -0.3752  0.1866
   67G       C8 1617   5.668   6.769   3.377 -0.4556  0.0394 -0.0577
   67G       H8 1618   5.719   6.852   3.330 -1.2852  0.4393 -0.2771
   67G       N7 1619   5.642   6.658   3.311  0.1231 -0.6769 -0.1414
   67G       C5 1620   5.572   6.584   3.407 -0.1824  0.5420  0.3522
   67G       C6 1621   5.515   6.450   3.399 -0.3257  0.6042  0.3102
   67G       O6 1622   5.520   6.369   3.308  0.1676 -0.6928 -0.3041
   67G       N1 1623   5.465   6.409   3.519  0.1172 -0.0153  0.2891
   67G       H1 1624   5.419   6.320   3.534  0.7924 -0.4592 -0.2334
   67G       C2 1625   5.460   6.486   3.625 -0.3892 -0.1305 -0.2564
   67G       N2 1626   5.398   6.446   3.726  0.0815 -0.1531  0.4015
   67G      H21 1627   5.369   6.349   3.733  0.0720 -0.2854 -1.2108
   67G      H22 1628   5.387   6.511   3.803  1.1060 -1.5879  1.8344
   67G       N3 1629   5.502   6.613   3.638 -0.3955  0.3250  0.2254
   67G       C4 1630   5.570   6.648   3.528 -0.0504 -0.2517 -0.6802
   67G      C3' 1631   5.857   6.916   3.670  0.5445  1.1877 -0.0573
   67G      H3' 1632   5.903   6.848   3.598 -1.7815 -2.2968  1.4624
   67G      C2' 1633   5.729   6.856   3.725  0.4393  0.4842  0.2668
   67G     H2'1 1634   5.734   6.749   3.743  0.3396  0.5812  0.8741
   67G      O2' 1635   5.668   6.914   3.843 -0.0876 -0.4316 -0.1589
   67G     HO'2 1636   5.736   6.957   3.894 -1.1291 -0.0248  0.9519
   67G      O3' 1637   5.947   6.944   3.778  0.4283  0.0609  0.3564
   68A        P 1638   6.065   6.841   3.815  0.0964  0.1383  0.1118
   68A      O1P 1639   6.141   6.898   3.929 -0.0231 -0.3271  0.1556
   68A      O2P 1640   6.138   6.801   3.692 -0.9983 -0.2744  0.2866
   68A      O5' 1641   5.983   6.712   3.871 -0.3344 -0.4176 -0.4878
   68A      C5' 1642   5.929   6.717   4.006 -0.4232  0.7494 -0.4855
   68A     H5'1 1643   5.853   6.792   4.028 -0.2616  0.1400  2.5658
   68A     H5'2 1644   6.000   6.752   4.080 -1.5065  0.2069  0.8462
   68A      C4' 1645   5.880   6.571   4.033 -0.0704 -0.1633 -0.4922
   68A      H4' 1646   5.850   6.567   4.138 -1.8730  0.8597 -0.9163
   68A      O4' 1647   5.763   6.532   3.955  0.3760  0.0628  0.4592
   68A      C1' 1648   5.786   6.388   3.928  0.1508 -0.5606 -0.5297
   68A      H1' 1649   5.706   6.322   3.962 -0.4496  0.8690  0.9337
   68A       N9 1650   5.802   6.359   3.792  0.5672 -0.5107  0.3124
   68A       C8 1651   5.851   6.439   3.689  0.0551  0.0529 -0.7488
   68A       H8 1652   5.881   6.538   3.719 -0.9643  0.2057 -0.1769
   68A       N7 1653   5.841   6.394   3.570 -0.7434 -0.6999 -0.0795
   68A       C5 1654   5.783   6.269   3.595 -0.2031  0.1464  0.6168
   68A       C6 1655   5.754   6.159   3.511  0.0711 -1.1644  0.3012
   68A       N6 1656   5.749   6.152   3.377  0.2881  0.0275  0.3191
   68A      H61 1657   5.762   6.232   3.317  1.6211  0.4368  1.1163
   68A      H62 1658   5.711   6.065   3.342 -1.3101  0.9848 -0.4296
   68A       N1 1659   5.723   6.043   3.561  0.2255  1.0925  0.0950
   68A       C2 1660   5.711   6.030   3.696  0.2726 -0.2837  0.1849
   68A       H2 1661   5.689   5.929   3.727  2.0069 -1.3126 -1.6927
   68A       N3 1662   5.730   6.126   3.785 -0.2188  0.6160 -0.7660
   68A       C4 1663   5.766   6.242   3.730 -0.0369  0.2704  0.4459
   68A      C3' 1664   5.997   6.471   3.999  0.5435 -0.9383  0.3634
   68A      H3' 1665   6.041   6.485   3.901  1.7178  1.0325  1.1105
   68A      C2' 1666   5.916   6.340   3.991  0.1605 -0.5448  0.0261
   68A     H2'1 1667   5.977   6.272   3.933  1.6856  0.3513  0.5096
   68A      O2' 1668   5.891   6.295   4.121  0.1436 -0.4683  0.1369
   68A     HO'2 1669   5.973   6.284   4.170  0.3804  1.9333  0.4281
   68A      O3' 1670   6.100   6.476   4.087 -0.3116  0.5161 -0.1185
   69A        P 1671   6.243   6.414   4.049  0.1565  0.0774  0.2612
   69A      O1P 1672   6.333   6.428   4.163 -0.6484  0.0882 -0.4900
   69A      O2P 1673   6.276   6.470   3.913  0.3730  0.3039 -0.4375
   69A      O5' 1674   6.225   6.258   4.034  0.2048  0.2956 -0.4076
   69A      C5' 1675   6.208   6.173   4.151  0.0082  0.2986  0.2192
   69A     H5'1 1676   6.120   6.204   4.207 -1.5380 -3.6540  0.2811
   69A     H5'2 1677   6.301   6.168   4.207  0.3059 -1.9389 -0.4065
   69A      C4' 1678   6.181   6.031   4.109 -0.2916  0.6061  0.0802
   69A      H4' 1679   6.150   5.977   4.198  0.5794  2.2375  1.4338
   69A      O4' 1680   6.068   6.023   4.023  1.0597  0.2969  0.5230
   69A      C1' 1681   6.081   5.929   3.921  0.1809  0.0886  0.2085
   69A      H1' 1682   6.008   5.853   3.949  0.5157 -0.3940 -0.2160
   69A       N9 1683   6.048   5.979   3.784 -0.3499 -0.3312  0.0448
   69A       C8 1684   6.083   6.095   3.729 -0.2187 -0.1700 -0.2919
   69A       H8 1685   6.131   6.172   3.788 -0.2699 -1.3972  1.4322
   69A       N7 1686   6.068   6.104   3.599  0.2309 -0.5258 -0.4577
   69A       C5 1687   6.031   5.975   3.563 -0.1647 -0.2890  0.5403
   69A       C6 1688   5.995   5.914   3.441 -0.7209 -0.2323  1.0137
   69A       N6 1689   5.997   5.970   3.320 -0.5522  0.2606 -0.4776
   69A      H61 1690   6.029   6.065   3.315  0.5381  0.0197  1.2349
   69A      H62 1691   5.974   5.904   3.247 -0.2224 -2.3975  1.6629
   69A       N1 1692   5.964   5.786   3.436 -1.0292 -0.1272 -0.1932
   69A       C2 1693   5.968   5.722   3.555 -0.7111 -0.5811 -0.7066
   69A       H2 1694   5.956   5.615   3.552  0.0254 -0.6699 -0.6373
   69A       N3 1695   5.988   5.767   3.679  0.2352  0.1363 -0.4405
   69A       C4 1696   6.015   5.900   3.676  0.3307 -0.3893  0.1340
   69A      C3' 1697   6.293   5.963   4.038  0.2218 -0.0968 -0.4784
   69A      H3' 1698   6.359   6.035   3.991  1.7502 -0.8127  0.4951
   69A      C2' 1699   6.222   5.868   3.937  0.4634 -0.3310  0.4026
   69A     H2'1 1700   6.269   5.877   3.840 -0.3010 -3.4485 -0.3781
   69A      O2' 1701   6.220   5.731   3.978  0.1544  0.1835 -0.2497
   69A     HO'2 1702   6.274   5.726   4.057 -0.4017 -0.7090  0.0941
   69A      O3' 1703   6.379   5.893   4.123 -0.2906  0.2358  0.0906
   70U        P 1704   6.531   5.868   4.085 -0.0632  0.3324 -0.4589
   70U      O1P 1705   6.599   5.824   4.212 -0.0219 -0.3254 -0.0539
   70U      O2P 1706   6.596   5.984   4.018  0.1871  0.0098 -0.2422
   70U      O5' 1707   6.534   5.739   3.994 -0.5145 -0.3348 -0.3986
   70U      C5' 1708   6.517   5.607   4.059  0.0094  0.1356  0.9452
   70U     H5'1 1709   6.419   5.612   4.108 -0.1819  0.8266  0.5054
   70U     H5'2 1710   6.592   5.586   4.135  0.9624 -0.6154 -0.1633
   70U      C4' 1711   6.509   5.488   3.970 -0.1084 -0.4123  0.1676
   70U      H4' 1712   6.502   5.398   4.032 -1.4697 -0.4784 -0.0478
   70U      O4' 1713   6.398   5.498   3.893 -0.5989 -0.1848 -0.1671
   70U      C1' 1714   6.419   5.467   3.757 -0.0396 -0.0877  0.7131
   70U      H1' 1715   6.361   5.378   3.736 -1.8938  1.2018  0.1275
   70U       N1 1716   6.391   5.574   3.661 -0.3705  0.0700 -0.5295
   70U       C6 1717   6.440   5.704   3.676 -0.2642  0.5681 -0.0057
   70U       H6 1718   6.500   5.728   3.763 -0.4414 -0.1195  0.3198
   70U       C5 1719   6.406   5.803   3.590 -0.8963  0.5617 -0.8977
   70U       H5 1720   6.430   5.907   3.606  0.2410  0.2382 -0.4715
   70U       C4 1721   6.339   5.767   3.467  0.6847 -0.5056 -0.3820
   70U       O4 1722   6.312   5.839   3.369 -0.3491  0.5427 -0.3788
   70U       N3 1723   6.309   5.633   3.449  0.2524 -0.1849 -0.0113
   70U       H3 1724   6.242   5.618   3.375  0.0899 -1.6022  0.3899
   70U       C2 1725   6.320   5.537   3.546  0.6846 -0.6266 -0.0520
   70U       O2 1726   6.285   5.421   3.522 -0.1157  0.5560  0.0276
   70U      C3' 1727   6.633   5.473   3.883  0.2284 -0.1784 -0.0710
   70U      H3' 1728   6.682   5.571   3.882 -0.9963  0.4741 -1.2595
   70U      C2' 1729   6.570   5.440   3.747  0.2614 -0.3333 -0.3880
   70U     H2'1 1730   6.618   5.496   3.667  0.3525  1.4302  0.8580
   70U      O2' 1731   6.577   5.296   3.711 -0.2777  0.8187 -0.6570
   70U     HO'2 1732   6.670   5.271   3.713 -0.6790 -0.8102  1.5282
   70U      O3' 1733   6.706   5.366   3.929  0.2904  0.2080 -0.3506
   71A        P 1734   6.852   5.331   3.881 -0.0748  0.0385  0.4974
   71A      O1P 1735   6.928   5.258   3.981  0.3157 -0.0485 -0.4442
   71A      O2P 1736   6.910   5.459   3.828  0.0721  1.2956 -0.0887
   71A      O5' 1737   6.831   5.238   3.751  0.2372 -0.1483 -0.0889
   71A      C5' 1738   6.858   5.101   3.760  0.2609  0.1462 -0.1400
   71A     H5'1 1739   6.787   5.055   3.829  0.7242 -0.3963 -0.0230
   71A     H5'2 1740   6.963   5.094   3.785 -0.2037 -1.7938  1.6075
   71A      C4' 1741   6.829   5.039   3.625  0.1659  0.3164 -0.4383
   71A      H4' 1742   6.819   4.931   3.634  1.9948 -0.1557 -2.9223
   71A      O4' 1743   6.713   5.086   3.563  0.4565 -0.5831  0.1462
   71A      C1' 1744   6.736   5.110   3.422  0.5651 -0.0016 -0.9394
   71A      H1' 1745   6.666   5.058   3.358  1.4936 -2.1414 -0.3050
   71A       N9 1746   6.727   5.258   3.401 -0.2147  0.4820  0.4274
   71A       C8 1747   6.786   5.365   3.461 -0.1257  0.0296 -0.4827
   71A       H8 1748   6.853   5.343   3.544 -2.3985 -2.3575  0.8710
   71A       N7 1749   6.752   5.483   3.421 -0.1685 -0.5889 -0.3212
   71A       C5 1750   6.660   5.457   3.321 -0.4549 -0.0327 -0.1499
   71A       C6 1751   6.581   5.541   3.235  0.2301 -0.0590  0.0850
   71A       N6 1752   6.586   5.673   3.243  0.0300  0.6346  0.1177
   71A      H61 1753   6.649   5.717   3.309 -0.0745 -1.3447  1.6259
   71A      H62 1754   6.528   5.726   3.181  1.7857  0.6239 -1.6165
   71A       N1 1755   6.506   5.487   3.143  0.7394 -0.5048 -0.2887
   71A       C2 1756   6.498   5.356   3.136  0.1544 -0.1840  0.2059
   71A       H2 1757   6.436   5.319   3.055  0.1377  0.2653  0.0147
   71A       N3 1758   6.559   5.266   3.219  0.8012  0.4485 -0.0008
   71A       C4 1759   6.646   5.320   3.303  0.3225 -1.1958 -1.0330
   71A      C3' 1760   6.950   5.056   3.535 -0.9021  0.0077 -0.0138
   71A      H3' 1761   6.993   5.153   3.558 -2.1608  0.4702  0.4494
   71A      C2' 1762   6.881   5.056   3.396  0.5671 -0.4115  0.1385
   71A     H2'1 1763   6.935   5.115   3.323  0.6799 -1.6582 -0.8130
   71A      O2' 1764   6.882   4.920   3.341 -0.5103 -0.3518 -0.6171
   71A     HO'2 1765   6.955   4.876   3.386  0.2559 -0.2478 -1.6961
   71A      O3' 1766   7.055   4.957   3.556 -0.0601  0.5370  0.0675
   72G        P 1767   7.197   4.972   3.495 -0.1473 -0.2040  0.2830
   72G      O1P 1768   7.261   4.841   3.491 -0.1355 -0.3004  0.6517
   72G      O2P 1769   7.261   5.083   3.572 -0.2680 -0.7032 -0.0818
   72G      O5' 1770   7.177   5.023   3.350  0.4216 -0.2059 -0.9143
   72G      C5' 1771   7.203   4.930   3.244  0.3010  0.3535  0.9682
   72G     H5'1 1772   7.138   4.844   3.254  0.7619 -0.1155  0.0333
   72G     H5'2 1773   7.306   4.897   3.247  0.9235  1.8281 -1.1362
   72G      C4' 1774   7.182   4.990   3.102 -0.2337  0.0752  0.4293
   72G      H4' 1775   7.176   4.909   3.030 -2.1268  0.6909 -0.1508
   72G      O4' 1776   7.057   5.056   3.099  0.3765 -0.6408 -0.4569
   72G      C1' 1777   7.056   5.156   3.001 -0.6782 -0.4475  0.4973
   72G      H1' 1778   6.982   5.134   2.924  1.2427 -0.0093 -1.5906
   72G       N9 1779   7.034   5.288   3.061  0.1826  0.5748 -0.3366
   72G       C8 1780   7.057   5.327   3.193  0.3300  0.0781  0.6210
   72G       H8 1781   7.095   5.258   3.266  0.6853 -1.3971 -0.9014
   72G       N7 1782   7.036   5.454   3.213  0.4941 -0.0600 -0.1802
   72G       C5 1783   6.995   5.504   3.086  0.4614 -0.4593  0.5333
   72G       C6 1784   6.953   5.635   3.040  0.5218  0.6498 -0.3560
   72G       O6 1785   6.932   5.736   3.107  0.4972 -0.3722  0.1201
   72G       N1 1786   6.937   5.646   2.902  0.5678 -0.2041 -0.7741
   72G       H1 1787   6.913   5.739   2.872 -2.5556 -0.2189  1.1456
   72G       C2 1788   6.956   5.547   2.814 -0.1509 -0.0630 -0.7696
   72G       N2 1789   6.971   5.574   2.687 -0.1867  0.5108 -0.0649
   72G      H21 1790   6.949   5.667   2.654  2.0094  0.6310 -1.3630
   72G      H22 1791   6.992   5.502   2.620 -1.7955 -1.0365  0.9925
   72G       N3 1792   6.993   5.421   2.856  0.3658  0.2425  0.1496
   72G       C4 1793   7.009   5.406   2.992  0.5343 -0.7785  0.0596
   72G      C3' 1794   7.277   5.108   3.048 -0.2444 -0.4975  0.1938
   72G      H3' 1795   7.288   5.185   3.125  2.7966 -0.9404  0.3250
   72G      C2' 1796   7.191   5.154   2.932 -0.6399 -0.8241 -0.0393
   72G     H2'1 1797   7.217   5.255   2.900 -2.9530  0.4637  1.7523
   72G      O2' 1798   7.194   5.068   2.821 -0.5620 -0.1656  0.2603
   72G     HO'2 1799   7.161   5.116   2.745 -0.7529  0.4802  0.7481
   72G      O3' 1800   7.402   5.076   3.000 -0.0542 -0.1221  0.3579
   73A        P 1801   7.530   5.173   2.996  0.0473  0.0225  0.0015
   73A      O1P 1802   7.641   5.087   2.974 -0.5263 -0.2952  0.9321
   73A      O2P 1803   7.521   5.268   3.114  0.4713  0.0584 -0.1182
   73A      O5' 1804   7.504   5.251   2.868  0.0974 -0.7332  0.0041
   73A      C5' 1805   7.528   5.202   2.736 -0.8381  0.4070 -0.9616
   73A     H5'1 1806   7.458   5.122   2.711  0.3635 -0.7850 -0.6113
   73A     H5'2 1807   7.631   5.169   2.727 -1.0426 -0.4933 -0.1562
   73A      C4' 1808   7.501   5.319   2.641  0.3834 -0.0811 -0.1962
   73A      H4' 1809   7.508   5.282   2.539  2.8392  0.0631 -0.1428
   73A      O4' 1810   7.369   5.375   2.645 -0.7475  0.2755 -0.1422
   73A      C1' 1811   7.378   5.519   2.634  0.4151  0.3718 -1.4010
   73A      H1' 1812   7.312   5.567   2.562 -3.2175 -2.4249 -0.2414
   73A       N9 1813   7.341   5.577   2.766  0.1610 -0.5816 -0.3722
   73A       C8 1814   7.332   5.522   2.891 -0.4512  0.6514  0.3252
   73A       H8 1815   7.365   5.420   2.907  1.5017  1.4932  2.0429
   73A       N7 1816   7.284   5.603   2.985 -0.1467  0.3398 -0.0413
   73A       C5 1817   7.256   5.724   2.912 -0.1950 -0.2937 -0.1830
   73A       C6 1818   7.204   5.859   2.938  0.2216 -0.4835 -0.3137
   73A       N6 1819   7.177   5.902   3.061 -0.5397 -0.4735 -0.0332
   73A      H61 1820   7.184   5.856   3.150 -2.4093  1.4915  1.2322
   73A      H62 1821   7.155   6.000   3.065  0.1498 -0.3560  3.0599
   73A       N1 1822   7.190   5.951   2.841  0.0904  0.2312 -0.6238
   73A       C2 1823   7.226   5.912   2.716  0.1057 -0.2948 -0.1872
   73A       H2 1824   7.232   5.995   2.647  1.2073 -0.7538 -0.6631
   73A       N3 1825   7.282   5.801   2.682  0.3629  0.4149 -0.4036
   73A       C4 1826   7.291   5.708   2.782 -0.0589  0.9870  1.1675
   73A      C3' 1827   7.597   5.436   2.659 -0.1343  0.2397  0.0412
   73A      H3' 1828   7.604   5.459   2.765  1.8467 -0.7016  0.1561
   73A      C2' 1829   7.523   5.560   2.591 -0.2197 -0.2581 -0.7154
   73A     H2'1 1830   7.548   5.650   2.647 -0.8138 -1.4136  1.4832
   73A      O2' 1831   7.520   5.585   2.448 -0.7734 -0.3672 -0.6877
   73A     HO'2 1832   7.545   5.504   2.403 -1.8209 -2.5230  2.2483
   73A      O3' 1833   7.724   5.412   2.595  0.5742  0.2609  0.2319
   74U        P 1834   7.854   5.485   2.647 -0.2372 -0.3341  0.2407
   74U      O1P 1835   7.964   5.455   2.556  0.0800  0.2543 -0.5120
   74U      O2P 1836   7.867   5.451   2.788 -0.2322  0.0436 -0.0841
   74U      O5' 1837   7.823   5.642   2.632 -0.7226 -0.5557 -0.6806
   74U      C5' 1838   7.822   5.692   2.499 -0.2837 -0.6448  0.9398
   74U     H5'1 1839   7.754   5.627   2.444  0.9803 -0.5688 -0.8009
   74U     H5'2 1840   7.923   5.672   2.464 -0.5583 -2.1081  0.9222
   74U      C4' 1841   7.763   5.833   2.471 -0.3360 -0.1339  0.0556
   74U      H4' 1842   7.765   5.846   2.362 -1.6042 -2.2609 -0.2626
   74U      O4' 1843   7.634   5.851   2.514 -0.4145 -0.1714 -0.1758
   74U      C1' 1844   7.624   5.983   2.567  0.0699  0.0236 -0.3525
   74U      H1' 1845   7.534   6.024   2.521  0.1499  1.1073  0.4156
   74U       N1 1846   7.603   5.988   2.715  0.1489 -0.3191 -0.3413
   74U       C6 1847   7.626   5.877   2.794 -0.3931  0.0024  0.5203
   74U       H6 1848   7.667   5.786   2.753  0.0710  0.1369  0.6789
   74U       C5 1849   7.599   5.876   2.925  0.4837 -0.0837 -0.3682
   74U       H5 1850   7.620   5.788   2.984 -0.2991 -0.3381 -0.4587
   74U       C4 1851   7.544   5.995   2.993  0.1406 -0.3091  0.5187
   74U       O4 1852   7.524   6.002   3.114 -0.5597  0.7163 -0.0421
   74U       N3 1853   7.517   6.104   2.910  1.0095  0.0862 -0.6174
   74U       H3 1854   7.474   6.181   2.959  0.1075 -0.6508 -0.2250
   74U       C2 1855   7.544   6.102   2.773  0.4758 -0.2161 -0.7749
   74U       O2 1856   7.513   6.204   2.708  0.0526  0.4702 -0.1545
   74U      C3' 1857   7.842   5.952   2.536  0.0790 -0.4047  0.1054
   74U      H3' 1858   7.862   5.920   2.638 -1.8050 -2.5419 -0.0998
   74U      C2' 1859   7.740   6.065   2.528  0.2631  0.4341 -0.4888
   74U     H2'1 1860   7.756   6.148   2.597 -3.5511  1.2605 -0.3714
   74U      O2' 1861   7.712   6.124   2.403 -0.6639  0.0433 -0.1182
   74U     HO'2 1862   7.737   6.066   2.331 -0.0742  0.9000 -0.6190
   74U      O3' 1863   7.970   5.974   2.475  0.6479 -0.5304  0.0689
   75A        P 1864   8.088   6.037   2.551 -0.5355  0.3578  0.3860
   75A      O1P 1865   8.201   6.048   2.457  0.1601 -0.3180 -0.0401
   75A      O2P 1866   8.108   5.955   2.670 -0.2470  0.6003 -0.2494
   75A      O5' 1867   8.033   6.184   2.592 -0.3548  0.7173  0.3943
   75A      C5' 1868   8.012   6.277   2.490  0.6226  0.1155  0.1125
   75A     H5'1 1869   7.951   6.236   2.410 -0.1727 -0.6023  1.0757
   75A     H5'2 1870   8.100   6.323   2.443 -0.2730  3.2897  1.2779
   75A      C4' 1871   7.933   6.401   2.546 -0.1806 -0.1341  0.3127
   75A      H4' 1872   7.916   6.480   2.472 -1.7295 -0.1665  0.5930
   75A      O4' 1873   7.811   6.380   2.614 -0.3016 -0.4809  0.1545
   75A      C1' 1874   7.801   6.465   2.726  0.0566 -0.0633  0.3653
   75A      H1' 1875   7.708   6.521   2.719 -1.1522 -2.0916 -0.9487
   75A       N9 1876   7.794   6.381   2.846  0.5248  0.2821 -0.7173
   75A       C8 1877   7.857   6.265   2.867 -0.3548  0.0108  0.1359
   75A       H8 1878   7.915   6.215   2.790  0.1932  1.6876 -0.5907
   75A       N7 1879   7.825   6.206   2.977 -0.4050  0.5585  0.0056
   75A       C5 1880   7.753   6.307   3.046  0.6674  0.1138  0.1021
   75A       C6 1881   7.695   6.311   3.178 -0.0417  0.1471  0.4531
   75A       N6 1882   7.682   6.214   3.257  0.6065  0.4339  0.2198
   75A      H61 1883   7.720   6.127   3.223  0.7898  0.4570  0.3628
   75A      H62 1884   7.640   6.225   3.349  0.4673 -2.3994  0.5748
   75A       N1 1885   7.637   6.429   3.214 -0.6775 -0.2419 -0.7397
   75A       C2 1886   7.630   6.525   3.123  0.2697  0.0276  0.6078
   75A       H2 1887   7.568   6.608   3.154 -2.1172 -1.1363 -0.7582
   75A       N3 1888   7.667   6.531   2.993  0.0854  0.3843  0.2888
   75A       C4 1889   7.736   6.415   2.963  0.0671 -0.4371 -0.0361
   75A      C3' 1890   8.021   6.464   2.653  0.3484  0.4352 -0.2920
   75A      H3' 1891   8.053   6.379   2.714 -0.4820 -1.4133 -2.3200
   75A      C2' 1892   7.924   6.558   2.733 -0.0904  0.6757  0.1954
   75A     H2'1 1893   7.965   6.571   2.833 -1.2469  1.9051  0.5356
   75A      O2' 1894   7.896   6.674   2.662 -0.1428  0.1155  0.6292
   75A     HO'2 1895   7.978   6.701   2.622 -0.3667  0.8714  0.6488
   75A      O3' 1896   8.133   6.534   2.601 -0.0313  0.2018 -0.6869
   76A        P 1897   8.269   6.539   2.674 -0.3767  0.6246 -0.3003
   76A      O1P 1898   8.348   6.643   2.610  0.3361  0.7272  0.2269
   76A      O2P 1899   8.318   6.398   2.670 -0.1427  0.0175 -0.6246
   76A      O5' 1900   8.232   6.589   2.820 -0.3080 -0.2860  0.2184
   76A      C5' 1901   8.228   6.724   2.853 -0.0952  0.0869 -0.0849
   76A     H5'1 1902   8.155   6.766   2.784  0.9767 -1.2750 -2.1502
   76A     H5'2 1903   8.324   6.771   2.835 -0.4384  1.0434  0.5358
   76A      C4' 1904   8.185   6.751   2.995 -0.1709  0.4290  0.0532
   76A      H4' 1905   8.182   6.860   3.004  1.0084  0.7523 -2.4033
   76A      O4' 1906   8.053   6.700   3.026 -0.0812  0.0167 -0.0088
   76A      C1' 1907   8.038   6.684   3.172 -0.8530 -0.4950 -0.4295
   76A      H1' 1908   7.951   6.735   3.212 -0.6408 -0.3298 -0.1815
   76A       N9 1909   8.010   6.548   3.217 -0.3489 -0.1139 -0.7430
   76A       C8 1910   8.052   6.426   3.171  0.7285 -0.3477 -0.8140
   76A       H8 1911   8.111   6.414   3.082 -0.3757 -0.6347 -1.5189
   76A       N7 1912   8.015   6.329   3.250 -0.0153  0.1034 -0.2742
   76A       C5 1913   7.953   6.387   3.359 -0.0141 -0.4532 -0.3283
   76A       C6 1914   7.900   6.353   3.488 -0.0127  0.0024 -0.1702
   76A       N6 1915   7.902   6.234   3.542  0.3185 -0.0567 -0.5409
   76A      H61 1916   7.940   6.165   3.478  0.8384 -0.1586 -0.1272
   76A      H62 1917   7.873   6.210   3.635 -1.5313  1.4586 -0.6747
   76A       N1 1918   7.857   6.447   3.574 -0.0625  0.1762 -0.7230
   76A       C2 1919   7.856   6.570   3.536  1.1940 -0.1655  0.2380
   76A       H2 1920   7.821   6.643   3.608  0.1117 -1.8557  1.4849
   76A       N3 1921   7.899   6.621   3.419 -0.4305 -0.5461  0.6069
   76A       C4 1922   7.945   6.524   3.338 -0.8937 -0.0678 -0.1938
   76A      C3' 1923   8.286   6.703   3.104 -0.0963 -0.1040  0.4085
   76A      H3' 1924   8.290   6.597   3.082 -1.0798 -0.2699  0.9309
   76A      C2' 1925   8.185   6.714   3.226 -0.4335  0.4478  0.1460
   76A     H2'1 1926   8.207   6.641   3.303  0.7407 -0.0102 -0.5971
   76A      O2' 1927   8.168   6.846   3.268  0.0480 -0.2521  0.0195
   76A     HO'2 1928   8.232   6.893   3.214 -1.2663 -0.3475 -1.7339
   76A      O3' 1929   8.411   6.764   3.116  0.4982 -0.6667  0.8620
   77U        P 1930   8.526   6.693   3.204  0.3811  0.3863 -0.0054
   77U      O1P 1931   8.643   6.773   3.169 -0.0198 -0.3021 -0.3403
   77U      O2P 1932   8.519   6.549   3.174 -0.4121 -0.5038  0.4188
   77U      O5' 1933   8.499   6.716   3.362 -0.2802  0.1251  0.0402
   77U      C5' 1934   8.473   6.851   3.408 -0.5877 -0.9298  0.0633
   77U     H5'1 1935   8.413   6.906   3.335 -1.4648 -3.0526 -0.8905
   77U     H5'2 1936   8.567   6.906   3.422 -1.1470 -0.1605  0.8436
   77U      C4' 1937   8.406   6.854   3.546  0.0108  0.6424 -0.8757
   77U      H4' 1938   8.380   6.957   3.574 -0.0863  0.5313 -0.5463
   77U      O4' 1939   8.281   6.793   3.541 -0.1392 -0.3566 -0.9919
   77U      C1' 1940   8.268   6.720   3.662  0.5802  0.3106  0.1794
   77U      H1' 1941   8.172   6.752   3.704  0.3681  1.8527 -1.3658
   77U       N1 1942   8.251   6.571   3.652 -0.0368 -0.1064 -0.3728
   77U       C6 1943   8.282   6.511   3.534  0.8892  0.5443  0.0349
   77U       H6 1944   8.336   6.573   3.464  0.1830  1.3004  0.1384
   77U       C5 1945   8.267   6.376   3.515 -0.2310  0.4678  0.6097
   77U       H5 1946   8.306   6.337   3.423  4.0482  2.0412  1.5500
   77U       C4 1947   8.203   6.293   3.621 -0.5223  0.2780 -0.3266
   77U       O4 1948   8.187   6.169   3.626  0.0980  0.1025 -0.9905
   77U       N3 1949   8.164   6.369   3.732 -0.1283  0.1910 -0.0528
   77U       H3 1950   8.123   6.320   3.810 -1.4510 -0.2170 -0.9632
   77U       C2 1951   8.189   6.500   3.756 -0.1646 -0.4912 -0.2535
   77U       O2 1952   8.183   6.545   3.865  0.5183  0.5177 -0.5047
   77U      C3' 1953   8.495   6.790   3.656 -0.7022  0.1664 -0.0020
   77U      H3' 1954   8.530   6.694   3.619 -0.5851  0.3394 -0.3402
   77U      C2' 1955   8.384   6.758   3.755  0.0360 -0.0297  0.0460
   77U     H2'1 1956   8.409   6.683   3.830  1.1585  0.2886  0.0040
   77U      O2' 1957   8.353   6.872   3.823 -0.4553 -0.0423  0.1900
   77U     HO'2 1958   8.315   6.854   3.909 -1.1039 -1.9953 -0.4536
   77U      O3' 1959   8.602   6.874   3.703  0.9426 -0.5070 -0.4930
   78U        P 1960   8.730   6.817   3.779  0.4884 -0.2771 -0.2133
   78U      O1P 1961   8.815   6.933   3.804  0.5507  0.4866 -0.0250
   78U      O2P 1962   8.780   6.703   3.700  0.6220 -0.5390  0.5033
   78U      O5' 1963   8.685   6.755   3.917  0.5722  0.2377  0.0211
   78U      C5' 1964   8.629   6.837   4.021  0.3198  0.0374 -0.4376
   78U     H5'1 1965   8.557   6.910   3.984 -0.3389 -0.7658 -0.7838
   78U     H5'2 1966   8.704   6.889   4.081 -0.4731 -0.6787  1.2353
   78U      C4' 1967   8.552   6.758   4.126  0.7539  0.5357 -0.1842
   78U      H4' 1968   8.509   6.827   4.198 -1.6549 -0.0508 -0.9794
   78U      O4' 1969   8.446   6.679   4.055 -0.2082  1.3295 -0.6283
   78U      C1' 1970   8.429   6.565   4.127  0.0014 -0.2206 -0.1873
   78U      H1' 1971   8.335   6.573   4.181  0.0763  0.9169 -0.2157
   78U       N1 1972   8.411   6.448   4.041  0.0818  1.0108  0.3023
   78U       C6 1973   8.488   6.431   3.929 -0.0292  0.0013 -0.1961
   78U       H6 1974   8.559   6.509   3.908  0.7999 -0.9465 -1.0447
   78U       C5 1975   8.494   6.320   3.857  0.7881 -0.1241 -0.6043
   78U       H5 1976   8.553   6.311   3.766  2.8255  2.1574  0.3905
   78U       C4 1977   8.423   6.207   3.894  0.7387  0.2513  0.2414
   78U       O4 1978   8.422   6.101   3.837 -0.8519  0.1671  0.1429
   78U       N3 1979   8.339   6.222   4.010  0.7279 -0.4416  0.2247
   78U       H3 1980   8.289   6.140   4.044  1.1601 -0.9899 -0.4457
   78U       C2 1981   8.329   6.339   4.085  0.5950  0.0213  0.0249
   78U       O2 1982   8.254   6.346   4.183 -0.2496 -0.0700 -0.0819
   78U      C3' 1983   8.647   6.651   4.197  0.0495  0.0970  0.1645
   78U      H3' 1984   8.714   6.602   4.126 -0.1357  0.2157 -0.0897
   78U      C2' 1985   8.538   6.549   4.234  0.4073 -0.0364 -0.1714
   78U     H2'1 1986   8.580   6.449   4.228 -2.2056 -1.1393 -1.2758
   78U      O2' 1987   8.477   6.569   4.358 -0.0135 -0.8640 -0.4993
   78U     HO'2 1988   8.536   6.623   4.412 -0.8328 -0.3909 -0.0487
   78U      O3' 1989   8.733   6.714   4.292 -0.4557  0.0079  0.0648
   79A        P 1990   8.854   6.631   4.350  0.0553  0.4824 -0.2308
   79A      O1P 1991   8.928   6.728   4.432  0.0322  0.1627  0.3551
   79A      O2P 1992   8.921   6.578   4.226  0.8966  0.2935  0.0055
   79A      O5' 1993   8.791   6.511   4.437  0.4147 -0.3271  0.6950
   79A      C5' 1994   8.729   6.548   4.555  0.3474  0.0385 -0.5594
   79A     H5'1 1995   8.646   6.617   4.542  2.6406  2.8520 -1.3377
   79A     H5'2 1996   8.801   6.602   4.618  0.9571 -2.3735  0.9760
   79A      C4' 1997   8.694   6.420   4.638 -0.6981 -0.0243 -0.2500
   79A      H4' 1998   8.683   6.453   4.742  1.7531 -0.1518  0.1110
   79A      O4' 1999   8.581   6.364   4.584  0.5020 -0.0070  0.8658
   79A      C1' 2000   8.592   6.218   4.583  0.4119 -0.5106  0.1026
   79A      H1' 2001   8.506   6.173   4.632  1.1542 -1.5528  0.4794
   79A       N9 2002   8.611   6.175   4.439  0.5646 -0.2194  0.4160
   79A       C8 2003   8.677   6.235   4.327  0.4802  0.1065 -0.4766
   79A       H8 2004   8.711   6.337   4.325 -2.5809  1.2876  0.5590
   79A       N7 2005   8.673   6.157   4.224  0.3084  0.0389  0.3519
   79A       C5 2006   8.620   6.035   4.265  0.1172 -0.4571 -0.2260
   79A       C6 2007   8.584   5.917   4.200  0.2464  0.1667  0.3640
   79A       N6 2008   8.601   5.900   4.071 -0.5446 -0.2345  0.1557
   79A      H61 2009   8.625   5.973   4.006  0.4952  1.5786  2.4440
   79A      H62 2010   8.564   5.810   4.042  0.3769 -1.1538  1.7273
   79A       N1 2011   8.527   5.811   4.260 -0.0087  0.0831 -0.1468
   79A       C2 2012   8.495   5.834   4.388  0.8202  0.1724  0.1713
   79A       H2 2013   8.437   5.762   4.442  1.8215  1.3711  3.0182
   79A       N3 2014   8.507   5.948   4.463 -0.4174  0.5288  0.5885
   79A       C4 2015   8.578   6.044   4.394 -0.4294 -0.3832  0.3318
   79A      C3' 2016   8.804   6.306   4.633 -0.1191 -0.0040  0.3434
   79A      H3' 2017   8.861   6.304   4.540  1.6741  1.3826  1.3536
   79A      C2' 2018   8.714   6.185   4.655  0.5414  0.3905 -0.7435
   79A     H2'1 2019   8.758   6.094   4.614  3.4409  0.7168  1.3675
   79A      O2' 2020   8.673   6.160   4.790  0.3232  0.1068  0.4140
   79A     HO'2 2021   8.714   6.230   4.842  3.0507 -1.8607  1.1114
   79A      O3' 2022   8.902   6.315   4.730 -0.2118 -0.8399  0.1191
   80A        P 2023   9.044   6.234   4.716  0.0571  0.7020 -0.0364
   80A      O1P 2024   9.135   6.277   4.821 -0.1752 -0.5362  0.0758
   80A      O2P 2025   9.088   6.242   4.583 -0.3932 -0.3982  0.2525
   80A      O5' 2026   9.014   6.076   4.736 -0.1577 -0.1994  0.6438
   80A      C5' 2027   8.995   6.034   4.865 -0.3906  0.1560  0.2637
   80A     H5'1 2028   8.927   6.104   4.914 -0.1004 -0.2413  1.2521
   80A     H5'2 2029   9.090   6.028   4.918  0.7055  0.8524 -1.5354
   80A      C4' 2030   8.936   5.893   4.861  0.6844  0.1820 -0.1004
   80A      H4' 2031   8.905   5.859   4.960 -1.0859 -0.0917 -0.7184
   80A      O4' 2032   8.824   5.884   4.775  0.2803 -0.0199 -0.0851
   80A      C1' 2033   8.836   5.761   4.696 -0.3228 -0.6683 -0.4705
   80A      H1' 2034   8.752   5.693   4.707  0.6610 -2.1216 -1.5183
   80A       N9 2035   8.857   5.793   4.553  0.4303 -0.4464  0.9158
   80A       C8 2036   8.923   5.899   4.486  0.4575  0.2681 -0.3678
   80A       H8 2037   8.966   5.980   4.544  2.5002 -0.0841 -1.3174
   80A       N7 2038   8.919   5.898   4.358  0.1972 -0.2288  0.0842
   80A       C5 2039   8.866   5.770   4.337 -0.7069  0.1888 -0.6263
   80A       C6 2040   8.860   5.683   4.222  0.4092 -0.2074 -0.3440
   80A       N6 2041   8.909   5.713   4.098 -0.5488 -0.6936  0.5160
   80A      H61 2042   8.943   5.805   4.073 -0.9721 -1.3072 -2.6791
   80A      H62 2043   8.876   5.663   4.017  0.3289  2.3477 -1.9466
   80A       N1 2044   8.805   5.561   4.236 -0.1512  0.2794 -0.3578
   80A       C2 2045   8.756   5.522   4.353  0.2935 -0.7258 -0.1230
   80A       H2 2046   8.710   5.425   4.359 -2.8259  0.5614 -1.1625
   80A       N3 2047   8.757   5.591   4.466  0.4055 -0.6830 -0.7849
   80A       C4 2048   8.825   5.709   4.456  0.3657  0.1537 -0.1461
   80A      C3' 2049   9.047   5.793   4.815  0.3824 -0.1152 -0.5232
   80A      H3' 2050   9.113   5.838   4.741  2.1920  1.5393  1.9056
   80A      C2' 2051   8.963   5.686   4.748 -0.5442 -0.5565 -0.4459
   80A     H2'1 2052   9.013   5.645   4.660 -0.2170  0.6671 -0.8557
   80A      O2' 2053   8.936   5.578   4.832 -0.3187 -0.2024 -0.1529
   80A     HO'2 2054   9.009   5.572   4.894 -1.5299  0.8540  1.4764
   80A      O3' 2055   9.129   5.746   4.923  0.1071 -0.0819  0.9064
   81U        P 2056   9.260   5.671   4.887  0.0401 -0.1735  0.1257
   81U      O1P 2057   9.344   5.685   5.001 -0.4371  0.3795 -0.2497
   81U      O2P 2058   9.310   5.707   4.751 -0.1108  0.1427  0.3385
   81U      O5' 2059   9.218   5.517   4.885 -0.3838  0.3768  0.4268
   81U      C5' 2060   9.169   5.445   5.001  0.0713 -0.1992  0.7632
   81U     H5'1 2061   9.076   5.491   5.037 -0.4543 -0.2725 -0.4572
   81U     H5'2 2062   9.245   5.446   5.079  0.5723 -0.7677  0.2883
   81U      C4' 2063   9.136   5.296   4.967  0.3044  0.2077  0.1345
   81U      H4' 2064   9.115   5.236   5.055 -1.1418 -0.0943 -0.3731
   81U      O4' 2065   9.024   5.292   4.877  0.1448  0.1784 -0.0899
   81U      C1' 2066   9.045   5.189   4.782  0.2539 -1.0002  0.2861
   81U      H1' 2067   8.971   5.110   4.796 -0.2284 -0.2801  2.1150
   81U       N1 2068   9.042   5.243   4.639 -0.4929 -0.4282 -0.3434
   81U       C6 2069   9.129   5.348   4.605 -0.0894 -0.0616 -0.2826
   81U       H6 2070   9.187   5.399   4.680 -0.4996  0.6708 -0.4603
   81U       C5 2071   9.129   5.401   4.480 -0.7573  0.6697  0.2490
   81U       H5 2072   9.197   5.477   4.444  1.7693 -0.8872  1.4638
   81U       C4 2073   9.045   5.342   4.376  0.2055 -0.0716  0.0257
   81U       O4 2074   9.058   5.374   4.259 -0.0594  0.2635 -0.4588
   81U       N3 2075   8.956   5.245   4.421 -0.0506  0.2191 -0.7837
   81U       H3 2076   8.902   5.207   4.344 -1.4895  0.1526  0.2144
   81U       C2 2077   8.961   5.178   4.544 -0.3684 -0.1696 -0.4818
   81U       O2 2078   8.901   5.065   4.561 -0.0985  0.1198  0.3613
   81U      C3' 2079   9.254   5.233   4.889  0.7388  0.7251 -0.9078
   81U      H3' 2080   9.311   5.306   4.831 -1.3655  1.8037 -1.7128
   81U      C2' 2081   9.179   5.120   4.808  0.6230 -0.6737  0.7510
   81U     H2'1 2082   9.239   5.105   4.718  0.8194 -0.8025  0.9009
   81U      O2' 2083   9.155   4.998   4.865  0.5831  0.1911 -0.7150
   81U     HO'2 2084   9.239   4.969   4.900  0.5690  0.3318 -0.5654
   81U      O3' 2085   9.336   5.176   4.979 -0.6054 -0.2506 -0.4509
   82U        P 2086   9.463   5.083   4.936  0.1607 -0.2361 -0.0588
   82U      O1P 2087   9.429   4.986   4.833  0.6840 -0.1380  0.4027
   82U      O2P 2088   9.514   5.033   5.068 -0.3977 -0.2409  0.1084
   82U      O5' 2089   9.565   5.186   4.877  0.2470 -0.0652  0.3424
   82U      C5' 2090   9.659   5.249   4.959  0.2172  0.7501  0.5147
   82U     H5'1 2091   9.741   5.178   4.963 -1.9622 -1.8533  2.5032
   82U     H5'2 2092   9.625   5.269   5.061 -1.8437 -0.1269  0.0495
   82U      C4' 2093   9.694   5.381   4.892 -0.2584 -0.0129 -0.4497
   82U      H4' 2094   9.787   5.418   4.935 -2.0591  2.7931  1.3535
   82U      O4' 2095   9.713   5.351   4.761  0.5405  0.3096  0.3809
   82U      C1' 2096   9.676   5.458   4.687  0.6757  0.1506 -0.0118
   82U      H1' 2097   9.770   5.488   4.641  0.6847  1.2097  0.6547
   82U       N1 2098   9.588   5.435   4.571  0.0016  0.2210  0.1396
   82U       C6 2099   9.519   5.320   4.549  0.2828  0.0021 -0.1880
   82U       H6 2100   9.529   5.245   4.626  1.3125 -1.2342 -1.4509
   82U       C5 2101   9.441   5.306   4.433  0.1824  0.1566 -0.2313
   82U       H5 2102   9.394   5.210   4.418  0.8011  0.0051 -1.3260
   82U       C4 2103   9.438   5.410   4.333  0.2985 -0.5296  0.5166
   82U       O4 2104   9.385   5.409   4.224 -0.1268  0.1178  0.0736
   82U       N3 2105   9.506   5.524   4.372  0.1280 -0.1743  0.1773
   82U       H3 2106   9.483   5.604   4.314 -1.2485 -0.9005 -0.3368
   82U       C2 2107   9.586   5.545   4.478 -0.3646 -0.6919 -0.5064
   82U       O2 2108   9.665   5.639   4.480  0.0686  0.0574 -0.5483
   82U      C3' 2109   9.582   5.476   4.896 -0.5266  1.0240 -0.7795
   82U      H3' 2110   9.489   5.423   4.874 -0.8716  1.7947 -1.1882
   82U      C2' 2111   9.622   5.561   4.779  0.0622  0.2239  0.4352
   82U     H2'1 2112   9.543   5.625   4.738 -0.2090  0.8778  1.8947
   82U      O2' 2113   9.733   5.644   4.816  0.7631  0.5072  0.9860
   82U     HO'2 2114   9.739   5.662   4.910 -0.0438  0.8847  0.9725
   82U      O3' 2115   9.578   5.555   5.017  0.3704  0.3346 -0.4301
   82U      H3T 2116   9.498   5.608   5.013  0.5566  1.0222  2.6325
   8.62927   8.62927   6.10176   0.00000   0.00000   0.00000   0.00000   4.31426   4.31426
