# Supplementary material for: Constant-pH Molecular Dynamics of Cationic Peptide Dendrimers Binding to siRNA
Source: J Chem Inf Model. 2026 Feb 5;66(8):4734–43. doi: 10.1021/acs.jcim.5c02636 (PMC13126635; doi:10.1021/acs.jcim.5c02636)
Supplement: Supplementary file 2 [file ci5c02636_si_002.zip › zip/MH47_07_out_7.gro]

Protein
 2116
    1LY0      N    1   5.089   5.838   3.939  0.2740 -0.3596 -0.1058
    1LY0     H1    2   5.078   5.907   3.867  0.7533 -0.3259 -0.1534
    1LY0     H2    3   4.997   5.814   3.971  0.4359  0.6945  1.2499
    1LY0     H3    4   5.125   5.878   4.024  0.5652 -1.7312  0.4455
    1LY0     CA    5   5.159   5.711   3.909 -0.3003 -0.1287  0.0753
    1LY0     HA    6   5.122   5.636   3.979  2.5287 -1.2611  0.5270
    1LY0     CB    7   5.126   5.663   3.768 -0.2552  0.8747 -0.0379
    1LY0    HB1    8   5.183   5.726   3.700 -0.2185  1.4086  0.4868
    1LY0    HB2    9   5.020   5.677   3.753 -0.3765  0.5955  0.5194
    1LY0     CG   10   5.166   5.517   3.746 -0.7628  0.1194 -0.1241
    1LY0    HG1   11   5.127   5.451   3.824  1.8399  0.5050  1.6314
    1LY0    HG2   12   5.273   5.500   3.755 -1.0785 -2.7727 -0.8893
    1LY0     CD   13   5.109   5.461   3.616  0.9147 -0.2163 -0.6210
    1LY0    HD1   14   5.005   5.490   3.605  1.5142  1.6050 -2.1839
    1LY0    HD2   15   5.110   5.352   3.616  0.7028 -0.2169 -0.4642
    1LY0     CE   16   5.179   5.525   3.501 -0.0617  0.7253  0.7274
    1LY0    HE1   17   5.282   5.491   3.493  0.2758  1.5413  1.4663
    1LY0    HE2   18   5.180   5.634   3.513 -2.5789  0.7576  1.1551
    1LY0     NZ   19   5.104   5.491   3.376  0.4933  0.3873 -0.1321
    1LY0    HZ1   20   5.120   5.402   3.330  1.4390  0.9607 -0.9523
    1LY0    HZ2   21   5.005   5.482   3.395  0.6130 -0.4745  0.1538
    1LY0    HZ3   22   5.113   5.563   3.306  1.3742  0.4536  0.0421
    1LY0      C   23   5.306   5.704   3.930 -0.4728 -0.2727  0.7470
    1LY0      O   24   5.365   5.618   3.991 -0.3910  0.0509 -0.8951
    2LER      N   25   5.379   5.806   3.885  0.4755 -0.1566 -0.2687
    2LER      H   26   5.348   5.862   3.806  1.9774  0.4772 -0.4289
    2LER     CA   27   5.518   5.833   3.925  0.0220  0.5137  0.4537
    2LER     HA   28   5.578   5.751   3.885  3.3722  2.8298  0.2337
    2LER     CB   29   5.576   5.964   3.854  0.3560  0.1897  0.4409
    2LER    HB1   30   5.531   6.055   3.893  1.6242  1.4014 -0.8207
    2LER    HB2   31   5.550   5.957   3.749 -0.0345  0.2995  0.5301
    2LER     CG   32   5.726   5.979   3.871  0.2177  0.4292  0.1044
    2LER     HG   33   5.736   5.963   3.978 -1.0982  1.7773  0.4587
    2LER    CD1   34   5.789   5.871   3.791  0.0531 -0.4008 -0.3770
    2LER   HD11   35   5.896   5.884   3.808  0.3840 -2.2023 -0.8854
    2LER   HD12   36   5.769   5.769   3.824  1.6742 -0.8614 -0.7452
    2LER   HD13   37   5.754   5.880   3.688  2.8753 -1.5661 -1.5308
    2LER    CD2   38   5.786   6.110   3.831 -0.2752 -0.0231  0.2299
    2LER   HD21   39   5.752   6.190   3.897  0.1822  0.5552 -0.2152
    2LER   HD22   40   5.895   6.100   3.826 -0.2340  0.6968 -0.6356
    2LER   HD23   41   5.754   6.140   3.731 -2.0388 -2.3470  0.0288
    2LER      C   42   5.533   5.847   4.072  0.1692  0.3107  0.0947
    2LER      O   43   5.488   5.940   4.137 -0.3705  0.0775  0.0802
    3LYR      N   44   5.615   5.757   4.130  1.0500  0.1899  0.1865
    3LYR      H   45   5.644   5.676   4.076 -1.9868 -1.3273  0.5830
    3LYR     CA   46   5.648   5.750   4.282 -0.2591 -0.2154 -0.1090
    3LYR     HA   47   5.555   5.731   4.337  0.3332  1.2873  1.4905
    3LYR     CB   48   5.737   5.630   4.317  0.5751  0.3126  0.2857
    3LYR    HB1   49   5.678   5.551   4.269  1.7912  0.5756 -1.7527
    3LYR    HB2   50   5.739   5.618   4.425  0.7620 -1.2423  0.1395
    3LYR     CG   51   5.882   5.624   4.267 -0.7626  0.3518  0.6300
    3LYR    HG1   52   5.938   5.699   4.324 -1.6219 -0.5504  2.7580
    3LYR    HG2   53   5.881   5.655   4.163 -3.4667  1.2908  0.8508
    3LYR     CD   54   5.954   5.497   4.300 -0.3405  0.3919  0.3426
    3LYR    HD1   55   5.953   5.486   4.408  2.0674 -0.2991  0.3559
    3LYR    HD2   56   6.059   5.500   4.271  0.1013 -1.2231  1.6205
    3LYR     CE   57   5.879   5.376   4.229  0.3389 -0.2815 -0.5098
    3LYR    HE1   58   5.771   5.387   4.221  0.1256 -2.4430 -1.4675
    3LYR    HE2   59   5.891   5.289   4.294 -0.0053  0.0773  0.0510
    3LYR     NZ   60   5.927   5.351   4.094 -0.1626 -0.3283 -0.2542
    3LYR    HZ1   61   6.015   5.304   4.076 -0.9875 -0.8301 -3.4719
    3LYR      C   62   5.711   5.878   4.344  0.9168 -0.8682 -0.0561
    3LYR      O   63   5.694   5.893   4.463  0.1908  0.0147  0.0273
    4LER      N   64   5.776   5.965   4.261  0.3625 -0.0947  0.4906
    4LER      H   65   5.782   5.933   4.165  0.7044 -1.3071  0.8944
    4LER     CA   66   5.848   6.082   4.299  0.3776  0.1926 -0.4296
    4LER     HA   67   5.905   6.061   4.389 -0.7310 -0.9455  0.0439
    4LER     CB   68   5.941   6.126   4.187 -0.0489 -0.1108 -0.0129
    4LER    HB1   69   5.969   6.229   4.208 -2.2614  0.4123  0.6287
    4LER    HB2   70   5.883   6.131   4.095 -0.3063 -0.7851  0.1070
    4LER     CG   71   6.062   6.032   4.175  0.2221 -0.4271  0.0310
    4LER     HG   72   6.062   5.967   4.263 -1.0738 -0.7865 -0.2125
    4LER    CD1   73   6.050   5.942   4.053  0.7219  0.6032 -0.6562
    4LER   HD11   74   5.963   5.877   4.046  0.6264  0.5044  1.1416
    4LER   HD12   75   6.058   6.014   3.971  3.7032  0.7046 -0.3859
    4LER   HD13   76   6.136   5.876   4.055  1.2550  1.3003  0.3073
    4LER    CD2   77   6.191   6.117   4.163  0.3433  0.0665 -0.2048
    4LER   HD21   78   6.278   6.056   4.140  2.3419  2.0703  1.5665
    4LER   HD22   79   6.178   6.191   4.084  2.2699 -0.2259 -0.8494
    4LER   HD23   80   6.231   6.160   4.255  2.2736  0.9128 -1.3823
    4LER      C   81   5.741   6.189   4.339  0.0884  0.7393  0.4342
    4LER      O   82   5.659   6.233   4.259  0.4850 -0.3482 -0.1432
    5LER      N   83   5.731   6.213   4.470  0.0305 -0.5165 -0.2376
    5LER      H   84   5.803   6.181   4.533  2.1109  2.0719 -1.0977
    5LER     CA   85   5.631   6.305   4.524  0.5508  0.4688 -0.1062
    5LER     HA   86   5.540   6.299   4.464 -0.4440 -1.6570  1.4782
    5LER     CB   87   5.582   6.270   4.668 -0.1837  0.5135  0.0725
    5LER    HB1   88   5.668   6.265   4.734 -1.1364  0.1280  1.3388
    5LER    HB2   89   5.548   6.166   4.671 -0.7428  0.6924  0.1997
    5LER     CG   90   5.471   6.359   4.722 -0.1338 -0.3839 -0.5218
    5LER     HG   91   5.498   6.462   4.700  1.0317 -0.3661  0.8707
    5LER    CD1   92   5.337   6.324   4.661 -0.2004  0.4829 -1.2111
    5LER   HD11   93   5.271   6.411   4.660  0.3533  1.1331  2.8609
    5LER   HD12   94   5.343   6.284   4.560 -1.1214  0.5875 -1.3170
    5LER   HD13   95   5.289   6.261   4.735 -1.5478 -0.4483 -2.8111
    5LER    CD2   96   5.460   6.355   4.874 -0.4662  0.1298 -0.0754
    5LER   HD21   97   5.400   6.443   4.896 -0.2042  0.5788 -1.1051
    5LER   HD22   98   5.412   6.264   4.911  1.7579 -1.0965 -0.0171
    5LER   HD23   99   5.557   6.356   4.924 -0.3122  1.0570 -0.3827
    5LER      C  100   5.695   6.445   4.513 -0.0088  0.0126 -0.8707
    5LER      O  101   5.757   6.485   4.613 -0.2694 -0.1966  0.1875
    6LYR      N  102   5.698   6.501   4.395  0.7312  0.9364 -0.2753
    6LYR      H  103   5.661   6.451   4.316 -0.7648  0.6003  0.5939
    6LYR     CA  104   5.768   6.621   4.359 -0.0339  0.3508 -0.3804
    6LYR     HA  105   5.875   6.608   4.375  0.3611  2.6584 -0.8509
    6LYR     CB  106   5.755   6.632   4.207 -0.2165 -0.1962 -0.7529
    6LYR    HB1  107   5.795   6.728   4.177  0.0285  0.6609  2.0417
    6LYR    HB2  108   5.651   6.623   4.178 -0.6077 -0.7159  0.7194
    6LYR     CG  109   5.846   6.528   4.135 -0.8737 -0.1261  0.2230
    6LYR    HG1  110   5.818   6.425   4.158 -0.2365 -0.3364  0.0775
    6LYR    HG2  111   5.950   6.540   4.165 -0.5144  0.8828 -1.2676
    6LYR     CD  112   5.840   6.549   3.983 -0.2644  0.1852 -0.3819
    6LYR    HD1  113   5.875   6.646   3.947 -0.5456 -0.0537 -1.3290
    6LYR    HD2  114   5.739   6.527   3.949 -1.7117  1.8584  2.4962
    6LYR     CE  115   5.931   6.451   3.916  0.1890 -0.4184 -0.1607
    6LYR    HE1  116   5.888   6.352   3.929 -1.8779  0.5106  0.6096
    6LYR    HE2  117   6.027   6.440   3.966 -0.7321  0.7699  2.0336
    6LYR     NZ  118   5.944   6.481   3.776 -0.5102  0.7408  0.7230
    6LYR    HZ1  119   5.856   6.480   3.726 -1.6027 -2.7029  2.3684
    6LYR      C  120   5.718   6.744   4.427  0.1118 -0.4005 -0.8902
    6LYR      O  121   5.599   6.776   4.429  0.0798 -0.4029  0.0801
    7LER      N  122   5.808   6.820   4.487  0.3972 -0.8359  0.1744
    7LER      H  123   5.903   6.789   4.490  0.5560 -0.4307 -0.4458
    7LER     CA  124   5.776   6.957   4.539 -0.4048  0.6020  0.3709
    7LER     HA  125   5.682   6.953   4.594 -0.8205  0.1533 -0.3458
    7LER     CB  126   5.883   7.003   4.640  0.5102  0.9247 -0.5205
    7LER    HB1  127   5.869   7.108   4.663  0.9942  0.5568  1.7553
    7LER    HB2  128   5.981   6.982   4.596 -0.3387 -0.0789 -2.0069
    7LER     CG  129   5.867   6.920   4.772 -0.7935  0.1199  0.0246
    7LER     HG  130   5.874   6.814   4.749 -1.6185 -0.1277  0.8438
    7LER    CD1  131   5.983   6.961   4.861 -0.0047  0.0345  0.1676
    7LER   HD11  132   6.071   6.913   4.817  2.3121  4.8131 -1.1198
    7LER   HD12  133   5.994   7.068   4.874 -2.8698  0.3173  0.9899
    7LER   HD13  134   5.976   6.924   4.963 -0.7676  0.6677  0.3509
    7LER    CD2  135   5.732   6.950   4.840 -0.3793  0.3753  0.3623
    7LER   HD21  136   5.724   6.918   4.944 -0.1214  2.4179  1.0672
    7LER   HD22  137   5.709   7.057   4.844  1.0160  0.7084 -0.0395
    7LER   HD23  138   5.644   6.903   4.795 -0.2679 -0.2048  0.7388
    7LER      C  139   5.738   7.061   4.433  0.5545 -0.0154  0.8580
    7LER      O  140   5.764   7.038   4.312 -0.5299  0.8118  0.3664
    8LER      N  141   5.675   7.165   4.478  0.3839  0.2947 -0.1041
    8LER      H  142   5.670   7.173   4.578 -1.1794 -0.1212 -0.1220
    8LER     CA  143   5.620   7.264   4.389  0.0033 -0.4739  0.3050
    8LER     HA  144   5.560   7.214   4.313  0.6197 -0.1810 -0.3907
    8LER     CB  145   5.527   7.361   4.464  0.0415  0.0658  0.0985
    8LER    HB1  146   5.468   7.298   4.531  1.1464 -0.6581  0.4251
    8LER    HB2  147   5.467   7.414   4.391 -0.9549  2.9481  2.7953
    8LER     CG  148   5.604   7.468   4.540 -0.5446  0.2375 -0.5991
    8LER     HG  149   5.671   7.523   4.473 -0.1136 -0.5203 -0.8041
    8LER    CD1  150   5.507   7.580   4.591 -0.5052 -0.2312 -0.4215
    8LER   HD11  151   5.418   7.531   4.627 -0.8908  1.0945  0.5193
    8LER   HD12  152   5.559   7.645   4.662 -0.8736  0.3514 -0.6750
    8LER   HD13  153   5.480   7.636   4.501  0.9570 -0.6535 -1.1573
    8LER    CD2  154   5.689   7.421   4.662 -0.5178 -0.0900  0.2450
    8LER   HD21  155   5.648   7.325   4.694  0.4515 -0.6572 -0.1953
    8LER   HD22  156   5.792   7.396   4.638 -0.0730  0.5722  1.3755
    8LER   HD23  157   5.699   7.499   4.738  0.3459  0.9348 -0.8884
    8LER      C  158   5.734   7.333   4.311  0.2888 -0.6927 -0.5715
    8LER      O  159   5.839   7.355   4.363 -0.2070 -0.5803  0.4428
    9LYR      N  160   5.715   7.379   4.191  0.8358 -0.4559  1.0139
    9LYR      H  161   5.620   7.359   4.163  0.2356  1.1885  1.7530
    9LYR     CA  162   5.816   7.439   4.099  0.6146 -0.3522 -0.2311
    9LYR     HA  163   5.894   7.364   4.086 -0.1833 -1.2459  0.1076
    9LYR     CB  164   5.743   7.457   3.966  0.0954  0.0717 -0.5516
    9LYR    HB1  165   5.653   7.514   3.989 -1.6686 -2.4656 -0.6557
    9LYR    HB2  166   5.714   7.356   3.934  1.5447 -0.7259  0.5648
    9LYR     CG  167   5.819   7.523   3.851  0.3477 -0.1955 -0.3282
    9LYR    HG1  168   5.848   7.622   3.885 -0.8704 -0.4255  1.5247
    9LYR    HG2  169   5.748   7.538   3.769 -0.8414 -1.1832  0.4930
    9LYR     CD  170   5.940   7.439   3.802  0.1121 -0.4444 -0.2399
    9LYR    HD1  171   5.986   7.393   3.890 -1.0848 -0.5926  0.3320
    9LYR    HD2  172   6.003   7.506   3.743 -0.6187  0.7383  0.2807
    9LYR     CE  173   5.911   7.323   3.709  0.6264  0.1368 -0.1881
    9LYR    HE1  174   5.990   7.301   3.638 -1.3305  1.6573 -2.9997
    9LYR    HE2  175   5.827   7.356   3.648 -0.4479  0.0443  1.1805
    9LYR     NZ  176   5.881   7.195   3.788 -0.6995 -0.8289  0.5373
    9LYR    HZ1  177   5.960   7.144   3.824  1.3697  1.8642  0.1167
    9LYR      C  178   5.890   7.570   4.144  0.0255  0.8534 -0.6064
    9LYR      O  179   6.011   7.586   4.121 -0.1902  0.1968 -0.2394
   10LER      N  180   5.821   7.664   4.205  0.5857  0.6699 -0.1320
   10LER      H  181   5.724   7.650   4.228  0.2670  2.6859 -0.0067
   10LER     CA  182   5.865   7.799   4.257 -0.9193 -0.0561 -0.1257
   10LER     HA  183   5.878   7.856   4.165  3.1610 -2.3583 -1.2452
   10LER     CB  184   5.760   7.860   4.344 -0.0051  0.8275 -0.4768
   10LER    HB1  185   5.758   7.798   4.433 -1.2236 -0.6799 -1.5105
   10LER    HB2  186   5.666   7.862   4.290  0.7557 -2.5097 -2.2194
   10LER     CG  187   5.782   8.005   4.399  0.2828 -0.2336  0.1668
   10LER     HG  188   5.877   8.022   4.451 -0.3665 -1.3808  1.8237
   10LER    CD1  189   5.762   8.101   4.280 -0.0290  0.0644 -0.3433
   10LER   HD11  190   5.839   8.079   4.206  1.1949  1.9658  0.2726
   10LER   HD12  191   5.666   8.092   4.230  0.5809  0.4392 -1.6178
   10LER   HD13  192   5.771   8.205   4.312  0.2017 -0.8064  2.7668
   10LER    CD2  193   5.671   8.035   4.497 -0.5238 -0.2424 -0.3984
   10LER   HD21  194   5.575   8.012   4.451  0.1992  2.0232 -3.4226
   10LER   HD22  195   5.691   7.995   4.596  1.8916  0.9559 -0.3339
   10LER   HD23  196   5.672   8.142   4.520  0.3901 -0.9071  3.1714
   10LER      C  197   6.000   7.810   4.321 -0.2726  0.0504  0.5582
   10LER      O  198   6.071   7.909   4.303  0.0939  0.4469  0.4427
   11LER      N  199   6.046   7.702   4.388  0.6598  0.2715  0.3810
   11LER      H  200   5.988   7.620   4.400  0.0670  0.7324  0.7120
   11LER     CA  201   6.181   7.679   4.439 -0.1715 -0.0544  0.1947
   11LER     HA  202   6.201   7.764   4.503 -0.8230  0.5359 -0.3781
   11LER     CB  203   6.183   7.544   4.516  0.1785  0.1356  0.6851
   11LER    HB1  204   6.284   7.515   4.546  0.4166 -0.4631 -0.6367
   11LER    HB2  205   6.156   7.462   4.449 -1.2441  0.8336  0.3572
   11LER     CG  206   6.073   7.537   4.624  0.2467 -0.7338 -0.4921
   11LER     HG  207   5.981   7.545   4.567  1.3053 -2.9297 -2.6737
   11LER    CD1  208   6.072   7.396   4.698 -0.0879 -0.4708 -0.5263
   11LER   HD11  209   6.168   7.388   4.749 -1.4947  1.3042  2.7574
   11LER   HD12  210   5.997   7.387   4.776 -0.4403  0.0269 -0.8015
   11LER   HD13  211   6.059   7.311   4.631  1.9145  0.0520 -1.6540
   11LER    CD2  212   6.102   7.640   4.739  0.1445 -0.1435  0.1361
   11LER   HD21  213   6.022   7.629   4.812 -0.0654  0.0099 -0.0683
   11LER   HD22  214   6.199   7.623   4.787  0.7314  0.6836 -0.7171
   11LER   HD23  215   6.106   7.741   4.698 -0.9438 -0.5607 -1.0738
   11LER      C  216   6.296   7.682   4.339 -0.1729 -0.6199  0.2389
   11LER      O  217   6.412   7.697   4.380  0.3237 -0.0012  0.7738
   12LER      N  218   6.267   7.657   4.210 -0.3140 -0.4249 -0.4665
   12LER      H  219   6.173   7.628   4.185  0.3539 -1.3564 -1.9729
   12LER     CA  220   6.367   7.645   4.095 -0.1948 -0.7307  0.0439
   12LER     HA  221   6.466   7.618   4.129  0.7756  0.2652 -1.8325
   12LER     CB  222   6.323   7.526   4.001  0.2798 -0.1148  0.2905
   12LER    HB1  223   6.218   7.530   3.972 -0.3259  0.4679  2.3447
   12LER    HB2  224   6.341   7.440   4.066 -0.4279 -0.6068 -0.1532
   12LER     CG  225   6.405   7.511   3.873 -0.6497 -0.1472 -0.1329
   12LER     HG  226   6.421   7.606   3.821 -0.9175 -0.5047 -0.8805
   12LER    CD1  227   6.537   7.446   3.892 -0.1395 -0.3869  0.3595
   12LER   HD11  228   6.580   7.415   3.796  2.0433  1.5907  0.6052
   12LER   HD12  229   6.608   7.513   3.940  1.1339  0.2696 -2.2227
   12LER   HD13  230   6.517   7.355   3.948  1.8683 -1.5408 -0.6444
   12LER    CD2  231   6.320   7.414   3.785 -0.3164  0.5484 -0.1823
   12LER   HD21  232   6.376   7.403   3.692  0.8248  3.4238  0.0638
   12LER   HD22  233   6.297   7.314   3.822  1.8620 -0.4120 -1.1913
   12LER   HD23  234   6.231   7.472   3.762  0.1267  1.9308  1.3980
   12LER      C  235   6.379   7.783   4.026  0.0484 -0.3193  0.5264
   12LER      O  236   6.474   7.810   3.955  0.9163 -0.7842  0.3537
   13LER      N  237   6.267   7.869   4.033  0.2501  0.3441  1.0643
   13LER      H  238   6.204   7.845   4.108  1.0849 -3.1013  0.8481
   13LER     CA  239   6.248   7.992   3.952  0.0035 -0.0138 -0.0807
   13LER     HA  240   6.285   7.982   3.851  0.4457  2.9094 -0.2984
   13LER     CB  241   6.100   8.026   3.962  0.4692 -0.5689 -0.0497
   13LER    HB1  242   6.089   8.122   3.911  3.6433  0.9693  1.8586
   13LER    HB2  243   6.064   8.033   4.065  2.5881 -2.2623  0.8985
   13LER     CG  244   6.011   7.925   3.890  0.4712  0.4631  0.5389
   13LER     HG  245   6.023   7.823   3.926 -1.1285 -0.1535 -0.5291
   13LER    CD1  246   5.864   7.970   3.894  0.3756 -0.4348 -0.1064
   13LER   HD11  247   5.839   8.061   3.839 -0.9550 -0.6048  0.1771
   13LER   HD12  248   5.794   7.894   3.859 -2.9519  2.0596  0.5371
   13LER   HD13  249   5.844   7.984   4.000 -0.4239 -1.8163 -0.0503
   13LER    CD2  250   6.058   7.915   3.740 -0.4492 -0.1296 -0.2928
   13LER   HD21  251   5.965   7.879   3.695 -1.3319  0.3011  1.1116
   13LER   HD22  252   6.083   8.013   3.699  1.8021 -1.4264 -2.2261
   13LER   HD23  253   6.135   7.840   3.725  2.5523  2.2594  1.9337
   13LER      C  254   6.332   8.103   4.015 -0.1922  0.2897  0.0110
   13LER      O  255   6.420   8.162   3.947 -0.1622  0.4889  0.8312
   14NH2      N  256   6.326   8.127   4.144  0.2913  0.8494  0.0641
   14NH2     H1  257   6.257   8.088   4.207  1.6102 -0.7773  0.5844
   14NH2     H2  258   6.382   8.204   4.178  1.1019  0.6695 -0.8243
   15LY0      N  259   5.586   5.306   3.619 -0.5437  0.4992  0.8361
   15LY0     H1  260   5.636   5.387   3.587 -1.9159  0.3696 -1.9648
   15LY0     H2  261   5.518   5.273   3.552  0.0447  0.2630  0.3526
   15LY0     H3  262   5.543   5.325   3.708  0.5553  1.5269  1.1648
   15LY0     CA  263   5.679   5.194   3.624 -0.6893 -0.1326  0.1979
   15LY0     HA  264   5.622   5.107   3.658 -0.4073 -0.2964  0.2562
   15LY0     CB  265   5.744   5.150   3.494  0.6961  1.4275  0.2221
   15LY0    HB1  266   5.801   5.226   3.441 -0.1742  0.4683 -2.2422
   15LY0    HB2  267   5.664   5.123   3.424  1.1543  0.4645  0.0571
   15LY0     CG  268   5.832   5.015   3.516 -0.3060  0.1630 -0.2005
   15LY0    HG1  269   5.775   4.938   3.567 -0.5162  1.9430  2.4705
   15LY0    HG2  270   5.918   5.038   3.580 -0.3409 -3.0232  1.1995
   15LY0     CD  271   5.889   4.949   3.387 -0.5076 -0.1148 -0.0502
   15LY0    HD1  272   5.922   5.027   3.319 -0.8383  0.2164  0.1686
   15LY0    HD2  273   5.813   4.879   3.352 -0.8948  0.1021  0.3524
   15LY0     CE  274   6.014   4.870   3.427 -0.4392 -0.3960 -0.7475
   15LY0    HE1  275   5.974   4.784   3.481  1.6788 -0.1220  1.4251
   15LY0    HE2  276   6.077   4.928   3.494 -1.0698 -2.2958  1.6408
   15LY0     NZ  277   6.092   4.814   3.308 -0.0463 -0.1488  0.1232
   15LY0    HZ1  278   6.175   4.768   3.343  0.3187  1.5436  1.6438
   15LY0    HZ2  279   6.026   4.767   3.247 -0.4883 -1.8273  1.7804
   15LY0    HZ3  280   6.127   4.900   3.268  0.1439  0.1865  1.0002
   15LY0      C  281   5.781   5.219   3.732  0.1360  0.4431  0.6345
   15LY0      O  282   5.786   5.135   3.820  0.2637  0.0252 -0.1474
   16LER      N  283   5.847   5.334   3.738  0.1427 -0.2516  0.0468
   16LER      H  284   5.851   5.385   3.651 -1.6431 -2.4014 -1.4024
   16LER     CA  285   5.938   5.370   3.849  0.4193 -0.0671 -0.2281
   16LER     HA  286   5.998   5.282   3.869  2.6188  0.8618 -2.1737
   16LER     CB  287   6.029   5.492   3.834 -0.0263  0.0887  0.2154
   16LER    HB1  288   6.100   5.500   3.915 -0.3927 -2.5396  0.8595
   16LER    HB2  289   5.973   5.586   3.835  0.4310  0.3680  1.7863
   16LER     CG  290   6.121   5.487   3.715  0.2042  0.0983  0.5223
   16LER     HG  291   6.056   5.495   3.628 -0.8279  1.4624  1.3769
   16LER    CD1  292   6.229   5.594   3.726 -0.0940  0.0027 -0.2317
   16LER   HD11  293   6.288   5.607   3.635 -0.1365 -0.0997 -0.2749
   16LER   HD12  294   6.183   5.693   3.732  0.1892  0.0788  0.8563
   16LER   HD13  295   6.291   5.588   3.815  0.5076 -0.2827 -0.6601
   16LER    CD2  296   6.198   5.352   3.691 -0.2327  0.2870 -0.2184
   16LER   HD21  297   6.269   5.369   3.610  0.8916 -1.5892  0.3000
   16LER   HD22  298   6.236   5.307   3.783 -0.0905 -2.3036 -1.4560
   16LER   HD23  299   6.131   5.274   3.655 -1.3296  1.1014  0.0068
   16LER      C  300   5.866   5.390   3.982  0.3756  0.3388  0.4178
   16LER      O  301   5.766   5.463   3.981  0.2362  0.4653 -0.1264
   17LY0      N  302   6.324   7.914   3.134  0.3373  1.1314 -0.3956
   17LY0     H1  303   6.331   7.987   3.065 -1.0452 -0.2133 -2.0526
   17LY0     H2  304   6.334   7.965   3.221 -2.0015 -0.2302  0.7922
   17LY0     H3  305   6.405   7.857   3.117  0.3188  1.5119 -1.8714
   17LY0     CA  306   6.196   7.846   3.123 -0.1727  0.0443 -0.7103
   17LY0     HA  307   6.118   7.922   3.135  1.9127  1.9266  2.5760
   17LY0     CB  308   6.184   7.783   2.982  0.2392  0.2128  0.1156
   17LY0    HB1  309   6.271   7.724   2.954  0.2382  0.9499 -1.5727
   17LY0    HB2  310   6.172   7.869   2.916  2.0287 -0.6284 -1.3780
   17LY0     CG  311   6.057   7.691   2.963 -0.0144  0.1198  0.3011
   17LY0    HG1  312   5.967   7.750   2.976 -0.9185 -0.2159 -3.2799
   17LY0    HG2  313   6.061   7.616   3.042  1.0039  1.6503  1.7902
   17LY0     CD  314   6.064   7.611   2.829  0.4576  0.3335  0.4805
   17LY0    HD1  315   6.083   7.676   2.744 -0.6477 -1.0229 -0.8559
   17LY0    HD2  316   5.972   7.557   2.808  0.2119 -0.0303  2.3284
   17LY0     CE  317   6.154   7.486   2.837  0.2179 -0.1994  0.0662
   17LY0    HE1  318   6.099   7.411   2.894  2.6888 -1.5269  0.8640
   17LY0    HE2  319   6.246   7.493   2.895 -0.4865  0.8808  1.0760
   17LY0     NZ  320   6.193   7.438   2.706 -0.5751 -0.0178 -0.1665
   17LY0    HZ1  321   6.265   7.496   2.667 -0.4755  0.1458  0.2582
   17LY0    HZ2  322   6.241   7.352   2.728  2.0486  0.4253 -3.4146
   17LY0    HZ3  323   6.120   7.428   2.637 -0.8089  1.7119 -0.2188
   17LY0      C  324   6.184   7.747   3.239  0.2650  0.1608 -0.5336
   17LY0      O  325   6.081   7.753   3.307  0.2256 -0.1117 -0.6870
   18LER      N  326   6.280   7.661   3.265  0.5241 -0.6263 -0.1376
   18LER      H  327   6.356   7.659   3.199  0.2456  0.2173 -0.4925
   18LER     CA  328   6.300   7.592   3.392 -0.2775 -0.1559 -0.0778
   18LER     HA  329   6.397   7.541   3.389 -0.4339 -0.4457 -3.4679
   18LER     CB  330   6.314   7.696   3.519  0.0936  0.1681 -0.2104
   18LER    HB1  331   6.312   7.635   3.609  0.8890  0.8464  0.2860
   18LER    HB2  332   6.221   7.753   3.528 -0.5541 -0.9489  0.3760
   18LER     CG  333   6.435   7.798   3.523  0.1545  0.3987  0.2165
   18LER     HG  334   6.449   7.840   3.424 -5.0004  0.1996 -0.8787
   18LER    CD1  335   6.414   7.909   3.628  0.5700 -0.2189  0.0514
   18LER   HD11  336   6.353   7.983   3.576 -1.1503 -3.3171 -2.7943
   18LER   HD12  337   6.353   7.870   3.709  0.5328 -1.1599 -0.4067
   18LER   HD13  338   6.505   7.956   3.662 -0.1092  1.6625 -0.6051
   18LER    CD2  339   6.562   7.728   3.570  0.3047 -0.4262 -0.2596
   18LER   HD21  340   6.574   7.645   3.500  1.7295  2.2790 -3.5619
   18LER   HD22  341   6.645   7.795   3.546  0.5339 -1.3978 -2.4195
   18LER   HD23  342   6.559   7.695   3.673 -0.4608 -1.1222 -0.5030
   18LER      C  343   6.195   7.485   3.418 -0.1045  1.0413  0.5077
   18LER      O  344   6.150   7.455   3.531  0.2146  0.2709  0.2514
   19LYR      N  345   6.155   7.411   3.315  0.6240  0.7605 -0.2048
   19LYR      H  346   6.198   7.421   3.224  0.4155 -1.1932 -0.5596
   19LYR     CA  347   6.065   7.293   3.335  0.4240  0.1668 -1.1053
   19LYR     HA  348   5.997   7.317   3.416  1.0908  1.0572 -0.7869
   19LYR     CB  349   5.977   7.269   3.205 -0.1312  0.3015 -0.6060
   19LYR    HB1  350   5.918   7.177   3.205  0.7810 -0.3434  1.5124
   19LYR    HB2  351   6.041   7.249   3.118  1.1836  1.0848  0.1498
   19LYR     CG  352   5.880   7.382   3.164 -0.2756 -0.5158 -0.4112
   19LYR    HG1  353   5.944   7.462   3.126  0.7840  0.3283  2.8207
   19LYR    HG2  354   5.836   7.424   3.255  0.0646  3.0174 -1.6981
   19LYR     CD  355   5.781   7.332   3.060 -0.3028 -0.4758 -0.1301
   19LYR    HD1  356   5.721   7.251   3.101  0.6151 -2.6458 -2.7639
   19LYR    HD2  357   5.841   7.290   2.979 -0.7479 -0.2617 -0.5776
   19LYR     CE  358   5.686   7.446   3.021 -0.3635 -0.1651  0.7622
   19LYR    HE1  359   5.747   7.536   3.015 -0.5784 -0.0724 -0.1810
   19LYR    HE2  360   5.604   7.443   3.094 -1.6708 -0.2396 -0.6548
   19LYR     NZ  361   5.615   7.423   2.898  0.3371 -0.0368  0.1906
   19LYR    HZ1  362   5.534   7.363   2.905 -0.1550  0.6995  0.9468
   19LYR      C  363   6.142   7.167   3.372 -0.5168 -0.5159  0.4181
   19LYR      O  364   6.251   7.139   3.322 -0.5114 -0.6176  0.0774
   20LER      N  365   6.096   7.082   3.468 -0.1809 -0.0749  0.1620
   20LER      H  366   5.999   7.085   3.495 -0.2596 -3.1430  0.4981
   20LER     CA  367   6.166   6.965   3.535  0.2878 -0.1529  0.4622
   20LER     HA  368   6.235   6.916   3.466 -0.4660  0.4989 -0.7972
   20LER     CB  369   6.244   7.008   3.658  0.1068 -0.0896  0.3558
   20LER    HB1  370   6.269   6.919   3.715 -2.2268 -1.3432 -0.4465
   20LER    HB2  371   6.182   7.076   3.717  0.9436  0.5452  0.5218
   20LER     CG  372   6.378   7.080   3.632 -0.5274  0.2071  0.2469
   20LER     HG  373   6.359   7.176   3.585  0.5693  0.8496  1.0711
   20LER    CD1  374   6.476   7.092   3.755  0.0025  0.0792  0.1440
   20LER   HD11  375   6.508   6.996   3.794  1.1945 -0.7393 -2.5939
   20LER   HD12  376   6.561   7.153   3.724  1.0582 -0.3542  2.0299
   20LER   HD13  377   6.425   7.127   3.845  2.8296  0.3495  1.7391
   20LER    CD2  378   6.475   7.000   3.538 -0.0495 -0.7699  0.8251
   20LER   HD21  379   6.570   7.052   3.528 -0.5279 -0.0765 -0.2176
   20LER   HD22  380   6.503   6.903   3.581 -0.5063 -1.0079  0.5867
   20LER   HD23  381   6.426   6.988   3.441  0.4836 -2.9736  0.7683
   20LER      C  382   6.059   6.862   3.572  0.1236 -0.2864 -0.0912
   20LER      O  383   5.939   6.882   3.580 -0.3093  0.1343  0.0505
   21LER      N  384   6.111   6.745   3.593 -0.3819 -0.3102  0.1439
   21LER      H  385   6.212   6.739   3.589 -0.4000 -0.1195 -0.5860
   21LER     CA  386   6.031   6.620   3.588 -0.6704  0.5008 -0.0985
   21LER     HA  387   5.923   6.632   3.588 -1.0370 -1.8992  2.1224
   21LER     CB  388   6.077   6.535   3.468  0.1267 -0.2065 -0.2335
   21LER    HB1  389   6.018   6.444   3.476  2.1202 -1.7075 -1.5409
   21LER    HB2  390   6.184   6.512   3.468 -0.1832 -1.9656 -2.0945
   21LER     CG  391   6.068   6.591   3.321  0.4021 -0.3666  0.5293
   21LER     HG  392   6.140   6.672   3.303 -1.6470  0.9553 -2.9352
   21LER    CD1  393   6.100   6.481   3.224  0.3723  0.3731 -0.2305
   21LER   HD11  394   6.013   6.415   3.230 -1.7895  3.1948  2.6791
   21LER   HD12  395   6.090   6.521   3.123  0.2497  0.8145 -0.0438
   21LER   HD13  396   6.193   6.429   3.243  1.0144  2.1931  1.9930
   21LER    CD2  397   5.930   6.640   3.285  0.6547 -0.2133  0.0102
   21LER   HD21  398   5.858   6.558   3.292  0.8628 -0.3786  0.2412
   21LER   HD22  399   5.898   6.715   3.357  0.7035  1.1950 -1.3925
   21LER   HD23  400   5.935   6.673   3.181 -1.9011  2.8860  0.7176
   21LER      C  401   6.049   6.549   3.722  0.2864  0.8287 -0.4741
   21LER      O  402   6.153   6.563   3.795  0.0598 -0.7304  0.1549
   22LY0      N  403   5.175   7.582   2.444  0.8514  0.2014 -0.5708
   22LY0     H1  404   5.197   7.500   2.389 -0.6068  0.9508 -2.3666
   22LY0     H2  405   5.142   7.649   2.376  0.8179  4.6472  3.2960
   22LY0     H3  406   5.099   7.572   2.510  0.7091  2.1305 -0.3808
   22LY0     CA  407   5.296   7.625   2.511 -0.5004 -0.2439 -0.3632
   22LY0     HA  408   5.372   7.642   2.435  1.8040  0.1983  1.8881
   22LY0     CB  409   5.272   7.758   2.583  0.0437 -0.5970 -0.6803
   22LY0    HB1  410   5.214   7.748   2.674 -1.6509 -0.1479 -1.6717
   22LY0    HB2  411   5.209   7.818   2.517  1.2793  0.4117 -0.9903
   22LY0     CG  412   5.410   7.838   2.599  0.5050 -0.5164  0.2937
   22LY0    HG1  413   5.461   7.845   2.503 -0.0054 -0.9762 -0.0186
   22LY0    HG2  414   5.476   7.792   2.673 -0.3724  1.1277  2.1925
   22LY0     CD  415   5.381   7.983   2.648  0.8272  1.0154 -0.6111
   22LY0    HD1  416   5.350   7.965   2.751  1.5897 -2.0181 -0.8033
   22LY0    HD2  417   5.295   8.023   2.594 -1.7450 -1.3160  1.4246
   22LY0     CE  418   5.510   8.072   2.642 -0.1540  0.8132  0.1733
   22LY0    HE1  419   5.480   8.175   2.662 -2.5420 -0.1164  1.9538
   22LY0    HE2  420   5.549   8.056   2.542 -2.0577 -1.5669 -0.2788
   22LY0     NZ  421   5.612   8.047   2.744 -0.5801  0.7343  0.6687
   22LY0    HZ1  422   5.567   8.076   2.831 -0.9417  2.1833  0.0316
   22LY0    HZ2  423   5.644   7.952   2.748 -0.8409  0.6544  0.9215
   22LY0    HZ3  424   5.692   8.108   2.734  0.4882 -0.3339  2.2843
   22LY0      C  425   5.363   7.526   2.595 -0.6812  0.2107 -0.2423
   22LY0      O  426   5.303   7.456   2.673  0.2658 -0.3102  0.2426
   23LER      N  427   5.498   7.506   2.583  0.2851  0.9751 -0.2287
   23LER      H  428   5.547   7.549   2.505 -0.9504  3.0997  0.0796
   23LER     CA  429   5.565   7.399   2.663  0.7809 -1.4290 -0.7407
   23LER     HA  430   5.494   7.331   2.708  0.6323 -0.5307  0.4281
   23LER     CB  431   5.648   7.320   2.559  0.2314  0.0193  0.4332
   23LER    HB1  432   5.731   7.275   2.614 -0.3509 -1.6393  0.0108
   23LER    HB2  433   5.697   7.394   2.496 -1.1481  0.4885 -0.1394
   23LER     CG  434   5.571   7.213   2.484  0.1753  0.0828 -1.1639
   23LER     HG  435   5.468   7.248   2.473  0.1552  0.8691  0.9470
   23LER    CD1  436   5.655   7.184   2.360  0.4437  0.3916  0.6697
   23LER   HD11  437   5.597   7.117   2.296 -0.5116  1.9694 -0.1751
   23LER   HD12  438   5.672   7.273   2.300  0.2478  0.8849  1.3350
   23LER   HD13  439   5.752   7.146   2.393  0.1868 -1.2245 -0.3157
   23LER    CD2  440   5.561   7.084   2.571  0.3576  0.2364  0.2727
   23LER   HD21  441   5.482   7.090   2.646  0.4377 -0.7444  0.4525
   23LER   HD22  442   5.534   7.005   2.502  2.8312  1.7934 -2.6979
   23LER   HD23  443   5.659   7.058   2.610  0.7693 -1.8872 -1.9833
   23LER      C  444   5.651   7.453   2.774 -0.1131  0.1444 -0.3635
   23LER      O  445   5.750   7.527   2.747 -0.1591  0.5497 -0.2030
   24LY0      N  446   7.731   5.965   3.897 -1.5798  0.1261  0.2346
   24LY0     H1  447   7.797   5.923   3.833 -0.7204  2.0314 -0.1847
   24LY0     H2  448   7.692   5.900   3.964  1.1235 -2.1220 -0.1386
   24LY0     H3  449   7.792   6.027   3.948 -1.2044 -0.4031  0.4413
   24LY0     CA  450   7.620   6.044   3.845  0.7558  0.0378 -0.0774
   24LY0     HA  451   7.639   6.080   3.744 -1.6813 -2.0885 -1.4261
   24LY0     CB  452   7.507   5.946   3.817 -0.0085 -0.2425 -0.4674
   24LY0    HB1  453   7.413   5.999   3.809  0.8553  1.3984 -0.2295
   24LY0    HB2  454   7.500   5.876   3.901  0.5706 -0.8691 -0.9293
   24LY0     CG  455   7.536   5.868   3.687 -0.5237  0.4023  0.5792
   24LY0    HG1  456   7.614   5.793   3.696 -1.2609 -0.5075 -0.4836
   24LY0    HG2  457   7.559   5.932   3.602  1.4316 -0.7729  0.1770
   24LY0     CD  458   7.417   5.786   3.645  0.1826 -0.0234 -0.7513
   24LY0    HD1  459   7.324   5.843   3.647  0.5995  0.6529 -0.3507
   24LY0    HD2  460   7.403   5.713   3.725  0.1495  2.1900  1.3532
   24LY0     CE  461   7.428   5.727   3.507  0.2007 -0.0405  0.3715
   24LY0    HE1  462   7.481   5.794   3.439 -0.0064 -0.3476 -0.0918
   24LY0    HE2  463   7.333   5.697   3.463  0.7790 -2.0515  0.3730
   24LY0     NZ  464   7.509   5.600   3.512  0.0688 -0.0683 -0.4238
   24LY0    HZ1  465   7.602   5.627   3.540  1.2597 -3.0085 -1.2245
   24LY0    HZ2  466   7.483   5.522   3.571  2.0932 -1.9292 -1.8711
   24LY0    HZ3  467   7.517   5.562   3.419  0.0215  3.7225 -2.1845
   24LY0      C  468   7.584   6.162   3.936 -0.0775 -0.2151  0.4407
   24LY0      O  469   7.582   6.150   4.061  0.1869 -0.4399  0.2493
   25LER      N  470   7.535   6.272   3.873  0.4865  0.7588 -0.7032
   25LER      H  471   7.531   6.272   3.772 -3.4940  1.7659 -0.7129
   25LER     CA  472   7.459   6.375   3.940 -0.2615 -0.1575 -0.1094
   25LER     HA  473   7.475   6.359   4.047  0.6411  3.4985  0.4205
   25LER     CB  474   7.524   6.512   3.910  0.0988  0.3859 -0.0299
   25LER    HB1  475   7.469   6.596   3.955  0.7581  1.4032 -1.0563
   25LER    HB2  476   7.526   6.538   3.804 -2.6589  0.7706 -0.0575
   25LER     CG  477   7.664   6.515   3.967 -0.2627 -0.2181 -0.0101
   25LER     HG  478   7.733   6.450   3.912 -0.8368 -0.0350 -0.9728
   25LER    CD1  479   7.719   6.660   3.928 -0.6449  0.4745  0.4637
   25LER   HD11  480   7.654   6.736   3.971 -1.6799  1.0812 -2.0002
   25LER   HD12  481   7.822   6.675   3.959 -0.0815 -1.0496 -0.5374
   25LER   HD13  482   7.715   6.667   3.819  0.3447  0.7439  0.4336
   25LER    CD2  483   7.669   6.507   4.118  0.5505 -0.4339 -0.1587
   25LER   HD21  484   7.768   6.526   4.158 -0.9556 -1.0951  4.4614
   25LER   HD22  485   7.600   6.581   4.159  0.3245 -1.9861  2.4766
   25LER   HD23  486   7.642   6.412   4.164 -1.6776  0.8278  1.3800
   25LER      C  487   7.307   6.359   3.918 -0.1386  0.6568  0.3207
   25LER      O  488   7.264   6.293   3.825  0.1250 -0.5376  0.5835
   26LYR      N  489   7.221   6.425   3.997 -0.6433  0.4827  0.3469
   26LYR      H  490   7.269   6.455   4.080 -2.8212  1.8489  1.1980
   26LYR     CA  491   7.076   6.428   3.997 -0.5031 -0.1066  0.2123
   26LYR     HA  492   7.033   6.384   3.907  0.0439 -1.6663  0.6666
   26LYR     CB  493   7.024   6.344   4.124 -0.4083  0.0024 -0.0731
   26LYR    HB1  494   7.055   6.393   4.216  0.0457  0.7297 -0.6044
   26LYR    HB2  495   7.075   6.249   4.110 -2.8824 -1.2832 -1.1565
   26LYR     CG  496   6.872   6.327   4.109  0.5652  0.3400  0.0011
   26LYR    HG1  497   6.852   6.287   4.010 -0.5526  1.1156 -0.0986
   26LYR    HG2  498   6.826   6.424   4.128  2.6008  1.4840 -0.6078
   26LYR     CD  499   6.793   6.240   4.211  0.1230 -0.2973 -0.0272
   26LYR    HD1  500   6.687   6.265   4.203 -0.0219 -1.2016 -1.2382
   26LYR    HD2  501   6.821   6.274   4.310 -0.4375 -1.0426  0.3906
   26LYR     CE  502   6.823   6.089   4.189 -0.2761  0.1968  0.0122
   26LYR    HE1  503   6.797   6.048   4.287 -2.0719 -0.3339 -0.6484
   26LYR    HE2  504   6.928   6.088   4.157 -1.0156 -1.1457 -2.5901
   26LYR     NZ  505   6.730   6.032   4.092  0.2615 -0.0670 -0.2019
   26LYR    HZ1  506   6.649   6.090   4.075 -0.2615 -0.3754  1.0695
   26LYR      C  507   7.017   6.567   4.001  0.1886 -0.3215  0.1422
   26LYR      O  508   7.053   6.640   4.094  0.1653 -0.0256  0.0878
   27LER      N  509   6.922   6.597   3.910  0.5765 -0.0318  0.3019
   27LER      H  510   6.896   6.540   3.831  1.6231  1.2968 -1.0797
   27LER     CA  511   6.846   6.724   3.920 -0.0546  0.2796 -0.3327
   27LER     HA  512   6.905   6.815   3.922 -1.1086  0.9990 -0.8463
   27LER     CB  513   6.754   6.739   3.797 -0.8159 -0.0644  0.2301
   27LER    HB1  514   6.684   6.821   3.811  0.5983  0.9825  1.4737
   27LER    HB2  515   6.704   6.642   3.798  0.4053 -0.7425 -1.0875
   27LER     CG  516   6.831   6.761   3.658 -0.0531  0.0244 -1.0568
   27LER     HG  517   6.931   6.717   3.661  0.5766  1.4440  0.0104
   27LER    CD1  518   6.751   6.706   3.539  0.3831  0.5465 -0.9684
   27LER   HD11  519   6.648   6.736   3.558  0.7039 -0.1469  2.4439
   27LER   HD12  520   6.800   6.740   3.448 -0.6047  2.8400 -0.7119
   27LER   HD13  521   6.757   6.598   3.549 -1.5081  0.5813  2.0918
   27LER    CD2  522   6.860   6.903   3.641  0.3399 -0.5484  1.0675
   27LER   HD21  523   6.906   6.913   3.543 -1.5037 -0.0036  0.2301
   27LER   HD22  524   6.771   6.963   3.658  0.8640  0.2282  1.1202
   27LER   HD23  525   6.935   6.938   3.713  2.4593 -1.7792 -0.4289
   27LER      C  526   6.762   6.746   4.049  0.6356  0.7666  0.4649
   27LER      O  527   6.762   6.667   4.144  0.2450  0.5570  0.2837
   28LER      N  528   6.684   6.856   4.054  0.5596 -0.8141 -0.6151
   28LER      H  529   6.703   6.916   3.975  1.9136  0.3982  0.5631
   28LER     CA  530   6.586   6.888   4.151  0.3580 -1.0636 -0.1659
   28LER     HA  531   6.611   6.864   4.255 -2.7867  2.0941  1.5501
   28LER     CB  532   6.555   7.041   4.152  0.1962  0.4239 -0.3596
   28LER    HB1  533   6.472   7.074   4.214  1.1207  0.7778  0.7352
   28LER    HB2  534   6.537   7.066   4.048 -0.8523 -1.5256 -0.7028
   28LER     CG  535   6.675   7.122   4.212 -0.6268 -0.2363 -0.2680
   28LER     HG  536   6.768   7.072   4.185  0.1444  2.0091 -2.1384
   28LER    CD1  537   6.687   7.260   4.150  0.6541 -0.1954  0.0846
   28LER   HD11  538   6.687   7.247   4.042 -1.5745  3.0260 -0.4444
   28LER   HD12  539   6.613   7.334   4.180  2.1173  1.8057 -0.9924
   28LER   HD13  540   6.787   7.302   4.161  0.1802  0.8666  0.4906
   28LER    CD2  541   6.669   7.113   4.362  0.0112  0.6560 -0.1670
   28LER   HD21  542   6.567   7.139   4.388 -0.3936  1.3164 -2.2813
   28LER   HD22  543   6.691   7.012   4.396 -0.2007  0.5505 -0.3518
   28LER   HD23  544   6.740   7.182   4.409 -0.5805  1.5755 -0.5868
   28LER      C  545   6.456   6.807   4.110  0.4778  0.1894 -0.0552
   28LER      O  546   6.408   6.800   3.997 -0.2916 -0.2119 -0.0239
   29LYR      N  547   6.387   6.750   4.210 -0.4391 -0.2802 -0.0808
   29LYR      H  548   6.414   6.769   4.306  0.7684  0.0995 -0.4889
   29LYR     CA  549   6.262   6.667   4.205 -0.2133  0.3369  0.1628
   29LYR     HA  550   6.252   6.616   4.109 -0.0700 -0.5854  0.6301
   29LYR     CB  551   6.272   6.546   4.296 -0.8360 -0.1258  0.4533
   29LYR    HB1  552   6.181   6.487   4.284 -0.8369 -0.0984  0.3191
   29LYR    HB2  553   6.266   6.577   4.400 -0.0784  2.5140 -0.2078
   29LYR     CG  554   6.391   6.454   4.265  0.6639 -0.9372 -0.0936
   29LYR    HG1  555   6.392   6.374   4.339 -0.2014  1.7428  3.0319
   29LYR    HG2  556   6.479   6.515   4.287  0.6460 -1.2919  0.9894
   29LYR     CD  557   6.397   6.404   4.120  0.8541  0.5509 -0.6253
   29LYR    HD1  558   6.299   6.403   4.074  0.4131  4.1208 -0.0396
   29LYR    HD2  559   6.442   6.306   4.139  0.0519 -0.0474 -1.6925
   29LYR     CE  560   6.503   6.478   4.033  0.1352  0.1202  0.3185
   29LYR    HE1  561   6.600   6.476   4.081 -0.2722  1.4017  1.2774
   29LYR    HE2  562   6.470   6.582   4.026 -0.4790 -0.1239 -0.6558
   29LYR     NZ  563   6.514   6.423   3.893  0.6854  0.0585 -0.0520
   29LYR    HZ1  564   6.467   6.471   3.818 -2.8696 -2.7158  0.1173
   29LYR      C  565   6.145   6.760   4.211 -0.2107 -0.3413 -0.1278
   29LYR      O  566   6.070   6.761   4.307 -0.2122  0.0901  1.1441
   30LER      N  567   6.129   6.852   4.117  0.1099  0.8310 -0.3535
   30LER      H  568   6.186   6.842   4.034  0.3960  0.4401 -0.1179
   30LER     CA  569   6.040   6.969   4.121  0.1236 -0.0232  0.3463
   30LER     HA  570   5.964   6.950   4.196  2.0154 -2.1192  1.8609
   30LER     CB  571   6.119   7.094   4.130 -0.6666 -0.0242 -0.2199
   30LER    HB1  572   6.048   7.177   4.127 -1.5207 -0.6505  1.3733
   30LER    HB2  573   6.186   7.098   4.044  0.3068  0.0919  0.5350
   30LER     CG  574   6.194   7.117   4.263 -0.2745 -0.2446 -0.3864
   30LER     HG  575   6.269   7.040   4.282 -0.5040 -0.0040  1.6492
   30LER    CD1  576   6.266   7.254   4.258 -0.7541 -0.1365 -0.1219
   30LER   HD11  577   6.187   7.329   4.244 -0.9447  0.0419  1.6421
   30LER   HD12  578   6.312   7.266   4.356 -1.6443 -2.3361  0.6235
   30LER   HD13  579   6.348   7.264   4.187  1.6679  2.2259  2.7544
   30LER    CD2  580   6.111   7.119   4.394 -0.2911 -0.0884  0.2347
   30LER   HD21  581   6.167   7.145   4.483 -0.8857 -0.2566  0.6583
   30LER   HD22  582   6.027   7.186   4.375  0.8097  0.8196 -1.8621
   30LER   HD23  583   6.077   7.017   4.410  1.3132 -0.3914  2.0858
   30LER      C  584   5.961   6.971   3.986  0.0582  0.7006  0.0344
   30LER      O  585   6.015   6.948   3.880  0.1266 -0.1012  0.0841
   31LER      N  586   5.830   7.007   3.997  0.3159 -0.2511 -0.4741
   31LER      H  587   5.798   7.035   4.089  0.6322  1.3790 -0.8197
   31LER     CA  588   5.743   7.016   3.877 -0.4374 -0.1269  0.0489
   31LER     HA  589   5.772   6.932   3.813  2.1755 -0.7653  1.9102
   31LER     CB  590   5.596   7.013   3.928  0.1619  0.4093  0.4311
   31LER    HB1  591   5.518   7.038   3.856  0.2551  1.2081  0.5938
   31LER    HB2  592   5.584   7.092   4.002 -2.6740  1.7802 -1.2838
   31LER     CG  593   5.543   6.878   3.986 -0.2347 -0.1488  0.4138
   31LER     HG  594   5.618   6.841   4.056  0.2314  1.4414  0.8119
   31LER    CD1  595   5.411   6.894   4.064 -0.2415 -0.6263 -0.5174
   31LER   HD11  596   5.322   6.898   4.001 -1.6413  1.8232  1.4324
   31LER   HD12  597   5.400   6.808   4.131 -0.9717 -0.9024 -0.9793
   31LER   HD13  598   5.418   6.984   4.125  2.5015 -1.9442  1.3191
   31LER    CD2  599   5.522   6.761   3.896 -0.3774 -0.6418  0.2400
   31LER   HD21  600   5.474   6.682   3.954 -1.5700 -0.3584 -0.3072
   31LER   HD22  601   5.460   6.780   3.808 -0.5903 -2.7632 -0.1211
   31LER   HD23  602   5.623   6.726   3.876 -0.5936 -2.3286  1.8009
   31LER      C  603   5.762   7.140   3.786  0.1343  0.6658 -0.2106
   31LER      O  604   5.671   7.170   3.714  0.1587  0.1114  0.0366
   32LY0      N  605   6.779   5.521   3.803 -0.3688 -0.0274 -0.4469
   32LY0     H1  606   6.820   5.444   3.751  0.2428 -1.0837  1.5129
   32LY0     H2  607   6.862   5.559   3.847  0.5601 -2.4962  0.1135
   32LY0     H3  608   6.722   5.489   3.879  0.6222 -2.5199 -0.6518
   32LY0     CA  609   6.710   5.597   3.697  0.0464  0.7553  0.4527
   32LY0     HA  610   6.779   5.607   3.614  0.7824 -1.0706  0.8093
   32LY0     CB  611   6.585   5.524   3.651 -0.6913 -0.7610  0.1509
   32LY0    HB1  612   6.524   5.594   3.594  0.8693 -0.3742 -1.1076
   32LY0    HB2  613   6.530   5.486   3.738  0.1811  0.0144  1.0701
   32LY0     CG  614   6.632   5.400   3.569 -0.2668 -0.0811  0.5707
   32LY0    HG1  615   6.695   5.337   3.632  2.2151  0.8815 -0.7929
   32LY0    HG2  616   6.702   5.427   3.489  0.8292 -0.2718  1.4421
   32LY0     CD  617   6.524   5.311   3.507  0.1620 -0.1788 -0.1376
   32LY0    HD1  618   6.454   5.363   3.442  1.6198 -0.0593 -1.6845
   32LY0    HD2  619   6.479   5.265   3.595  1.5167  1.0683  1.2717
   32LY0     CE  620   6.586   5.194   3.419 -0.2789 -0.3268  0.2272
   32LY0    HE1  621   6.639   5.118   3.476 -0.9899 -1.8737 -1.0967
   32LY0    HE2  622   6.665   5.236   3.355  1.6158 -2.4740  1.0205
   32LY0     NZ  623   6.484   5.135   3.326 -0.2318 -0.4111  0.5033
   32LY0    HZ1  624   6.411   5.084   3.374 -0.7179  0.3183  0.5653
   32LY0    HZ2  625   6.439   5.214   3.282  3.2323  0.7490 -1.3289
   32LY0    HZ3  626   6.517   5.078   3.250 -1.2474  0.9322 -1.0157
   32LY0      C  627   6.666   5.742   3.740 -0.0695 -0.2428  1.1243
   32LY0      O  628   6.629   5.837   3.657  0.2827  0.2517  0.5183
   33LER      N  629   6.657   5.756   3.874  0.3313 -0.2284  0.7505
   33LER      H  630   6.678   5.671   3.924  4.0934 -0.0016 -0.1262
   33LER     CA  631   6.616   5.870   3.960 -0.3772  0.6571 -0.1563
   33LER     HA  632   6.597   5.958   3.899 -0.3709  1.4028  0.8885
   33LER     CB  633   6.488   5.835   4.041 -0.7238  0.6352  0.7826
   33LER    HB1  634   6.421   5.786   3.970 -1.1159  3.3328 -0.8479
   33LER    HB2  635   6.440   5.927   4.074 -3.1565 -0.1479 -0.3006
   33LER     CG  636   6.497   5.738   4.161 -0.1754 -0.1266 -0.0001
   33LER     HG  637   6.546   5.790   4.243 -0.8030 -0.2489  0.4607
   33LER    CD1  638   6.351   5.694   4.209 -0.0703 -0.7790  0.5829
   33LER   HD11  639   6.357   5.606   4.274 -2.1363 -2.0592 -0.8283
   33LER   HD12  640   6.311   5.773   4.273  1.1732  0.6903 -0.3885
   33LER   HD13  641   6.280   5.683   4.127 -0.9166 -0.2526  1.2250
   33LER    CD2  642   6.587   5.621   4.146 -0.5433 -0.1843 -0.0049
   33LER   HD21  643   6.574   5.563   4.055  1.6477 -2.4919  1.0296
   33LER   HD22  644   6.692   5.650   4.150  0.2717 -2.9999  1.2688
   33LER   HD23  645   6.580   5.549   4.228  2.1706  2.0243  2.3833
   33LER      C  646   6.726   5.902   4.057 -0.3123 -0.5692  0.2388
   33LER      O  647   6.826   5.830   4.068 -0.6964 -0.3613 -0.1708
   34LY0      N  648   7.674   6.310   2.925  0.1686 -0.2728 -0.8244
   34LY0     H1  649   7.607   6.236   2.906 -1.3898  0.9181 -0.1384
   34LY0     H2  650   7.656   6.394   2.871  1.9408 -0.7544 -2.2873
   34LY0     H3  651   7.767   6.279   2.898  0.5543 -0.9601  1.1355
   34LY0     CA  652   7.686   6.334   3.069 -0.2915  0.2193  0.0114
   34LY0     HA  653   7.705   6.232   3.105 -1.1067 -0.7575 -2.2043
   34LY0     CB  654   7.808   6.419   3.099 -0.8399 -0.3912 -0.5816
   34LY0    HB1  655   7.797   6.452   3.202  1.6939 -2.8978  0.6541
   34LY0    HB2  656   7.799   6.507   3.036 -1.7421  0.3654  0.5855
   34LY0     CG  657   7.950   6.357   3.079  0.6253  0.0158  0.6963
   34LY0    HG1  658   7.964   6.295   2.990  2.2787 -2.8514  2.7766
   34LY0    HG2  659   7.975   6.291   3.162 -0.4485  0.2836  1.2448
   34LY0     CD  660   8.055   6.468   3.078  0.0931 -0.2575  0.3723
   34LY0    HD1  661   8.153   6.421   3.088 -0.2906 -0.9738  0.8262
   34LY0    HD2  662   8.044   6.526   3.169 -1.4111 -1.2805  0.8806
   34LY0     CE  663   8.054   6.557   2.950  1.1801 -1.1064  0.2004
   34LY0    HE1  664   7.949   6.567   2.920  1.8949  1.2642 -1.9123
   34LY0    HE2  665   8.095   6.503   2.866 -1.3683  0.6461 -2.3776
   34LY0     NZ  666   8.122   6.685   2.980 -0.3644 -0.2925 -0.4491
   34LY0    HZ1  667   8.137   6.752   2.905 -0.4965  2.1310  1.5282
   34LY0    HZ2  668   8.066   6.734   3.049  0.3595  0.1002 -0.1324
   34LY0    HZ3  669   8.211   6.673   3.027 -1.3193  0.9689  1.8554
   34LY0      C  670   7.557   6.375   3.141  0.8304  0.6250 -0.0764
   34LY0      O  671   7.556   6.460   3.232  0.2676 -0.2142 -0.3678
   35LER      N  672   7.442   6.312   3.101  0.9517  0.4562 -0.1595
   35LER      H  673   7.457   6.228   3.048  1.8617 -0.4125  1.3854
   35LER     CA  674   7.313   6.358   3.151  1.4354 -0.6819 -0.5197
   35LER     HA  675   7.310   6.465   3.133 -1.4276 -0.7193 -0.7128
   35LER     CB  676   7.191   6.292   3.077 -0.0787 -0.2696  0.2064
   35LER    HB1  677   7.101   6.346   3.107  0.5488  0.2796  1.1650
   35LER    HB2  678   7.184   6.186   3.100  0.9874 -0.1180  1.3304
   35LER     CG  679   7.197   6.304   2.923 -0.3208  0.5539  0.2899
   35LER     HG  680   7.296   6.279   2.884 -1.8955 -4.7919 -1.2577
   35LER    CD1  681   7.112   6.196   2.853  0.1067  0.3835  0.6659
   35LER   HD11  682   7.010   6.208   2.891 -0.4070  0.4823 -0.6933
   35LER   HD12  683   7.125   6.208   2.745  1.0136  2.4043  0.9714
   35LER   HD13  684   7.145   6.096   2.882 -1.3772 -0.3889 -0.1389
   35LER    CD2  685   7.165   6.442   2.868 -0.2622 -0.1044  0.0029
   35LER   HD21  686   7.061   6.469   2.888 -0.0925  1.0185 -0.5554
   35LER   HD22  687   7.225   6.515   2.923 -0.5931 -0.6525  1.1116
   35LER   HD23  688   7.163   6.449   2.759 -2.7737 -0.6209 -0.0459
   35LER      C  689   7.312   6.341   3.308  0.1186  0.3815 -0.0188
   35LER      O  690   7.369   6.249   3.364  0.1731  0.4826 -0.1939
   36LYR      N  691   7.247   6.443   3.381  0.2650  0.7852 -0.2005
   36LYR      H  692   7.198   6.519   3.337 -1.2537  1.0574  1.8224
   36LYR     CA  693   7.205   6.421   3.518 -0.0706 -0.0078 -0.6946
   36LYR     HA  694   7.290   6.377   3.571 -0.5687  0.8335  0.8735
   36LYR     CB  695   7.158   6.549   3.587 -0.6402  0.7739  0.1226
   36LYR    HB1  696   7.105   6.521   3.678 -4.9219  2.6042 -1.4874
   36LYR    HB2  697   7.079   6.596   3.528 -2.3313 -0.6086  1.1926
   36LYR     CG  698   7.272   6.643   3.613  0.2040  0.7296 -0.0461
   36LYR    HG1  699   7.311   6.666   3.514 -2.1661  0.5366 -1.1007
   36LYR    HG2  700   7.341   6.592   3.680  0.0758 -1.6174 -1.5802
   36LYR     CD  701   7.218   6.769   3.679 -1.0894 -0.4415 -0.0545
   36LYR    HD1  702   7.175   6.750   3.777  0.6107 -0.3941  0.7439
   36LYR    HD2  703   7.144   6.821   3.618 -0.6667 -0.2167 -0.3858
   36LYR     CE  704   7.351   6.852   3.685 -0.0506 -0.1583  0.3601
   36LYR    HE1  705   7.363   6.902   3.589 -1.0536 -2.7629 -1.2191
   36LYR    HE2  706   7.433   6.785   3.715 -1.0033 -1.2629  0.5763
   36LYR     NZ  707   7.340   6.949   3.784  0.1618 -0.9989 -0.5078
   36LYR    HZ1  708   7.378   6.931   3.876 -0.5326 -2.6555 -0.5239
   36LYR      C  709   7.088   6.320   3.515  0.2354  0.1741 -0.4430
   36LYR      O  710   7.007   6.305   3.422  0.3468 -0.4444  0.1651
   37LER      N  711   7.072   6.265   3.632  0.8425  0.4406  0.3089
   37LER      H  712   7.140   6.298   3.698 -0.4040  4.1694 -0.0365
   37LER     CA  713   6.953   6.185   3.671  0.6077 -0.3677  0.0822
   37LER     HA  714   6.930   6.110   3.596  0.7643  0.5087 -0.8654
   37LER     CB  715   6.977   6.102   3.798  0.2529 -0.1952  0.6656
   37LER    HB1  716   6.886   6.071   3.849  0.4344  0.6187  1.5287
   37LER    HB2  717   7.029   6.169   3.867 -0.9563 -0.2792  1.7009
   37LER     CG  718   7.066   5.980   3.765 -0.1841  0.4420 -0.3137
   37LER     HG  719   7.128   6.018   3.684  0.5964 -0.6045 -0.2186
   37LER    CD1  720   7.152   5.952   3.888 -0.1227  0.2985  0.2397
   37LER   HD11  721   7.207   5.859   3.870  0.4974  0.2867  1.9717
   37LER   HD12  722   7.220   6.036   3.900 -0.1851  0.3561  0.1930
   37LER   HD13  723   7.100   5.926   3.980 -2.8164 -2.6696 -1.9076
   37LER    CD2  724   6.987   5.856   3.728  0.2365  0.2101 -0.1927
   37LER   HD21  725   6.942   5.813   3.817  0.1677  0.7308  0.0294
   37LER   HD22  726   6.908   5.882   3.657  0.9337  0.1978 -0.9857
   37LER   HD23  727   7.047   5.772   3.694 -0.1865  0.0938 -0.6740
   37LER      C  728   6.830   6.289   3.695  0.8488  0.0334 -0.3261
   37LER      O  729   6.835   6.399   3.735  0.4002  0.1058  0.1811
   38LER      N  730   6.715   6.224   3.668 -0.3129  0.0216  0.7832
   38LER      H  731   6.723   6.138   3.617 -0.3870  0.7764 -0.5557
   38LER     CA  732   6.585   6.278   3.707  0.1303  0.1790 -0.9316
   38LER     HA  733   6.573   6.374   3.657  0.2680  0.1259 -1.0673
   38LER     CB  734   6.479   6.173   3.662 -0.1746 -1.1078  0.1130
   38LER    HB1  735   6.503   6.083   3.719  0.5656  0.1550  1.8939
   38LER    HB2  736   6.494   6.161   3.555  0.7391 -0.4786  0.1575
   38LER     CG  737   6.333   6.214   3.699  0.4884 -0.1533 -0.1291
   38LER     HG  738   6.317   6.322   3.706  1.1953 -0.1067  1.4061
   38LER    CD1  739   6.236   6.147   3.604 -0.1685 -0.6965  0.3728
   38LER   HD11  740   6.259   6.207   3.516 -1.2446 -0.8982 -0.0654
   38LER   HD12  741   6.267   6.043   3.597 -0.2255 -0.6143 -2.0060
   38LER   HD13  742   6.131   6.166   3.630 -0.4116 -0.3398 -0.8080
   38LER    CD2  743   6.277   6.166   3.827  0.6405  0.7471 -0.9948
   38LER   HD21  744   6.356   6.181   3.901  1.9723 -2.3579 -1.6357
   38LER   HD22  745   6.180   6.209   3.849  0.6704  0.9950 -1.3320
   38LER   HD23  746   6.262   6.058   3.820 -0.4388  0.8962 -1.0715
   38LER      C  747   6.576   6.311   3.861 -0.0482 -0.0717 -0.1579
   38LER      O  748   6.618   6.230   3.946  0.0959  0.1816  0.1149
   39LY0      N  749   7.670   7.532   3.682  0.7853  0.5644 -0.0067
   39LY0     H1  750   7.687   7.609   3.618  1.1408  0.7256  0.2834
   39LY0     H2  751   7.675   7.580   3.771 -0.1745 -2.6820  1.9756
   39LY0     H3  752   7.748   7.469   3.669 -0.4414 -1.1436  0.5768
   39LY0     CA  753   7.539   7.468   3.667  0.3121 -0.2845  0.6097
   39LY0     HA  754   7.472   7.537   3.719  1.6436  1.1480  0.5077
   39LY0     CB  755   7.499   7.462   3.517 -0.1092 -0.6426  0.3056
   39LY0    HB1  756   7.500   7.563   3.476 -0.6612 -0.0733  1.6370
   39LY0    HB2  757   7.392   7.444   3.508 -0.1662  0.4453 -2.0337
   39LY0     CG  758   7.584   7.366   3.433 -0.6647 -0.8669 -0.2608
   39LY0    HG1  759   7.568   7.265   3.472  1.0625 -0.9440  0.3278
   39LY0    HG2  760   7.691   7.376   3.449 -0.8299  0.6136  0.0198
   39LY0     CD  761   7.563   7.388   3.280 -0.4983  0.5400 -0.1734
   39LY0    HD1  762   7.567   7.495   3.258 -0.7782  0.6201  0.1488
   39LY0    HD2  763   7.467   7.351   3.245  0.1679 -1.0510 -0.3706
   39LY0     CE  764   7.676   7.319   3.197  0.3192  0.5966  0.2111
   39LY0    HE1  765   7.774   7.347   3.236  0.2863  2.3989 -0.8941
   39LY0    HE2  766   7.685   7.353   3.094  4.1543  1.3782  0.6319
   39LY0     NZ  767   7.663   7.173   3.193  0.0120 -0.0717 -0.1363
   39LY0    HZ1  768   7.565   7.149   3.202 -0.4285  1.3938 -0.6440
   39LY0    HZ2  769   7.704   7.138   3.108  0.9065 -0.7148  0.5333
   39LY0    HZ3  770   7.722   7.127   3.261 -0.0045 -2.0754 -1.4052
   39LY0      C  771   7.513   7.338   3.742  0.1726 -0.8143  0.2796
   39LY0      O  772   7.600   7.252   3.767 -0.3127  0.2760  0.3917
   40LER      N  773   7.392   7.318   3.782  1.0513  0.4300 -0.3131
   40LER      H  774   7.319   7.381   3.751  0.2378  0.2800  1.2162
   40LER     CA  775   7.345   7.192   3.854 -0.2957 -0.3972  0.2238
   40LER     HA  776   7.430   7.152   3.909  0.2441  0.1608 -0.1732
   40LER     CB  777   7.240   7.230   3.957  0.1678  0.3676  0.2876
   40LER    HB1  778   7.162   7.285   3.904 -1.7466 -2.2660  0.1885
   40LER    HB2  779   7.275   7.307   4.026 -1.1640  0.0619  1.3468
   40LER     CG  780   7.181   7.116   4.046 -0.3384 -0.7417  0.1232
   40LER     HG  781   7.250   7.033   4.062  1.6056  0.4584 -1.5417
   40LER    CD1  782   7.147   7.168   4.184  0.0327  0.2169 -0.0301
   40LER   HD11  783   7.122   7.078   4.239  0.1315 -1.4219 -2.5456
   40LER   HD12  784   7.231   7.230   4.218 -1.5928  1.6912  1.5198
   40LER   HD13  785   7.071   7.245   4.176  2.6167  2.9490 -0.3940
   40LER    CD2  786   7.053   7.057   3.987  0.3743 -0.0289 -0.8006
   40LER   HD21  787   7.021   6.967   4.038 -0.8971 -0.8621 -2.9258
   40LER   HD22  788   6.974   7.131   3.978 -0.2336 -0.6600 -0.6981
   40LER   HD23  789   7.061   7.024   3.883 -0.5732 -0.4707 -0.7412
   40LER      C  790   7.300   7.078   3.758  0.3874 -0.3946  0.6344
   40LER      O  791   7.254   7.113   3.648  0.2331 -0.3240  0.1172
   41U      O5'  792   7.564   7.104   2.013 -0.0093 -0.3144 -0.8084
   41U      H5T  793   7.481   7.104   2.062  0.9056  1.8044  0.9200
   41U      C5'  794   7.578   6.968   1.968  0.1094  0.6631 -0.0889
   41U     H5'1  795   7.581   6.904   2.057  1.1353  0.1001 -0.5120
   41U     H5'2  796   7.679   6.959   1.928 -0.4408 -1.2792 -1.1432
   41U      C4'  797   7.469   6.924   1.871 -1.1732 -0.2188 -1.1477
   41U      H4'  798   7.485   6.820   1.840 -2.9662 -0.2709 -2.0573
   41U      O4'  799   7.337   6.946   1.919  0.5283  0.5725  0.1667
   41U      C1'  800   7.270   7.005   1.811  0.5366  0.5217 -0.6681
   41U      H1'  801   7.239   6.935   1.735  0.6028  1.2769 -1.4084
   41U       N1  802   7.147   7.086   1.859  0.6090 -0.7321 -0.1554
   41U       C6  803   7.145   7.141   1.991 -0.8726  0.0303  0.1141
   41U       H6  804   7.233   7.154   2.052 -0.6692  0.4862 -0.2692
   41U       C5  805   7.028   7.178   2.048  0.3410 -0.5970 -0.2882
   41U       H5  806   7.023   7.219   2.148 -0.1024 -0.1831 -0.4733
   41U       C4  807   6.905   7.175   1.977 -0.2095 -0.5208 -0.6468
   41U       O4  808   6.796   7.207   2.025 -0.1230 -0.4323  0.2310
   41U       N3  809   6.912   7.129   1.849  0.2641 -0.2824  0.0454
   41U       H3  810   6.822   7.131   1.802  1.3514  0.4283 -2.1097
   41U       C2  811   7.028   7.097   1.782  0.7152 -0.0767 -0.5728
   41U       O2  812   7.018   7.046   1.673  0.2689 -0.5279 -0.2408
   41U      C3'  813   7.488   7.004   1.743  0.1554 -0.1819  0.5629
   41U      H3'  814   7.576   7.067   1.739  0.1835 -0.2672 -0.3576
   41U      C2'  815   7.368   7.103   1.749  0.3622  0.1485  0.1885
   41U     H2'1  816   7.390   7.185   1.818  2.6264 -0.2396 -0.0098
   41U      O2'  817   7.316   7.158   1.629 -0.0115  0.0250 -0.1736
   41U     HO'2  818   7.392   7.180   1.575 -0.6749 -2.2365 -2.2134
   41U      O3'  819   7.481   6.928   1.625  0.3425  0.0865  0.0194
   42U        P  820   7.545   6.989   1.488  0.1153  0.2591 -0.0234
   42U      O1P  821   7.556   7.134   1.499  0.8091  0.2082 -0.0119
   42U      O2P  822   7.472   6.942   1.363 -0.4540 -0.2317 -0.9547
   42U      O5'  823   7.704   6.942   1.486  0.3283 -0.1378  0.1004
   42U      C5'  824   7.741   6.807   1.456 -1.0706  0.1976  1.0046
   42U     H5'1  825   7.756   6.796   1.349 -0.0730 -0.7924  1.2335
   42U     H5'2  826   7.655   6.752   1.494 -0.3825  0.3820  2.9712
   42U      C4'  827   7.878   6.749   1.515  0.0546 -0.5325 -0.5336
   42U      H4'  828   7.886   6.643   1.491 -1.1635 -0.8132  0.1794
   42U      O4'  829   7.984   6.814   1.450  0.0873 -0.4970  0.2587
   42U      C1'  830   8.063   6.866   1.552 -0.8005  0.1606  0.0046
   42U      H1'  831   8.145   6.796   1.568  0.5593  1.8791  0.8848
   42U       N1  832   8.126   6.996   1.518  0.0710  0.1524 -0.2095
   42U       C6  833   8.059   7.096   1.453 -0.7451  0.2857 -0.3514
   42U       H6  834   7.956   7.085   1.423 -0.9225  0.2267  0.2604
   42U       C5  835   8.119   7.210   1.418 -0.6926  0.1987  0.0560
   42U       H5  836   8.071   7.284   1.356  0.3271 -1.1241 -2.4621
   42U       C4  837   8.256   7.230   1.457 -0.0409 -1.1287 -0.3158
   42U       O4  838   8.316   7.336   1.438  0.2351 -0.2447 -0.2710
   42U       N3  839   8.321   7.124   1.511 -0.3156 -0.4539  0.0767
   42U       H3  840   8.421   7.128   1.516  0.0821 -0.3552 -4.1746
   42U       C2  841   8.266   7.008   1.545  0.5264  0.0937 -0.4622
   42U       O2  842   8.338   6.923   1.599 -0.2339 -0.3454  0.1710
   42U      C3'  843   7.886   6.772   1.666  0.1746 -0.2861 -0.1854
   42U      H3'  844   7.794   6.815   1.704 -0.2432 -0.3158 -1.1510
   42U      C2'  845   7.984   6.882   1.677 -0.1916  0.1096 -0.3521
   42U     H2'1  846   7.940   6.981   1.686  0.7103  0.4754  0.1723
   42U      O2'  847   8.078   6.865   1.782  0.1475  0.2949 -0.6425
   42U     HO'2  848   8.059   6.779   1.820 -2.1701  1.2480  0.5271
   42U      O3'  849   7.915   6.663   1.747 -0.2463 -0.2862  0.5348
   43A        P  850   7.800   6.557   1.785 -0.0813  0.1314  0.1890
   43A      O1P  851   7.869   6.424   1.800  0.0932  0.4764 -0.2965
   43A      O2P  852   7.693   6.568   1.684 -0.2672 -0.4851 -0.3814
   43A      O5'  853   7.751   6.616   1.929  0.3417  0.3800  0.6243
   43A      C5'  854   7.837   6.633   2.033 -0.3610 -0.4430  0.2247
   43A     H5'1  855   7.887   6.729   2.027 -0.4576 -0.2869  1.6007
   43A     H5'2  856   7.917   6.559   2.025  0.5835  0.0709  3.4938
   43A      C4'  857   7.774   6.624   2.172  0.1473 -0.4492  0.9002
   43A      H4'  858   7.861   6.635   2.236  1.3177 -1.7108 -0.3997
   43A      O4'  859   7.665   6.715   2.190 -0.4831 -0.0605 -0.0560
   43A      C1'  860   7.552   6.642   2.239  0.5462 -0.1311 -0.7026
   43A      H1'  861   7.507   6.690   2.326 -1.9503 -0.9303 -1.4835
   43A       N9  862   7.447   6.629   2.137 -0.0478  0.1133  0.7074
   43A       C8  863   7.451   6.563   2.018 -0.2215  0.2505  0.2968
   43A       H8  864   7.533   6.506   1.978 -0.8161  0.8045 -1.8766
   43A       N7  865   7.344   6.578   1.941  0.1985  0.2141 -0.6565
   43A       C5  866   7.267   6.665   2.023  0.8528  0.2760  0.8324
   43A       C6  867   7.140   6.720   2.012  0.3652 -0.0212 -1.1087
   43A       N6  868   7.051   6.713   1.916  0.5714  0.1334  0.1424
   43A      H61  869   7.064   6.649   1.839 -0.4174 -1.8883  1.5620
   43A      H62  870   6.963   6.760   1.934 -0.2505 -0.4588 -2.0150
   43A       N1  871   7.096   6.805   2.110 -0.2727  0.5769 -0.1244
   43A       C2  872   7.175   6.834   2.214 -0.0180  0.1496  1.0610
   43A       H2  873   7.138   6.904   2.288  2.5847  2.1939  0.5850
   43A       N3  874   7.295   6.784   2.240  0.5312 -0.6425 -0.3341
   43A       C4  875   7.329   6.699   2.139  0.1147  0.1103 -0.4268
   43A      C3'  876   7.731   6.480   2.198  0.0719  0.4828  0.0284
   43A      H3'  877   7.700   6.434   2.105  2.5269 -1.3149  0.0119
   43A      C2'  878   7.605   6.503   2.287 -0.4296 -0.1728 -0.4934
   43A     H2'1  879   7.540   6.416   2.277 -0.9110  0.1788 -0.4589
   43A      O2'  880   7.636   6.515   2.425 -0.1684  0.2930 -0.2127
   43A     HO'2  881   7.558   6.521   2.480  0.2872 -0.4924  0.5477
   43A      O3'  882   7.831   6.396   2.259 -0.0373  0.0250 -0.6267
   44A        P  883   7.812   6.235   2.257  0.5252 -0.1650 -0.2419
   44A      O1P  884   7.933   6.176   2.326 -0.4050  0.8448  0.0571
   44A      O2P  885   7.789   6.198   2.117  0.2995 -0.1313  0.0389
   44A      O5'  886   7.683   6.197   2.343  0.4286  0.2809  0.0126
   44A      C5'  887   7.712   6.133   2.471  0.4057 -0.0611  0.7421
   44A     H5'1  888   7.779   6.201   2.523  1.3841 -0.7447  0.4097
   44A     H5'2  889   7.764   6.039   2.453 -0.0079 -0.4287  1.4514
   44A      C4'  890   7.583   6.107   2.551  0.1954  0.5275 -0.6362
   44A      H4'  891   7.609   6.066   2.649  2.1910 -1.6047 -1.9482
   44A      O4'  892   7.516   6.234   2.564 -0.0173 -0.2204  0.0253
   44A      C1'  893   7.373   6.217   2.542 -0.2106  0.4257  0.1760
   44A      H1'  894   7.324   6.275   2.620  0.3297 -0.1870  0.9997
   44A       N9  895   7.325   6.272   2.418 -0.3479 -0.2939  0.2154
   44A       C8  896   7.351   6.239   2.287 -0.1883 -0.5528 -0.3419
   44A       H8  897   7.444   6.189   2.264  1.0632  1.1933  0.6099
   44A       N7  898   7.277   6.296   2.199  0.2823  0.5937  1.0106
   44A       C5  899   7.176   6.352   2.274 -0.5124  0.2012 -0.8033
   44A       C6  900   7.057   6.418   2.244  0.4541 -0.5758  0.2878
   44A       N6  901   7.002   6.443   2.126 -0.2609 -0.2736  0.3333
   44A      H61  902   7.051   6.410   2.044 -2.7865  0.3526 -1.5503
   44A      H62  903   6.906   6.474   2.126  0.2499  1.4234  0.8486
   44A       N1  904   6.977   6.468   2.341 -0.0601 -1.1200  0.5014
   44A       C2  905   7.012   6.441   2.465 -0.6206  0.0879 -0.2761
   44A       H2  906   6.952   6.489   2.541 -1.3562 -1.2112 -0.0001
   44A       N3  907   7.124   6.380   2.507 -0.3012 -0.8505 -0.5926
   44A       C4  908   7.201   6.337   2.407 -0.1867  0.4363  0.0005
   44A      C3'  909   7.484   6.003   2.491  0.1992  0.1268 -0.0529
   44A      H3'  910   7.493   6.005   2.383 -0.5029  1.1501 -0.1051
   44A      C2'  911   7.352   6.065   2.549  0.4312 -0.2567  0.2918
   44A     H2'1  912   7.269   6.029   2.488  1.6164 -3.4373  0.3836
   44A      O2'  913   7.336   6.035   2.687 -0.2975  0.3765  0.4402
   44A     HO'2  914   7.320   5.942   2.702 -0.0508  0.0449 -1.1753
   44A      O3'  915   7.513   5.878   2.547  0.6083  0.1737  0.0149
   45U        P  916   7.429   5.751   2.503  0.3159 -0.4711  0.1705
   45U      O1P  917   7.512   5.631   2.521  0.2024 -0.7258 -0.1942
   45U      O2P  918   7.375   5.784   2.364 -0.3179  0.1239  0.1927
   45U      O5'  919   7.307   5.737   2.605 -0.7781 -0.7296  0.1445
   45U      C5'  920   7.323   5.688   2.730  0.2451 -0.4883  0.2930
   45U     H5'1  921   7.387   5.757   2.784 -0.0073 -1.1879  1.5564
   45U     H5'2  922   7.374   5.592   2.720  0.2202 -0.6059  1.1679
   45U      C4'  923   7.185   5.672   2.790  0.2956 -0.0124 -0.0643
   45U      H4'  924   7.190   5.643   2.895 -0.8392  1.3433  0.4083
   45U      O4'  925   7.114   5.802   2.785  0.5245 -0.4072  0.5229
   45U      C1'  926   6.984   5.787   2.727  0.4263  0.7011  0.5108
   45U      H1'  927   6.913   5.762   2.806  0.6924  0.4744  0.6791
   45U       N1  928   6.935   5.909   2.653 -0.1602  0.7048 -0.0475
   45U       C6  929   6.967   5.942   2.519 -0.7310  0.0467  0.3129
   45U       H6  930   7.041   5.881   2.470 -1.3814  0.3556 -1.0969
   45U       C5  931   6.911   6.057   2.460 -0.2414  0.8813 -0.9015
   45U       H5  932   6.936   6.092   2.361 -1.8407  1.8805 -1.0004
   45U       C4  933   6.817   6.133   2.529  0.2634 -0.2599 -0.8900
   45U       O4  934   6.750   6.224   2.476  0.7034  0.5438  0.2313
   45U       N3  935   6.797   6.101   2.661  0.0760  0.2645 -0.5332
   45U       H3  936   6.742   6.171   2.709  1.4689  0.6313  0.5975
   45U       C2  937   6.861   6.001   2.731 -0.1360 -0.2053  0.1559
   45U       O2  938   6.851   5.988   2.854  0.3930 -0.4187  0.0374
   45U      C3'  939   7.093   5.570   2.713 -0.4436  0.4446 -0.8029
   45U      H3'  940   7.156   5.497   2.661  1.7670  1.9488 -0.3739
   45U      C2'  941   7.005   5.657   2.635  1.0778 -0.8725  0.6380
   45U     H2'1  942   7.054   5.691   2.544 -0.7765  1.0848  0.2907
   45U      O2'  943   6.893   5.583   2.596 -0.2733 -0.7990 -0.6141
   45U     HO'2  944   6.911   5.506   2.651  0.0496 -0.6031 -0.4445
   45U      O3'  945   7.008   5.515   2.806  0.0681  0.8368  0.0063
   46U        P  946   6.987   5.357   2.818  0.0051 -0.4117 -0.0131
   46U      O1P  947   7.116   5.293   2.829  0.7567  0.7368 -0.2039
   46U      O2P  948   6.894   5.325   2.707 -0.0784 -0.0233  0.0679
   46U      O5'  949   6.914   5.332   2.955 -0.3001  0.4930  0.7879
   46U      C5'  950   6.776   5.345   2.960 -0.0689  0.2131  0.5526
   46U     H5'1  951   6.740   5.244   2.977 -0.0429  0.3643  1.5612
   46U     H5'2  952   6.732   5.381   2.866 -0.8588 -0.9720  0.4504
   46U      C4'  953   6.729   5.442   3.068 -0.4908  0.5466  0.3806
   46U      H4'  954   6.761   5.413   3.168 -1.2935  0.3890  0.6045
   46U      O4'  955   6.785   5.567   3.042  0.5551  0.1682  0.0562
   46U      C1'  956   6.685   5.669   3.067 -0.9462 -0.4814  0.0284
   46U      H1'  957   6.734   5.748   3.123  1.5657  0.0938 -2.7301
   46U       N1  958   6.635   5.739   2.947  0.2712  0.0148  0.0467
   46U       C6  959   6.639   5.685   2.817 -0.3678 -0.4059  0.3939
   46U       H6  960   6.691   5.592   2.796  0.5997  0.1813  0.0957
   46U       C5  961   6.580   5.754   2.715 -0.2904  0.0806 -0.5152
   46U       H5  962   6.588   5.707   2.618  0.8890 -2.0715  0.5407
   46U       C4  963   6.522   5.886   2.735  0.5226  0.9611 -0.2941
   46U       O4  964   6.479   5.960   2.646 -0.2584 -0.5829  0.4889
   46U       N3  965   6.519   5.926   2.869 -0.1255 -0.0636  0.8624
   46U       H3  966   6.475   6.015   2.888  0.5163  0.9497 -1.8675
   46U       C2  967   6.593   5.868   2.968 -0.3404  0.0432 -0.3169
   46U       O2  968   6.599   5.928   3.081  0.3798 -0.0148  0.1018
   46U      C3'  969   6.576   5.469   3.072  0.4877 -0.3530  0.5897
   46U      H3'  970   6.548   5.483   2.968 -1.7471 -1.4606  0.9924
   46U      C2'  971   6.573   5.605   3.139 -0.7673 -0.4443 -0.4367
   46U     H2'1  972   6.485   5.665   3.118  0.5383  2.2913  1.3324
   46U      O2'  973   6.606   5.611   3.275  0.3288  0.1295  0.7265
   46U     HO'2  974   6.650   5.690   3.307  0.4480  0.2775  0.1988
   46U      O3'  975   6.500   5.362   3.132  0.5094 -0.0424 -0.0757
   47A        P  976   6.336   5.370   3.119 -0.0914 -0.2832 -0.1260
   47A      O1P  977   6.284   5.256   3.194 -0.4497  0.2280 -0.0228
   47A      O2P  978   6.298   5.377   2.977 -0.2064 -0.2484  0.2414
   47A      O5'  979   6.278   5.504   3.190  0.0428  0.0547  0.3856
   47A      C5'  980   6.276   5.538   3.331  0.2317  0.3240 -0.6785
   47A     H5'1  981   6.381   5.541   3.362  0.2513  0.1485 -0.7230
   47A     H5'2  982   6.226   5.458   3.386 -1.0140 -0.2959 -2.6083
   47A      C4'  983   6.215   5.676   3.363 -0.4324  0.2998 -0.0576
   47A      H4'  984   6.198   5.690   3.470  1.5982 -0.1807  0.3654
   47A      O4'  985   6.286   5.786   3.301 -0.1233  0.3152 -0.1060
   47A      C1'  986   6.190   5.879   3.251 -0.0765  0.0399 -0.5217
   47A      H1'  987   6.218   5.976   3.291  4.1870 -1.7678  1.5835
   47A       N9  988   6.210   5.882   3.104  0.6316  0.4087  0.2519
   47A       C8  989   6.235   5.785   3.013  0.6303  0.4337 -0.5800
   47A       H8  990   6.265   5.685   3.040 -3.5187 -0.5122  1.2996
   47A       N7  991   6.219   5.824   2.893 -0.1445 -0.2449 -0.2262
   47A       C5  992   6.184   5.955   2.903 -0.0244 -0.1122  0.3425
   47A       C6  993   6.161   6.053   2.804 -0.8475  0.0441 -0.0596
   47A       N6  994   6.164   6.026   2.671 -0.0175  0.2975 -0.0047
   47A      H61  995   6.165   5.930   2.639 -2.9493  0.3870 -0.6574
   47A      H62  996   6.149   6.103   2.607  0.2839  0.6112  0.2995
   47A       N1  997   6.130   6.178   2.841  0.3864  0.7187 -0.1964
   47A       C2  998   6.117   6.201   2.971  0.0749 -0.1553  0.2991
   47A       H2  999   6.078   6.299   2.997  0.2349 -0.5459  2.0706
   47A       N3 1000   6.140   6.114   3.075  0.5805 -0.0974  0.4147
   47A       C4 1001   6.179   5.996   3.033  0.6184  0.1973 -0.4128
   47A      C3' 1002   6.070   5.682   3.306  0.2354 -0.1557  0.4534
   47A      H3' 1003   6.070   5.613   3.221  0.0565  0.7509 -0.2955
   47A      C2' 1004   6.051   5.838   3.286 -0.3607 -0.6373  0.6015
   47A     H2'1 1005   5.986   5.871   3.205  2.2342  0.4902 -1.1582
   47A      O2' 1006   6.011   5.893   3.411 -0.6355  0.1805  0.6310
   47A     HO'2 1007   5.961   5.818   3.442  1.1220 -1.6310 -0.6454
   47A      O3' 1008   5.975   5.641   3.407 -0.5896  0.7295  0.2663
   48U        P 1009   5.858   5.534   3.369 -0.3230 -0.2027 -0.3881
   48U      O1P 1010   5.793   5.488   3.500 -0.0365 -0.4125  0.1823
   48U      O2P 1011   5.912   5.433   3.270  0.0775 -0.1748  0.6259
   48U      O5' 1012   5.757   5.634   3.296  0.0789  0.1481 -0.5157
   48U      C5' 1013   5.693   5.737   3.370  0.2944 -0.2842  0.6838
   48U     H5'1 1014   5.771   5.778   3.434  0.0070  1.0684  0.2097
   48U     H5'2 1015   5.606   5.686   3.410  0.5564 -0.2194  1.3465
   48U      C4' 1016   5.647   5.860   3.289 -0.2181  0.2972  0.1703
   48U      H4' 1017   5.603   5.931   3.359  0.1412  1.0792 -0.3850
   48U      O4' 1018   5.757   5.919   3.223  0.7233  0.2547  0.1342
   48U      C1' 1019   5.706   5.983   3.106 -0.0631 -0.5770 -0.8673
   48U      H1' 1020   5.727   6.089   3.122  1.5606 -0.8090 -1.3174
   48U       N1 1021   5.784   5.937   2.983  0.1934  0.0105 -0.3160
   48U       C6 1022   5.813   5.802   2.965  0.0049 -0.3949  0.3439
   48U       H6 1023   5.801   5.734   3.048 -1.5294 -0.8225 -0.1944
   48U       C5 1024   5.868   5.768   2.844 -0.3066 -0.0331  0.2180
   48U       H5 1025   5.909   5.671   2.820  2.3113  0.7759  0.9924
   48U       C4 1026   5.888   5.866   2.733 -0.0169  0.1434  0.1327
   48U       O4 1027   5.930   5.845   2.621  0.1371 -0.4376 -0.0601
   48U       N3 1028   5.843   5.994   2.762 -0.7862  0.4177 -0.1477
   48U       H3 1029   5.825   6.057   2.685 -0.8126  0.2572 -0.2726
   48U       C2 1030   5.802   6.038   2.887  0.2350 -0.2437  0.1120
   48U       O2 1031   5.762   6.155   2.897 -0.0543  0.0469 -0.0738
   48U      C3' 1032   5.544   5.833   3.183 -0.8654  0.2942  0.1287
   48U      H3' 1033   5.582   5.753   3.120  0.1048  0.8733 -0.0328
   48U      C2' 1034   5.556   5.960   3.094 -0.6330  0.1448 -0.0749
   48U     H2'1 1035   5.518   5.947   2.993 -0.3828 -1.4387  0.0138
   48U      O2' 1036   5.498   6.073   3.158  0.8419 -0.0645 -0.0954
   48U     HO'2 1037   5.432   6.103   3.095  0.8009 -0.3345 -0.1819
   48U      O3' 1038   5.417   5.820   3.240  0.3542 -0.2005  0.2645
   49C        P 1039   5.287   5.757   3.170  0.1943  0.0818  0.3657
   49C      O1P 1040   5.174   5.776   3.269  0.5965  0.3453 -0.0547
   49C      O2P 1041   5.324   5.618   3.134  0.7758  0.0835  0.2340
   49C      O5' 1042   5.259   5.835   3.040  0.2729  0.5646 -0.2934
   49C      C5' 1043   5.194   5.961   3.039 -0.5172 -0.5031  0.2694
   49C     H5'1 1044   5.247   6.024   3.111 -0.1549 -1.2346  0.6497
   49C     H5'2 1045   5.094   5.953   3.082 -0.3438  2.2054  1.4132
   49C      C4' 1046   5.202   6.041   2.909  0.4941  0.0017  0.1923
   49C      H4' 1047   5.138   6.129   2.917 -3.2448 -2.3933 -0.7930
   49C      O4' 1048   5.338   6.072   2.875  0.1790 -0.1007 -0.0305
   49C      C1' 1049   5.350   6.088   2.731  0.5929  0.1117 -0.4653
   49C      H1' 1050   5.355   6.193   2.701  1.7803 -0.4563 -2.4453
   49C       N1 1051   5.453   6.005   2.672  0.1711  0.4593 -0.1810
   49C       C6 1052   5.493   5.884   2.728  0.2169 -0.2320 -0.1342
   49C       H6 1053   5.459   5.856   2.827  1.6780  1.5573  0.9403
   49C       C5 1054   5.564   5.794   2.652  0.0041 -1.1473  0.1273
   49C       H5 1055   5.578   5.694   2.690  0.1890 -1.2025 -0.0776
   49C       C4 1056   5.608   5.839   2.520  0.0911 -0.6032 -0.2209
   49C       N4 1057   5.688   5.768   2.448  0.3155  0.2485  0.1249
   49C      H41 1058   5.743   5.701   2.499 -2.1672 -0.7237  1.7545
   49C      H42 1059   5.719   5.809   2.361  0.8174  1.3912  0.8196
   49C       N3 1060   5.579   5.958   2.470 -0.1358 -0.5292  0.1333
   49C       C2 1061   5.500   6.041   2.544  0.0077 -0.1579  0.1334
   49C       O2 1062   5.477   6.148   2.487  0.2712  0.1347  0.2047
   49C      C3' 1063   5.146   5.962   2.790 -0.3662 -0.2781 -0.4873
   49C      H3' 1064   5.177   5.859   2.803 -1.3797 -0.5234  0.0663
   49C      C2' 1065   5.218   6.042   2.672  0.9575 -0.2959  0.0360
   49C     H2'1 1066   5.229   5.973   2.588  1.9213  1.1037 -1.0407
   49C      O2' 1067   5.152   6.166   2.626  0.3735 -0.3547  0.2588
   49C     HO'2 1068   5.136   6.157   2.532 -2.2820 -2.8895  0.7918
   49C      O3' 1069   5.007   5.974   2.792 -0.0916 -0.2601  0.4693
   50U        P 1070   4.900   5.898   2.697  0.3870 -0.3556  0.2495
   50U      O1P 1071   4.766   5.942   2.738  0.1996 -0.2566 -0.4858
   50U      O2P 1072   4.935   5.750   2.701 -0.3890 -0.3803  0.3425
   50U      O5' 1073   4.923   5.948   2.547 -0.0506 -0.6259  0.5917
   50U      C5' 1074   4.855   6.066   2.502 -0.0133  0.3622 -0.0996
   50U     H5'1 1075   4.886   6.145   2.570  0.3135 -0.2948  0.5291
   50U     H5'2 1076   4.747   6.050   2.497 -0.6312  3.3453  1.4516
   50U      C4' 1077   4.897   6.103   2.357 -0.1191 -0.2055 -0.4215
   50U      H4' 1078   4.853   6.202   2.341  1.3536  0.6667  0.6428
   50U      O4' 1079   5.042   6.112   2.345  0.1152  0.2031  0.0995
   50U      C1' 1080   5.083   6.090   2.212 -0.4662  0.2472 -0.8640
   50U      H1' 1081   5.141   6.166   2.160 -1.4516 -0.8261 -3.7559
   50U       N1 1082   5.175   5.973   2.211  0.0547  0.0546  0.5967
   50U       C6 1083   5.196   5.879   2.314  0.6352 -0.1966 -0.7493
   50U       H6 1084   5.139   5.882   2.406  0.6785 -0.2902 -0.7189
   50U       C5 1085   5.290   5.780   2.305  0.2502 -0.0317  0.5210
   50U       H5 1086   5.312   5.716   2.389 -0.2466  1.0014  1.4563
   50U       C4 1087   5.383   5.780   2.200  0.6749 -0.3039  0.1658
   50U       O4 1088   5.489   5.715   2.196  0.0251 -0.0757 -0.0349
   50U       N3 1089   5.352   5.864   2.095 -0.3628 -0.8115 -0.0415
   50U       H3 1090   5.413   5.864   2.015  1.1891  0.6019  1.0788
   50U       C2 1091   5.251   5.955   2.096 -0.5450 -0.6812 -0.0943
   50U       O2 1092   5.240   6.029   1.993  0.0136 -0.5466 -0.2595
   50U      C3' 1093   4.856   6.011   2.248  0.5066  0.6363 -0.0128
   50U      H3' 1094   4.879   5.913   2.288 -1.0760 -0.0105 -0.6105
   50U      C2' 1095   4.955   6.054   2.137  0.8515 -0.1872  0.0059
   50U     H2'1 1096   4.960   5.973   2.064 -0.8146 -0.9715  0.7032
   50U      O2' 1097   4.908   6.171   2.071 -0.3706  0.6473  0.8014
   50U     HO'2 1098   4.813   6.162   2.060 -0.1491 -0.2762 -0.5969
   50U      O3' 1099   4.720   6.031   2.205 -0.7019  0.1433 -0.3873
   51A        P 1100   4.617   5.909   2.178 -0.3280  0.0355  0.2078
   51A      O1P 1101   4.486   5.972   2.148 -0.2733 -0.2266 -0.4234
   51A      O2P 1102   4.629   5.809   2.286  0.1715 -0.5692  0.4287
   51A      O5' 1103   4.674   5.841   2.048 -0.1821 -0.7279 -0.1522
   51A      C5' 1104   4.668   5.911   1.926 -0.4024 -0.2614  0.1247
   51A     H5'1 1105   4.703   6.013   1.943 -0.4536 -0.3639  0.8719
   51A     H5'2 1106   4.567   5.920   1.888 -0.2298  0.3999 -0.1889
   51A      C4' 1107   4.758   5.848   1.815  0.2554 -0.7553 -0.4440
   51A      H4' 1108   4.731   5.902   1.724  0.7062  0.2963  0.0347
   51A      O4' 1109   4.893   5.874   1.841 -0.0249 -0.1642  0.2956
   51A      C1' 1110   4.973   5.783   1.760  0.4307 -0.7848  0.0397
   51A      H1' 1111   5.023   5.825   1.672  1.1720 -0.3065  0.6782
   51A       N9 1112   5.066   5.705   1.834 -0.0645 -0.4619 -0.6872
   51A       C8 1113   5.048   5.670   1.964  0.6240  0.3925 -0.3377
   51A       H8 1114   4.961   5.680   2.027 -0.4406 -1.5905 -1.3866
   51A       N7 1115   5.148   5.596   2.012  0.6822  0.3463 -0.5770
   51A       C5 1116   5.248   5.609   1.908  0.6160  0.4137  0.2659
   51A       C6 1117   5.382   5.566   1.897 -0.1395  0.6335  0.1773
   51A       N6 1118   5.455   5.504   1.990  0.9555 -0.3661 -0.0761
   51A      H61 1119   5.407   5.463   2.068 -1.0103  0.9738 -0.4963
   51A      H62 1120   5.550   5.476   1.969  1.2774  0.2251  0.5516
   51A       N1 1121   5.450   5.588   1.785  0.0080  0.4819 -0.2832
   51A       C2 1122   5.388   5.656   1.686  0.4776  0.4942 -0.1312
   51A       H2 1123   5.444   5.668   1.595  0.0865 -1.7933 -0.7311
   51A       N3 1124   5.261   5.700   1.680 -0.2612 -0.6338 -0.4332
   51A       C4 1125   5.198   5.674   1.799 -0.0472  0.0872 -0.0537
   51A      C3' 1126   4.743   5.700   1.782  0.8832 -0.0697 -0.0715
   51A      H3' 1127   4.758   5.637   1.869  2.1417  1.5417  0.9256
   51A      C2' 1128   4.864   5.692   1.695 -0.5394 -0.4385  0.6082
   51A     H2'1 1129   4.917   5.597   1.697  0.1009 -0.1063  3.0735
   51A      O2' 1130   4.835   5.745   1.571 -0.5193  0.6541  0.3943
   51A     HO'2 1131   4.743   5.730   1.552 -0.0398 -2.1590 -0.1532
   51A      O3' 1132   4.623   5.658   1.705  0.0709 -0.0025 -0.1490
   52U        P 1133   4.587   5.506   1.692 -0.0162 -0.3395 -0.1343
   52U      O1P 1134   4.467   5.496   1.609 -0.2430  0.5150 -1.2088
   52U      O2P 1135   4.588   5.451   1.824 -0.2895 -0.1546  0.1328
   52U      O5' 1136   4.705   5.447   1.610  0.8793 -0.0692 -0.2108
   52U      C5' 1137   4.707   5.454   1.470  0.3062  0.2693  0.1572
   52U     H5'1 1138   4.683   5.555   1.435  1.0872  1.0838  1.8383
   52U     H5'2 1139   4.627   5.387   1.438  0.1145  0.5267  0.0883
   52U      C4' 1140   4.840   5.413   1.409 -0.3973 -0.3307 -0.3485
   52U      H4' 1141   4.841   5.437   1.303  1.4564  3.7007  0.3880
   52U      O4' 1142   4.959   5.473   1.474  0.6037  0.5343 -0.4706
   52U      C1' 1143   5.068   5.386   1.479 -0.0576 -0.0486 -0.4142
   52U      H1' 1144   5.155   5.429   1.429  1.7341 -1.7948  1.0199
   52U       N1 1145   5.113   5.360   1.621 -0.1172  0.1419 -0.4099
   52U       C6 1146   5.029   5.360   1.730  0.3329 -0.0874  0.2472
   52U       H6 1147   4.924   5.385   1.726  0.0863 -0.9432  0.9634
   52U       C5 1148   5.075   5.328   1.852  0.2229  0.7700 -0.8155
   52U       H5 1149   5.008   5.326   1.937  0.3831  2.5268 -0.6108
   52U       C4 1150   5.212   5.290   1.879 -0.3485  0.5487 -0.0762
   52U       O4 1151   5.262   5.254   1.985 -0.1860  0.1036  0.2230
   52U       N3 1152   5.291   5.282   1.765 -0.4359 -0.4772  0.1048
   52U       H3 1153   5.390   5.272   1.783 -0.5735 -0.3692  0.9732
   52U       C2 1154   5.252   5.319   1.640 -0.0297 -0.2534 -0.4969
   52U       O2 1155   5.338   5.324   1.553 -0.2160  0.3509 -0.0163
   52U      C3' 1156   4.865   5.268   1.427  0.6827 -0.5527  0.2576
   52U      H3' 1157   4.842   5.242   1.531 -0.0226 -0.9046  0.0230
   52U      C2' 1158   5.021   5.263   1.408  0.1459  0.4147 -0.1262
   52U     H2'1 1159   5.068   5.183   1.464  1.2225  0.7667 -0.4976
   52U      O2' 1160   5.055   5.258   1.276 -0.3084 -0.1502 -0.4674
   52U     HO'2 1161   5.017   5.181   1.232 -0.5948 -0.1937 -0.1470
   52U      O3' 1162   4.785   5.184   1.339 -0.6934  0.2708 -0.2582
   53U        P 1163   4.734   5.048   1.405  0.2555 -0.0277  0.0835
   53U      O1P 1164   4.625   5.007   1.307  0.0352  0.4216  0.1035
   53U      O2P 1165   4.702   5.064   1.551  0.6267 -0.1461  0.1678
   53U      O5' 1166   4.863   4.952   1.391 -0.1308 -0.4550 -0.3496
   53U      C5' 1167   4.931   4.924   1.267  0.6340 -0.5225  0.6295
   53U     H5'1 1168   4.951   5.018   1.216  0.2010  0.5289  2.3318
   53U     H5'2 1169   4.856   4.873   1.207 -2.5038  2.4566  1.7076
   53U      C4' 1170   5.066   4.843   1.286 -0.0296  0.2154  0.3018
   53U      H4' 1171   5.100   4.812   1.187  0.1655  0.6755  0.2252
   53U      O4' 1172   5.156   4.925   1.356 -0.5041  0.0533 -0.0737
   53U      C1' 1173   5.232   4.836   1.442  0.4894  0.1369  0.2082
   53U      H1' 1174   5.340   4.840   1.428  0.3380 -0.4184 -1.2735
   53U       N1 1175   5.211   4.863   1.590  0.4029 -0.2247 -0.3783
   53U       C6 1176   5.107   4.938   1.635  0.3041 -0.2667 -0.4987
   53U       H6 1177   5.029   4.978   1.572  0.0390  1.9698  1.1000
   53U       C5 1178   5.101   4.972   1.769 -0.2582  0.2769  0.0907
   53U       H5 1179   5.017   5.035   1.795 -0.4112  0.1484 -0.0917
   53U       C4 1180   5.207   4.933   1.860  0.4774 -0.5231 -0.4350
   53U       O4 1181   5.232   4.981   1.972  0.5495  0.5199 -0.3707
   53U       N3 1182   5.302   4.852   1.809 -0.7027  0.2783 -0.4524
   53U       H3 1183   5.373   4.824   1.875  0.0432  1.0701 -0.9068
   53U       C2 1184   5.320   4.825   1.677  0.4839 -0.3057  0.1819
   53U       O2 1185   5.413   4.754   1.645 -0.1602  0.2275  0.1875
   53U      C3' 1186   5.040   4.708   1.370  0.0949 -0.8061 -0.2854
   53U      H3' 1187   4.994   4.731   1.466  2.0917 -2.5676  1.1951
   53U      C2' 1188   5.186   4.693   1.415  0.3288  0.5579  0.1974
   53U     H2'1 1189   5.188   4.624   1.500 -0.6172 -0.8614 -0.8716
   53U      O2' 1190   5.258   4.636   1.313 -0.9727  0.0070  0.4950
   53U     HO'2 1191   5.201   4.584   1.256 -1.0116  1.2804 -0.6852
   53U      O3' 1192   4.997   4.598   1.301 -0.0281  1.0246 -0.9277
   54C        P 1193   4.940   4.463   1.367  0.0029 -0.2886  0.3190
   54C      O1P 1194   4.898   4.366   1.266 -0.1333  0.2316 -0.3724
   54C      O2P 1195   4.842   4.513   1.467 -0.3498 -0.0132 -0.2976
   54C      O5' 1196   5.063   4.402   1.444  0.3045 -0.2490  0.7654
   54C      C5' 1197   5.165   4.336   1.371  0.1564  0.3733  0.6528
   54C     H5'1 1198   5.211   4.389   1.287  2.3052  0.2871  1.7048
   54C     H5'2 1199   5.118   4.256   1.313  1.2210  0.1386  0.0694
   54C      C4' 1200   5.285   4.292   1.459  0.1754  1.1949 -0.5034
   54C      H4' 1201   5.353   4.249   1.385 -0.9117  1.2659 -1.5816
   54C      O4' 1202   5.341   4.402   1.519 -0.4409  0.4606  0.3661
   54C      C1' 1203   5.388   4.363   1.651 -0.0012 -0.2496  1.3054
   54C      H1' 1204   5.494   4.385   1.647  0.4259 -2.2460  0.7540
   54C       N1 1205   5.323   4.423   1.771 -0.0201  0.3510  0.0182
   54C       C6 1206   5.200   4.482   1.758  0.5252  0.3105  0.0989
   54C       H6 1207   5.159   4.489   1.658 -0.4796  2.8824  0.6150
   54C       C5 1208   5.152   4.556   1.861 -0.9691  0.2087 -0.0255
   54C       H5 1209   5.065   4.616   1.841 -0.4343  0.7946 -0.6972
   54C       C4 1210   5.224   4.562   1.979  0.5237 -0.3456  0.4996
   54C       N4 1211   5.189   4.653   2.068 -0.0608  0.1310  0.7612
   54C      H41 1212   5.107   4.711   2.060  0.9682  1.9588  2.7037
   54C      H42 1213   5.253   4.651   2.146  1.7889  0.0933 -0.6924
   54C       N3 1214   5.342   4.507   1.997  0.3947 -0.6172  0.0813
   54C       C2 1215   5.395   4.441   1.892  0.1215  0.0974 -0.0905
   54C       O2 1216   5.513   4.401   1.905  0.1255 -0.8753 -0.4605
   54C      C3' 1217   5.256   4.182   1.571 -0.3624 -0.5914 -0.0921
   54C      H3' 1218   5.165   4.199   1.629  1.8234 -0.3897  3.5753
   54C      C2' 1219   5.371   4.211   1.675 -0.4410  0.3079  0.9538
   54C     H2'1 1220   5.341   4.188   1.777 -0.9237 -1.5018  0.4388
   54C      O2' 1221   5.499   4.160   1.644  0.4138 -0.1213 -0.2643
   54C     HO'2 1222   5.509   4.151   1.549  2.0524 -0.2684 -0.1100
   54C      O3' 1223   5.261   4.053   1.517 -0.3621 -0.0539  0.6701
   55C        P 1224   5.177   3.937   1.588 -0.0416 -0.0306  0.5831
   55C      O1P 1225   5.201   3.806   1.521 -0.2256 -0.5291  0.3501
   55C      O2P 1226   5.037   3.980   1.599 -0.7115 -0.2610 -0.2104
   55C      O5' 1227   5.228   3.921   1.733 -0.6721 -0.0251  0.1089
   55C      C5' 1228   5.353   3.848   1.766  0.2498 -0.0193 -0.4842
   55C     H5'1 1229   5.431   3.902   1.712  1.3173 -0.2819  0.7225
   55C     H5'2 1230   5.341   3.746   1.727  0.1584 -0.7570  1.3724
   55C      C4' 1231   5.391   3.849   1.917  0.8507 -0.1467 -0.2219
   55C      H4' 1232   5.467   3.771   1.917  0.1052 -0.8891  0.2310
   55C      O4' 1233   5.438   3.975   1.969  0.1702  0.8499 -0.2663
   55C      C1' 1234   5.415   3.975   2.107  0.5299 -0.1104 -0.2033
   55C      H1' 1235   5.505   3.999   2.165 -0.3026  0.5746  0.8471
   55C       N1 1236   5.310   4.073   2.147  0.6799  0.5569  0.0093
   55C       C6 1237   5.223   4.130   2.056  0.1068  0.0114  0.4872
   55C       H6 1238   5.208   4.088   1.958 -1.1030  0.5223  0.4311
   55C       C5 1239   5.153   4.240   2.087  0.0267 -0.2763 -0.0953
   55C       H5 1240   5.094   4.290   2.012  2.0156  3.0618  0.3803
   55C       C4 1241   5.158   4.288   2.222 -0.0046 -0.6022  0.3341
   55C       N4 1242   5.092   4.389   2.258 -0.3457 -0.0285 -0.5969
   55C      H41 1243   5.021   4.439   2.206 -1.7249  0.2825  1.4535
   55C      H42 1244   5.107   4.417   2.354 -0.4055  0.9258 -0.8490
   55C       N3 1245   5.229   4.231   2.318  0.2706 -0.4426 -0.2324
   55C       C2 1246   5.306   4.124   2.281  0.5466 -0.4246 -0.4305
   55C       O2 1247   5.371   4.070   2.371 -0.1332 -0.1235 -0.1906
   55C      C3' 1248   5.279   3.802   2.017 -0.6403 -0.4462  0.5597
   55C      H3' 1249   5.194   3.868   2.003  1.7248  2.5989 -0.6514
   55C      C2' 1250   5.357   3.840   2.144  0.1228 -0.6882  0.5658
   55C     H2'1 1251   5.295   3.834   2.235  0.6358 -0.9229  0.9040
   55C      O2' 1252   5.463   3.754   2.165 -0.2488  0.7452  0.3763
   55C     HO'2 1253   5.453   3.671   2.117 -0.8660 -0.3662  2.3385
   55C      O3' 1254   5.264   3.666   1.998  0.1231  0.5766 -0.7883
   56G        P 1255   5.125   3.598   2.027 -0.0845  0.1683  0.1663
   56G      O1P 1256   5.141   3.463   1.975  0.5774  0.2989  0.0543
   56G      O2P 1257   5.002   3.677   1.983 -0.2110 -0.1243  0.5244
   56G      O5' 1258   5.113   3.582   2.185  0.4641  0.1784 -0.0889
   56G      C5' 1259   5.205   3.495   2.254  0.7420  0.5587 -0.3137
   56G     H5'1 1260   5.305   3.506   2.213  0.4660 -2.1202 -1.9517
   56G     H5'2 1261   5.171   3.392   2.243 -1.0755  1.1988 -1.0409
   56G      C4' 1262   5.213   3.537   2.397 -0.4042  0.2974 -0.2257
   56G      H4' 1263   5.289   3.476   2.446 -0.5139 -0.5678 -1.1019
   56G      O4' 1264   5.250   3.674   2.426  0.0304 -0.0390 -0.8079
   56G      C1' 1265   5.166   3.726   2.535  0.1638  0.4166  0.1818
   56G      H1' 1266   5.224   3.759   2.621 -1.5207  0.7454  1.2414
   56G       N9 1267   5.079   3.837   2.488 -0.6879 -0.0912 -1.0880
   56G       C8 1268   5.035   3.862   2.361 -0.0216  0.1024 -0.0424
   56G       H8 1269   5.052   3.791   2.281  2.2603 -1.8736  2.0228
   56G       N7 1270   4.974   3.976   2.344 -0.1155 -0.0341 -0.1108
   56G       C5 1271   4.981   4.037   2.469  0.3862  0.8244  0.2953
   56G       C6 1272   4.928   4.160   2.511 -0.0500  0.3178 -0.9554
   56G       O6 1273   4.866   4.246   2.460  0.5937 -0.1068  0.4400
   56G       N1 1274   4.947   4.182   2.649 -0.1611 -0.3455 -0.0637
   56G       H1 1275   4.916   4.273   2.682 -1.1989 -0.1050 -1.5715
   56G       C2 1276   5.005   4.090   2.731 -0.0548  0.4090  0.2913
   56G       N2 1277   5.008   4.118   2.857 -0.8757  0.1569 -0.0184
   56G      H21 1278   4.968   4.203   2.896 -0.5255 -0.3269  1.4808
   56G      H22 1279   5.035   4.044   2.921  0.0126 -1.2121 -1.8912
   56G       N3 1280   5.050   3.974   2.690  0.1333 -0.8559  0.8244
   56G       C4 1281   5.034   3.953   2.558 -0.5479  1.0524 -0.2985
   56G      C3' 1282   5.083   3.521   2.455  0.3572 -0.2280  0.3678
   56G      H3' 1283   5.006   3.563   2.390 -0.9203  1.3143  2.7304
   56G      C2' 1284   5.081   3.608   2.586 -0.4811  0.4184  0.2672
   56G     H2'1 1285   4.984   3.652   2.609  0.3013  2.7242 -0.5569
   56G      O2' 1286   5.138   3.548   2.696 -0.1671  0.1283  0.0878
   56G     HO'2 1287   5.176   3.468   2.657 -0.0863  0.8817 -1.4576
   56G      O3' 1288   5.042   3.388   2.482 -0.3083  0.1084  0.5393
   57U        P 1289   4.889   3.337   2.490  0.0070 -0.5041  0.4562
   57U      O1P 1290   4.890   3.194   2.521  0.1393  0.5244 -0.1312
   57U      O2P 1291   4.822   3.384   2.363  1.1173 -0.1552 -0.1253
   57U      O5' 1292   4.823   3.421   2.616 -0.1830 -0.0450  0.0685
   57U      C5' 1293   4.835   3.375   2.750 -0.0482 -0.3461 -0.0560
   57U     H5'1 1294   4.941   3.353   2.768  0.8310  1.2280 -2.7159
   57U     H5'2 1295   4.782   3.285   2.780 -1.2430 -0.1709 -1.5516
   57U      C4' 1296   4.792   3.484   2.840 -0.3988  0.5221  0.0857
   57U      H4' 1297   4.812   3.450   2.942  0.7427 -0.1813 -0.3548
   57U      O4' 1298   4.850   3.606   2.817 -0.1001 -0.2103  0.2974
   57U      C1' 1299   4.763   3.712   2.845  0.6366  0.1999 -0.3167
   57U      H1' 1300   4.819   3.775   2.914  1.1725 -1.4962  0.8495
   57U       N1 1301   4.719   3.795   2.730  0.0126  0.0728 -0.4444
   57U       C6 1302   4.721   3.748   2.602  0.0055  0.1449 -0.1738
   57U       H6 1303   4.742   3.643   2.585 -0.9671  0.0855 -1.1405
   57U       C5 1304   4.688   3.823   2.489 -0.2135  0.0677 -0.1343
   57U       H5 1305   4.689   3.774   2.393  0.7390  1.1268 -0.6892
   57U       C4 1306   4.664   3.967   2.509  0.3203  0.1014 -0.9357
   57U       O4 1307   4.641   4.055   2.428  0.3038  0.0819  0.2898
   57U       N3 1308   4.673   4.007   2.639 -0.1054  0.1272 -0.6619
   57U       H3 1309   4.649   4.103   2.658 -1.0280 -0.4061  1.1921
   57U       C2 1310   4.695   3.933   2.753 -0.6541  1.0771 -0.3300
   57U       O2 1311   4.706   3.983   2.867 -0.2641 -0.0434  0.6130
   57U      C3' 1312   4.642   3.516   2.839 -0.1217  0.4908  0.0423
   57U      H3' 1313   4.603   3.524   2.738  1.6194 -2.8355 -1.0578
   57U      C2' 1314   4.648   3.648   2.919  0.3712  0.0154  0.5745
   57U     H2'1 1315   4.563   3.713   2.896  0.5128 -0.2482 -0.7681
   57U      O2' 1316   4.672   3.637   3.054  0.1281 -0.3857 -0.7950
   57U     HO'2 1317   4.684   3.544   3.076 -0.2870 -0.3405 -0.3366
   57U      O3' 1318   4.566   3.409   2.902 -0.4341 -0.8906  0.0373
   58A        P 1319   4.401   3.423   2.917  0.1495  0.0121  0.0637
   58A      O1P 1320   4.366   3.330   3.029 -0.2036 -0.1769 -0.5601
   58A      O2P 1321   4.342   3.406   2.783 -0.4271  0.1588  0.1348
   58A      O5' 1322   4.368   3.570   2.961  0.4666 -0.6765 -0.5102
   58A      C5' 1323   4.345   3.612   3.091 -0.2300 -0.3866  0.0147
   58A     H5'1 1324   4.435   3.609   3.152 -1.6491  0.5735  2.2704
   58A     H5'2 1325   4.286   3.535   3.141  2.5220 -1.7454  1.3532
   58A      C4' 1326   4.257   3.744   3.097 -0.8748 -0.3724 -0.0964
   58A      H4' 1327   4.216   3.741   3.198  1.6681 -0.9961  1.0067
   58A      O4' 1328   4.329   3.861   3.081 -0.0598 -0.0747 -0.1099
   58A      C1' 1329   4.245   3.951   3.002 -0.0545  0.5019  0.1666
   58A      H1' 1330   4.250   4.051   3.045  1.8152  1.7435 -2.6326
   58A       N9 1331   4.294   3.954   2.861 -0.2450 -1.1775 -0.1916
   58A       C8 1332   4.341   3.859   2.771  0.0425 -0.1401  0.4631
   58A       H8 1333   4.369   3.759   2.800 -0.5237 -0.0343  1.4240
   58A       N7 1334   4.360   3.898   2.648  0.0240 -0.0445 -0.1285
   58A       C5 1335   4.313   4.033   2.650  0.0423  0.3748  0.1936
   58A       C6 1336   4.309   4.140   2.554 -0.0291  0.1448  0.4825
   58A       N6 1337   4.351   4.132   2.425  0.2257 -0.8883  0.1276
   58A      H61 1338   4.390   4.044   2.395  1.2027 -0.6551  0.6860
   58A      H62 1339   4.328   4.199   2.353  1.7180 -0.3912  0.0832
   58A       N1 1340   4.250   4.251   2.580  0.0314 -0.6182 -0.1708
   58A       C2 1341   4.203   4.261   2.698 -0.5815  0.3324  0.0970
   58A       H2 1342   4.158   4.357   2.720 -2.4405 -0.5549  0.3280
   58A       N3 1343   4.202   4.179   2.803  0.3210 -0.1887 -0.1122
   58A       C4 1344   4.263   4.060   2.774  0.0823 -0.1999 -0.2275
   58A      C3' 1345   4.136   3.741   3.005 -0.6264  0.7370 -0.0687
   58A      H3' 1346   4.147   3.700   2.905  1.3433 -1.2728  0.8744
   58A      C2' 1347   4.102   3.889   3.002  1.0083 -0.3428  0.2100
   58A     H2'1 1348   4.050   3.919   2.911  3.5179 -0.4580 -1.3823
   58A      O2' 1349   4.044   3.946   3.120 -0.2891 -0.8317 -0.9957
   58A     HO'2 1350   3.996   3.876   3.166 -1.5409  0.0016 -0.9797
   58A      O3' 1351   4.023   3.675   3.068 -0.1825  0.1664  0.5378
   59C        P 1352   3.894   3.640   2.987 -0.3886 -0.0599 -0.2023
   59C      O1P 1353   3.808   3.591   3.086 -0.9146 -0.0586  0.2216
   59C      O2P 1354   3.931   3.540   2.881  0.5875 -0.0952 -0.1638
   59C      O5' 1355   3.826   3.769   2.916  0.9828  0.2733  0.2141
   59C      C5' 1356   3.736   3.851   2.996 -0.5267  0.5419 -0.5438
   59C     H5'1 1357   3.776   3.876   3.094 -1.4762 -1.2543  0.3567
   59C     H5'2 1358   3.641   3.798   2.998 -0.1987 -0.1125  2.6418
   59C      C4' 1359   3.716   3.980   2.922 -0.9341 -0.7885 -0.1803
   59C      H4' 1360   3.666   4.047   2.992 -1.6283  0.0048 -1.4117
   59C      O4' 1361   3.845   4.038   2.875  0.3461 -0.2195  0.1421
   59C      C1' 1362   3.812   4.106   2.759  0.2648 -0.0015  0.1661
   59C      H1' 1363   3.835   4.211   2.777 -1.4678  0.3511  0.5621
   59C       N1 1364   3.891   4.055   2.644  0.5212 -0.6828  0.3765
   59C       C6 1365   3.946   3.931   2.649  0.0584 -0.3970  0.0944
   59C       H6 1366   3.938   3.870   2.737 -0.3684  0.7366  0.8662
   59C       C5 1367   3.990   3.884   2.532  0.7041  0.2352  0.4553
   59C       H5 1368   4.030   3.783   2.531 -0.8685 -0.4132 -1.0384
   59C       C4 1369   4.013   3.975   2.430  0.1618  0.3502  0.6633
   59C       N4 1370   4.085   3.950   2.326  0.8056  0.4775 -0.4371
   59C      H41 1371   4.129   3.860   2.316 -0.9026 -0.4428 -0.1084
   59C      H42 1372   4.125   4.028   2.277  1.3796  0.8319  0.5736
   59C       N3 1373   3.977   4.101   2.430  0.5034  0.2423 -0.3486
   59C       C2 1374   3.912   4.142   2.537 -0.2657  0.4231 -0.4678
   59C       O2 1375   3.863   4.254   2.541  0.1757 -0.2798 -0.1232
   59C      C3' 1376   3.629   3.962   2.800  0.0120  0.5065 -0.3195
   59C      H3' 1377   3.657   3.873   2.744 -1.7333  0.7316 -1.6159
   59C      C2' 1378   3.663   4.089   2.730 -0.8713 -0.0975 -0.1792
   59C     H2'1 1379   3.648   4.077   2.622  2.0599  0.6227 -0.7771
   59C      O2' 1380   3.591   4.197   2.781  0.1596  0.2941 -0.2705
   59C     HO'2 1381   3.508   4.154   2.802  0.6496 -0.8069 -0.5308
   59C      O3' 1382   3.494   3.960   2.829  0.0994  0.3204 -0.3491
   60U        P 1383   3.386   3.929   2.716  0.2642 -0.0960 -0.1341
   60U      O1P 1384   3.259   3.968   2.784  0.4228  0.2082  0.3102
   60U      O2P 1385   3.402   3.783   2.689  0.4060  0.7149  0.1631
   60U      O5' 1386   3.402   4.018   2.580 -0.6887 -0.2021 -0.4656
   60U      C5' 1387   3.336   4.147   2.568  0.3548  0.1267 -0.2603
   60U     H5'1 1388   3.366   4.208   2.654  0.4299 -0.3305  0.0438
   60U     H5'2 1389   3.228   4.138   2.564  0.4029 -1.9869  1.1112
   60U      C4' 1390   3.393   4.221   2.444 -0.4149  0.1353  0.2829
   60U      H4' 1391   3.360   4.325   2.440 -3.0478 -0.5881  1.2775
   60U      O4' 1392   3.536   4.231   2.429 -0.6595  0.3127  0.2358
   60U      C1' 1393   3.574   4.229   2.287 -0.3656  0.0021  0.5746
   60U      H1' 1394   3.633   4.317   2.262 -0.4395 -0.2575 -0.5625
   60U       N1 1395   3.641   4.103   2.251 -0.7964  0.4246 -0.6872
   60U       C6 1396   3.638   3.987   2.331 -0.9569  0.2921 -0.3024
   60U       H6 1397   3.575   3.986   2.419  0.8856 -1.2558  1.0770
   60U       C5 1398   3.698   3.871   2.288 -0.7028  0.9812 -0.2550
   60U       H5 1399   3.672   3.785   2.347 -1.0516  2.4142  1.8022
   60U       C4 1400   3.787   3.865   2.172 -0.4040  0.7093 -0.0368
   60U       O4 1401   3.845   3.767   2.125  0.3950  0.2842 -0.2873
   60U       N3 1402   3.798   3.984   2.106  0.2857 -0.5093 -0.3739
   60U       H3 1403   3.872   3.983   2.037  0.9257 -1.1678  0.3001
   60U       C2 1404   3.738   4.101   2.150  0.4162 -0.5354  0.0902
   60U       O2 1405   3.772   4.205   2.091  0.9355  0.2139 -1.0371
   60U      C3' 1406   3.339   4.170   2.310 -0.7434 -0.3580 -0.0996
   60U      H3' 1407   3.344   4.061   2.313  1.8404 -0.3018 -0.5764
   60U      C2' 1408   3.441   4.230   2.210 -0.3594  0.3484  0.2647
   60U     H2'1 1409   3.442   4.174   2.117  0.3784  0.0700  0.4315
   60U      O2' 1410   3.417   4.361   2.180 -0.4063  0.0430 -0.0581
   60U     HO'2 1411   3.332   4.370   2.137 -0.3741 -2.2836 -0.7486
   60U      O3' 1412   3.206   4.213   2.305 -0.2807 -0.6010 -0.5606
   61U        P 1413   3.120   4.192   2.178  0.1802  0.4777  0.1072
   61U      O1P 1414   3.173   4.294   2.075 -0.4578  0.0959 -0.2772
   61U      O2P 1415   2.976   4.202   2.217  0.0048  0.2110  0.2274
   61U      O5' 1416   3.155   4.041   2.124  0.0186  0.0551 -0.4182
   61U      C5' 1417   3.058   3.964   2.044 -0.2134 -0.0117  0.3330
   61U     H5'1 1418   3.036   4.024   1.956  2.0015 -0.4748 -0.5916
   61U     H5'2 1419   2.973   3.941   2.110 -0.2614  0.2817  0.3717
   61U      C4' 1420   3.129   3.825   2.009 -0.3159 -0.7727 -0.4965
   61U      H4' 1421   3.043   3.766   1.980 -1.9179  0.6319  1.1320
   61U      O4' 1422   3.217   3.836   1.903  0.3455 -0.1887 -0.1313
   61U      C1' 1423   3.353   3.809   1.946  0.1568  0.2678  0.2374
   61U      H1' 1424   3.378   3.710   1.909 -1.9070 -0.7575  1.3478
   61U       N1 1425   3.448   3.905   1.893 -0.0462  0.4008  0.4776
   61U       C6 1426   3.409   4.034   1.869 -0.1174 -0.6414 -0.0350
   61U       H6 1427   3.310   4.064   1.900  0.4375 -0.2661  1.4297
   61U       C5 1428   3.491   4.125   1.818 -0.7844 -0.0211  0.0362
   61U       H5 1429   3.456   4.225   1.800  0.0444  0.6099  1.7431
   61U       C4 1430   3.625   4.084   1.765  0.0255  0.6748 -0.1115
   61U       O4 1431   3.703   4.162   1.714  0.3247 -0.0381  0.1479
   61U       N3 1432   3.656   3.946   1.782  0.5185 -0.0806  0.1285
   61U       H3 1433   3.750   3.912   1.765  0.1526 -1.0424 -0.0484
   61U       C2 1434   3.575   3.862   1.855 -0.5828  0.4038 -1.3889
   61U       O2 1435   3.612   3.746   1.880  0.3091  0.5620 -0.0527
   61U      C3' 1436   3.208   3.760   2.131  0.2525 -0.1380  0.5141
   61U      H3' 1437   3.177   3.807   2.225  2.7062  0.2182  1.2165
   61U      C2' 1438   3.351   3.802   2.099 -0.8063 -0.7641 -0.7747
   61U     H2'1 1439   3.361   3.905   2.130 -2.0759 -1.1689  1.1668
   61U      O2' 1440   3.459   3.728   2.160  0.4128 -0.0103 -0.3329
   61U     HO'2 1441   3.447   3.709   2.254 -0.3710  0.1650 -0.3945
   61U      O3' 1442   3.189   3.614   2.139 -0.4605  0.1233 -0.0423
   61U      H3T 1443   3.135   3.592   2.216  0.6507  0.7111  0.9414
   62G      O5' 1444   4.322   4.836   1.648 -0.2886  0.2910  0.0908
   62G      H5T 1445   4.297   4.751   1.609  0.4382  0.0838  0.0452
   62G      C5' 1446   4.214   4.922   1.652  0.5353  0.4189  0.2236
   62G     H5'1 1447   4.165   4.906   1.556  0.0011  2.8980  0.0146
   62G     H5'2 1448   4.256   5.023   1.652  0.8224  0.3069 -0.4131
   62G      C4' 1449   4.117   4.897   1.768  0.0371  0.0175 -0.3239
   62G      H4' 1450   4.030   4.962   1.762  0.0994  0.5093  2.5281
   62G      O4' 1451   4.075   4.761   1.767  0.5644  0.0875 -0.3302
   62G      C1' 1452   4.019   4.714   1.891 -0.8291  0.3683  0.2426
   62G      H1' 1453   3.911   4.705   1.900 -0.6714 -0.6132  1.4420
   62G       N9 1454   4.074   4.577   1.920 -0.3422 -0.3287  0.2214
   62G       C8 1455   4.184   4.511   1.869  0.2818 -0.1513  0.6713
   62G       H8 1456   4.232   4.558   1.784 -0.3800  1.5400  1.1895
   62G       N7 1457   4.217   4.401   1.924  0.0739 -0.4314 -0.0555
   62G       C5 1458   4.138   4.394   2.034 -0.2078  0.0190 -0.1207
   62G       C6 1459   4.137   4.292   2.140  0.5042  0.0689  0.5747
   62G       O6 1460   4.197   4.187   2.159 -0.8619  0.0294  0.2530
   62G       N1 1461   4.027   4.311   2.224  0.9412 -0.0789 -0.5099
   62G       H1 1462   4.001   4.237   2.287 -0.1007 -0.9827 -1.9453
   62G       C2 1463   3.949   4.421   2.215  0.2390 -0.0743  0.1449
   62G       N2 1464   3.862   4.434   2.310 -0.2417  0.0898 -0.2343
   62G      H21 1465   3.857   4.367   2.386  0.0844  0.1477 -0.1617
   62G      H22 1466   3.789   4.503   2.299  0.6407  0.8056 -1.8944
   62G       N3 1467   3.956   4.520   2.124 -0.1635  0.4376 -0.4441
   62G       C4 1468   4.051   4.503   2.035  0.5219  0.4641 -0.9411
   62G      C3' 1469   4.166   4.917   1.912  0.0192 -0.0117 -0.5896
   62G      H3' 1470   4.268   4.881   1.915  0.4950  1.3762  0.8742
   62G      C2' 1471   4.071   4.819   1.990  0.1154 -0.6277 -0.9287
   62G     H2'1 1472   4.133   4.763   2.059  0.0243  0.4420  0.0532
   62G      O2' 1473   3.953   4.859   2.064  0.0761 -0.3307  0.0483
   62G     HO'2 1474   3.959   4.859   2.160  0.5973 -0.4995  0.0188
   62G      O3' 1475   4.156   5.046   1.950  0.2903  0.2217  0.0019
   63U        P 1476   4.257   5.106   2.048 -0.3628  0.5180  0.0418
   63U      O1P 1477   4.229   5.252   2.047  0.3323  0.6282 -0.8879
   63U      O2P 1478   4.399   5.062   2.020  0.3262 -0.7268  0.8511
   63U      O5' 1479   4.202   5.045   2.182 -0.4823  0.6431 -0.1086
   63U      C5' 1480   4.099   5.112   2.256  0.0697  0.7990  0.4183
   63U     H5'1 1481   4.015   5.129   2.189 -0.6186  1.0939  1.3465
   63U     H5'2 1482   4.141   5.205   2.293  0.4495  1.8667 -2.4594
   63U      C4' 1483   4.053   5.027   2.376 -0.1171  0.5634 -0.1678
   63U      H4' 1484   3.972   5.080   2.425  1.7835  1.3418  2.3742
   63U      O4' 1485   4.006   4.897   2.340 -0.3258  0.7151 -0.3357
   63U      C1' 1486   4.051   4.796   2.440  0.2384  0.2635  0.0000
   63U      H1' 1487   3.966   4.738   2.476  0.5885 -0.3155 -0.0853
   63U       N1 1488   4.150   4.695   2.386 -0.1632  0.2175  0.3870
   63U       C6 1489   4.234   4.722   2.279  0.3927  0.0465 -0.7393
   63U       H6 1490   4.240   4.820   2.234 -1.2426 -0.7258 -2.7755
   63U       C5 1491   4.326   4.632   2.240 -0.0121  0.5044  0.3031
   63U       H5 1492   4.399   4.653   2.164 -0.3873 -1.5648 -0.6990
   63U       C4 1493   4.327   4.499   2.304 -0.6192 -0.3295  0.0180
   63U       O4 1494   4.397   4.403   2.269 -0.0570 -0.6518 -0.0837
   63U       N3 1495   4.238   4.481   2.408  0.9127 -0.1832 -0.0358
   63U       H3 1496   4.249   4.404   2.472  2.7667  0.4329  0.4283
   63U       C2 1497   4.159   4.576   2.454  0.2367  0.7287 -0.1888
   63U       O2 1498   4.086   4.553   2.557 -0.5337 -0.0209 -0.2739
   63U      C3' 1499   4.158   5.005   2.476 -0.3567 -0.5168 -0.3171
   63U      H3' 1500   4.249   4.972   2.427 -1.0107 -0.0420 -1.8917
   63U      C2' 1501   4.103   4.884   2.560  0.3102  0.3352  0.4987
   63U     H2'1 1502   4.181   4.834   2.617 -0.1885  0.3492  1.2054
   63U      O2' 1503   3.990   4.909   2.650  0.3967  0.6006  0.1499
   63U     HO'2 1504   3.979   5.001   2.675  0.6937  0.8023 -0.4373
   63U      O3' 1505   4.174   5.120   2.561 -0.1563  0.4932  0.7756
   64A        P 1506   4.307   5.153   2.648 -0.3548 -0.2922  0.4622
   64A      O1P 1507   4.280   5.279   2.714 -0.9579 -0.2997  0.1190
   64A      O2P 1508   4.426   5.136   2.559 -0.1367 -0.1439 -0.0346
   64A      O5' 1509   4.321   5.031   2.754  0.4840  0.1224  0.0055
   64A      C5' 1510   4.237   5.029   2.873 -0.6793  0.3621  0.4762
   64A     H5'1 1511   4.129   5.044   2.860 -0.8086 -0.3937  0.6380
   64A     H5'2 1512   4.274   5.111   2.935  0.9430 -1.3464  1.8717
   64A      C4' 1513   4.267   4.903   2.949 -0.3544  0.4503  0.3937
   64A      H4' 1514   4.211   4.886   3.041  0.4003 -2.1500  0.4563
   64A      O4' 1515   4.242   4.780   2.879 -0.0473  0.2505  0.2769
   64A      C1' 1516   4.342   4.678   2.918 -0.6968 -0.4019 -0.8694
   64A      H1' 1517   4.285   4.606   2.977 -1.9462  2.5196  1.7623
   64A       N9 1518   4.409   4.632   2.804 -0.2336 -0.7118  0.2142
   64A       C8 1519   4.426   4.689   2.680  0.0616  0.2257  0.2124
   64A       H8 1520   4.404   4.790   2.649 -0.3025  0.1075  0.0758
   64A       N7 1521   4.480   4.608   2.587  0.6234 -0.8476 -1.3343
   64A       C5 1522   4.494   4.485   2.659 -0.1652  0.0253 -0.2363
   64A       C6 1523   4.541   4.357   2.626  0.5012  0.0934 -0.3582
   64A       N6 1524   4.584   4.320   2.505 -0.8410 -0.5065 -0.0013
   64A      H61 1525   4.586   4.387   2.430  1.4522 -1.4261 -0.8467
   64A      H62 1526   4.600   4.227   2.471 -2.6918 -0.2999 -1.5716
   64A       N1 1527   4.547   4.258   2.715  0.4126  0.3752  0.4901
   64A       C2 1528   4.512   4.292   2.837  0.6067 -0.0069  0.5085
   64A       H2 1529   4.530   4.210   2.906 -0.6679 -1.8898 -1.2707
   64A       N3 1530   4.461   4.403   2.884 -0.0780  0.1115 -0.1868
   64A       C4 1531   4.448   4.500   2.790  0.0522 -0.1896 -0.4578
   64A      C3' 1532   4.417   4.884   2.979  0.3439  0.1241 -0.1055
   64A      H3' 1533   4.490   4.902   2.900  1.2326  2.9216  1.2118
   64A      C2' 1534   4.434   4.739   3.016 -0.1748 -0.0497  0.1654
   64A     H2'1 1535   4.537   4.704   3.001 -0.3177 -1.0156  1.3198
   64A      O2' 1536   4.391   4.712   3.150 -0.3451  0.0095 -0.0727
   64A     HO'2 1537   4.421   4.786   3.203 -0.2766 -0.3969  0.4772
   64A      O3' 1538   4.449   4.972   3.083  0.4852  0.1570 -0.3015
   65C        P 1539   4.580   5.063   3.078 -0.0222  0.3612 -0.4127
   65C      O1P 1540   4.560   5.165   3.178 -0.4828 -0.1674 -0.2401
   65C      O2P 1541   4.605   5.097   2.941  0.2725 -0.3480  0.0595
   65C      O5' 1542   4.707   4.967   3.127 -0.0176  0.1409 -0.2666
   65C      C5' 1543   4.706   4.897   3.249 -0.4939 -0.1652  0.4153
   65C     H5'1 1544   4.604   4.869   3.275 -0.6060 -1.0196 -0.8363
   65C     H5'2 1545   4.730   4.967   3.329 -2.5782  2.7121 -1.2730
   65C      C4' 1546   4.799   4.777   3.236  0.2201  0.3784  0.4414
   65C      H4' 1547   4.805   4.721   3.330 -0.5807 -1.8425 -0.7592
   65C      O4' 1548   4.756   4.682   3.141 -0.3490  0.2774 -0.1740
   65C      C1' 1549   4.861   4.600   3.101 -0.4534 -0.6058  0.2289
   65C      H1' 1550   4.855   4.501   3.148  2.6791  0.0170  2.2372
   65C       N1 1551   4.867   4.592   2.955  0.2967 -0.2788 -0.6668
   65C       C6 1552   4.813   4.689   2.876 -0.0399  0.3240 -0.0939
   65C       H6 1553   4.787   4.786   2.916  0.9424  0.8095 -0.5901
   65C       C5 1554   4.805   4.669   2.742 -0.1820 -0.7981 -0.0655
   65C       H5 1555   4.771   4.749   2.678  3.1962  0.8973  0.0126
   65C       C4 1556   4.845   4.544   2.689 -0.3150 -0.1257 -0.5440
   65C       N4 1557   4.833   4.507   2.565  0.2131  0.4449 -0.4078
   65C      H41 1558   4.779   4.562   2.500  1.4279  0.0839 -1.7888
   65C      H42 1559   4.855   4.411   2.541 -1.0276 -0.1852  0.8559
   65C       N3 1560   4.901   4.452   2.763 -0.2061  0.3552 -0.1535
   65C       C2 1561   4.900   4.471   2.896  0.0242  0.3547 -0.7657
   65C       O2 1562   4.929   4.382   2.970  0.3795  0.8305 -0.7073
   65C      C3' 1563   4.942   4.809   3.196 -0.5679  0.6216  0.5645
   65C      H3' 1564   4.943   4.879   3.113  1.3901  0.6395  0.5550
   65C      C2' 1565   4.989   4.672   3.151  0.2039  0.2844 -0.2242
   65C     H2'1 1566   5.054   4.684   3.065 -0.8060  0.4316 -0.9818
   65C      O2' 1567   5.049   4.602   3.262 -0.5466 -0.2713  0.2485
   65C     HO'2 1568   5.142   4.593   3.239  0.1557  5.7216 -0.8718
   65C      O3' 1569   5.019   4.877   3.300  0.6123  0.3378  0.5317
   66G        P 1570   5.164   4.942   3.260  0.0448  0.0881  0.2237
   66G      O1P 1571   5.216   5.000   3.378 -0.2421  0.8582  0.7667
   66G      O2P 1572   5.135   5.035   3.148  0.4040 -0.0423 -0.5217
   66G      O5' 1573   5.268   4.827   3.214  0.1000  0.5943  0.1737
   66G      C5' 1574   5.336   4.746   3.304 -0.3896  0.1968  0.1422
   66G     H5'1 1575   5.280   4.723   3.394  1.3953 -0.6060  1.1009
   66G     H5'2 1576   5.426   4.803   3.326 -1.2435  1.5419  0.2369
   66G      C4' 1577   5.386   4.612   3.247 -0.7561  0.3465  0.4464
   66G      H4' 1578   5.430   4.559   3.331  0.8216  1.4847  0.3952
   66G      O4' 1579   5.288   4.530   3.182  0.8739 -0.4751 -0.1854
   66G      C1' 1580   5.339   4.463   3.078  0.1681  0.3560  0.4028
   66G      H1' 1581   5.303   4.360   3.079 -1.1881  0.8117  1.2269
   66G       N9 1582   5.286   4.523   2.950  0.0202 -0.0260  0.0729
   66G       C8 1583   5.244   4.651   2.914 -0.2770  0.1931 -0.4724
   66G       H8 1584   5.244   4.733   2.985  0.1920 -1.2870  1.3190
   66G       N7 1585   5.194   4.654   2.799 -0.0559  0.1646  0.4577
   66G       C5 1586   5.219   4.532   2.740  0.1531 -0.0067  0.4402
   66G       C6 1587   5.193   4.472   2.611 -0.0510 -0.9543 -0.4214
   66G       O6 1588   5.122   4.512   2.518 -0.3524  0.4587  0.2610
   66G       N1 1589   5.259   4.351   2.593  0.1778 -0.2489  0.2115
   66G       H1 1590   5.267   4.314   2.499  0.9144 -2.3917  1.0670
   66G       C2 1591   5.332   4.288   2.687 -0.1376  0.2970 -0.0649
   66G       N2 1592   5.401   4.179   2.653 -0.0613  0.8004  0.7379
   66G      H21 1593   5.387   4.140   2.560  1.6266  3.0316 -0.5772
   66G      H22 1594   5.448   4.126   2.724 -0.6860 -1.1654 -0.2436
   66G       N3 1595   5.339   4.332   2.814 -0.2502  0.7791  0.4676
   66G       C4 1596   5.286   4.455   2.831  1.1705  0.1413  0.6694
   66G      C3' 1597   5.496   4.608   3.143 -0.2098 -0.1614  0.3803
   66G      H3' 1598   5.476   4.685   3.069  0.8498  0.7713  1.0287
   66G      C2' 1599   5.494   4.471   3.085  0.1208 -0.6155 -0.1457
   66G     H2'1 1600   5.530   4.464   2.982 -1.6634  1.9101 -1.0483
   66G      O2' 1601   5.538   4.378   3.177 -0.5749 -0.2147  1.1672
   66G     HO'2 1602   5.623   4.403   3.213  0.7795 -0.1004 -1.8534
   66G      O3' 1603   5.623   4.636   3.198 -0.1346  0.5194  0.0601
   67G        P 1604   5.742   4.696   3.119 -0.0316 -0.0152  0.3703
   67G      O1P 1605   5.865   4.689   3.200  0.0721  0.0551 -0.5554
   67G      O2P 1606   5.706   4.830   3.067  0.3065 -0.0975 -0.1300
   67G      O5' 1607   5.758   4.605   2.992  0.5509 -0.2342 -0.0018
   67G      C5' 1608   5.844   4.490   3.006 -0.1421  0.1602  0.6349
   67G     H5'1 1609   5.808   4.432   3.090 -3.4486  0.8559 -0.1828
   67G     H5'2 1610   5.943   4.530   3.029  0.6479 -1.9049  1.0663
   67G      C4' 1611   5.854   4.401   2.878  0.8539 -0.2630  0.0255
   67G      H4' 1612   5.909   4.309   2.897  1.9409  0.3539 -0.0386
   67G      O4' 1613   5.728   4.363   2.827  0.3130 -0.4527  0.1838
   67G      C1' 1614   5.729   4.350   2.687  0.0625 -0.2687  0.0322
   67G      H1' 1615   5.716   4.247   2.653 -1.6618  0.1732 -0.7461
   67G       N9 1616   5.635   4.451   2.624  0.6804  0.5041  0.1467
   67G       C8 1617   5.575   4.558   2.684  0.2651 -0.6923 -0.2781
   67G       H8 1618   5.601   4.579   2.787 -1.3543 -0.5496  0.1234
   67G       N7 1619   5.489   4.620   2.609  0.2687 -0.7837  0.2627
   67G       C5 1620   5.481   4.539   2.497 -0.2532  0.6552 -0.2634
   67G       C6 1621   5.413   4.562   2.369  0.0848 -0.5006  0.0264
   67G       O6 1622   5.323   4.640   2.338 -0.2929  0.2750 -0.0639
   67G       N1 1623   5.462   4.479   2.271  0.2929 -0.0059 -0.5535
   67G       H1 1624   5.413   4.490   2.184 -1.6284  2.6065  0.7309
   67G       C2 1625   5.570   4.393   2.283 -0.3827  0.0913 -0.1113
   67G       N2 1626   5.610   4.332   2.173 -0.3680  0.0459  0.9282
   67G      H21 1627   5.565   4.353   2.085 -2.0484 -0.4895  1.6222
   67G      H22 1628   5.695   4.277   2.181  0.2231  1.0306  1.5608
   67G       N3 1629   5.634   4.375   2.397  0.5048  0.2605 -0.1936
   67G       C4 1630   5.583   4.450   2.498 -0.1558  0.2776 -0.6704
   67G      C3' 1631   5.917   4.474   2.755 -0.6413 -0.3327  0.1820
   67G      H3' 1632   5.869   4.573   2.755 -0.2925 -0.1512  1.2660
   67G      C2' 1633   5.871   4.391   2.642  0.2369 -0.4095  0.1820
   67G     H2'1 1634   5.868   4.448   2.549 -0.8408 -1.2646 -0.3383
   67G      O2' 1635   5.944   4.270   2.619 -0.7069 -0.4333  0.0502
   67G     HO'2 1636   6.015   4.278   2.683 -1.0816 -0.0755  0.4297
   67G      O3' 1637   6.056   4.484   2.759 -0.1606  0.2491 -0.5243
   68A        P 1638   6.133   4.614   2.701 -0.0160 -0.0223  0.2797
   68A      O1P 1639   6.281   4.589   2.713 -0.0862 -0.1684  0.2013
   68A      O2P 1640   6.083   4.736   2.771  0.5799  0.6764  0.0629
   68A      O5' 1641   6.098   4.620   2.543 -0.1387  0.2976 -0.1489
   68A      C5' 1642   6.147   4.512   2.467  0.1750 -0.3229  0.5421
   68A     H5'1 1643   6.110   4.421   2.514 -0.5624 -1.4041 -1.9919
   68A     H5'2 1644   6.255   4.528   2.475  0.0209  0.9124  0.3314
   68A      C4' 1645   6.100   4.518   2.321 -0.5367  0.2447 -0.3194
   68A      H4' 1646   6.132   4.427   2.270 -1.1336  0.0790 -0.4105
   68A      O4' 1647   5.951   4.508   2.327 -0.1765  0.2284  0.4470
   68A      C1' 1648   5.908   4.561   2.207  0.1272 -0.2286  0.6787
   68A      H1' 1649   5.870   4.481   2.142 -0.8463  0.7374  0.0190
   68A       N9 1650   5.795   4.653   2.239  0.1817 -0.3612 -0.4415
   68A       C8 1651   5.767   4.715   2.357  0.2108  0.2456  0.0461
   68A       H8 1652   5.809   4.692   2.453 -3.3201 -1.7890  1.2943
   68A       N7 1653   5.675   4.805   2.350  0.4290 -0.3892 -0.8487
   68A       C5 1654   5.632   4.784   2.218 -0.0408 -0.2576 -0.0316
   68A       C6 1655   5.533   4.838   2.128  0.3025  0.4912 -0.3085
   68A       N6 1656   5.440   4.918   2.177 -0.0898 -0.2778  0.2802
   68A      H61 1657   5.452   4.945   2.273 -0.6353 -1.3847  0.6905
   68A      H62 1658   5.365   4.943   2.114 -0.2847  0.3885  0.7752
   68A       N1 1659   5.523   4.800   2.000  0.4169 -0.1111  0.2939
   68A       C2 1660   5.607   4.708   1.950 -0.3959  0.1591 -0.0060
   68A       H2 1661   5.591   4.689   1.845 -1.5773 -1.1170  0.3726
   68A       N3 1662   5.715   4.661   2.014  0.1479  0.9655  0.5884
   68A       C4 1663   5.711   4.702   2.146  0.1714  0.5227 -0.1148
   68A      C3' 1664   6.133   4.644   2.247 -0.5849 -0.3268  0.3443
   68A      H3' 1665   6.118   4.737   2.301  1.3434  1.7279 -2.3903
   68A      C2' 1666   6.024   4.628   2.137  0.3047 -0.4733  0.3221
   68A     H2'1 1667   5.998   4.732   2.117 -0.2019 -0.1725  2.3109
   68A      O2' 1668   6.062   4.558   2.022 -0.1692  0.1441  0.0875
   68A     HO'2 1669   6.068   4.624   1.953 -2.5619 -0.1605 -0.4773
   68A      O3' 1670   6.262   4.663   2.174 -0.6365  0.5238 -0.2684
   69A        P 1671   6.290   4.803   2.099 -0.1834  0.0326  0.1969
   69A      O1P 1672   6.438   4.811   2.078  0.1852  0.6008  0.5855
   69A      O2P 1673   6.210   4.909   2.164 -0.6186  0.4515 -0.2299
   69A      O5' 1674   6.219   4.791   1.959 -0.4039 -0.4562 -0.1217
   69A      C5' 1675   6.275   4.726   1.849 -0.5927  0.1406 -0.1949
   69A     H5'1 1676   6.269   4.617   1.847 -1.2039  0.1722 -0.4745
   69A     H5'2 1677   6.377   4.753   1.824  0.2553 -2.5349  0.0414
   69A      C4' 1678   6.179   4.763   1.735  0.1165  0.3754  0.8081
   69A      H4' 1679   6.199   4.700   1.648  1.7056  0.2380  1.2531
   69A      O4' 1680   6.043   4.736   1.764  0.0607  0.6518 -0.0055
   69A      C1' 1681   5.959   4.831   1.698  0.2785  0.9219  0.2561
   69A      H1' 1682   5.883   4.778   1.642  1.2795 -0.1954 -0.0821
   69A       N9 1683   5.892   4.921   1.792  0.0792 -0.3321  0.3962
   69A       C8 1684   5.923   4.944   1.926  0.0918  0.6773 -0.4610
   69A       H8 1685   6.011   4.900   1.971 -1.6086 -1.7996  0.7197
   69A       N7 1686   5.836   5.017   1.993  0.2595 -0.5151  0.2806
   69A       C5 1687   5.733   5.043   1.901 -0.4054 -0.1762  0.1771
   69A       C6 1688   5.615   5.111   1.901 -0.4970  0.3915 -0.3561
   69A       N6 1689   5.545   5.169   1.999 -0.4140 -0.1886  0.2859
   69A      H61 1690   5.582   5.146   2.090 -0.3885 -2.3233 -0.2245
   69A      H62 1691   5.448   5.192   1.984 -0.6931  1.1767  3.3586
   69A       N1 1692   5.543   5.112   1.785  0.1059  0.3039 -0.6293
   69A       C2 1693   5.587   5.051   1.677  0.4516 -0.3440 -0.1911
   69A       H2 1694   5.526   5.054   1.588  2.6130  0.5440 -1.7243
   69A       N3 1695   5.704   4.997   1.659  0.9162 -0.0110  0.1098
   69A       C4 1696   5.770   4.988   1.779 -0.3618 -0.4135  0.5356
   69A      C3' 1697   6.179   4.910   1.689 -0.4105 -0.2517 -0.6266
   69A      H3' 1698   6.176   4.980   1.773  1.6107  0.8073 -1.3537
   69A      C2' 1699   6.052   4.917   1.607  0.5145  0.5761  0.0569
   69A     H2'1 1700   6.017   5.020   1.601 -2.1285 -0.1940  0.5935
   69A      O2' 1701   6.066   4.860   1.482 -0.0328  0.3969 -0.2686
   69A     HO'2 1702   6.159   4.859   1.460  0.4481 -0.3526  1.5850
   69A      O3' 1703   6.291   4.933   1.607 -0.4495  0.4981 -0.0394
   70U        P 1704   6.346   5.084   1.588  0.2569 -0.1940 -0.1054
   70U      O1P 1705   6.458   5.079   1.493  0.0338 -0.4385 -0.2175
   70U      O2P 1706   6.367   5.154   1.718  0.6336  0.0804  0.0590
   70U      O5' 1707   6.224   5.160   1.525 -0.1702 -0.5083  0.1729
   70U      C5' 1708   6.203   5.148   1.382 -0.3214 -0.3705 -0.3873
   70U     H5'1 1709   6.178   5.045   1.355  1.8735 -1.4289  1.2942
   70U     H5'2 1710   6.293   5.171   1.327 -0.3308  0.4780 -0.0600
   70U      C4' 1711   6.087   5.240   1.341  0.3460 -0.1547 -0.2325
   70U      H4' 1712   6.071   5.227   1.234  1.3796 -0.6171 -0.3484
   70U      O4' 1713   5.971   5.204   1.415  0.0470 -0.1757  0.5332
   70U      C1' 1714   5.883   5.319   1.423  0.0907  0.1032 -0.7599
   70U      H1' 1715   5.791   5.296   1.370  0.9356 -1.0493 -1.7855
   70U       N1 1716   5.850   5.350   1.568  0.0268 -0.1959 -0.7540
   70U       C6 1717   5.946   5.333   1.664 -0.7894 -0.0280  0.1774
   70U       H6 1718   6.044   5.293   1.641  0.2780  2.3211  0.2983
   70U       C5 1719   5.918   5.353   1.789  0.0626 -0.4679  0.2367
   70U       H5 1720   5.985   5.340   1.873  0.3410  0.1820  0.1211
   70U       C4 1721   5.789   5.402   1.830  0.5797  0.1671  0.3870
   70U       O4 1722   5.766   5.431   1.948  0.1727 -0.4567  0.0275
   70U       N3 1723   5.693   5.432   1.727 -0.1432 -0.1748  0.1594
   70U       H3 1724   5.603   5.474   1.744 -0.7045 -1.2482 -0.0619
   70U       C2 1725   5.721   5.398   1.592 -0.3086  0.0509 -1.0776
   70U       O2 1726   5.634   5.418   1.509  0.3332  0.2833 -0.4607
   70U      C3' 1727   6.106   5.391   1.369  0.5495  0.1481 -0.8587
   70U      H3' 1728   6.154   5.399   1.467  0.2277  0.4011 -0.7222
   70U      C2' 1729   5.961   5.437   1.363  0.0486 -0.1931 -0.4878
   70U     H2'1 1730   5.944   5.525   1.426 -2.3329  0.4579 -1.9317
   70U      O2' 1731   5.923   5.471   1.236  0.3631  0.0136 -0.1157
   70U     HO'2 1732   5.943   5.564   1.227 -1.7624  0.6485  0.9970
   70U      O3' 1733   6.192   5.455   1.279 -0.7321  0.2421 -0.2556
   71A        P 1734   6.267   5.581   1.325  0.1891  0.0754  0.2827
   71A      O1P 1735   6.363   5.634   1.223 -0.1228  0.4830  0.3538
   71A      O2P 1736   6.313   5.552   1.461 -0.5369  0.4398 -0.3753
   71A      O5' 1737   6.146   5.683   1.339 -0.4821 -0.0916  0.0323
   71A      C5' 1738   6.101   5.759   1.232  0.4248  0.1307  0.6823
   71A     H5'1 1739   6.076   5.695   1.147  0.3363  0.3214  0.5653
   71A     H5'2 1740   6.180   5.821   1.189 -0.5148 -0.0516 -1.4358
   71A      C4' 1741   5.981   5.847   1.272 -0.6690  0.2103  0.1791
   71A      H4' 1742   5.939   5.888   1.180  3.0280  0.5489 -1.5433
   71A      O4' 1743   5.876   5.771   1.335 -0.0433  0.0813 -0.4689
   71A      C1' 1744   5.801   5.854   1.418  0.2613 -0.1474 -0.4781
   71A      H1' 1745   5.695   5.864   1.394 -0.2388  0.6406  1.8053
   71A       N9 1746   5.800   5.801   1.553 -0.7036 -0.3925  0.8800
   71A       C8 1747   5.898   5.725   1.613 -0.3088  0.0350 -0.0469
   71A       H8 1748   5.989   5.689   1.567  1.3467  1.5131  1.8562
   71A       N7 1749   5.866   5.683   1.733 -0.2832 -0.5173 -0.6979
   71A       C5 1750   5.747   5.757   1.760  0.4269 -0.5782 -0.5451
   71A       C6 1751   5.669   5.780   1.871 -0.3973  0.7373 -0.6172
   71A       N6 1752   5.682   5.711   1.981 -0.2543  0.5372  0.5499
   71A      H61 1753   5.746   5.633   1.981 -0.1667  0.4841 -2.7185
   71A      H62 1754   5.616   5.721   2.057 -1.1809 -0.0862 -0.1443
   71A       N1 1755   5.567   5.865   1.875  1.0161 -0.6057 -0.1488
   71A       C2 1756   5.541   5.924   1.758 -0.3716  0.5539  0.6070
   71A       H2 1757   5.461   5.995   1.768 -1.2378 -0.1963 -0.7024
   71A       N3 1758   5.600   5.917   1.641 -0.3412 -0.1331  0.4223
   71A       C4 1759   5.714   5.834   1.651  0.6546 -0.6642 -0.3126
   71A      C3' 1760   6.012   5.963   1.373  0.5246  0.7657  0.4629
   71A      H3' 1761   6.065   5.918   1.457 -0.1946  0.9062  1.0069
   71A      C2' 1762   5.868   5.987   1.416  0.5763 -0.5691  0.6494
   71A     H2'1 1763   5.868   6.039   1.512 -1.1163  1.4815 -0.3583
   71A      O2' 1764   5.811   6.071   1.323  0.5229 -0.4683  1.0347
   71A     HO'2 1765   5.885   6.120   1.285 -0.5234  0.1219 -0.3409
   71A      O3' 1766   6.070   6.084   1.328 -0.2026 -0.1686 -0.1719
   72G        P 1767   6.144   6.187   1.426  0.3837  0.0974  0.2704
   72G      O1P 1768   6.213   6.284   1.337 -0.4499  0.1210 -0.4411
   72G      O2P 1769   6.220   6.116   1.514 -0.0266 -0.0718  0.2834
   72G      O5' 1770   6.030   6.248   1.517  0.8501  0.0214  0.2115
   72G      C5' 1771   5.950   6.362   1.479  0.2524 -0.1679  0.1414
   72G     H5'1 1772   5.897   6.344   1.385 -0.3254  0.3557  0.3574
   72G     H5'2 1773   6.016   6.447   1.467 -0.5758  0.4864  0.1413
   72G      C4' 1774   5.853   6.401   1.592 -0.0311 -0.2032  0.0258
   72G      H4' 1775   5.787   6.477   1.551  0.1286  0.4390  0.9214
   72G      O4' 1776   5.777   6.285   1.630 -0.0938  0.3754  0.9246
   72G      C1' 1777   5.733   6.299   1.759  0.1421  0.1210  0.0890
   72G      H1' 1778   5.624   6.304   1.756  0.2107  2.2079 -0.2033
   72G       N9 1779   5.776   6.193   1.853 -0.2582  0.0116 -0.3089
   72G       C8 1780   5.884   6.108   1.847 -0.8086  0.5984  0.2988
   72G       H8 1781   5.945   6.100   1.758  1.1965  0.8189  1.5962
   72G       N7 1782   5.902   6.028   1.947  0.1880 -0.0600  0.1729
   72G       C5 1783   5.801   6.069   2.035  0.1268 -0.1771  0.9454
   72G       C6 1784   5.761   6.020   2.159  0.2061  0.0821 -0.6272
   72G       O6 1785   5.804   5.922   2.214  0.1755 -0.3353 -0.1582
   72G       N1 1786   5.669   6.099   2.224 -0.1429 -0.0415  0.3907
   72G       H1 1787   5.646   6.073   2.319 -0.2177  0.6539  0.5642
   72G       C2 1788   5.600   6.195   2.163  0.1229  0.0772  0.6988
   72G       N2 1789   5.509   6.258   2.236 -0.7665 -0.3089 -0.5030
   72G      H21 1790   5.496   6.228   2.331 -0.8140 -1.5058 -0.8774
   72G      H22 1791   5.446   6.315   2.182  1.3346  0.3237 -2.4542
   72G       N3 1792   5.627   6.233   2.040 -0.3589 -0.4325 -0.3375
   72G       C4 1793   5.732   6.171   1.978  0.7537 -0.3228 -0.2727
   72G      C3' 1794   5.902   6.458   1.716  0.2347  0.0560 -0.1042
   72G      H3' 1795   5.988   6.396   1.744  1.5981  1.3902 -1.1878
   72G      C2' 1796   5.780   6.437   1.808 -0.4075  0.4094  0.1640
   72G     H2'1 1797   5.816   6.425   1.910  0.3852  3.5805  0.3569
   72G      O2' 1798   5.671   6.532   1.804 -0.1045 -0.2943  0.1233
   72G     HO'2 1799   5.666   6.573   1.891  0.9846  0.5623 -0.1980
   72G      O3' 1800   5.934   6.600   1.696 -1.0708  0.5829 -0.0286
   73A        P 1801   6.021   6.671   1.802 -0.2256 -0.2156  0.1186
   73A      O1P 1802   6.050   6.804   1.748 -0.4330  0.1350  0.6218
   73A      O2P 1803   6.135   6.585   1.822  0.4361  0.6325  0.1212
   73A      O5' 1804   5.938   6.688   1.933  0.4807  0.4732 -0.0153
   73A      C5' 1805   5.859   6.796   1.962 -0.5535  0.1689 -0.0360
   73A     H5'1 1806   5.797   6.806   1.874 -1.5824 -0.4846  0.5881
   73A     H5'2 1807   5.921   6.885   1.967 -2.5685  1.6758 -0.7731
   73A      C4' 1808   5.772   6.778   2.089 -0.4780 -0.7747 -0.1743
   73A      H4' 1809   5.691   6.850   2.083 -1.0347 -1.4907 -3.1280
   73A      O4' 1810   5.723   6.643   2.114 -0.6975  0.3173  0.0655
   73A      C1' 1811   5.733   6.617   2.255  0.8447  0.4251 -0.3747
   73A      H1' 1812   5.643   6.579   2.303  2.1578  0.9973  2.7572
   73A       N9 1813   5.831   6.511   2.276 -0.1266 -0.2151 -0.4209
   73A       C8 1814   5.945   6.480   2.203 -0.0847 -0.2748  0.2330
   73A       H8 1815   5.971   6.542   2.119 -3.8824 -0.6761 -1.4388
   73A       N7 1816   5.991   6.361   2.234 -0.1349 -0.0681 -0.8327
   73A       C5 1817   5.913   6.324   2.345  0.2335  0.1623 -0.5415
   73A       C6 1818   5.902   6.214   2.436 -0.3004  0.2891  0.2178
   73A       N6 1819   5.966   6.098   2.431  0.0375 -0.3140  0.2864
   73A      H61 1820   6.023   6.061   2.357 -0.4781 -4.1146  1.5721
   73A      H62 1821   5.928   6.034   2.498  0.0128 -0.5999 -0.0028
   73A       N1 1822   5.828   6.220   2.542 -0.6149  0.6345  0.1870
   73A       C2 1823   5.750   6.320   2.563  0.4295 -1.0463  1.1478
   73A       H2 1824   5.691   6.320   2.654  1.2029  1.6793  1.7370
   73A       N3 1825   5.738   6.420   2.483  0.7417  0.0648  0.4810
   73A       C4 1826   5.820   6.416   2.376 -0.1675  0.6698  0.1849
   73A      C3' 1827   5.865   6.813   2.208 -0.2653  0.1749  0.1214
   73A      H3' 1828   5.955   6.752   2.206  1.0400  1.6666  4.1269
   73A      C2' 1829   5.773   6.747   2.312 -0.2736 -0.6650 -0.6052
   73A     H2'1 1830   5.820   6.717   2.405 -0.2615 -4.0510 -1.5683
   73A      O2' 1831   5.662   6.826   2.331  0.4683 -0.2437 -0.5172
   73A     HO'2 1832   5.691   6.916   2.312  3.3067 -0.7767  0.8071
   73A      O3' 1833   5.892   6.950   2.221  0.1421  0.5210 -0.2536
   74U        P 1834   6.015   7.008   2.304 -0.2089  0.1789 -0.1652
   74U      O1P 1835   6.005   7.152   2.309 -0.2618  0.1077 -0.0214
   74U      O2P 1836   6.130   6.948   2.240 -0.3657 -0.4913  0.3562
   74U      O5' 1837   6.011   6.950   2.440  0.1698 -0.4429 -0.3616
   74U      C5' 1838   5.931   7.010   2.541  0.2208 -0.5008  0.0391
   74U     H5'1 1839   5.829   7.015   2.502  0.7788  1.7838 -1.2765
   74U     H5'2 1840   5.952   7.115   2.561  1.9373 -0.5017 -1.5891
   74U      C4' 1841   5.936   6.926   2.668 -0.6544 -0.6640 -0.1229
   74U      H4' 1842   5.873   6.980   2.739 -1.4820 -0.4998 -0.9693
   74U      O4' 1843   5.885   6.797   2.649 -0.5475  0.2806  0.1014
   74U      C1' 1844   5.962   6.716   2.741  0.7678 -0.3557  0.0346
   74U      H1' 1845   5.892   6.665   2.807 -1.4431 -0.5971 -2.3162
   74U       N1 1846   6.038   6.615   2.668 -0.1199  0.1998 -0.6593
   74U       C6 1847   6.113   6.640   2.553  0.8611  0.0192  0.7900
   74U       H6 1848   6.113   6.744   2.523  0.5304  0.8152  3.2804
   74U       C5 1849   6.183   6.543   2.488 -0.2599  0.2429 -0.4001
   74U       H5 1850   6.238   6.556   2.396 -1.5794 -0.3425 -1.2955
   74U       C4 1851   6.185   6.410   2.545  0.4285  0.5991  0.0887
   74U       O4 1852   6.227   6.306   2.496 -0.4392 -0.4120  0.0861
   74U       N3 1853   6.139   6.397   2.669  0.6139  0.2418  0.4372
   74U       H3 1854   6.130   6.305   2.710  0.6213 -0.3415 -0.8556
   74U       C2 1855   6.062   6.490   2.732  0.1625 -0.0085 -0.3051
   74U       O2 1856   6.012   6.462   2.840 -0.2430 -0.4540 -0.5428
   74U      C3' 1857   6.074   6.930   2.733  0.3511 -0.4423  0.1626
   74U      H3' 1858   6.137   6.915   2.646  0.2596  1.7580 -0.3542
   74U      C2' 1859   6.051   6.814   2.829  0.6233  0.1678  0.5419
   74U     H2'1 1860   6.145   6.767   2.857  0.0507  0.4175  3.0885
   74U      O2' 1861   5.966   6.842   2.937  0.5400 -0.0519  0.0409
   74U     HO'2 1862   5.880   6.866   2.903  0.1655 -1.5605 -0.1682
   74U      O3' 1863   6.107   7.053   2.794  0.6102  0.5885 -0.0578
   75A        P 1864   6.260   7.090   2.809  0.4015 -0.0756 -0.0775
   75A      O1P 1865   6.272   7.219   2.874  0.2050  1.0080  0.4154
   75A      O2P 1866   6.326   7.074   2.677  0.0383  0.1016 -0.0467
   75A      O5' 1867   6.313   6.980   2.905  0.2966  0.4371 -0.1836
   75A      C5' 1868   6.282   6.992   3.041 -0.6488 -1.0011 -0.7530
   75A     H5'1 1869   6.174   6.987   3.058 -0.5425 -0.9118  0.0082
   75A     H5'2 1870   6.314   7.089   3.079  0.8615 -1.3779 -1.0153
   75A      C4' 1871   6.356   6.887   3.113  0.6310  0.6482  0.2816
   75A      H4' 1872   6.330   6.899   3.219  0.1648 -1.3853  0.4459
   75A      O4' 1873   6.320   6.755   3.078  0.0152  0.1277 -0.0885
   75A      C1' 1874   6.430   6.676   3.095  0.4162  0.2167  0.4737
   75A      H1' 1875   6.408   6.613   3.180  1.6477 -0.8531  0.0257
   75A       N9 1876   6.438   6.603   2.968 -0.0549  0.6234 -0.5068
   75A       C8 1877   6.431   6.653   2.837 -0.3900 -0.1723 -0.8689
   75A       H8 1878   6.419   6.759   2.821 -0.1928 -0.2489 -1.5698
   75A       N7 1879   6.435   6.558   2.746  0.0599  0.0967 -0.7022
   75A       C5 1880   6.450   6.440   2.824  0.9927  0.1291 -0.6119
   75A       C6 1881   6.461   6.301   2.797 -0.3340 -0.1409 -0.4700
   75A       N6 1882   6.448   6.253   2.681 -0.2158 -0.1577 -0.2120
   75A      H61 1883   6.416   6.314   2.608  3.1689  0.4830 -1.3261
   75A      H62 1884   6.455   6.152   2.680  1.2054 -0.1173  1.1392
   75A       N1 1885   6.465   6.203   2.890  0.0939 -0.1585 -0.1536
   75A       C2 1886   6.467   6.250   3.012 -0.6595 -0.9275  0.0671
   75A       H2 1887   6.466   6.183   3.097 -4.2319  0.8276  1.6466
   75A       N3 1888   6.462   6.378   3.055 -0.1616 -0.1722 -0.1199
   75A       C4 1889   6.452   6.465   2.956 -0.8341 -0.5710  0.7602
   75A      C3' 1890   6.501   6.897   3.092 -0.6340  0.0843  0.8374
   75A      H3' 1891   6.521   6.907   2.985  2.5666 -1.3370  1.1742
   75A      C2' 1892   6.553   6.761   3.133 -0.5236  0.2336 -0.0657
   75A     H2'1 1893   6.637   6.726   3.073 -1.2287 -2.3068  0.3354
   75A      O2' 1894   6.585   6.755   3.277  0.2198  0.1202  0.0975
   75A     HO'2 1895   6.639   6.829   3.304  2.6894 -1.0518 -1.2515
   75A      O3' 1896   6.560   7.009   3.160 -0.0996 -0.8234  0.1395
   76A        P 1897   6.693   7.091   3.104 -0.0501  0.2285 -0.0697
   76A      O1P 1898   6.712   7.210   3.193  0.3591  0.3790 -0.5407
   76A      O2P 1899   6.681   7.108   2.956  0.3369 -0.2840 -0.2647
   76A      O5' 1900   6.804   6.986   3.134  0.2186 -0.3381 -0.9131
   76A      C5' 1901   6.883   6.986   3.248  0.0121  0.0115  0.3792
   76A     H5'1 1902   6.817   6.980   3.334 -2.2674  0.0325 -1.2917
   76A     H5'2 1903   6.941   7.078   3.250  0.8756 -0.5338  1.7229
   76A      C4' 1904   6.979   6.867   3.245  0.0518 -0.1961  0.1467
   76A      H4' 1905   7.024   6.864   3.344  0.0404  2.4164  0.2810
   76A      O4' 1906   6.901   6.753   3.228 -0.3580 -0.3823  0.0851
   76A      C1' 1907   6.958   6.681   3.124  0.2445  0.2037  0.0906
   76A      H1' 1908   6.975   6.576   3.145 -0.9684  0.2995  1.7659
   76A       N9 1909   6.882   6.691   2.997 -0.5771  0.4817 -0.2170
   76A       C8 1910   6.867   6.788   2.895 -0.8160  0.6009 -0.1241
   76A       H8 1911   6.886   6.894   2.906 -1.4913  1.0318 -2.5497
   76A       N7 1912   6.833   6.737   2.781  0.2096  0.2535  0.9751
   76A       C5 1913   6.810   6.600   2.810  0.1226  0.2968  0.8907
   76A       C6 1914   6.760   6.490   2.740 -0.2232  0.1459 -0.7868
   76A       N6 1915   6.720   6.485   2.619 -0.3653 -0.2426  0.1765
   76A      H61 1916   6.710   6.566   2.560 -2.0725  0.8970  1.9250
   76A      H62 1917   6.698   6.391   2.588  2.4398 -1.4931  1.5528
   76A       N1 1918   6.743   6.368   2.795 -0.1448  0.5447 -0.1674
   76A       C2 1919   6.779   6.359   2.923  0.0303  0.2613 -0.3049
   76A       H2 1920   6.773   6.260   2.965 -0.6607 -0.5589 -2.2592
   76A       N3 1921   6.820   6.451   3.006 -0.5547  0.6690  0.6189
   76A       C4 1922   6.838   6.570   2.943  0.0923  0.3801  1.2261
   76A      C3' 1923   7.085   6.882   3.139  0.4617 -0.4072  0.3483
   76A      H3' 1924   7.057   6.939   3.051  1.7386 -1.3747 -0.7283
   76A      C2' 1925   7.097   6.736   3.100 -0.1244 -1.0779 -0.4379
   76A     H2'1 1926   7.131   6.731   2.996 -3.0738  0.0142 -1.5406
   76A      O2' 1927   7.184   6.682   3.201 -0.2227 -0.2975 -0.0289
   76A     HO'2 1928   7.254   6.744   3.224 -0.7213  0.3628 -0.2389
   76A      O3' 1929   7.202   6.934   3.204  0.5828 -0.6139  0.1086
   77U        P 1930   7.307   7.025   3.126 -0.0145 -0.5801 -0.8717
   77U      O1P 1931   7.401   7.080   3.226 -0.1098  0.8822 -0.8905
   77U      O2P 1932   7.237   7.119   3.036  0.2295  0.3019 -0.2588
   77U      O5' 1933   7.396   6.933   3.031  0.1086 -0.1791 -0.0684
   77U      C5' 1934   7.495   6.850   3.091 -0.0846 -0.2261 -0.0444
   77U     H5'1 1935   7.447   6.790   3.169 -0.2005 -0.8572 -0.5910
   77U     H5'2 1936   7.579   6.907   3.130 -0.1371 -0.4783  0.4400
   77U      C4' 1937   7.543   6.751   2.989  0.2372  0.0822  0.0346
   77U      H4' 1938   7.613   6.696   3.051  2.6266  0.4005 -2.2185
   77U      O4' 1939   7.435   6.665   2.942 -0.0457 -0.2937  0.3627
   77U      C1' 1940   7.453   6.647   2.800  0.0768  0.7665 -0.1408
   77U      H1' 1941   7.460   6.540   2.782 -1.1200  0.5937  0.3217
   77U       N1 1942   7.337   6.704   2.720 -0.0005 -0.4692  0.0505
   77U       C6 1943   7.244   6.789   2.777 -0.7996 -0.1022  0.1293
   77U       H6 1944   7.270   6.836   2.870 -3.3189  2.0909 -0.1404
   77U       C5 1945   7.141   6.839   2.704 -0.1346 -0.3215  0.8062
   77U       H5 1946   7.081   6.915   2.754  2.3495  0.2493  3.1443
   77U       C4 1947   7.117   6.797   2.566  0.1316 -0.5359  0.1596
   77U       O4 1948   7.026   6.837   2.492  0.1035 -0.4364  0.1138
   77U       N3 1949   7.200   6.699   2.526 -0.0843 -0.0153 -0.1596
   77U       H3 1950   7.184   6.659   2.435 -0.8037 -0.7764  0.2934
   77U       C2 1951   7.312   6.656   2.586 -0.4640 -0.0829 -0.7817
   77U       O2 1952   7.385   6.568   2.538  0.1278  0.6428  0.2443
   77U      C3' 1953   7.617   6.816   2.880 -0.3877  0.5577 -0.2615
   77U      H3' 1954   7.573   6.913   2.855 -1.6254  0.7999  2.5373
   77U      C2' 1955   7.588   6.710   2.772  0.3797  0.4218  0.2626
   77U     H2'1 1956   7.593   6.759   2.674  3.5383 -1.1396 -0.4665
   77U      O2' 1957   7.675   6.601   2.772 -0.2988  0.1778 -0.3887
   77U     HO'2 1958   7.746   6.613   2.708  0.6186 -1.4074  0.2631
   77U      O3' 1959   7.757   6.827   2.913  0.6489 -0.5140  0.4770
   78U        P 1960   7.825   6.973   2.885  0.1849  0.2767 -0.1353
   78U      O1P 1961   7.974   6.965   2.900  0.5241 -0.4599 -0.1696
   78U      O2P 1962   7.757   7.077   2.960  0.3262 -0.4240  0.3292
   78U      O5' 1963   7.788   6.992   2.732 -0.1985  0.4863 -0.3120
   78U      C5' 1964   7.847   6.908   2.629  0.5740 -0.0779  0.6989
   78U     H5'1 1965   7.824   6.804   2.651 -1.3444  0.1803  0.1620
   78U     H5'2 1966   7.952   6.933   2.623  0.1610  1.4782 -1.0792
   78U      C4' 1967   7.792   6.926   2.490  0.0347 -0.2392  0.9366
   78U      H4' 1968   7.852   6.875   2.414  0.0262  0.7420  0.2365
   78U      O4' 1969   7.653   6.898   2.480  0.1373  0.6803  0.0735
   78U      C1' 1970   7.593   6.977   2.378 -0.3938  0.1655  0.3303
   78U      H1' 1971   7.568   6.916   2.291 -1.4362  1.2168 -0.1252
   78U       N1 1972   7.469   7.034   2.437 -0.0145 -0.3935  0.1848
   78U       C6 1973   7.466   7.054   2.579 -0.1512 -0.3788  0.5555
   78U       H6 1974   7.556   7.050   2.640  0.7291  2.5892 -0.4179
   78U       C5 1975   7.348   7.090   2.632 -0.2159  0.4436 -0.0702
   78U       H5 1976   7.344   7.100   2.739  2.0064 -1.2202  0.2583
   78U       C4 1977   7.235   7.122   2.552 -1.0134 -0.6270  0.2171
   78U       O4 1978   7.127   7.165   2.591  0.0118  0.0017  0.3208
   78U       N3 1979   7.252   7.098   2.417  0.4133  0.3509  0.1287
   78U       H3 1980   7.173   7.107   2.354  0.0474 -2.0134  0.1605
   78U       C2 1981   7.368   7.078   2.350  0.0607  0.1449  0.1074
   78U       O2 1982   7.387   7.096   2.226  0.0986 -0.6094 -0.1502
   78U      C3' 1983   7.787   7.074   2.459  0.9789 -0.5044 -0.0729
   78U      H3' 1984   7.737   7.129   2.539  0.8059  1.5794 -1.5424
   78U      C2' 1985   7.696   7.082   2.336  0.7541 -0.1479 -0.6254
   78U     H2'1 1986   7.655   7.181   2.318  0.6135 -0.0018  0.4174
   78U      O2' 1987   7.761   7.030   2.220 -0.2089 -0.9358  0.0703
   78U     HO'2 1988   7.707   7.067   2.150 -0.7745 -0.9128  0.5120
   78U      O3' 1989   7.916   7.127   2.438 -0.1614 -0.1522  0.0471
   79A        P 1990   7.952   7.285   2.453  0.3738 -0.4474 -0.1921
   79A      O1P 1991   8.101   7.285   2.452 -0.3033 -0.0070 -0.8170
   79A      O2P 1992   7.885   7.330   2.575 -0.0572  0.7945 -0.4507
   79A      O5' 1993   7.886   7.355   2.331 -0.1867  0.4552  0.3087
   79A      C5' 1994   7.951   7.358   2.202  0.1733 -0.0996  0.0683
   79A     H5'1 1995   7.986   7.259   2.174  0.7740  0.5628 -1.6580
   79A     H5'2 1996   8.044   7.415   2.212  2.0023 -2.8430 -0.0004
   79A      C4' 1997   7.866   7.425   2.096  0.1360 -0.1640 -0.4838
   79A      H4' 1998   7.922   7.439   2.004  2.5957  0.6275  1.0186
   79A      O4' 1999   7.747   7.359   2.072  0.6098  0.1293  0.1729
   79A      C1' 2000   7.637   7.447   2.056  0.0378 -0.5234  0.2421
   79A      H1' 2001   7.591   7.421   1.961  1.5427 -1.1166 -0.3601
   79A       N9 2002   7.544   7.433   2.173 -0.4172 -0.3907 -0.4822
   79A       C8 2003   7.572   7.434   2.304 -0.3807  0.1357 -0.2143
   79A       H8 2004   7.674   7.426   2.339  0.6845  2.4938 -2.4646
   79A       N7 2005   7.472   7.419   2.388  0.2194 -0.5268  0.0379
   79A       C5 2006   7.363   7.431   2.299 -0.5327 -0.1133 -0.1641
   79A       C6 2007   7.224   7.435   2.314  0.4602 -0.4447  0.1208
   79A       N6 2008   7.161   7.422   2.432 -0.2389 -0.2807 -0.1215
   79A      H61 2009   7.212   7.406   2.518 -0.9868 -2.3329 -0.0032
   79A      H62 2010   7.061   7.429   2.427 -0.2371  0.1292  0.3084
   79A       N1 2011   7.141   7.451   2.207 -0.7124 -0.2224  0.9714
   79A       C2 2012   7.201   7.462   2.092 -0.1149  0.7919  0.3902
   79A       H2 2013   7.131   7.478   2.012 -0.3801  4.2108  1.1795
   79A       N3 2014   7.330   7.459   2.064 -0.3659  0.2970  0.1070
   79A       C4 2015   7.407   7.442   2.168 -0.0144 -0.5820 -0.2370
   79A      C3' 2016   7.830   7.572   2.134 -0.1682 -0.1051  0.1649
   79A      H3' 2017   7.817   7.578   2.242  0.2330 -2.0273  0.3495
   79A      C2' 2018   7.697   7.586   2.058 -0.2274  0.2312 -0.3792
   79A     H2'1 2019   7.628   7.658   2.101  2.3883  2.6854 -0.0145
   79A      O2' 2020   7.725   7.615   1.914 -0.2424  0.1936  0.3712
   79A     HO'2 2021   7.754   7.706   1.916 -1.0742  0.4787  3.0994
   79A      O3' 2022   7.930   7.653   2.091 -0.2786  0.8555 -0.1194
   80A        P 2023   7.962   7.799   2.152  0.0963 -0.1012 -0.3894
   80A      O1P 2024   8.080   7.855   2.086 -0.4990 -0.0187 -0.5506
   80A      O2P 2025   7.961   7.790   2.296 -0.1999 -0.1645 -0.2620
   80A      O5' 2026   7.842   7.887   2.108  0.4613  0.4168 -0.5750
   80A      C5' 2027   7.832   7.940   1.978  0.5760  0.6315 -0.0494
   80A     H5'1 2028   7.863   7.865   1.905  0.6362  0.3058  0.3151
   80A     H5'2 2029   7.898   8.024   1.954 -0.9020  2.0013  0.5014
   80A      C4' 2030   7.695   7.992   1.943  0.2574 -0.3464  0.1840
   80A      H4' 2031   7.682   8.036   1.844 -1.4892  1.4054  1.1210
   80A      O4' 2032   7.603   7.890   1.968  0.0949 -0.4070  0.1491
   80A      C1' 2033   7.491   7.944   2.044  0.2841 -0.8201  0.7335
   80A      H1' 2034   7.398   7.923   1.991  0.8061 -0.5700 -0.3115
   80A       N9 2035   7.484   7.876   2.181 -0.8535 -0.7583 -0.7580
   80A       C8 2036   7.580   7.857   2.280 -0.7254  0.3641  0.8501
   80A       H8 2037   7.687   7.874   2.271 -0.3329 -2.4348 -1.8383
   80A       N7 2038   7.537   7.811   2.389  0.0432  0.4503 -0.6042
   80A       C5 2039   7.402   7.797   2.367 -0.3337  0.4358  0.3108
   80A       C6 2040   7.289   7.757   2.447 -0.3959  0.3931 -0.3040
   80A       N6 2041   7.298   7.699   2.567 -0.0430  0.4293  0.3707
   80A      H61 2042   7.394   7.684   2.595  0.2114  0.0329 -0.6649
   80A      H62 2043   7.216   7.657   2.609 -1.6017  3.2139  0.3312
   80A       N1 2044   7.168   7.761   2.391  0.0855  0.4387 -0.3818
   80A       C2 2045   7.156   7.802   2.268  0.4934 -0.4329 -0.2139
   80A       H2 2046   7.054   7.798   2.231  0.7276  2.3659 -1.3900
   80A       N3 2047   7.244   7.851   2.186  0.3498 -0.5837  0.6758
   80A       C4 2048   7.364   7.850   2.246  0.0166 -0.1050 -0.0591
   80A      C3' 2049   7.646   8.107   2.026  0.0079 -0.5024 -0.4882
   80A      H3' 2050   7.699   8.103   2.121 -1.0840  1.3017  0.2700
   80A      C2' 2051   7.495   8.098   2.048  0.2143  0.0652  0.5507
   80A     H2'1 2052   7.458   8.137   2.142 -0.5287 -0.1389  0.3513
   80A      O2' 2053   7.431   8.146   1.931  0.2330  0.5736  0.0576
   80A     HO'2 2054   7.451   8.240   1.932  2.5367  0.1361  0.2102
   80A      O3' 2055   7.687   8.222   1.960  0.2451  0.2075  0.5511
   81U        P 2056   7.712   8.362   2.035 -0.5068  0.3502 -0.2876
   81U      O1P 2057   7.797   8.453   1.951 -0.1219  0.1500 -0.5233
   81U      O2P 2058   7.755   8.320   2.170 -0.1282 -0.3149  0.4553
   81U      O5' 2059   7.565   8.410   2.059  0.4198 -0.1756  0.4251
   81U      C5' 2060   7.487   8.468   1.961 -0.2196  0.2418  0.5436
   81U     H5'1 2061   7.501   8.422   1.863 -0.1297  3.3252 -1.0049
   81U     H5'2 2062   7.529   8.567   1.943 -2.9648  1.5183  0.6613
   81U      C4' 2063   7.343   8.501   1.999 -0.4945 -0.3372 -0.3954
   81U      H4' 2064   7.297   8.555   1.916 -1.1642 -0.5146 -0.1496
   81U      O4' 2065   7.279   8.380   2.040  0.1079  0.7788  0.0858
   81U      C1' 2066   7.167   8.416   2.112 -0.3162 -0.7804 -0.1516
   81U      H1' 2067   7.096   8.455   2.038 -0.0519 -0.5127 -0.2637
   81U       N1 2068   7.117   8.297   2.190 -0.3217  0.1036  0.3416
   81U       C6 2069   6.991   8.258   2.173  0.8004 -0.3674 -0.0289
   81U       H6 2070   6.930   8.300   2.094  0.4940  0.2638  0.5407
   81U       C5 2071   6.932   8.161   2.245 -0.9092  0.8125  0.2228
   81U       H5 2072   6.832   8.125   2.227 -0.3515  0.1556 -1.7955
   81U       C4 2073   7.007   8.106   2.356 -0.1255 -0.0156  0.0263
   81U       O4 2074   6.964   8.037   2.448 -0.3502  0.0698 -0.3148
   81U       N3 2075   7.144   8.136   2.354 -0.2361 -0.0655 -0.1658
   81U       H3 2076   7.199   8.096   2.429  1.1646  1.4124 -0.3571
   81U       C2 2077   7.202   8.228   2.272 -0.0449  0.4544 -0.6372
   81U       O2 2078   7.316   8.264   2.296  0.0674 -0.2251 -0.3330
   81U      C3' 2079   7.336   8.592   2.126  0.1396  0.1778 -0.1284
   81U      H3' 2080   7.417   8.562   2.192  1.2751  0.5896 -1.3139
   81U      C2' 2081   7.203   8.543   2.197 -0.4093  0.3784  0.3083
   81U     H2'1 2082   7.212   8.514   2.302 -0.2648  1.4058  0.5865
   81U      O2' 2083   7.105   8.647   2.191 -0.1174  0.2538  0.0959
   81U     HO'2 2084   7.131   8.721   2.247  1.1342  2.1513 -2.7610
   81U      O3' 2085   7.353   8.728   2.094 -0.0916  0.3478 -0.1745
   82U        P 2086   7.367   8.842   2.210 -0.7560  0.3066  0.0951
   82U      O1P 2087   7.252   8.843   2.299 -0.0157 -0.0894 -0.1792
   82U      O2P 2088   7.411   8.964   2.138 -0.0833 -0.0475  0.3362
   82U      O5' 2089   7.490   8.772   2.284  0.0372 -0.0112  0.0740
   82U      C5' 2090   7.620   8.776   2.225 -0.7194  0.2337 -0.3869
   82U     H5'1 2091   7.644   8.865   2.167  2.7340  1.3134  2.3499
   82U     H5'2 2092   7.620   8.679   2.175  0.8761 -0.7607  1.3903
   82U      C4' 2093   7.742   8.754   2.327 -0.0142  0.2644  0.5157
   82U      H4' 2094   7.838   8.746   2.275 -0.4257 -1.8814 -0.0278
   82U      O4' 2095   7.756   8.868   2.417 -0.3215 -0.4642  0.1763
   82U      C1' 2096   7.714   8.823   2.551 -0.4638 -0.3641  0.8642
   82U      H1' 2097   7.808   8.814   2.606  0.2443  1.1294 -0.0564
   82U       N1 2098   7.626   8.921   2.619  0.4449 -0.2993  0.2777
   82U       C6 2099   7.522   8.988   2.545 -0.6603  0.4802 -0.2792
   82U       H6 2100   7.481   8.961   2.449 -1.1403  0.6162 -0.1192
   82U       C5 2101   7.455   9.091   2.603 -0.6120 -0.6376 -0.3445
   82U       H5 2102   7.384   9.140   2.537  0.0456 -1.7456 -1.9503
   82U       C4 2103   7.497   9.149   2.729 -1.0192 -0.0369  0.4905
   82U       O4 2104   7.448   9.252   2.768  0.3409  0.6548 -0.2664
   82U       N3 2105   7.584   9.074   2.805  0.1262  0.4429  0.2131
   82U       H3 2106   7.619   9.114   2.891  0.7776 -2.7550  1.5718
   82U       C2 2107   7.652   8.961   2.752 -0.3694 -0.0648 -0.5625
   82U       O2 2108   7.725   8.901   2.821 -0.7774 -0.0996 -0.0855
   82U      C3' 2109   7.724   8.629   2.406 -0.0348 -0.0087 -0.2147
   82U      H3' 2110   7.653   8.563   2.358 -1.1044  1.0977 -0.2243
   82U      C2' 2111   7.659   8.683   2.544 -0.3198 -0.2390  0.9388
   82U     H2'1 2112   7.550   8.691   2.539 -0.2355  2.2048  1.6918
   82U      O2' 2113   7.710   8.609   2.658  0.0789 -0.0792 -0.0971
   82U     HO'2 2114   7.749   8.530   2.622 -0.9186 -0.1637 -1.0737
   82U      O3' 2115   7.845   8.562   2.421  0.0678  0.1652 -0.5787
   82U      H3T 2116   7.914   8.619   2.457 -1.2779  1.5249 -0.0266
   8.64068   8.64068   6.11014   0.00000   0.00000   0.00000   0.00000   4.32000   4.32000
