# Supplementary material for: Constant-pH Molecular Dynamics of Cationic Peptide Dendrimers Binding to siRNA
Source: J Chem Inf Model. 2026 Feb 5;66(8):4734–43. doi: 10.1021/acs.jcim.5c02636 (PMC13126635; doi:10.1021/acs.jcim.5c02636)
Supplement: Supplementary file 2 [file ci5c02636_si_002.zip › zip/MH47_07_out_8.gro]

Protein
 2116
    1LY0      N    1   6.098   5.432   3.527 -0.1525 -0.4812  0.5028
    1LY0     H1    2   6.136   5.349   3.483  0.0510 -0.0510 -0.1316
    1LY0     H2    3   6.088   5.511   3.466  1.0819  0.3849  1.3562
    1LY0     H3    4   6.000   5.423   3.548 -0.7896  3.8016  0.2434
    1LY0     CA    5   6.167   5.487   3.646 -0.2803  0.2940 -0.0820
    1LY0     HA    6   6.103   5.562   3.693  1.9382  2.0164  0.3605
    1LY0     CB    7   6.200   5.385   3.760 -0.0180  0.1177  0.0370
    1LY0    HB1    8   6.258   5.421   3.845 -0.0714 -0.0131  0.1285
    1LY0    HB2    9   6.242   5.292   3.721 -2.2112 -1.2850  0.8609
    1LY0     CG   10   6.065   5.330   3.823  0.4571 -0.3510  0.3735
    1LY0    HG1   11   6.004   5.266   3.761  2.1562 -3.2000  1.4232
    1LY0    HG2   12   6.006   5.418   3.846  1.1380  0.2755 -0.2194
    1LY0     CD   13   6.083   5.275   3.963  0.2910 -0.0174  0.1175
    1LY0    HD1   14   6.114   5.356   4.029 -0.6389 -0.7213  1.4917
    1LY0    HD2   15   6.160   5.198   3.971  1.1042  0.9427  2.6937
    1LY0     CE   16   5.946   5.222   4.017 -0.2657 -1.2493  0.2716
    1LY0    HE1   17   5.874   5.296   3.982  1.9530  2.2169  2.3604
    1LY0    HE2   18   5.944   5.220   4.126  3.0958 -1.4285  0.4471
    1LY0     NZ   19   5.917   5.089   3.978 -0.3839  0.2146  0.1443
    1LY0    HZ1   20   5.954   5.019   4.041  2.2856 -0.2445 -1.8100
    1LY0    HZ2   21   5.817   5.082   3.968 -0.6759 -0.8916  2.8434
    1LY0    HZ3   22   5.958   5.068   3.888  1.1521 -0.2914  0.9192
    1LY0      C   23   6.291   5.564   3.598  0.3248  0.0814  0.0726
    1LY0      O   24   6.373   5.510   3.519  0.8165  0.6693 -0.5562
    2LER      N   25   6.311   5.687   3.646  0.4272  0.9679  0.5250
    2LER      H   26   6.236   5.716   3.707 -0.7177 -0.2952 -0.2210
    2LER     CA   27   6.428   5.771   3.611  0.3461 -0.2610 -0.1376
    2LER     HA   28   6.453   5.757   3.506  2.1578  2.5563 -0.1835
    2LER     CB   29   6.388   5.921   3.626  0.5856 -0.5909  0.1149
    2LER    HB1   30   6.364   5.930   3.732  0.9044  0.3296  0.1177
    2LER    HB2   31   6.293   5.941   3.578  0.9571  0.7091 -0.1290
    2LER     CG   32   6.494   6.023   3.594  0.3610  0.6195  0.5009
    2LER     HG   33   6.591   5.978   3.613  0.7991  0.3611 -2.0001
    2LER    CD1   34   6.501   6.067   3.456  0.1808 -0.2650  0.8515
    2LER   HD11   35   6.570   6.149   3.438  1.7912 -1.6014  0.7677
    2LER   HD12   36   6.519   5.984   3.388 -0.5846  0.0013  0.3027
    2LER   HD13   37   6.408   6.120   3.435  1.4879  0.7982 -3.2144
    2LER    CD2   38   6.484   6.144   3.688  0.1324 -0.1741 -0.1119
    2LER   HD21   39   6.388   6.194   3.670 -0.7546 -1.7602  0.0478
    2LER   HD22   40   6.486   6.115   3.793  2.5221 -0.6929 -0.2462
    2LER   HD23   41   6.569   6.211   3.674  0.8272 -1.3655 -1.9382
    2LER      C   42   6.543   5.720   3.697 -0.1922 -0.2603  0.2026
    2LER      O   43   6.536   5.731   3.818 -0.2908  0.8518 -0.5848
    3LYR      N   44   6.643   5.663   3.625  0.2021  0.4239  0.3501
    3LYR      H   45   6.625   5.643   3.528  1.2182 -1.3154  0.4873
    3LYR     CA   46   6.764   5.604   3.686 -0.6681 -0.2040 -0.5677
    3LYR     HA   47   6.765   5.643   3.788  0.5743  0.0854 -0.6761
    3LYR     CB   48   6.743   5.450   3.690 -0.1926 -0.2752 -0.5822
    3LYR    HB1   49   6.838   5.398   3.701  1.0266  2.0704  0.6305
    3LYR    HB2   50   6.702   5.407   3.599 -2.3051 -0.9940  0.6462
    3LYR     CG   51   6.662   5.405   3.811  0.2050  0.1513  1.3259
    3LYR    HG1   52   6.583   5.478   3.831 -1.7776 -1.8034  1.0790
    3LYR    HG2   53   6.732   5.388   3.892 -0.7329  2.0578  2.6001
    3LYR     CD   54   6.595   5.269   3.793  0.4283  0.7633  0.5218
    3LYR    HD1   55   6.671   5.199   3.759  0.6408  1.5406 -0.6685
    3LYR    HD2   56   6.521   5.264   3.713 -0.8099 -0.6768  1.7082
    3LYR     CE   57   6.534   5.224   3.925  0.0929 -0.4136 -0.1489
    3LYR    HE1   58   6.458   5.148   3.904 -0.1466 -0.4788  0.9197
    3LYR    HE2   59   6.488   5.308   3.977  0.2107 -0.0799 -0.5736
    3LYR     NZ   60   6.632   5.185   4.028 -0.3568  0.3149  0.1878
    3LYR    HZ1   61   6.670   5.256   4.089 -1.0658  1.0501 -0.2063
    3LYR      C   62   6.894   5.650   3.616  0.6041 -0.8674  0.1988
    3LYR      O   63   7.004   5.614   3.658 -0.2578 -0.6626 -0.6761
    4LER      N   64   6.880   5.738   3.515  0.0181  0.6056  0.0191
    4LER      H   65   6.783   5.754   3.492 -0.7635 -1.5920  1.4191
    4LER     CA   66   6.991   5.780   3.422  0.4916  0.2572 -0.3350
    4LER     HA   67   7.018   5.696   3.358 -0.0924 -0.6277  0.5293
    4LER     CB   68   6.929   5.892   3.331 -0.2391  0.2503  0.6734
    4LER    HB1   69   6.987   5.984   3.342 -0.8710  0.7352  0.0102
    4LER    HB2   70   6.830   5.920   3.368 -0.0923  2.1171 -0.2226
    4LER     CG   71   6.916   5.870   3.178 -0.2133 -0.0107 -1.0472
    4LER     HG   72   6.890   5.765   3.161  0.9219 -0.7123  1.1865
    4LER    CD1   73   6.801   5.960   3.111  0.3889  0.7390  0.4790
    4LER   HD11   74   6.825   6.066   3.119 -0.0045  0.7420  1.8970
    4LER   HD12   75   6.798   5.912   3.013  2.7342  0.2452  0.5729
    4LER   HD13   76   6.710   5.931   3.162  1.0572 -3.0028 -0.1671
    4LER    CD2   77   7.049   5.901   3.109  0.4363  0.1155 -0.3379
    4LER   HD21   78   7.056   5.866   3.006 -1.7811  1.5892 -1.0610
    4LER   HD22   79   7.065   6.009   3.105  0.7669  0.0698 -0.3360
    4LER   HD23   80   7.131   5.853   3.162  0.8802  2.9157  1.7791
    4LER      C   81   7.121   5.834   3.499 -0.0095 -0.2701  0.1561
    4LER      O   82   7.225   5.826   3.440  0.0416  0.0450  0.8762
    5LER      N   83   7.109   5.895   3.617 -0.4407 -0.1166 -0.3385
    5LER      H   84   7.016   5.903   3.654  0.3853  0.6652  1.7302
    5LER     CA   85   7.219   5.957   3.699  0.2190  0.0722 -0.3232
    5LER     HA   86   7.311   5.948   3.641  1.0752 -0.2222  1.0471
    5LER     CB   87   7.168   6.103   3.720 -0.2792  0.0941  0.4420
    5LER    HB1   88   7.134   6.151   3.629 -0.5743 -0.3196  0.3289
    5LER    HB2   89   7.254   6.160   3.755  1.7397 -2.1524 -0.5602
    5LER     CG   90   7.053   6.126   3.820  0.3235 -0.2192  0.2174
    5LER     HG   91   7.055   6.054   3.902  1.8894 -1.2285 -0.6491
    5LER    CD1   92   7.057   6.268   3.878 -0.6038 -0.2633 -0.6577
    5LER   HD11   93   7.057   6.348   3.805 -0.1428 -0.0322 -0.4069
    5LER   HD12   94   6.974   6.287   3.947  0.7101  0.5990  0.7533
    5LER   HD13   95   7.149   6.276   3.935 -1.4164  0.8114  0.5581
    5LER    CD2   96   6.911   6.099   3.758  0.7750 -0.1714  0.1947
    5LER   HD21   97   6.884   5.993   3.750  0.3108 -0.0532  0.1484
    5LER   HD22   98   6.842   6.145   3.828  2.3630 -1.6141  2.8815
    5LER   HD23   99   6.903   6.133   3.655  0.5019 -2.4800 -0.6008
    5LER      C  100   7.236   5.901   3.842  0.3232  0.6720 -0.5447
    5LER      O  101   7.283   5.964   3.936 -1.0731 -0.0136  0.4946
    6LYR      N  102   7.175   5.781   3.863 -0.2639  0.2483 -0.6062
    6LYR      H  103   7.131   5.733   3.786 -0.5933 -0.6383  0.1101
    6LYR     CA  104   7.164   5.715   3.999  0.2279  0.5668 -0.1637
    6LYR     HA  105   7.203   5.781   4.076  0.9532  0.1272 -0.1463
    6LYR     CB  106   7.024   5.663   4.036 -0.3694  0.4604 -0.3799
    6LYR    HB1  107   7.026   5.615   4.134 -1.0418  1.0019 -0.0997
    6LYR    HB2  108   6.990   5.596   3.957  0.4552  1.4196 -1.5866
    6LYR     CG  109   6.916   5.769   4.052 -0.3894  0.4238  0.1930
    6LYR    HG1  110   6.906   5.806   3.950  1.7891  1.6871  0.3714
    6LYR    HG2  111   6.954   5.846   4.118 -0.1469  1.2380 -0.8767
    6LYR     CD  112   6.788   5.714   4.116  0.1531 -0.5176  0.4849
    6LYR    HD1  113   6.715   5.791   4.093  2.0004  1.3706  0.5548
    6LYR    HD2  114   6.793   5.706   4.225  1.0851 -2.1081  0.3556
    6LYR     CE  115   6.737   5.575   4.063 -0.0845 -0.4471  0.4765
    6LYR    HE1  116   6.806   5.493   4.080 -1.4637 -2.4653 -2.8153
    6LYR    HE2  117   6.710   5.591   3.958  0.2746 -0.5903  0.3635
    6LYR     NZ  118   6.612   5.541   4.126 -0.6701  0.0085  0.8035
    6LYR    HZ1  119   6.537   5.607   4.115  0.3385  0.7818 -2.1867
    6LYR      C  120   7.266   5.592   3.999 -0.0820  0.1503  0.4392
    6LYR      O  121   7.267   5.512   3.905  0.1888 -0.1362 -0.3098
    7LER      N  122   7.339   5.574   4.111  0.6369 -0.1924  0.4380
    7LER      H  123   7.345   5.654   4.173  3.8400 -0.9020  1.1845
    7LER     CA  124   7.437   5.465   4.134 -0.0161 -0.1728 -0.1217
    7LER     HA  125   7.414   5.386   4.063  0.3272 -0.2578 -0.1423
    7LER     CB  126   7.577   5.519   4.109 -0.0765 -0.6078  0.4799
    7LER    HB1  127   7.653   5.458   4.158 -1.8082 -2.9138  0.4965
    7LER    HB2  128   7.582   5.616   4.158 -4.9870 -0.3493  0.9485
    7LER     CG  129   7.608   5.527   3.955 -0.1838 -0.2368  0.5941
    7LER     HG  130   7.538   5.599   3.913 -1.7183 -1.6097  0.7161
    7LER    CD1  131   7.748   5.596   3.944 -0.0591  0.2864  1.1142
    7LER   HD11  132   7.776   5.625   3.843 -0.0245  1.0000  1.3203
    7LER   HD12  133   7.758   5.682   4.011  0.5033 -1.3274  3.2327
    7LER   HD13  134   7.822   5.526   3.982 -1.3202  0.3230  3.9028
    7LER    CD2  135   7.605   5.394   3.871  0.6296  0.6173 -0.0104
    7LER   HD21  136   7.643   5.411   3.770  1.2109  1.3970  0.3245
    7LER   HD22  137   7.672   5.316   3.909 -1.2807 -0.3424  1.5544
    7LER   HD23  138   7.504   5.354   3.863  1.0926 -0.6863  0.4371
    7LER      C  139   7.424   5.416   4.276  0.1942  0.4991 -0.9515
    7LER      O  140   7.410   5.498   4.366 -0.3489  0.3775  0.2891
    8LER      N  141   7.414   5.282   4.299 -0.0544  0.3714  0.2279
    8LER      H  142   7.410   5.218   4.221  2.1244 -0.3791  0.6642
    8LER     CA  143   7.409   5.223   4.432  0.7728  0.1794 -0.3516
    8LER     HA  144   7.352   5.298   4.486  0.7840  1.9132 -2.5813
    8LER     CB  145   7.326   5.089   4.430 -0.0067 -0.3046  0.1539
    8LER    HB1  146   7.356   5.029   4.516  2.0607 -0.1652 -0.4035
    8LER    HB2  147   7.360   5.038   4.339 -0.8678 -1.0808  0.2515
    8LER     CG  148   7.172   5.107   4.428  0.8611  0.5163  0.1492
    8LER     HG  149   7.149   5.179   4.350 -0.6959  1.9164  1.8307
    8LER    CD1  150   7.124   4.969   4.382  0.1618 -0.0502 -0.2038
    8LER   HD11  151   7.173   4.932   4.292 -1.8417  0.6071 -1.6261
    8LER   HD12  152   7.128   4.901   4.467 -0.0827  0.2147  0.0176
    8LER   HD13  153   7.017   4.979   4.364  0.0928  0.9517  0.6798
    8LER    CD2  154   7.094   5.144   4.548 -0.3525  0.1441  1.1962
    8LER   HD21  155   7.094   5.060   4.618  0.3772  0.5940  1.7430
    8LER   HD22  156   7.157   5.214   4.602  0.7513  0.3443 -0.2906
    8LER   HD23  157   6.992   5.178   4.528 -0.9520 -2.6526 -1.2559
    8LER      C  158   7.538   5.210   4.513 -0.0158 -0.0710  0.4758
    8LER      O  159   7.634   5.158   4.463  0.1076  0.1390  0.4969
    9LYR      N  160   7.538   5.247   4.641  0.0927  0.2433 -0.2536
    9LYR      H  161   7.450   5.279   4.678  0.3477  2.2850 -1.2734
    9LYR     CA  162   7.659   5.238   4.725  0.7322 -1.4702 -0.0821
    9LYR     HA  163   7.738   5.290   4.671 -0.4258 -0.2358 -0.6439
    9LYR     CB  164   7.639   5.316   4.854  0.5069  0.1063 -0.7566
    9LYR    HB1  165   7.733   5.314   4.909  1.1459  0.9955 -1.7645
    9LYR    HB2  166   7.552   5.274   4.905  1.0632 -0.9118 -0.6201
    9LYR     CG  167   7.610   5.467   4.831 -0.2120 -0.7096 -0.2356
    9LYR    HG1  168   7.541   5.475   4.747  1.3246  1.8227 -1.3856
    9LYR    HG2  169   7.689   5.524   4.781 -2.0799  0.8440 -1.5518
    9LYR     CD  170   7.548   5.545   4.949 -0.3929  0.3134 -0.2026
    9LYR    HD1  171   7.576   5.649   4.933 -0.8450  0.4860  0.0912
    9LYR    HD2  172   7.606   5.520   5.038 -1.1239 -1.6685 -0.2273
    9LYR     CE  173   7.397   5.516   4.982  0.5066  0.4661 -0.0878
    9LYR    HE1  174   7.378   5.560   5.080  2.3365 -0.5137  0.7517
    9LYR    HE2  175   7.365   5.412   4.980 -1.8003  1.1131 -0.7346
    9LYR     NZ  176   7.307   5.573   4.880 -1.4107 -0.2449 -0.0231
    9LYR    HZ1  177   7.313   5.670   4.854 -3.2883 -0.5765 -1.9583
    9LYR      C  178   7.711   5.101   4.754 -0.4695 -0.5556 -1.1172
    9LYR      O  179   7.833   5.082   4.780  0.3856 -0.4453  0.0030
   10LER      N  180   7.628   5.002   4.752 -0.5272  0.3504 -0.0231
   10LER      H  181   7.528   5.018   4.756 -1.0228 -1.7295 -1.9013
   10LER     CA  182   7.667   4.866   4.757  0.3787 -0.3230  0.2163
   10LER     HA  183   7.697   4.840   4.858 -0.0189 -3.3866 -0.3643
   10LER     CB  184   7.550   4.785   4.717  0.4369 -0.1676  0.0509
   10LER    HB1  185   7.520   4.820   4.618  0.3512  0.5520  0.3269
   10LER    HB2  186   7.465   4.799   4.783 -1.6796 -1.4833 -2.1959
   10LER     CG  187   7.572   4.629   4.719 -0.3010  0.0859  0.4453
   10LER     HG  188   7.645   4.604   4.642 -1.3271  1.0163 -0.8946
   10LER    CD1  189   7.601   4.577   4.860  0.1718  0.3082 -0.0941
   10LER   HD11  190   7.698   4.609   4.897 -0.4844  0.5921  1.4292
   10LER   HD12  191   7.529   4.609   4.935 -0.1593  1.7948 -1.0081
   10LER   HD13  192   7.619   4.469   4.862 -0.8416  0.0975 -1.1609
   10LER    CD2  193   7.438   4.565   4.687  0.1497  0.1448  0.1057
   10LER   HD21  194   7.394   4.601   4.594 -1.9965 -1.5926  0.3616
   10LER   HD22  195   7.449   4.457   4.684  0.9209  0.1633  1.3524
   10LER   HD23  196   7.369   4.586   4.770 -1.7761 -1.2548 -1.0426
   10LER      C  197   7.789   4.829   4.664  0.1582  0.3672  0.3029
   10LER      O  198   7.874   4.744   4.704 -0.0356  0.1290  0.0314
   11LER      N  199   7.796   4.892   4.548 -0.2176 -0.6206  0.1969
   11LER      H  200   7.727   4.962   4.527  0.5640  0.5334  1.3539
   11LER     CA  201   7.901   4.867   4.448 -0.4866 -0.4317 -0.2818
   11LER     HA  202   7.963   4.783   4.478  1.3505  0.9141 -0.1291
   11LER     CB  203   7.830   4.849   4.313  0.3243  0.6584  0.1780
   11LER    HB1  204   7.897   4.855   4.226  1.0750  2.2566  0.8183
   11LER    HB2  205   7.756   4.928   4.304  0.0829  0.7060  2.2524
   11LER     CG  206   7.750   4.715   4.313 -0.1677  0.7571 -0.2173
   11LER     HG  207   7.693   4.697   4.404 -0.4092 -0.0273 -0.5088
   11LER    CD1  208   7.642   4.722   4.206 -0.1641 -0.2773  0.1767
   11LER   HD11  209   7.576   4.805   4.232 -1.5175 -2.1781  3.3602
   11LER   HD12  210   7.694   4.734   4.111 -0.5556 -0.7446 -0.1038
   11LER   HD13  211   7.587   4.628   4.204 -2.7263  1.1536 -0.7577
   11LER    CD2  212   7.838   4.588   4.290  0.1288  0.1112  0.0242
   11LER   HD21  213   7.897   4.600   4.199 -0.2594 -0.1381 -0.2643
   11LER   HD22  214   7.908   4.573   4.373  1.5433  0.4585 -1.0691
   11LER   HD23  215   7.767   4.506   4.287 -0.4147  0.5669  0.1433
   11LER      C  216   7.999   4.989   4.433  0.1488  0.7691  0.5826
   11LER      O  217   8.096   4.988   4.354 -0.2624 -0.3905 -0.2339
   12LER      N  218   7.992   5.082   4.525  0.4729 -0.2697 -0.2748
   12LER      H  219   7.915   5.068   4.589 -2.8315 -1.8284 -4.1118
   12LER     CA  220   8.065   5.216   4.520 -0.0345  0.1772  0.2321
   12LER     HA  221   8.156   5.204   4.462  0.6184  1.1162  1.0300
   12LER     CB  222   7.968   5.324   4.461 -0.4207  0.6129 -0.4556
   12LER    HB1  223   7.879   5.345   4.520  0.3621  0.0885  0.9483
   12LER    HB2  224   7.938   5.276   4.368 -1.4267 -1.3061  0.8135
   12LER     CG  225   8.039   5.452   4.422 -0.2381 -0.0504  0.4960
   12LER     HG  226   8.142   5.436   4.389 -0.7148  2.3598 -2.6455
   12LER    CD1  227   7.961   5.523   4.298  0.4554  0.3987 -0.4132
   12LER   HD11  228   7.990   5.628   4.290 -0.0943  0.4285 -2.6568
   12LER   HD12  229   7.977   5.468   4.205 -0.4393 -0.4587 -0.0803
   12LER   HD13  230   7.855   5.518   4.322  0.2358 -2.1430 -1.5630
   12LER    CD2  231   8.031   5.558   4.528 -0.6484 -0.3312  0.1873
   12LER   HD21  232   8.055   5.512   4.624  0.5296  0.6389  0.3888
   12LER   HD22  233   8.104   5.635   4.502 -0.9289 -0.4916 -1.1675
   12LER   HD23  234   7.931   5.599   4.540 -1.0627 -1.5696  1.1169
   12LER      C  235   8.130   5.255   4.656  0.0410 -0.4835 -0.3264
   12LER      O  236   8.238   5.312   4.660 -0.4585 -0.0555  0.1830
   13LER      N  237   8.067   5.221   4.771  0.0633 -0.1840 -0.0782
   13LER      H  238   7.981   5.171   4.752  1.1232 -1.5790 -1.5554
   13LER     CA  239   8.132   5.225   4.900 -0.0208 -0.1707  0.0380
   13LER     HA  240   8.236   5.257   4.890 -0.3728  0.9022 -0.3635
   13LER     CB  241   8.056   5.315   4.993  0.6210 -0.3551 -0.6006
   13LER    HB1  242   8.100   5.313   5.092  1.6124  1.7405 -0.9484
   13LER    HB2  243   7.957   5.269   5.002  0.4416  0.0942 -0.2349
   13LER     CG  244   8.041   5.458   4.946 -0.1269 -0.0102  0.0371
   13LER     HG  245   8.027   5.459   4.837  1.8497 -0.2805 -0.2462
   13LER    CD1  246   7.925   5.528   5.016 -0.0780  0.0249  0.1204
   13LER   HD11  247   7.904   5.625   4.972 -0.7011 -0.3208 -0.3690
   13LER   HD12  248   7.838   5.466   4.993  0.6784 -0.2626 -2.1496
   13LER   HD13  249   7.938   5.528   5.124  1.8086 -0.6069 -0.0820
   13LER    CD2  250   8.160   5.546   4.976  1.0454  0.5922  0.5536
   13LER   HD21  251   8.184   5.533   5.082  1.1684  0.1723  0.4798
   13LER   HD22  252   8.249   5.518   4.921  0.4920  0.4812 -0.3036
   13LER   HD23  253   8.143   5.652   4.961 -0.7237  0.0852 -1.6630
   13LER      C  254   8.137   5.084   4.964 -0.2502  0.7917 -0.6774
   13LER      O  255   8.242   5.031   4.993 -0.1047  0.2444  0.1608
   14NH2      N  256   8.027   5.016   4.972 -0.0509  0.3651  0.1978
   14NH2     H1  257   7.942   5.058   4.936  1.0663  0.0796 -3.0594
   14NH2     H2  258   8.033   4.925   5.015 -0.0203  0.6526  0.8274
   15LY0      N  259   6.526   4.744   4.460  0.5786  0.1553  0.1360
   15LY0     H1  260   6.559   4.804   4.535 -1.0330  2.6629 -1.0181
   15LY0     H2  261   6.437   4.778   4.427  0.3048 -1.7036 -1.1720
   15LY0     H3  262   6.507   4.652   4.497 -2.4191  0.6275 -0.0135
   15LY0     CA  263   6.632   4.754   4.351  0.5229  0.5104  0.5305
   15LY0     HA  264   6.726   4.733   4.403  0.6363 -2.0831 -0.5887
   15LY0     CB  265   6.606   4.638   4.247  0.1340  0.1173 -0.0670
   15LY0    HB1  266   6.656   4.673   4.157  1.1701 -0.9184  0.0926
   15LY0    HB2  267   6.498   4.638   4.227  0.1340 -1.1072 -0.1473
   15LY0     CG  268   6.666   4.504   4.301 -0.9407 -0.3727 -0.1373
   15LY0    HG1  269   6.593   4.456   4.366 -0.6361 -0.8770 -0.1574
   15LY0    HG2  270   6.755   4.523   4.362 -1.3771  0.5254  0.2374
   15LY0     CD  271   6.693   4.394   4.193  0.4598 -0.3596  1.0476
   15LY0    HD1  272   6.724   4.441   4.099 -0.3568  0.7263  1.2987
   15LY0    HD2  273   6.599   4.348   4.162 -0.5274  1.7056  0.7816
   15LY0     CE  274   6.786   4.285   4.242  0.1367  0.7402  0.0224
   15LY0    HE1  275   6.720   4.218   4.298  0.5923 -0.2404 -0.5941
   15LY0    HE2  276   6.870   4.327   4.299 -0.1017  0.1919  0.8002
   15LY0     NZ  277   6.844   4.210   4.133  0.9045 -0.3818 -0.4339
   15LY0    HZ1  278   6.772   4.171   4.074  1.3482 -0.1866 -1.1162
   15LY0    HZ2  279   6.902   4.273   4.079  0.9251  0.9457  1.0761
   15LY0    HZ3  280   6.904   4.137   4.169  0.7054  0.2424  1.2422
   15LY0      C  281   6.648   4.889   4.281 -0.1770 -0.1199 -0.2140
   15LY0      O  282   6.568   4.977   4.305 -0.3443  0.6165  0.2504
   16LER      N  283   6.754   4.912   4.208 -0.1411  0.5237  0.5194
   16LER      H  284   6.822   4.839   4.197 -1.2459 -0.7322  1.6972
   16LER     CA  285   6.783   5.030   4.136 -0.0164 -0.2475  0.4506
   16LER     HA  286   6.792   5.116   4.203 -2.2988 -1.0254  1.8773
   16LER     CB  287   6.918   5.010   4.057  0.2587 -0.4423 -0.3710
   16LER    HB1  288   6.903   4.928   3.987 -1.9418 -0.9355  0.6043
   16LER    HB2  289   7.003   4.984   4.121 -1.7108 -0.2050  2.5144
   16LER     CG  290   6.959   5.135   3.976  0.1122  0.3722  1.1871
   16LER     HG  291   6.883   5.161   3.903  1.5199 -1.3543 -1.0238
   16LER    CD1  292   7.001   5.263   4.053  0.0137 -0.2901  0.1292
   16LER   HD11  293   7.067   5.236   4.135  1.2624 -1.1770 -1.1308
   16LER   HD12  294   7.051   5.336   3.990  0.6387 -1.0451 -0.2712
   16LER   HD13  295   6.920   5.318   4.101 -0.1928 -0.7297  0.2996
   16LER    CD2  296   7.077   5.085   3.884 -0.4619 -0.3145 -0.4798
   16LER   HD21  297   7.060   4.991   3.833 -0.9047  0.9025 -2.7076
   16LER   HD22  298   7.106   5.155   3.806  0.6767 -0.8755 -0.5800
   16LER   HD23  299   7.158   5.077   3.956 -0.7844  0.3101 -0.0362
   16LER      C  300   6.673   5.061   4.035 -0.3229 -0.1877  0.3809
   16LER      O  301   6.634   4.976   3.956  0.2614 -0.4268  0.1363
   17LY0      N  302   6.781   5.651   5.169 -0.3517 -0.4236  0.3864
   17LY0     H1  303   6.847   5.645   5.092 -1.6691  0.1893 -0.8211
   17LY0     H2  304   6.709   5.583   5.152 -0.1754 -0.9759  1.7403
   17LY0     H3  305   6.824   5.630   5.258 -0.9628 -0.1426  0.7498
   17LY0     CA  306   6.726   5.788   5.197 -0.5070 -0.2708  0.2749
   17LY0     HA  307   6.659   5.768   5.280 -2.5362  0.4466 -1.1053
   17LY0     CB  308   6.833   5.890   5.241 -0.4683 -0.2354  0.2499
   17LY0    HB1  309   6.898   5.927   5.162  0.7581  0.4475  1.5474
   17LY0    HB2  310   6.894   5.837   5.314  1.9468  1.2571 -0.5770
   17LY0     CG  311   6.781   6.012   5.309 -0.6019 -0.8511  0.3067
   17LY0    HG1  312   6.754   5.996   5.414  1.5198 -1.0064  0.8662
   17LY0    HG2  313   6.699   6.044   5.245  0.3883  0.4751 -0.3436
   17LY0     CD  314   6.888   6.127   5.318 -0.1481 -0.9001 -0.5168
   17LY0    HD1  315   6.901   6.146   5.211 -2.6522  0.5841 -0.6224
   17LY0    HD2  316   6.985   6.107   5.365 -0.5546 -1.4655  0.1064
   17LY0     CE  317   6.823   6.252   5.369  0.1350  0.0582 -0.0638
   17LY0    HE1  318   6.813   6.238   5.476 -1.9349  0.2307 -0.2017
   17LY0    HE2  319   6.722   6.259   5.329 -0.0781 -0.1666  0.4377
   17LY0     NZ  320   6.906   6.373   5.334  0.1942  0.1947 -0.1522
   17LY0    HZ1  321   7.002   6.376   5.366 -0.0319  0.2468  0.5365
   17LY0    HZ2  322   6.911   6.377   5.233 -0.3604 -0.1859 -0.1975
   17LY0    HZ3  323   6.873   6.461   5.371  0.9290 -0.4867  2.3310
   17LY0      C  324   6.634   5.859   5.093  0.2535  0.1315  0.3118
   17LY0      O  325   6.527   5.914   5.123  0.5179  0.6151  0.4158
   18LER      N  326   6.680   5.856   4.964 -0.5486  0.2094  0.4704
   18LER      H  327   6.747   5.786   4.938 -0.5680  0.6772 -0.9348
   18LER     CA  328   6.610   5.919   4.849  0.0894 -0.2086 -0.6129
   18LER     HA  329   6.580   6.018   4.880  1.1481 -0.4895  1.4976
   18LER     CB  330   6.705   5.918   4.731 -0.1363  0.6127  1.0596
   18LER    HB1  331   6.723   5.814   4.705  2.3654  0.4339  3.1211
   18LER    HB2  332   6.800   5.958   4.765  0.5733  0.8540 -1.0400
   18LER     CG  333   6.660   5.988   4.599 -0.3093  0.2385  0.0398
   18LER     HG  334   6.556   5.964   4.576  0.2990 -2.8726  0.1603
   18LER    CD1  335   6.670   6.138   4.606 -0.0551  0.5473 -0.7698
   18LER   HD11  336   6.664   6.180   4.506  0.6730  2.5703 -0.0066
   18LER   HD12  337   6.601   6.176   4.681 -0.2394 -1.3233  0.0760
   18LER   HD13  338   6.772   6.166   4.630 -0.2747  1.1516 -0.5317
   18LER    CD2  339   6.738   5.945   4.478 -0.1805 -0.0244  0.4717
   18LER   HD21  340   6.843   5.974   4.484  0.0619 -0.5293 -0.8605
   18LER   HD22  341   6.728   5.837   4.474  1.6713 -0.2001 -0.7989
   18LER   HD23  342   6.709   5.988   4.382 -0.2598  0.6027  0.7698
   18LER      C  343   6.483   5.845   4.823 -0.4100 -0.5535 -0.2183
   18LER      O  344   6.476   5.725   4.842 -0.1511 -0.1133  0.3693
   19LYR      N  345   6.376   5.912   4.776 -0.4245 -0.0774  0.2754
   19LYR      H  346   6.385   6.013   4.774 -0.2317 -0.0544  1.6840
   19LYR     CA  347   6.248   5.845   4.746  0.1040  0.2052  1.3512
   19LYR     HA  348   6.236   5.761   4.814 -0.2407 -0.5149  0.4349
   19LYR     CB  349   6.127   5.929   4.773  0.0794  0.4247 -0.0570
   19LYR    HB1  350   6.118   6.013   4.704 -2.4661  1.7535  1.7266
   19LYR    HB2  351   6.135   5.988   4.864 -0.7365 -1.1104  1.0684
   19LYR     CG  352   5.996   5.846   4.776 -0.2863  0.2816  0.4772
   19LYR    HG1  353   6.014   5.749   4.823  0.5243 -0.0465 -0.4818
   19LYR    HG2  354   5.946   5.826   4.682 -1.3714  1.3840  0.8026
   19LYR     CD  355   5.905   5.919   4.878 -0.1531 -0.7983  0.7284
   19LYR    HD1  356   5.955   5.914   4.974 -0.1116  1.2846  0.8669
   19LYR    HD2  357   5.814   5.863   4.902 -0.7949 -0.1604 -0.1158
   19LYR     CE  358   5.862   6.061   4.853  0.0364 -0.2577  0.6376
   19LYR    HE1  359   5.928   6.147   4.866  1.3967 -0.8654 -1.7249
   19LYR    HE2  360   5.762   6.074   4.896 -1.6330 -1.1646 -2.6092
   19LYR     NZ  361   5.825   6.066   4.713  0.7669 -0.3310 -1.0360
   19LYR    HZ1  362   5.819   5.976   4.667  2.0908 -1.4125  0.7949
   19LYR      C  363   6.248   5.785   4.607 -0.2285 -0.2541 -0.2664
   19LYR      O  364   6.178   5.688   4.574 -0.3848 -1.0379 -0.8851
   20LER      N  365   6.327   5.846   4.512  0.0030  0.7054  0.0401
   20LER      H  366   6.391   5.915   4.549  0.0178  0.4130  0.5588
   20LER     CA  367   6.340   5.817   4.371  1.2309  0.0356  0.2536
   20LER     HA  368   6.239   5.805   4.331  1.3971  1.6783 -0.7483
   20LER     CB  369   6.399   5.945   4.299 -0.1345 -0.6500 -0.9773
   20LER    HB1  370   6.494   5.968   4.349  1.7471 -2.6903 -3.3310
   20LER    HB2  371   6.340   6.034   4.322  2.0106  0.7462 -0.5594
   20LER     CG  372   6.441   5.927   4.150  0.4693 -0.1225  0.8628
   20LER     HG  373   6.476   5.826   4.127 -0.1295  0.2818 -2.2539
   20LER    CD1  374   6.316   5.947   4.069  0.2922 -0.1059 -0.9314
   20LER   HD11  375   6.271   6.045   4.084 -0.3004 -0.4193 -0.6654
   20LER   HD12  376   6.341   5.923   3.965  1.5322 -0.2437 -0.6218
   20LER   HD13  377   6.241   5.878   4.107 -0.7106  1.1193 -0.6406
   20LER    CD2  378   6.545   6.022   4.097  0.2018 -0.1243  0.3630
   20LER   HD21  379   6.502   6.123   4.097  0.0085 -0.1730 -1.8232
   20LER   HD22  380   6.637   6.030   4.156  0.6769 -0.1873 -0.3656
   20LER   HD23  381   6.566   5.996   3.994  0.0475 -2.2604  0.8216
   20LER      C  382   6.432   5.692   4.359 -0.1281 -0.1265 -0.7468
   20LER      O  383   6.548   5.688   4.411  0.7728 -0.1554 -0.2795
   21LER      N  384   6.390   5.579   4.292  0.5122 -0.0467 -0.2190
   21LER      H  385   6.300   5.584   4.247  0.4268 -0.5904 -0.1147
   21LER     CA  386   6.471   5.453   4.297  0.6092 -0.6601 -0.9121
   21LER     HA  387   6.494   5.439   4.402 -0.0612 -1.0807 -0.8114
   21LER     CB  388   6.381   5.342   4.243 -0.2113  0.4593 -0.3846
   21LER    HB1  389   6.444   5.260   4.207 -1.8549 -0.0142 -2.4543
   21LER    HB2  390   6.324   5.385   4.160  0.0507 -0.1904 -0.9103
   21LER     CG  391   6.277   5.279   4.341  0.0405 -0.0677 -0.0804
   21LER     HG  392   6.324   5.254   4.436  0.0007 -3.3219 -0.7933
   21LER    CD1  393   6.154   5.363   4.369 -0.1339 -0.7874 -0.1102
   21LER   HD11  394   6.105   5.318   4.455 -0.9543  1.5904  0.7428
   21LER   HD12  395   6.196   5.455   4.409  2.0006 -1.2783 -1.0414
   21LER   HD13  396   6.086   5.376   4.285  0.2572 -0.8582 -0.4413
   21LER    CD2  397   6.222   5.144   4.292  0.1903 -0.0726  0.3185
   21LER   HD21  398   6.293   5.081   4.238 -0.3559 -0.8336  0.4713
   21LER   HD22  399   6.183   5.089   4.377  0.3726 -0.8991 -0.1217
   21LER   HD23  400   6.137   5.165   4.227 -0.3151  1.3253  1.3797
   21LER      C  401   6.610   5.454   4.227  0.5290 -0.6664 -0.7072
   21LER      O  402   6.699   5.368   4.250  0.3230 -0.1631 -0.2579
   22LY0      N  403   5.275   6.246   4.425  0.3010  0.1774  0.7129
   22LY0     H1  404   5.188   6.294   4.407 -0.1901 -1.0362 -0.2476
   22LY0     H2  405   5.313   6.215   4.337  0.1968  4.2919 -0.9842
   22LY0     H3  406   5.244   6.162   4.472  2.4068  0.1695  2.2259
   22LY0     CA  407   5.369   6.329   4.498  0.1492 -1.0882 -0.5042
   22LY0     HA  408   5.402   6.413   4.438 -0.4360  0.6153  1.4375
   22LY0     CB  409   5.303   6.378   4.630 -0.1734 -0.1868  0.4706
   22LY0    HB1  410   5.291   6.290   4.693  0.7895  0.1305  1.1300
   22LY0    HB2  411   5.206   6.420   4.605 -0.0657 -0.3349 -0.2257
   22LY0     CG  412   5.375   6.485   4.713 -0.4644 -0.6238 -0.2643
   22LY0    HG1  413   5.398   6.571   4.650  1.6624 -0.5796  0.5198
   22LY0    HG2  414   5.470   6.449   4.750 -0.0989  1.0804  0.5414
   22LY0     CD  415   5.291   6.536   4.825 -0.1562 -0.2124  0.5657
   22LY0    HD1  416   5.188   6.570   4.808 -1.1364 -2.4084  1.7365
   22LY0    HD2  417   5.354   6.612   4.871  2.3256 -1.8440  0.0111
   22LY0     CE  418   5.273   6.435   4.943 -0.1929 -0.1504 -0.6389
   22LY0    HE1  419   5.228   6.344   4.902  1.2933 -0.5983 -1.3208
   22LY0    HE2  420   5.202   6.479   5.014  0.8001 -0.2967  0.4849
   22LY0     NZ  421   5.408   6.411   5.013 -0.0682 -0.1563  0.0624
   22LY0    HZ1  422   5.462   6.348   4.956  0.8165  0.3235  0.3402
   22LY0    HZ2  423   5.456   6.497   5.035  1.3991 -1.1736  1.0642
   22LY0    HZ3  424   5.403   6.361   5.101  1.5924 -1.6574 -0.6340
   22LY0      C  425   5.488   6.236   4.528 -0.8501  0.0271 -0.9879
   22LY0      O  426   5.477   6.145   4.611 -0.3824 -0.3111  0.5398
   23LER      N  427   5.610   6.255   4.477 -0.3698 -0.6725  0.7225
   23LER      H  428   5.619   6.338   4.420  0.0467 -1.9733 -1.2027
   23LER     CA  429   5.733   6.182   4.511  0.5628 -0.1501  0.3805
   23LER     HA  430   5.716   6.078   4.484 -0.0732 -0.7104  2.6799
   23LER     CB  431   5.844   6.233   4.417 -0.5769  0.1243  0.5634
   23LER    HB1  432   5.863   6.337   4.444 -0.6444  0.2480  0.1276
   23LER    HB2  433   5.817   6.226   4.312  2.3015  3.8288 -0.6544
   23LER     CG  434   5.978   6.151   4.429  0.3904 -0.0265 -0.1022
   23LER     HG  435   6.023   6.170   4.526  0.0492  1.9196 -0.2817
   23LER    CD1  436   5.961   5.993   4.396  0.5467  0.1289 -0.5758
   23LER   HD11  437   6.055   5.938   4.392 -0.8718 -2.6438  1.2287
   23LER   HD12  438   5.901   5.958   4.480 -0.2848  1.5454 -0.5420
   23LER   HD13  439   5.897   5.990   4.308 -0.1984 -0.1134 -0.0325
   23LER    CD2  440   6.071   6.205   4.323  0.2536 -0.1509  0.7028
   23LER   HD21  441   6.039   6.178   4.222  0.3536 -0.6155  0.7955
   23LER   HD22  442   6.063   6.314   4.313 -0.0097 -0.0829  1.6447
   23LER   HD23  443   6.179   6.193   4.336  0.7370  3.1152  0.5749
   23LER      C  444   5.760   6.175   4.662  0.0970 -0.3512  0.2224
   23LER      O  445   5.767   6.280   4.725  0.6467 -0.0391  0.0323
   24LY0      N  446   7.629   6.726   3.073  0.2254  1.0336 -0.5073
   24LY0     H1  447   7.613   6.651   3.138 -1.1541  1.0483 -0.8131
   24LY0     H2  448   7.728   6.739   3.056  0.2550  0.3398 -0.8981
   24LY0     H3  449   7.588   6.692   2.988 -1.3590  0.7598  0.3374
   24LY0     CA  450   7.567   6.854   3.121  0.7018 -0.5302 -0.3445
   24LY0     HA  451   7.634   6.889   3.200 -1.2502  2.2691  0.1861
   24LY0     CB  452   7.575   6.957   3.011 -0.1050 -0.0111  0.6011
   24LY0    HB1  453   7.480   6.960   2.958  0.2544 -1.4524 -0.1829
   24LY0    HB2  454   7.654   6.936   2.938  0.1116 -0.0458  0.8431
   24LY0     CG  455   7.614   7.094   3.069 -0.0748  0.2251 -0.4210
   24LY0    HG1  456   7.706   7.082   3.126  0.0652 -0.0856 -0.7051
   24LY0    HG2  457   7.530   7.118   3.134  1.7953 -0.8947  2.6274
   24LY0     CD  458   7.621   7.201   2.959 -0.0514  0.0872 -0.1209
   24LY0    HD1  459   7.527   7.199   2.904  0.1168  0.5418 -0.4351
   24LY0    HD2  460   7.702   7.181   2.888 -1.1579  2.4034 -2.1843
   24LY0     CE  461   7.653   7.328   3.036 -0.5004 -0.4650 -0.4974
   24LY0    HE1  462   7.762   7.325   3.049 -0.5725  2.1638  1.8396
   24LY0    HE2  463   7.611   7.325   3.137  0.8721 -0.8174  0.0941
   24LY0     NZ  464   7.621   7.455   2.967 -0.6096 -0.0985 -0.1151
   24LY0    HZ1  465   7.524   7.483   2.978 -0.1471  0.4817  3.7360
   24LY0    HZ2  466   7.678   7.533   2.997 -1.7978  0.1418  1.6684
   24LY0    HZ3  467   7.639   7.452   2.867  2.5712 -2.5963  0.3687
   24LY0      C  468   7.427   6.837   3.182  0.7672 -0.1212  0.6177
   24LY0      O  469   7.382   6.917   3.261  0.3684 -0.4574  0.2388
   25LER      N  470   7.355   6.744   3.122  0.4181 -0.4463  0.1751
   25LER      H  471   7.404   6.681   3.060 -0.6105 -0.6038 -0.5038
   25LER     CA  472   7.218   6.708   3.145 -0.1274 -0.3280 -0.1018
   25LER     HA  473   7.147   6.790   3.137 -0.2205 -0.5262 -1.7004
   25LER     CB  474   7.179   6.597   3.039 -0.0077  0.3504 -0.0716
   25LER    HB1  475   7.253   6.518   3.034 -0.5823 -0.1137 -2.6388
   25LER    HB2  476   7.190   6.646   2.942 -0.0070  2.4335  0.9067
   25LER     CG  477   7.035   6.541   3.055  0.4362 -0.3617 -0.1424
   25LER     HG  478   7.027   6.485   3.148  1.8018  0.2758  0.3750
   25LER    CD1  479   6.926   6.649   3.044 -0.7245 -0.4226 -0.2223
   25LER   HD11  480   6.827   6.609   3.067 -1.2925  1.1102  0.1040
   25LER   HD12  481   6.938   6.728   3.118  1.4545 -0.4085 -0.5333
   25LER   HD13  482   6.924   6.695   2.945 -1.3553  0.0322 -0.0099
   25LER    CD2  483   7.000   6.440   2.955  0.7118  0.3667 -0.6363
   25LER   HD21  484   6.904   6.392   2.974  1.0600 -0.6814 -1.3728
   25LER   HD22  485   7.000   6.477   2.852 -2.7404  1.0328 -0.5272
   25LER   HD23  486   7.075   6.360   2.955  0.4421  0.0428 -2.8615
   25LER      C  487   7.198   6.650   3.286  0.2468  0.1250 -0.4277
   25LER      O  488   7.085   6.643   3.324  0.6678  0.3376 -0.4520
   26LYR      N  489   7.300   6.609   3.368  0.1625  0.0335  0.4899
   26LYR      H  490   7.392   6.627   3.332 -0.1828  0.5919 -0.1373
   26LYR     CA  491   7.295   6.529   3.493 -0.0529  0.5804  0.3634
   26LYR     HA  492   7.196   6.540   3.537 -0.9314 -2.5438 -0.6008
   26LYR     CB  493   7.312   6.374   3.474 -1.0469  0.1224  0.0971
   26LYR    HB1  494   7.270   6.318   3.558  2.4555  1.0286  2.6545
   26LYR    HB2  495   7.418   6.351   3.475 -0.8651  0.9442  0.9509
   26LYR     CG  496   7.249   6.303   3.352  0.6410 -0.2576  0.9263
   26LYR    HG1  497   7.298   6.342   3.263  0.9084 -0.4539  0.9881
   26LYR    HG2  498   7.141   6.306   3.337  0.7630  1.2715  0.1730
   26LYR     CD  499   7.281   6.155   3.356  1.3327  0.0193 -0.1305
   26LYR    HD1  500   7.240   6.103   3.270 -0.9858 -1.0395  1.5041
   26LYR    HD2  501   7.230   6.108   3.440  0.5578 -1.3036 -1.2955
   26LYR     CE  502   7.434   6.122   3.352  0.0899  0.1693 -0.0839
   26LYR    HE1  503   7.493   6.154   3.438  2.6895 -1.3257 -1.1793
   26LYR    HE2  504   7.458   6.163   3.253 -0.1534 -2.3473 -1.2478
   26LYR     NZ  505   7.451   5.982   3.338 -0.2062  0.3233 -0.8107
   26LYR    HZ1  506   7.405   5.925   3.407 -0.5010 -3.0095 -3.4733
   26LYR      C  507   7.391   6.586   3.595  0.4604  0.2464 -0.2415
   26LYR      O  508   7.503   6.635   3.570  0.3709 -0.4113 -0.1021
   27LER      N  509   7.353   6.577   3.723  0.1140 -0.3785  0.5778
   27LER      H  510   7.256   6.556   3.742  0.1399 -0.4544  0.6290
   27LER     CA  511   7.432   6.588   3.847  0.3586 -0.0178  0.0262
   27LER     HA  512   7.535   6.593   3.813 -0.0343 -1.4405 -1.5518
   27LER     CB  513   7.396   6.719   3.915 -0.6271 -0.2830 -0.2746
   27LER    HB1  514   7.296   6.704   3.957 -0.3950 -0.2957  0.2789
   27LER    HB2  515   7.393   6.792   3.833 -1.4692 -1.7136 -1.5765
   27LER     CG  516   7.500   6.758   4.024  0.2124  0.2129 -0.1892
   27LER     HG  517   7.508   6.683   4.103 -1.5763  0.4818  0.3062
   27LER    CD1  518   7.639   6.770   3.980  0.2589  0.2920 -0.0955
   27LER   HD11  519   7.703   6.778   4.068 -2.8152  0.1654  2.3206
   27LER   HD12  520   7.672   6.683   3.922 -2.9623 -0.2261 -1.3425
   27LER   HD13  521   7.657   6.857   3.916  1.4495 -0.3519 -0.6895
   27LER    CD2  522   7.450   6.885   4.086  0.1379 -0.1792  0.4039
   27LER   HD21  523   7.519   6.923   4.161  1.5673 -0.9813 -0.4474
   27LER   HD22  524   7.462   6.960   4.007  1.0488 -0.0434  0.6597
   27LER   HD23  525   7.349   6.874   4.125 -0.4322 -0.0275 -0.9631
   27LER      C  526   7.405   6.463   3.937  0.3618 -0.1614 -0.1308
   27LER      O  527   7.314   6.445   4.020  0.2321  0.3993  0.6546
   28LER      N  528   7.504   6.365   3.924  0.4175  0.3569  0.1366
   28LER      H  529   7.577   6.391   3.859  1.5842  0.0315  1.2974
   28LER     CA  530   7.502   6.228   3.989  0.0173 -1.2292  0.2807
   28LER     HA  531   7.438   6.161   3.932  1.5176  0.1406 -3.2757
   28LER     CB  532   7.641   6.174   3.972  0.3485  0.2457 -0.0253
   28LER    HB1  533   7.658   6.111   4.059  1.2022  0.6344  0.0964
   28LER    HB2  534   7.705   6.260   3.987  1.8992 -0.6576 -1.1877
   28LER     CG  535   7.684   6.099   3.842  0.2342  0.2250  0.2497
   28LER     HG  536   7.634   6.148   3.759 -1.7507 -1.2075  0.5211
   28LER    CD1  537   7.837   6.103   3.820  0.2141 -0.2459  0.5234
   28LER   HD11  538   7.873   6.043   3.736  0.2331 -0.7570  0.8910
   28LER   HD12  539   7.859   6.206   3.794 -3.1010  0.2165 -0.9752
   28LER   HD13  540   7.887   6.069   3.911 -1.6486 -1.1004  1.2838
   28LER    CD2  541   7.635   5.950   3.847  0.5563 -0.2410 -0.4031
   28LER   HD21  542   7.705   5.890   3.905 -0.8844 -0.8684  0.7630
   28LER   HD22  543   7.543   5.937   3.904 -0.7612 -2.9719 -2.8809
   28LER   HD23  544   7.609   5.922   3.745  0.5549  0.0916 -0.4931
   28LER      C  545   7.449   6.222   4.132 -0.5731  0.2159 -0.1228
   28LER      O  546   7.509   6.281   4.217 -0.0533 -0.5836 -0.2675
   29LYR      N  547   7.347   6.134   4.154 -0.0227  0.1194 -0.2556
   29LYR      H  548   7.322   6.069   4.081 -2.0496  1.4520 -0.8210
   29LYR     CA  549   7.283   6.117   4.287  0.4906 -0.2091 -0.0759
   29LYR     HA  550   7.322   6.185   4.362  0.1142  0.3897 -0.4107
   29LYR     CB  551   7.130   6.136   4.281 -0.5393 -0.2609  0.2672
   29LYR    HB1  552   7.089   6.100   4.376 -0.4682 -0.6405  0.1541
   29LYR    HB2  553   7.099   6.067   4.204  1.7886 -2.6394  1.3090
   29LYR     CG  554   7.086   6.284   4.254 -0.6080  0.1831  0.2035
   29LYR    HG1  555   7.137   6.321   4.165 -0.9569  3.1635  1.1267
   29LYR    HG2  556   7.124   6.345   4.336 -0.8132 -0.1611  0.5566
   29LYR     CD  557   6.934   6.307   4.261  0.6288 -0.1415  0.4894
   29LYR    HD1  558   6.879   6.256   4.340 -1.4545  0.6685 -0.3572
   29LYR    HD2  559   6.904   6.276   4.161  1.2067  1.4068 -0.1815
   29LYR     CE  560   6.899   6.457   4.270  0.4411 -0.5945 -0.0482
   29LYR    HE1  561   6.939   6.491   4.366 -2.6615 -1.0285  1.5163
   29LYR    HE2  562   6.791   6.468   4.273  0.5913  1.0116  0.6064
   29LYR     NZ  563   6.946   6.532   4.150 -0.0207  0.5286 -0.2939
   29LYR    HZ1  564   7.047   6.532   4.137  0.0635 -0.6217  0.2482
   29LYR      C  565   7.310   5.975   4.329 -0.7641  0.1602  0.2037
   29LYR      O  566   7.259   5.882   4.273  0.0097  0.0447  0.1497
   30LER      N  567   7.391   5.954   4.431 -0.2061  0.1474  0.4007
   30LER      H  568   7.412   6.032   4.491 -0.5702  0.7323 -0.2154
   30LER     CA  569   7.427   5.824   4.479  0.1508 -0.2109  0.2029
   30LER     HA  570   7.437   5.754   4.397 -0.7210 -0.3297  0.1891
   30LER     CB  571   7.557   5.842   4.551 -0.2841  0.7217  0.0216
   30LER    HB1  572   7.583   5.742   4.584 -0.8256  0.0613 -1.4721
   30LER    HB2  573   7.554   5.912   4.635  0.7114  2.0731 -1.0242
   30LER     CG  574   7.672   5.885   4.466 -0.1221  0.2551 -0.1996
   30LER     HG  575   7.668   5.991   4.441 -0.6769  0.9655  2.6010
   30LER    CD1  576   7.799   5.887   4.558  0.3413  0.1208  0.0317
   30LER   HD11  577   7.889   5.896   4.498  0.0715 -1.2964 -0.6259
   30LER   HD12  578   7.790   5.968   4.631 -1.5861  1.7073 -1.8634
   30LER   HD13  579   7.808   5.791   4.609  1.2980 -1.1733 -2.4214
   30LER    CD2  580   7.695   5.797   4.342  0.4822  0.2521  0.3341
   30LER   HD21  581   7.611   5.799   4.273 -0.1084  0.0518  1.0339
   30LER   HD22  582   7.783   5.831   4.287 -0.9482  2.9924 -0.4280
   30LER   HD23  583   7.711   5.692   4.370  0.0651 -0.1077 -0.7519
   30LER      C  584   7.333   5.771   4.591 -0.3012  0.7776  0.4052
   30LER      O  585   7.304   5.847   4.684  0.5302 -0.4870  0.4325
   31LER      N  586   7.294   5.644   4.581 -0.3304  0.4652 -0.4664
   31LER      H  587   7.330   5.597   4.498  1.5423  3.0215 -1.2108
   31LER     CA  588   7.188   5.581   4.665 -0.5966  0.3991  0.4980
   31LER     HA  589   7.116   5.652   4.705 -2.9245 -2.2159  1.2452
   31LER     CB  590   7.108   5.488   4.578  0.3439 -0.5703  0.6948
   31LER    HB1  591   7.039   5.438   4.646  1.0269 -0.5856  1.3842
   31LER    HB2  592   7.173   5.411   4.537 -0.0013 -0.5245  0.0381
   31LER     CG  593   7.033   5.557   4.459  0.3710 -0.5307 -0.5405
   31LER     HG  594   7.104   5.617   4.403 -0.9284  2.0084  0.3429
   31LER    CD1  595   6.965   5.448   4.374 -0.1460  0.0175  0.2761
   31LER   HD11  596   6.939   5.486   4.275  1.1729 -0.3714 -0.2397
   31LER   HD12  597   7.033   5.371   4.338 -2.0643 -1.2172 -0.8703
   31LER   HD13  598   6.879   5.399   4.418  0.1969 -0.1414  0.7694
   31LER    CD2  599   6.923   5.646   4.523 -0.0205  0.5553  0.3991
   31LER   HD21  600   6.964   5.742   4.555 -1.0215  1.7461 -1.7390
   31LER   HD22  601   6.847   5.664   4.448 -0.3320 -1.0975  0.2933
   31LER   HD23  602   6.871   5.601   4.608  1.0338  1.4243  1.5455
   31LER      C  603   7.245   5.504   4.787  0.2234  0.1425 -0.3373
   31LER      O  604   7.269   5.387   4.771  0.3671  0.2182  0.3042
   32LY0      N  605   7.822   5.668   2.949  0.4880  0.0264  0.0730
   32LY0     H1  606   7.880   5.640   2.871  1.0128  0.2153  0.3912
   32LY0     H2  607   7.778   5.755   2.920  1.1395  0.0729 -0.7882
   32LY0     H3  608   7.881   5.690   3.028  1.4355  0.2680 -0.6771
   32LY0     CA  609   7.709   5.574   2.978 -0.0219  0.3149  0.1127
   32LY0     HA  610   7.654   5.563   2.884 -1.9546 -1.8221  1.3937
   32LY0     CB  611   7.747   5.438   3.037 -0.3985  0.4845 -0.1765
   32LY0    HB1  612   7.663   5.372   3.056  0.1391 -0.8461 -2.1048
   32LY0    HB2  613   7.796   5.454   3.133 -0.5205  2.7374 -0.4288
   32LY0     CG  614   7.833   5.358   2.932 -0.2085  0.1472 -0.8456
   32LY0    HG1  615   7.870   5.263   2.969  0.5267  0.1165 -1.6505
   32LY0    HG2  616   7.917   5.419   2.899  0.4436  1.2425  2.3871
   32LY0     CD  617   7.756   5.314   2.806 -0.5568 -0.5509 -0.4409
   32LY0    HD1  618   7.686   5.392   2.773  0.7464  0.9447  0.1745
   32LY0    HD2  619   7.687   5.240   2.847  0.7863 -0.9930  1.1117
   32LY0     CE  620   7.854   5.259   2.706  0.4643  0.0400  0.5790
   32LY0    HE1  621   7.907   5.177   2.755 -1.4457 -0.9004  1.1579
   32LY0    HE2  622   7.921   5.336   2.668  0.2355 -0.4177 -0.7914
   32LY0     NZ  623   7.779   5.213   2.586  0.4153  0.0656  0.1218
   32LY0    HZ1  624   7.832   5.148   2.531 -0.6821 -0.9816  0.2597
   32LY0    HZ2  625   7.689   5.176   2.613  0.2362  0.6221  0.3153
   32LY0    HZ3  626   7.755   5.296   2.533  0.6496  0.7516  1.0591
   32LY0      C  627   7.610   5.648   3.075  0.0359 -0.5100  0.5344
   32LY0      O  628   7.496   5.668   3.040 -0.9314  0.0717 -0.0331
   33LER      N  629   7.651   5.700   3.192 -0.5754 -0.2035 -0.3477
   33LER      H  630   7.750   5.698   3.212 -0.9929 -0.6308  2.0266
   33LER     CA  631   7.562   5.769   3.289  0.9020  1.0593 -0.4153
   33LER     HA  632   7.461   5.728   3.279  1.4391 -0.8635  1.3877
   33LER     CB  633   7.608   5.738   3.441  0.1377  0.0582 -0.0944
   33LER    HB1  634   7.586   5.812   3.518  1.2906 -0.2339  0.5418
   33LER    HB2  635   7.716   5.726   3.433  0.2183  0.7595 -0.1635
   33LER     CG  636   7.556   5.611   3.505  0.2058 -0.4166  0.1906
   33LER     HG  637   7.596   5.601   3.606 -1.3803  0.8103  0.9957
   33LER    CD1  638   7.411   5.604   3.534 -0.2504 -0.4902  0.0485
   33LER   HD11  639   7.358   5.627   3.442 -0.5787  2.3922  0.8495
   33LER   HD12  640   7.389   5.508   3.580  1.4879  0.5056  3.3228
   33LER   HD13  641   7.385   5.676   3.611  0.4888 -0.7148  0.5240
   33LER    CD2  642   7.582   5.486   3.419 -0.5532  0.6422 -0.0745
   33LER   HD21  643   7.680   5.505   3.376  0.5695  0.4408  2.2627
   33LER   HD22  644   7.570   5.387   3.464 -0.5740  1.2869  1.4190
   33LER   HD23  645   7.510   5.479   3.337 -2.9965  1.4684  1.8586
   33LER      C  646   7.546   5.924   3.261 -0.3190  0.1854 -0.0616
   33LER      O  647   7.624   5.982   3.191  0.1265 -0.1643 -0.0860
   34LY0      N  648   6.463   7.473   2.889  0.3658 -0.5416  0.2546
   34LY0     H1  649   6.548   7.504   2.845  0.5789 -2.0442 -0.4456
   34LY0     H2  650   6.455   7.525   2.975 -1.0042  0.3449 -0.3743
   34LY0     H3  651   6.380   7.494   2.835 -0.8417 -2.0129  1.4394
   34LY0     CA  652   6.479   7.323   2.918  0.2565 -0.3057 -0.1641
   34LY0     HA  653   6.378   7.284   2.921  0.8815 -2.0427 -0.4389
   34LY0     CB  654   6.552   7.254   2.798 -0.1244 -0.0177  0.2326
   34LY0    HB1  655   6.570   7.150   2.825  2.4362  0.3294  0.0978
   34LY0    HB2  656   6.646   7.305   2.779 -0.1262  0.1872  0.7581
   34LY0     CG  657   6.465   7.251   2.670  0.0759  0.6193 -0.2885
   34LY0    HG1  658   6.451   7.351   2.628 -1.2465  0.8124  0.5563
   34LY0    HG2  659   6.368   7.204   2.687  0.2442  0.0537 -0.8609
   34LY0     CD  660   6.532   7.163   2.566 -0.5343 -1.0253 -0.6786
   34LY0    HD1  661   6.581   7.072   2.601  2.4798  1.0516  0.9377
   34LY0    HD2  662   6.612   7.212   2.511  0.2210 -1.0442  0.3792
   34LY0     CE  663   6.435   7.127   2.457 -0.0704 -0.5561  0.4596
   34LY0    HE1  664   6.377   7.211   2.419 -2.6467 -3.1546 -1.9060
   34LY0    HE2  665   6.369   7.046   2.487 -3.3068  0.4104 -3.1496
   34LY0     NZ  666   6.517   7.072   2.339 -0.3535 -0.0536 -0.0424
   34LY0    HZ1  667   6.607   7.115   2.324 -1.3226  2.1471  0.0932
   34LY0    HZ2  668   6.523   6.972   2.354 -1.9955 -0.0348  0.9744
   34LY0    HZ3  669   6.471   7.073   2.249 -0.9130 -1.8388  0.1973
   34LY0      C  670   6.556   7.288   3.051  1.0071  0.5189  0.2585
   34LY0      O  671   6.655   7.346   3.081 -0.2532 -0.5783  1.0224
   35LER      N  672   6.511   7.196   3.132 -0.1105 -0.0674  0.4494
   35LER      H  673   6.430   7.139   3.109  3.2918 -4.8957 -1.2638
   35LER     CA  674   6.575   7.165   3.266 -1.0086  0.2772  0.6374
   35LER     HA  675   6.631   7.253   3.296 -0.2102 -0.2879  0.8383
   35LER     CB  676   6.466   7.121   3.358  0.5479 -0.0005 -0.0139
   35LER    HB1  677   6.501   7.114   3.461 -2.3869  2.0727  1.2613
   35LER    HB2  678   6.437   7.018   3.335  0.1883 -0.0930  0.7949
   35LER     CG  679   6.329   7.193   3.352  0.2502 -0.6578  0.0845
   35LER     HG  680   6.292   7.198   3.249 -1.7940  0.5539  0.8071
   35LER    CD1  681   6.233   7.128   3.451 -0.5154 -0.3161  0.5512
   35LER   HD11  682   6.142   7.187   3.457 -1.2198 -1.3198  0.0322
   35LER   HD12  683   6.215   7.027   3.416  1.2560  0.2655 -2.4570
   35LER   HD13  684   6.289   7.112   3.543  0.4915  1.8296  0.3908
   35LER    CD2  685   6.325   7.343   3.393  0.2011 -0.4226  0.0653
   35LER   HD21  686   6.224   7.379   3.375 -0.3274 -1.8834 -0.0354
   35LER   HD22  687   6.361   7.351   3.496 -0.4444 -2.7665  0.5436
   35LER   HD23  688   6.384   7.400   3.323  0.5071 -0.9381 -0.1011
   35LER      C  689   6.675   7.050   3.253 -0.4407 -0.3914  0.1593
   35LER      O  690   6.670   6.956   3.169 -0.5570 -0.2234  0.7920
   36LYR      N  691   6.768   7.051   3.350  0.4010  0.5257 -0.0873
   36LYR      H  692   6.755   7.131   3.410 -2.4395 -2.3736  3.6195
   36LYR     CA  693   6.865   6.953   3.395  0.5164  1.2284 -0.2994
   36LYR     HA  694   6.903   6.899   3.308  2.9595 -3.0636  3.0270
   36LYR     CB  695   6.983   7.030   3.454  0.3035  0.2512  0.0238
   36LYR    HB1  696   6.935   7.095   3.527  1.3271  1.9963 -0.7982
   36LYR    HB2  697   7.030   7.088   3.374 -2.1599 -0.2786 -1.9360
   36LYR     CG  698   7.100   6.947   3.515  0.9497  0.0271  0.3357
   36LYR    HG1  699   7.151   6.876   3.449 -0.8485  0.8880 -2.0904
   36LYR    HG2  700   7.053   6.905   3.604 -2.7220 -4.7744 -3.3719
   36LYR     CD  701   7.209   7.042   3.568  0.2565  0.2820 -0.4539
   36LYR    HD1  702   7.178   7.098   3.657  3.9918  2.1187 -0.1248
   36LYR    HD2  703   7.248   7.107   3.490  0.5309  1.8862  0.9420
   36LYR     CE  704   7.326   6.955   3.630  0.6492 -0.0174  0.1068
   36LYR    HE1  705   7.289   6.852   3.632 -1.4162  0.6643 -0.5499
   36LYR    HE2  706   7.344   6.984   3.734  0.2337 -0.5500  0.3373
   36LYR     NZ  707   7.447   6.958   3.553  0.1945  0.0676 -0.1165
   36LYR    HZ1  708   7.466   6.880   3.492  3.2573 -0.6835  1.5822
   36LYR      C  709   6.808   6.853   3.490  0.1561 -0.3593 -0.3238
   36LYR      O  710   6.728   6.893   3.579 -0.6022 -0.4095 -0.1652
   37LER      N  711   6.851   6.727   3.477  0.1667  0.0562 -0.0182
   37LER      H  712   6.919   6.711   3.404  0.3965  2.2023 -0.3294
   37LER     CA  713   6.826   6.615   3.571  0.1053 -0.0471 -0.4242
   37LER     HA  714   6.722   6.619   3.604 -0.4352 -0.8330 -1.9446
   37LER     CB  715   6.855   6.480   3.501 -0.3522  0.0825 -0.3623
   37LER    HB1  716   6.848   6.405   3.579  1.3217  0.0172 -0.2457
   37LER    HB2  717   6.959   6.483   3.469 -0.7703 -0.6658 -1.8932
   37LER     CG  718   6.772   6.437   3.382  0.1475  0.0125  0.1749
   37LER     HG  719   6.777   6.503   3.295  0.7229 -0.0359  0.1621
   37LER    CD1  720   6.815   6.300   3.330  0.0496  0.3621 -0.0491
   37LER   HD11  721   6.828   6.229   3.412  0.3971  1.3904  0.8080
   37LER   HD12  722   6.733   6.265   3.267 -2.3146 -1.0484  3.4460
   37LER   HD13  723   6.911   6.307   3.281 -1.0992  1.6805 -2.2480
   37LER    CD2  724   6.630   6.421   3.437  0.4292 -0.2559 -0.3773
   37LER   HD21  725   6.578   6.517   3.440  0.9772  0.0278  1.8593
   37LER   HD22  726   6.565   6.364   3.370 -0.4350 -0.0298  0.2561
   37LER   HD23  727   6.629   6.381   3.538  1.0446 -0.9052 -0.6211
   37LER      C  728   6.913   6.622   3.699  0.5595  0.8207 -0.4069
   37LER      O  729   7.037   6.609   3.692 -0.4398 -0.0453 -0.3526
   38LER      N  730   6.850   6.655   3.813  0.3896  0.1826  0.4097
   38LER      H  731   6.751   6.673   3.810  0.7142  2.1552 -0.1321
   38LER     CA  732   6.912   6.662   3.946 -0.2105  0.0587 -0.3511
   38LER     HA  733   7.021   6.654   3.945 -0.1872 -0.7594  1.7665
   38LER     CB  734   6.872   6.801   4.006  0.8531 -0.0169 -0.0311
   38LER    HB1  735   6.907   6.802   4.110 -3.4012  1.0129  1.5836
   38LER    HB2  736   6.763   6.803   4.006  0.8237 -0.3830  1.3370
   38LER     CG  737   6.929   6.929   3.939 -0.4036 -0.0645 -0.1540
   38LER     HG  738   6.893   6.927   3.836 -1.5936  2.4757  0.1274
   38LER    CD1  739   6.882   7.053   4.011 -0.8202  0.3127  0.2146
   38LER   HD11  740   6.886   7.135   3.939  0.3758  0.4149  0.3805
   38LER   HD12  741   6.778   7.048   4.045 -0.2787 -0.9002  1.8180
   38LER   HD13  742   6.947   7.082   4.093 -0.5014 -1.1933  0.5154
   38LER    CD2  743   7.084   6.928   3.940  0.9213  0.6092  0.7930
   38LER   HD21  744   7.130   6.931   4.039 -2.1511  2.1368  2.2860
   38LER   HD22  745   7.107   6.831   3.894  0.5260  0.9281 -0.0995
   38LER   HD23  746   7.127   7.002   3.873  1.9849 -1.4855 -0.9926
   38LER      C  747   6.866   6.559   4.049 -0.2301 -0.5541  0.5950
   38LER      O  748   6.748   6.519   4.044 -0.1510  0.1434  0.0852
   39LY0      N  749   7.892   7.372   3.300  0.6836  0.1190 -0.2812
   39LY0     H1  750   7.986   7.351   3.333  1.2254 -0.0510 -1.8310
   39LY0     H2  751   7.866   7.300   3.234  3.4409 -0.4251 -0.9280
   39LY0     H3  752   7.904   7.457   3.247  0.0402 -0.8176 -2.0090
   39LY0     CA  753   7.798   7.389   3.418  0.2918 -0.0226 -0.3118
   39LY0     HA  754   7.853   7.377   3.512  0.7147  0.4885 -0.4883
   39LY0     CB  755   7.748   7.531   3.430  0.1877 -0.2020  0.3904
   39LY0    HB1  756   7.678   7.552   3.349 -0.3058  0.8000  1.0475
   39LY0    HB2  757   7.829   7.604   3.429 -0.8433  0.9884  0.9114
   39LY0     CG  758   7.670   7.550   3.562 -0.0696  0.7389 -0.0444
   39LY0    HG1  759   7.715   7.484   3.637 -0.4226 -0.3276 -0.7432
   39LY0    HG2  760   7.570   7.517   3.535  0.1201  2.2669 -2.9694
   39LY0     CD  761   7.665   7.690   3.616 -0.2280 -0.3294  0.0458
   39LY0    HD1  762   7.612   7.755   3.546 -0.1681 -1.0799 -0.7105
   39LY0    HD2  763   7.768   7.719   3.637 -0.4020  0.0788  0.3644
   39LY0     CE  764   7.593   7.687   3.746  0.6142 -0.9784  0.3620
   39LY0    HE1  765   7.663   7.670   3.827 -2.1968 -4.2807  2.3703
   39LY0    HE2  766   7.523   7.604   3.755  1.8067 -2.0996 -0.3186
   39LY0     NZ  767   7.519   7.814   3.763  0.4056 -0.0940  0.6671
   39LY0    HZ1  768   7.485   7.835   3.856  0.7405  0.5816  0.6458
   39LY0    HZ2  769   7.569   7.896   3.732  0.9312 -0.4519  0.5699
   39LY0    HZ3  770   7.434   7.811   3.709  1.0077  0.0876 -0.3108
   39LY0      C  771   7.683   7.287   3.413  0.8604 -0.2609  0.7617
   39LY0      O  772   7.574   7.318   3.365 -0.8214  0.4733  0.0284
   40LER      N  773   7.723   7.167   3.450 -0.2467  0.0743 -0.1581
   40LER      H  774   7.819   7.156   3.480 -1.0442 -0.9501  2.2828
   40LER     CA  775   7.644   7.039   3.455  0.4088 -0.7866 -0.0317
   40LER     HA  776   7.583   7.042   3.365  1.0765  2.8570 -0.5094
   40LER     CB  777   7.739   6.916   3.460 -0.4977  0.6835 -0.6032
   40LER    HB1  778   7.832   6.934   3.407 -0.1696  3.4085  0.7287
   40LER    HB2  779   7.679   6.830   3.431  0.6030  0.0488 -1.0275
   40LER     CG  780   7.788   6.865   3.598  0.6689 -0.5087  0.0123
   40LER     HG  781   7.706   6.812   3.647  0.7452 -0.8176 -0.1858
   40LER    CD1  782   7.908   6.761   3.581 -0.4472  0.1215  0.2011
   40LER   HD11  783   7.996   6.818   3.550 -0.4144  0.8142  1.4824
   40LER   HD12  784   7.930   6.701   3.669  0.1640 -0.7249 -0.5150
   40LER   HD13  785   7.878   6.693   3.501 -0.6414 -1.4467  1.5663
   40LER    CD2  786   7.827   6.977   3.695 -0.5168  0.9770  0.1609
   40LER   HD21  787   7.845   6.931   3.792 -1.3050 -0.4159 -0.3276
   40LER   HD22  788   7.930   7.005   3.672 -0.2088  0.5318  0.9826
   40LER   HD23  789   7.758   7.059   3.713 -1.5256 -0.0700  1.1913
   40LER      C  790   7.542   7.050   3.563  0.3986 -0.1124 -0.8669
   40LER      O  791   7.531   7.141   3.639 -0.5443  0.3907 -0.4972
   41U      O5'  792   8.037   4.673   3.131  0.2494  0.1621  0.1222
   41U      H5T  793   8.004   4.703   3.216  1.0166 -1.2809  0.9778
   41U      C5'  794   8.170   4.723   3.125 -0.4752 -0.1607 -1.0691
   41U     H5'1  795   8.223   4.726   3.220  0.0768 -1.2191 -1.3219
   41U     H5'2  796   8.164   4.825   3.089  1.2713 -0.4485 -2.3431
   41U      C4'  797   8.263   4.653   3.024  0.6590  1.5244 -0.5637
   41U      H4'  798   8.353   4.713   3.013  0.8206  1.1878 -1.1135
   41U      O4'  799   8.295   4.517   3.058  0.3675 -0.3475  0.1611
   41U      C1'  800   8.266   4.427   2.954  1.1256  0.2238  0.9223
   41U      H1'  801   8.358   4.372   2.936  1.4384  0.3506  2.0544
   41U       N1  802   8.145   4.343   2.994 -0.7153  0.0858  0.1782
   41U       C6  803   8.073   4.363   3.104 -0.2042 -0.1238  0.7297
   41U       H6  804   8.092   4.455   3.159 -0.4944  0.3952 -0.0175
   41U       C5  805   7.978   4.278   3.144 -0.3613 -0.3878  0.0482
   41U       H5  806   7.919   4.302   3.231 -0.7597  0.6722 -0.5008
   41U       C4  807   7.939   4.159   3.065  0.0129 -0.1752 -0.4161
   41U       O4  808   7.843   4.084   3.088 -0.0178  0.2892 -0.4662
   41U       N3  809   8.015   4.145   2.948  0.4046  0.6556 -0.2752
   41U       H3  810   7.995   4.070   2.883  2.2303  1.3990 -1.7960
   41U       C2  811   8.112   4.237   2.911 -0.5167 -0.0744  0.6021
   41U       O2  812   8.169   4.234   2.802  0.1871  0.2854  0.1451
   41U      C3'  813   8.193   4.652   2.893 -0.5200 -0.9471 -0.4167
   41U      H3'  814   8.085   4.639   2.900 -0.5428 -1.4066 -1.4382
   41U      C2'  815   8.241   4.522   2.832  0.3088  0.7222 -0.3338
   41U     H2'1  816   8.158   4.483   2.774 -0.8649  0.2872  1.5636
   41U      O2'  817   8.368   4.544   2.768 -0.8759 -0.7387  0.1691
   41U     HO'2  818   8.352   4.621   2.713  0.3089 -0.9649 -0.5123
   41U      O3'  819   8.223   4.749   2.797  0.3194 -0.3668 -0.0004
   42U        P  820   8.104   4.810   2.710 -0.2360 -0.2961  0.0118
   42U      O1P  821   8.154   4.936   2.648  0.1324  0.5470  0.2524
   42U      O2P  822   7.987   4.817   2.795 -0.7463 -0.0439  0.2344
   42U      O5'  823   8.084   4.698   2.607 -0.2923  0.1432 -0.0518
   42U      C5'  824   8.167   4.693   2.491 -0.1281 -0.0223  0.2453
   42U     H5'1  825   8.272   4.673   2.512 -0.1384  0.8298  1.1520
   42U     H5'2  826   8.155   4.786   2.435  1.4857 -1.3788 -2.5972
   42U      C4'  827   8.115   4.584   2.402 -0.0301 -0.5956  0.0532
   42U      H4'  828   8.181   4.591   2.316 -0.4668  1.5171 -0.1854
   42U      O4'  829   8.126   4.462   2.461 -0.0463 -0.3042  0.2964
   42U      C1'  830   8.039   4.370   2.397  1.1095 -0.3446  0.1488
   42U      H1'  831   8.091   4.298   2.333  0.5272 -0.9840  0.3886
   42U       N1  832   7.957   4.297   2.500  0.0518 -0.9740 -0.5828
   42U       C6  833   7.909   4.356   2.616  0.2284 -0.1922  0.8574
   42U       H6  834   7.946   4.453   2.647  2.1089 -0.6585  0.2638
   42U       C5  835   7.823   4.285   2.688  0.3401  0.0222 -0.5599
   42U       H5  836   7.786   4.328   2.780 -1.4689 -0.9088 -0.8021
   42U       C4  837   7.785   4.147   2.664 -0.4426  0.0813 -0.2832
   42U       O4  838   7.708   4.073   2.731 -0.2317 -0.1388 -0.1536
   42U       N3  839   7.845   4.092   2.557  0.1515 -0.4131  0.3223
   42U       H3  840   7.795   4.010   2.523  0.3450 -0.9505  1.3183
   42U       C2  841   7.910   4.167   2.465  0.3220  0.0989 -0.0333
   42U       O2  842   7.948   4.112   2.364  0.3239 -0.3701  0.1772
   42U      C3'  843   7.965   4.596   2.374  0.0408  0.3312  0.5545
   42U      H3'  844   7.902   4.605   2.462  1.0028  1.8131  1.1387
   42U      C2'  845   7.943   4.455   2.316  0.0977  0.2820  0.3554
   42U     H2'1  846   7.839   4.424   2.324  0.2016 -0.5353 -1.1652
   42U      O2'  847   7.985   4.451   2.173  0.2995  0.5520 -0.3635
   42U     HO'2  848   7.935   4.521   2.131  1.7528  2.0866  0.3279
   42U      O3'  849   7.943   4.703   2.279  0.5269 -0.0330 -0.5046
   43A        P  850   7.789   4.731   2.245  0.4157  0.1842  0.6673
   43A      O1P  851   7.777   4.863   2.181  0.1130  0.3150 -0.0183
   43A      O2P  852   7.708   4.707   2.365  0.2916 -0.0453  0.5412
   43A      O5'  853   7.748   4.614   2.142  0.5797  0.4511 -0.2182
   43A      C5'  854   7.767   4.605   2.006  0.3449 -0.6365  0.1890
   43A     H5'1  855   7.874   4.598   1.984  0.1012 -0.5335 -1.1147
   43A     H5'2  856   7.713   4.685   1.957 -0.7222 -0.9303  0.8506
   43A      C4'  857   7.718   4.466   1.956 -0.3603 -0.1792 -0.2300
   43A      H4'  858   7.754   4.460   1.853  0.2099 -0.5024 -0.0132
   43A      O4'  859   7.777   4.359   2.027  0.3095  0.1406 -0.6408
   43A      C1'  860   7.663   4.271   2.029  0.1837 -0.0320  0.1052
   43A      H1'  861   7.698   4.172   1.998  2.2340 -1.2326  5.1275
   43A       N9  862   7.608   4.253   2.170 -0.0382  0.3501  0.0693
   43A       C8  863   7.608   4.335   2.277 -0.3867  0.4043 -0.5837
   43A       H8  864   7.646   4.436   2.276  1.9002 -0.3430  1.3000
   43A       N7  865   7.550   4.286   2.382  0.2689  0.0025  0.1770
   43A       C5  866   7.521   4.153   2.341  0.1814  0.0702 -0.0528
   43A       C6  867   7.452   4.046   2.396 -0.3866 -0.0081 -0.3927
   43A       N6  868   7.405   4.037   2.522  0.5371  0.0729  0.7712
   43A      H61  869   7.425   4.117   2.580  1.6696  0.4105 -0.0419
   43A      H62  870   7.374   3.949   2.561 -0.5395 -0.1008 -0.3954
   43A       N1  871   7.421   3.933   2.324 -0.0110 -0.1407  0.8186
   43A       C2  872   7.458   3.928   2.200 -0.8607  0.0665  0.4411
   43A       H2  873   7.433   3.846   2.135 -0.6221  1.2064 -1.1571
   43A       N3  874   7.536   4.015   2.132  0.4729  0.1406 -0.3148
   43A       C4  875   7.555   4.130   2.211 -0.2799 -0.2539 -0.5835
   43A      C3'  876   7.561   4.459   1.958 -0.6981 -0.6214 -0.5826
   43A      H3'  877   7.518   4.480   2.056 -1.2177 -1.9576 -0.5010
   43A      C2'  878   7.548   4.316   1.927 -0.3924  0.5420 -0.1862
   43A     H2'1  879   7.448   4.279   1.948 -0.4749  0.0761 -1.3203
   43A      O2'  880   7.594   4.279   1.797 -0.6209  0.2362  0.5655
   43A     HO'2  881   7.584   4.350   1.734 -0.2502 -0.4116 -0.2412
   43A      O3'  882   7.505   4.543   1.862 -0.4593 -0.0434  0.4887
   44A        P  883   7.370   4.622   1.885  0.8977  0.2079  0.0349
   44A      O1P  884   7.339   4.702   1.766 -0.2396  0.0256 -0.3483
   44A      O2P  885   7.378   4.686   2.021  0.0758  0.5034  0.2520
   44A      O5'  886   7.270   4.492   1.890  0.4422 -0.3010 -0.4347
   44A      C5'  887   7.226   4.434   1.769 -0.7157  0.0542  0.3367
   44A     H5'1  888   7.315   4.415   1.710 -0.5037 -0.9518  0.9413
   44A     H5'2  889   7.163   4.506   1.717 -2.1049 -0.5233  1.1445
   44A      C4'  890   7.151   4.305   1.804 -0.4545 -0.6949  0.6163
   44A      H4'  891   7.121   4.260   1.709 -1.2728  2.1789 -0.5930
   44A      O4'  892   7.225   4.216   1.887  0.1224  0.2846  0.3144
   44A      C1'  893   7.122   4.144   1.965  0.4935  0.1366  0.2536
   44A      H1'  894   7.135   4.036   1.956  0.3608  0.0029  1.5625
   44A       N9  895   7.151   4.174   2.110  0.8021 -0.3923  0.7246
   44A       C8  896   7.212   4.294   2.163 -0.5575  0.5481  0.4560
   44A       H8  897   7.245   4.380   2.107 -0.5773  0.5857  0.5021
   44A       N7  898   7.211   4.296   2.295 -0.1604  0.5828  0.1217
   44A       C5  899   7.146   4.175   2.331  0.0117 -0.1490  0.4309
   44A       C6  900   7.109   4.109   2.452  0.7980 -0.8548  0.1551
   44A       N6  901   7.131   4.167   2.570  0.2609 -0.0708  0.1290
   44A      H61  902   7.178   4.256   2.565  1.5325 -0.6536  1.0270
   44A      H62  903   7.121   4.115   2.656  0.3848 -0.0869  0.1344
   44A       N1  904   7.043   3.995   2.454 -0.0646  1.1498 -0.4824
   44A       C2  905   7.021   3.935   2.342 -0.1047  0.7156  0.1641
   44A       H2  906   6.971   3.839   2.343 -0.0390  0.6820  0.3909
   44A       N3  907   7.046   3.978   2.220  0.1958 -0.0718  0.6566
   44A       C4  908   7.111   4.101   2.217  0.2012 -0.2434 -1.4840
   44A      C3'  909   7.018   4.327   1.879  0.7679  0.0713  0.5646
   44A      H3'  910   7.036   4.402   1.957  2.9204 -1.5724  1.7347
   44A      C2'  911   6.978   4.183   1.929 -0.0402  0.1922  0.6368
   44A     H2'1  912   6.912   4.186   2.016 -0.6063  0.5848  0.2003
   44A      O2'  913   6.933   4.102   1.831  0.7119 -0.3710  0.6416
   44A     HO'2  914   6.844   4.079   1.860  0.8986 -0.4467  1.1692
   44A      O3'  915   6.913   4.381   1.797 -0.2917  0.3334 -0.3112
   45U        P  916   6.786   4.445   1.864 -0.0364  0.1989 -0.0430
   45U      O1P  917   6.725   4.543   1.774 -0.0181 -0.3398 -0.3542
   45U      O2P  918   6.820   4.499   1.995 -0.1217  0.4470  0.3321
   45U      O5'  919   6.684   4.334   1.878  0.0478 -1.2591  0.0260
   45U      C5'  920   6.649   4.248   1.773 -0.3854 -0.0088 -0.7188
   45U     H5'1  921   6.725   4.199   1.712 -0.3720 -0.2737 -0.4914
   45U     H5'2  922   6.586   4.301   1.701 -1.4446  0.8181  0.7523
   45U      C4'  923   6.576   4.129   1.836  0.4413 -0.6030 -0.1583
   45U      H4'  924   6.544   4.057   1.762 -0.8983  0.7441 -0.9337
   45U      O4'  925   6.662   4.067   1.932  0.4606  0.1115 -0.3332
   45U      C1'  926   6.583   4.013   2.041 -0.4979 -0.7049 -0.1183
   45U      H1'  927   6.590   3.905   2.048 -1.6401 -0.7537  0.4231
   45U       N1  928   6.620   4.067   2.174  0.4545 -0.1477  0.0397
   45U       C6  929   6.666   4.194   2.188  0.0312 -0.4500  0.3652
   45U       H6  930   6.666   4.263   2.105 -1.2075 -1.9638 -0.9814
   45U       C5  931   6.721   4.234   2.309 -0.1987 -0.5450 -0.4116
   45U       H5  932   6.760   4.335   2.317 -2.1897  0.1514  1.7591
   45U       C4  933   6.733   4.150   2.421  0.8225 -0.1163 -0.0736
   45U       O4  934   6.785   4.179   2.532  0.5347  0.4294 -0.9010
   45U       N3  935   6.669   4.025   2.402 -0.1788 -0.3960 -0.3252
   45U       H3  936   6.655   3.985   2.494 -0.4554  3.1464  1.3311
   45U       C2  937   6.618   3.978   2.284 -0.6774 -0.5024  0.2951
   45U       O2  938   6.562   3.871   2.278  0.2815  0.2958  0.2222
   45U      C3'  939   6.452   4.174   1.922 -0.0157 -0.0020 -0.2368
   45U      H3'  940   6.482   4.258   1.985  0.4091  0.8450 -1.5235
   45U      C2'  941   6.437   4.047   2.008 -0.5067 -0.6787 -0.0224
   45U     H2'1  942   6.374   4.067   2.094 -1.4901 -0.9628 -0.6525
   45U      O2'  943   6.391   3.938   1.931 -0.1912  0.0930 -0.1849
   45U     HO'2  944   6.457   3.912   1.866 -2.6484 -2.4348 -1.8669
   45U      O3'  945   6.335   4.204   1.846 -0.0059 -0.2138 -0.2657
   46U        P  946   6.224   4.302   1.912 -0.1295  0.2537 -0.4966
   46U      O1P  947   6.106   4.310   1.817 -0.5077 -0.5118 -0.0098
   46U      O2P  948   6.288   4.431   1.956 -0.9080  0.5087  0.1188
   46U      O5'  949   6.181   4.227   2.048 -0.3019 -0.5296  0.2922
   46U      C5'  950   6.098   4.110   2.040  0.1371 -1.1158 -0.1087
   46U     H5'1  951   6.141   4.033   1.975  0.5858 -2.2772  1.5012
   46U     H5'2  952   6.010   4.131   1.980 -0.9322 -2.2218  1.0107
   46U      C4'  953   6.060   4.061   2.180 -0.9529  0.1653  0.2994
   46U      H4'  954   6.019   3.961   2.166  0.8322 -0.5796  0.1327
   46U      O4'  955   6.173   4.046   2.260  0.0759  0.2343 -0.2857
   46U      C1'  956   6.140   4.048   2.396  0.0358 -0.4960  0.3147
   46U      H1'  957   6.130   3.945   2.433 -0.8647 -1.0601 -1.4208
   46U       N1  958   6.244   4.136   2.465  0.2639  0.7308 -0.0226
   46U       C6  959   6.334   4.218   2.393 -0.4173 -0.8641 -1.1294
   46U       H6  960   6.330   4.224   2.286  0.1348  0.7233 -1.0837
   46U       C5  961   6.424   4.288   2.464  0.1703 -0.1039  0.1643
   46U       H5  962   6.490   4.359   2.416 -0.9567 -0.0642 -1.4065
   46U       C4  963   6.438   4.270   2.611  0.2132  0.7155  1.1286
   46U       O4  964   6.517   4.321   2.680 -0.0502  0.0416  0.7108
   46U       N3  965   6.347   4.184   2.669 -0.7776 -0.3193  0.5722
   46U       H3  966   6.340   4.188   2.769  0.0111  2.1126  0.5847
   46U       C2  967   6.244   4.126   2.601  0.4478 -0.7127 -0.0679
   46U       O2  968   6.164   4.061   2.668  0.1306 -0.1870  0.2800
   46U      C3'  969   5.977   4.156   2.268 -0.6335  0.3044  0.7869
   46U      H3'  970   6.024   4.254   2.267 -0.9436  0.5645 -2.9187
   46U      C2'  971   5.998   4.093   2.407  0.3002  0.0967  0.1446
   46U     H2'1  972   5.987   4.174   2.479  0.2114  0.3383 -0.1362
   46U      O2'  973   5.905   3.993   2.436  0.8902 -0.7128 -0.2192
   46U     HO'2  974   5.849   3.976   2.360 -2.6280  1.6421  1.5884
   46U      O3'  975   5.840   4.170   2.228  0.2990  0.6584 -0.4316
   47A        P  976   5.756   4.295   2.255 -0.0577 -0.2363  0.2916
   47A      O1P  977   5.631   4.295   2.175 -0.0333 -0.0243 -0.4894
   47A      O2P  978   5.845   4.416   2.241 -0.4342  0.5154 -0.1744
   47A      O5'  979   5.721   4.294   2.408  0.1499 -0.0848  0.0243
   47A      C5'  980   5.614   4.212   2.458 -0.0705 -0.5107  0.4754
   47A     H5'1  981   5.652   4.117   2.422  2.6740  1.1855 -1.4824
   47A     H5'2  982   5.520   4.239   2.409  1.0208  0.9455 -0.9093
   47A      C4'  983   5.601   4.215   2.604 -0.6128 -0.2968 -0.0103
   47A      H4'  984   5.524   4.149   2.643 -0.6562 -0.7426 -0.8219
   47A      O4'  985   5.721   4.171   2.665 -0.0263 -0.2897  0.6952
   47A      C1'  986   5.756   4.237   2.783  0.6240  0.5359 -0.2001
   47A      H1'  987   5.758   4.165   2.865 -0.7754  0.0837 -0.5331
   47A       N9  988   5.887   4.312   2.761 -0.7925 -0.3530  0.1638
   47A       C8  989   5.933   4.366   2.649  0.2442 -0.1248 -0.1187
   47A       H8  990   5.870   4.364   2.561  0.8248 -1.5582 -0.5275
   47A       N7  991   6.053   4.420   2.666  0.0591  0.4453 -0.2022
   47A       C5  992   6.085   4.402   2.801  0.2392  0.2630 -0.2164
   47A       C6  993   6.192   4.444   2.890  0.4503 -0.1898  0.6179
   47A       N6  994   6.296   4.516   2.856  0.1269 -0.3476  0.1646
   47A      H61  995   6.310   4.563   2.767  0.9972  0.5087  0.7321
   47A      H62  996   6.366   4.529   2.927  0.9953 -0.3793 -0.6551
   47A       N1  997   6.178   4.416   3.017 -0.8004  0.1272 -0.7099
   47A       C2  998   6.071   4.346   3.055  0.1712 -0.1696  0.5107
   47A       H2  999   6.075   4.325   3.160  2.5861 -0.0666  0.5101
   47A       N3 1000   5.965   4.300   2.994  0.1591 -0.0705  0.0318
   47A       C4 1001   5.982   4.333   2.863  0.4004 -0.2358  0.8337
   47A      C3' 1002   5.586   4.353   2.661 -0.6893  0.4177  0.7314
   47A      H3' 1003   5.655   4.421   2.611 -1.0477  0.3818  0.1754
   47A      C2' 1004   5.637   4.331   2.806 -0.7940  1.3581 -0.3535
   47A     H2'1 1005   5.667   4.428   2.845  0.6038  0.8025  0.0100
   47A      O2' 1006   5.544   4.266   2.892 -0.6599  0.3964 -0.0483
   47A     HO'2 1007   5.457   4.274   2.853 -0.9008 -0.4820  0.2831
   47A      O3' 1008   5.457   4.402   2.659  0.0022  0.0388  0.0927
   48U        P 1009   5.425   4.561   2.654  0.1134  0.7704  0.2322
   48U      O1P 1010   5.279   4.581   2.657  0.1534  0.3680 -0.1932
   48U      O2P 1011   5.502   4.613   2.539 -0.6670  0.3786 -0.9115
   48U      O5' 1012   5.489   4.607   2.792 -0.3988  0.2006 -0.2326
   48U      C5' 1013   5.418   4.592   2.912  0.1179  0.3755 -0.1038
   48U     H5'1 1014   5.408   4.485   2.931 -1.1998  0.5296  0.1918
   48U     H5'2 1015   5.313   4.622   2.907  0.1573  0.5907  0.3156
   48U      C4' 1016   5.488   4.657   3.028 -0.0520 -0.0740  0.2621
   48U      H4' 1017   5.429   4.645   3.119 -0.8658 -0.4003 -0.2961
   48U      O4' 1018   5.611   4.587   3.052  0.1567 -0.0485 -0.0689
   48U      C1' 1019   5.703   4.688   3.098 -0.2122 -0.3877 -0.9557
   48U      H1' 1020   5.724   4.658   3.201 -1.8410  0.7639 -0.2489
   48U       N1 1021   5.827   4.704   3.017 -0.3907 -0.3962  0.1164
   48U       C6 1022   5.827   4.684   2.884  0.2176  0.7149  0.5829
   48U       H6 1023   5.733   4.654   2.838  0.5200 -1.0449  1.0154
   48U       C5 1024   5.939   4.709   2.808 -0.2820  0.6058  0.8649
   48U       H5 1025   5.930   4.701   2.701  2.9899  1.0664  0.4578
   48U       C4 1026   6.058   4.756   2.867 -1.2835  1.1576  0.5003
   48U       O4 1027   6.168   4.768   2.809 -0.2978 -0.0039  0.5281
   48U       N3 1028   6.050   4.789   2.998  0.0188 -0.1794  0.2874
   48U       H3 1029   6.131   4.829   3.044  1.0125 -1.4740 -0.2818
   48U       C2 1030   5.942   4.765   3.077 -0.2281  0.2779 -0.5869
   48U       O2 1031   5.945   4.806   3.197  0.0896  0.3891  0.4483
   48U      C3' 1032   5.522   4.800   3.005  0.2428  0.2626  0.5761
   48U      H3' 1033   5.562   4.807   2.904 -1.9553 -2.6408 -0.6494
   48U      C2' 1034   5.628   4.816   3.111 -0.3376  0.1531  0.2000
   48U     H2'1 1035   5.691   4.899   3.080 -0.5150 -0.6739 -2.6515
   48U      O2' 1036   5.572   4.850   3.243 -0.3256  1.0821  0.2131
   48U     HO'2 1037   5.491   4.893   3.216 -0.7100  0.1599 -0.1705
   48U      O3' 1038   5.423   4.899   3.029  0.1727  0.2542  0.5657
   49C        P 1039   5.444   5.039   2.959  0.2550 -0.3941  0.5405
   49C      O1P 1040   5.324   5.120   2.977  0.3063  0.2449 -0.1144
   49C      O2P 1041   5.491   5.017   2.818  0.4512  0.1850  0.2181
   49C      O5' 1042   5.560   5.115   3.035 -0.2732  0.4125  0.1714
   49C      C5' 1043   5.535   5.156   3.168  0.2567 -0.1640  0.6250
   49C     H5'1 1044   5.490   5.073   3.222  0.6500 -0.7566  0.0602
   49C     H5'2 1045   5.465   5.239   3.166  1.6482  1.0370 -0.4509
   49C      C4' 1046   5.658   5.212   3.234 -0.2351  0.2406  0.1101
   49C      H4' 1047   5.636   5.230   3.339 -1.3718 -0.4161 -0.0037
   49C      O4' 1048   5.765   5.120   3.232  0.0232  0.4011  0.8884
   49C      C1' 1049   5.887   5.192   3.246 -0.2414  0.3065  0.0848
   49C      H1' 1050   5.928   5.148   3.337 -0.4265 -1.1118 -0.4900
   49C       N1 1051   5.968   5.168   3.125 -0.3264 -0.6762 -0.3348
   49C       C6 1052   5.931   5.106   3.012  0.2386  0.4069  0.5625
   49C       H6 1053   5.830   5.069   3.016 -0.3329  1.9233  0.6934
   49C       C5 1054   6.017   5.083   2.905  0.5442 -0.3838  0.0944
   49C       H5 1055   5.977   5.041   2.813 -3.0015  0.1566  1.2076
   49C       C4 1056   6.146   5.133   2.919  0.1928 -0.6840  0.3701
   49C       N4 1057   6.230   5.118   2.818  0.1834 -0.2337 -0.4742
   49C      H41 1058   6.207   5.063   2.737  1.3774  2.2614 -2.6643
   49C      H42 1059   6.325   5.124   2.852  0.5371 -0.2373 -1.4329
   49C       N3 1060   6.194   5.193   3.030  0.0691 -0.2887  0.5606
   49C       C2 1061   6.106   5.204   3.133 -0.0283 -0.1079 -0.0895
   49C       O2 1062   6.147   5.256   3.237  0.2388  0.4617  0.4207
   49C      C3' 1063   5.712   5.345   3.177 -0.0244 -0.8766 -0.6777
   49C      H3' 1064   5.726   5.346   3.069 -2.7897  0.2001 -1.0999
   49C      C2' 1065   5.844   5.342   3.253 -0.8852 -0.2022 -0.6329
   49C     H2'1 1066   5.927   5.403   3.219  0.2119 -0.6020  1.1876
   49C      O2' 1067   5.828   5.368   3.397 -0.2590 -0.4418 -0.1598
   49C     HO'2 1068   5.752   5.424   3.415  1.3225  1.6273  0.4790
   49C      O3' 1069   5.634   5.451   3.221 -0.0773  0.0276  0.4694
   50U        P 1070   5.646   5.595   3.147  0.2204  0.0432  0.6676
   50U      O1P 1071   5.555   5.692   3.218  0.0846  0.7005 -0.0346
   50U      O2P 1072   5.626   5.570   3.002  0.1278  0.5062 -0.2261
   50U      O5' 1073   5.798   5.642   3.177  0.3472  0.0860  0.1553
   50U      C5' 1074   5.836   5.706   3.297 -0.0961  0.3758 -0.5369
   50U     H5'1 1075   5.804   5.647   3.382  1.2078 -1.0497 -0.9905
   50U     H5'2 1076   5.769   5.791   3.295 -1.0519 -0.3766 -1.2110
   50U      C4' 1077   5.982   5.759   3.321  0.0990 -0.7942  0.2211
   50U      H4' 1078   5.995   5.805   3.418 -0.6629 -1.4936  0.6725
   50U      O4' 1079   6.070   5.653   3.307 -0.4394  0.3653 -0.1559
   50U      C1' 1080   6.192   5.689   3.249  1.1161  0.3670 -0.6609
   50U      H1' 1081   6.261   5.671   3.331  0.1316 -0.0141  0.1112
   50U       N1 1082   6.218   5.631   3.118  0.3810  0.3363  0.4060
   50U       C6 1083   6.116   5.568   3.047 -0.4117  0.6078 -0.5230
   50U       H6 1084   6.021   5.563   3.099  0.9427 -2.8671  1.9327
   50U       C5 1085   6.147   5.509   2.930 -0.1910 -0.3190  0.0163
   50U       H5 1086   6.075   5.450   2.876  2.3184 -0.3804 -3.6233
   50U       C4 1087   6.281   5.515   2.871 -0.1772  0.2598 -0.0541
   50U       O4 1088   6.311   5.470   2.767  0.0306  0.0180  0.4279
   50U       N3 1089   6.375   5.589   2.944 -0.0815 -0.6238  0.0548
   50U       H3 1090   6.470   5.596   2.911 -0.2757  0.7264 -0.2535
   50U       C2 1091   6.348   5.648   3.065 -0.7849 -0.7457  0.4064
   50U       O2 1092   6.443   5.703   3.125  0.3204  0.1120  0.0621
   50U      C3' 1093   6.021   5.859   3.213  1.1421 -0.4467  0.2547
   50U      H3' 1094   5.983   5.833   3.115  1.7078 -1.5046  0.3040
   50U      C2' 1095   6.172   5.842   3.231  0.3510 -0.2758 -0.2141
   50U     H2'1 1096   6.233   5.877   3.148  0.8528 -0.4143  0.0914
   50U      O2' 1097   6.214   5.903   3.350 -0.0920 -0.0613 -0.2244
   50U     HO'2 1098   6.246   5.989   3.323 -1.5512  0.5773 -0.0194
   50U      O3' 1099   5.989   5.995   3.245  0.0402 -1.0284  0.4341
   51A        P 1100   5.972   6.102   3.128 -0.3086 -0.5532 -0.0248
   51A      O1P 1101   5.910   6.228   3.181 -0.2062  0.4699  0.6144
   51A      O2P 1102   5.907   6.042   3.014  0.5973 -0.3556 -0.1779
   51A      O5' 1103   6.119   6.146   3.087  0.1216 -0.1616 -0.1494
   51A      C5' 1104   6.195   6.222   3.178 -0.5387  0.0319 -0.2972
   51A     H5'1 1105   6.194   6.173   3.275  1.9094 -0.8242 -0.6314
   51A     H5'2 1106   6.160   6.325   3.183  0.0425  0.3454 -2.0543
   51A      C4' 1107   6.345   6.221   3.140  0.9637  0.6699  0.4743
   51A      H4' 1108   6.401   6.270   3.220  1.2951 -1.1755  1.4131
   51A      O4' 1109   6.393   6.080   3.131  0.5077  0.2931  0.0124
   51A      C1' 1110   6.468   6.064   3.006  0.5812 -0.8042 -0.3132
   51A      H1' 1111   6.564   6.015   3.025  1.2630  0.4017 -0.5741
   51A       N9 1112   6.409   5.981   2.895  0.1423 -0.6971 -0.1303
   51A       C8 1113   6.285   5.938   2.872 -0.6785  0.4584 -0.3799
   51A       H8 1114   6.196   5.966   2.926 -1.4130 -1.9265 -0.2134
   51A       N7 1115   6.281   5.837   2.788  0.3961 -0.4324  0.4463
   51A       C5 1116   6.403   5.848   2.724 -0.5441  0.0173 -0.5901
   51A       C6 1117   6.467   5.779   2.620  0.1244  0.0974 -0.1316
   51A       N6 1118   6.415   5.692   2.529 -0.3337 -0.1906 -0.3640
   51A      H61 1119   6.314   5.685   2.522 -0.4248  1.4993 -1.3195
   51A      H62 1120   6.477   5.666   2.454  1.5103 -0.8732  1.3031
   51A       N1 1121   6.592   5.812   2.584  0.2158  0.6014  0.0540
   51A       C2 1122   6.663   5.899   2.659  0.1609 -0.3162 -0.5465
   51A       H2 1123   6.764   5.922   2.629 -0.2365  2.5795  0.0551
   51A       N3 1124   6.617   5.969   2.760 -0.4860  0.4405 -1.0926
   51A       C4 1125   6.485   5.939   2.787  0.1874 -0.2405  0.2796
   51A      C3' 1126   6.384   6.295   3.008 -0.2714  0.1596  0.4561
   51A      H3' 1127   6.307   6.293   2.930 -1.0908  1.1839  1.2169
   51A      C2' 1128   6.503   6.211   2.956  0.0657  0.0801  0.4214
   51A     H2'1 1129   6.504   6.209   2.847  1.1789  0.1521  0.4208
   51A      O2' 1130   6.627   6.251   3.016 -0.6184  0.0528  0.5667
   51A     HO'2 1131   6.636   6.346   3.017  1.1529 -0.0265 -1.0550
   51A      O3' 1132   6.433   6.424   3.035 -0.2935 -0.0939  0.3581
   52U        P 1133   6.378   6.559   2.970 -0.8511  0.1796 -0.1605
   52U      O1P 1134   6.403   6.675   3.055 -0.2418  0.3981  0.3221
   52U      O2P 1135   6.246   6.549   2.910  0.4104 -0.0560  0.0243
   52U      O5' 1136   6.477   6.561   2.846 -0.7167 -0.3541 -0.7649
   52U      C5' 1137   6.618   6.587   2.862 -0.7523  0.4516 -0.3468
   52U     H5'1 1138   6.653   6.550   2.958  0.3508 -0.2847 -1.0192
   52U     H5'2 1139   6.641   6.694   2.868 -1.3602  0.5316  1.2731
   52U      C4' 1140   6.710   6.537   2.757 -0.2103 -0.0821  0.0313
   52U      H4' 1141   6.812   6.573   2.774  0.3584 -0.8956 -1.4879
   52U      O4' 1142   6.690   6.399   2.750  0.2747  0.6533  0.4255
   52U      C1' 1143   6.725   6.353   2.620 -0.2093  0.1876  0.1309
   52U      H1' 1144   6.819   6.298   2.618 -0.8991 -1.0926 -3.4447
   52U       N1 1145   6.609   6.283   2.552 -0.1976  0.5581 -0.1890
   52U       C6 1146   6.478   6.290   2.605 -0.0134  0.5342 -0.1088
   52U       H6 1147   6.454   6.356   2.687  1.2479 -1.5493  2.1004
   52U       C5 1148   6.388   6.199   2.570 -0.3739  0.5323 -0.1395
   52U       H5 1149   6.291   6.196   2.617 -0.4757 -0.8787 -0.3856
   52U       C4 1150   6.416   6.096   2.467  0.7052 -0.0434  0.5797
   52U       O4 1151   6.333   6.008   2.439 -0.3513  0.2481  0.4398
   52U       N3 1152   6.535   6.104   2.407 -0.7440 -0.1068 -0.2259
   52U       H3 1153   6.555   6.032   2.339  1.4032 -0.7934  1.0313
   52U       C2 1154   6.635   6.198   2.441 -0.1199  0.5871  0.5360
   52U       O2 1155   6.748   6.196   2.378  0.8526 -0.3600  0.1645
   52U      C3' 1156   6.670   6.580   2.619 -0.5598 -0.2484  0.2547
   52U      H3' 1157   6.562   6.574   2.605 -1.0914  0.2585  3.5032
   52U      C2' 1158   6.752   6.479   2.536  0.4124  0.3482  0.2289
   52U     H2'1 1159   6.699   6.463   2.442  0.1865 -1.1087  0.5895
   52U      O2' 1160   6.892   6.508   2.516  0.2345  0.4723  0.2292
   52U     HO'2 1161   6.905   6.527   2.423  1.8286 -2.4989 -0.3104
   52U      O3' 1162   6.711   6.716   2.594 -0.1904  0.1514  0.5337
   53U        P 1163   6.663   6.798   2.465  0.2140 -0.1747 -0.0761
   53U      O1P 1164   6.736   6.928   2.464 -0.1944  0.0643 -0.3552
   53U      O2P 1165   6.513   6.797   2.462  0.3953 -0.3522  0.0760
   53U      O5' 1166   6.711   6.711   2.334 -0.7339 -0.6401 -0.0384
   53U      C5' 1167   6.835   6.735   2.269  0.1664  0.0799 -0.1629
   53U     H5'1 1168   6.919   6.727   2.338  0.4134  1.6542 -0.2502
   53U     H5'2 1169   6.840   6.835   2.226  0.0062 -0.7256 -2.1562
   53U      C4' 1170   6.850   6.633   2.155 -0.3315 -0.3222  0.1155
   53U      H4' 1171   6.950   6.646   2.115  0.6838 -0.8604  2.3314
   53U      O4' 1172   6.837   6.495   2.192 -0.5012 -0.4562  0.1293
   53U      C1' 1173   6.785   6.431   2.081 -0.0279 -0.6563  0.1781
   53U      H1' 1174   6.845   6.341   2.069 -0.5825 -1.5503  3.2718
   53U       N1 1175   6.652   6.374   2.100 -0.4997 -0.5398 -0.3946
   53U       C6 1176   6.572   6.429   2.193  0.0914  0.0030 -0.0314
   53U       H6 1177   6.603   6.524   2.233 -0.7547  0.0716  0.4887
   53U       C5 1178   6.447   6.381   2.216  0.4419 -0.2403  0.6341
   53U       H5 1179   6.376   6.424   2.285  0.6439  2.7937 -0.8835
   53U       C4 1180   6.407   6.258   2.149 -0.3528 -0.1917  1.0441
   53U       O4 1181   6.305   6.196   2.166 -0.2767 -0.8016 -0.0695
   53U       N3 1182   6.496   6.202   2.060 -0.1485 -0.0363  0.2638
   53U       H3 1183   6.457   6.127   2.005  0.5817 -0.7528  0.6995
   53U       C2 1184   6.614   6.265   2.026  0.0031 -0.0785  0.1804
   53U       O2 1185   6.670   6.221   1.926  0.0368 -0.2027 -0.0735
   53U      C3' 1186   6.759   6.660   2.034  0.2852 -0.3533  0.0852
   53U      H3' 1187   6.652   6.649   2.053  0.1686 -2.9912 -1.5941
   53U      C2' 1188   6.779   6.530   1.955  0.6440 -0.4239 -0.4775
   53U     H2'1 1189   6.697   6.519   1.884 -0.5526 -2.0823  1.0680
   53U      O2' 1190   6.906   6.518   1.896  0.4517 -0.2044 -0.0932
   53U     HO'2 1191   6.951   6.602   1.893 -0.5335  0.3832 -4.2977
   53U      O3' 1192   6.800   6.769   1.952 -0.1552 -0.0440 -0.3490
   54C        P 1193   6.689   6.854   1.875 -0.3177  0.2772 -0.2389
   54C      O1P 1194   6.750   6.966   1.800 -0.2509  0.0531  0.1487
   54C      O2P 1195   6.571   6.888   1.959  0.5728  1.1617 -0.1003
   54C      O5' 1196   6.642   6.754   1.760 -0.0380 -0.0659  0.1897
   54C      C5' 1197   6.726   6.719   1.646  0.9360 -0.3977  0.0812
   54C     H5'1 1198   6.826   6.692   1.680  1.1598  2.6205  2.1826
   54C     H5'2 1199   6.734   6.804   1.578  2.2564 -0.8003 -0.3023
   54C      C4' 1200   6.689   6.599   1.556 -0.1272  0.5485  0.1513
   54C      H4' 1201   6.775   6.602   1.488  0.8232  1.6752  1.3474
   54C      O4' 1202   6.673   6.479   1.628  0.3678  0.2977 -0.0573
   54C      C1' 1203   6.570   6.397   1.577 -0.2332 -0.2028 -0.4994
   54C      H1' 1204   6.608   6.298   1.554 -0.1094 -0.0851 -0.7921
   54C       N1 1205   6.458   6.397   1.678 -0.1703 -0.8687  0.4053
   54C       C6 1206   6.452   6.489   1.780  0.0750 -0.3580 -0.2169
   54C       H6 1207   6.514   6.577   1.782 -1.1346  0.5132 -0.1230
   54C       C5 1208   6.349   6.480   1.874  0.7311 -0.4081 -0.3960
   54C       H5 1209   6.337   6.549   1.957  2.3077 -0.0545 -0.4237
   54C       C4 1210   6.243   6.388   1.841  0.3274 -0.7299 -0.6655
   54C       N4 1211   6.138   6.393   1.919  0.2892 -0.2456  0.1642
   54C      H41 1212   6.145   6.459   1.995  1.2053  1.0295 -0.9663
   54C      H42 1213   6.075   6.314   1.914  0.0898 -0.0219 -1.1805
   54C       N3 1214   6.253   6.298   1.747  0.7058 -0.8922  0.1038
   54C       C2 1215   6.353   6.308   1.655 -0.1719 -0.3104 -0.0787
   54C       O2 1216   6.351   6.244   1.555  0.5448 -0.0100 -0.9268
   54C      C3' 1217   6.555   6.610   1.474  0.3197 -0.0722 -0.0733
   54C      H3' 1218   6.481   6.659   1.538  1.2956  0.1250  0.9488
   54C      C2' 1219   6.525   6.462   1.449  0.4677  0.2063  0.0269
   54C     H2'1 1220   6.420   6.448   1.421  0.8088  0.7543 -1.6675
   54C      O2' 1221   6.597   6.404   1.344 -0.4573 -0.1337  0.3503
   54C     HO'2 1222   6.562   6.321   1.313  1.6118 -0.7017 -0.6546
   54C      O3' 1223   6.565   6.682   1.357 -0.0811 -0.2367  0.0035
   55C        P 1224   6.439   6.749   1.283 -0.1120 -0.1178 -0.0977
   55C      O1P 1225   6.501   6.809   1.157 -0.2676 -0.2962 -0.2534
   55C      O2P 1226   6.377   6.839   1.378  0.0504 -0.5194 -0.4195
   55C      O5' 1227   6.334   6.637   1.251 -0.4690 -0.1356  0.0663
   55C      C5' 1228   6.349   6.556   1.131 -0.0513  0.1891 -0.1766
   55C     H5'1 1229   6.445   6.505   1.135 -0.3901 -0.6450 -1.8920
   55C     H5'2 1230   6.353   6.626   1.048  1.4154  1.7611  1.1512
   55C      C4' 1231   6.233   6.455   1.132  0.5682  0.2791 -0.1023
   55C      H4' 1232   6.257   6.382   1.054 -1.7209  0.0832 -0.7060
   55C      O4' 1233   6.224   6.382   1.251  0.2976  0.0359  0.7065
   55C      C1' 1234   6.087   6.353   1.279  0.0089  0.2063 -0.6198
   55C      H1' 1235   6.068   6.246   1.286  0.0871  0.2598  0.7250
   55C       N1 1236   6.036   6.398   1.413 -0.6620 -0.2411 -0.4618
   55C       C6 1237   6.111   6.494   1.480  0.5039  0.7229 -0.4509
   55C       H6 1238   6.206   6.526   1.441  1.7032  0.2981  1.9553
   55C       C5 1239   6.067   6.545   1.597 -0.0966  0.6006  0.3459
   55C       H5 1240   6.115   6.630   1.642 -0.5012  0.7521  0.4894
   55C       C4 1241   5.944   6.491   1.650 -0.1713 -0.0276  0.3773
   55C       N4 1242   5.892   6.532   1.755 -0.5871  0.4254 -0.5883
   55C      H41 1243   5.933   6.615   1.797 -0.7972  0.0250  0.4545
   55C      H42 1244   5.805   6.493   1.790 -0.0643  1.7611  2.5760
   55C       N3 1245   5.876   6.395   1.589  0.5499 -0.7545 -0.1995
   55C       C2 1246   5.916   6.351   1.472 -0.6769 -0.7247 -0.7281
   55C       O2 1247   5.854   6.260   1.423 -0.0733  0.2720 -0.3829
   55C      C3' 1248   6.093   6.512   1.105  0.6994  0.2069 -0.3900
   55C      H3' 1249   6.060   6.582   1.182 -1.8443 -2.1891  0.8736
   55C      C2' 1250   6.007   6.395   1.161  0.3215  0.3542  0.0362
   55C     H2'1 1251   5.907   6.417   1.197 -0.3476 -1.0161 -0.8973
   55C      O2' 1252   5.989   6.279   1.085  0.2999  0.1666 -1.0658
   55C     HO'2 1253   6.057   6.268   1.018  0.8525  0.2878 -0.5387
   55C      O3' 1254   6.063   6.545   0.974  0.0867  0.2845 -0.0124
   56G        P 1255   5.940   6.624   0.931  0.5028 -0.1167  0.2384
   56G      O1P 1256   5.952   6.644   0.794  0.0773 -0.2075  0.4536
   56G      O2P 1257   5.927   6.744   1.016  0.4029 -0.6896 -0.2767
   56G      O5' 1258   5.809   6.538   0.962  0.5282 -0.2056 -0.5440
   56G      C5' 1259   5.766   6.440   0.872  0.0845  0.6665  0.3711
   56G     H5'1 1260   5.836   6.357   0.886 -0.7362 -0.5083 -1.9812
   56G     H5'2 1261   5.764   6.479   0.770 -0.8375 -1.2493 -0.4087
   56G      C4' 1262   5.629   6.381   0.900  0.5448  0.4449 -0.1272
   56G      H4' 1263   5.596   6.322   0.815 -0.6214  1.3798 -0.3494
   56G      O4' 1264   5.621   6.296   1.018 -0.2257  0.0488 -0.1768
   56G      C1' 1265   5.509   6.333   1.097 -0.0394  0.1123 -0.0446
   56G      H1' 1266   5.460   6.242   1.133 -0.6541  0.3063 -0.3757
   56G       N9 1267   5.553   6.415   1.217 -0.5982  0.2199 -0.2835
   56G       C8 1268   5.671   6.485   1.237  0.2828 -0.8064  0.0398
   56G       H8 1269   5.741   6.491   1.155 -0.9808 -0.6082 -1.0695
   56G       N7 1270   5.684   6.549   1.356  0.6056 -0.3589 -0.0547
   56G       C5 1271   5.566   6.518   1.418  0.7292  1.0252 -0.3262
   56G       C6 1272   5.518   6.538   1.553 -0.2086  0.5809  0.2366
   56G       O6 1273   5.568   6.605   1.644  0.6312 -0.3213 -0.0830
   56G       N1 1274   5.393   6.485   1.580  0.0990 -0.3215  0.1019
   56G       H1 1275   5.346   6.511   1.666  0.4535  0.9845 -0.0812
   56G       C2 1276   5.323   6.408   1.489 -0.0776  0.2601 -0.2811
   56G       N2 1277   5.216   6.350   1.535  1.1318  0.1169  0.4444
   56G      H21 1278   5.194   6.347   1.634 -1.9803 -0.4685 -0.1855
   56G      H22 1279   5.178   6.281   1.472  1.1676  0.7762 -0.3153
   56G       N3 1280   5.369   6.380   1.367  0.5757  0.5029 -0.7489
   56G       C4 1281   5.489   6.436   1.337  0.8724  0.1751 -0.9664
   56G      C3' 1282   5.517   6.484   0.911 -0.1962  0.0404  0.3762
   56G      H3' 1283   5.564   6.568   0.962  2.8349 -1.1620 -0.2258
   56G      C2' 1284   5.419   6.423   1.010  0.5887 -0.1658  0.4342
   56G     H2'1 1285   5.379   6.496   1.080 -1.7379 -1.0261  0.0916
   56G      O2' 1286   5.316   6.343   0.945 -0.0525 -0.1710 -0.5506
   56G     HO'2 1287   5.315   6.380   0.856  0.2723  2.5441  0.4866
   56G      O3' 1288   5.456   6.518   0.788  0.4802 -0.5207  0.6748
   57U        P 1289   5.431   6.667   0.751  0.2641  0.0200  0.4895
   57U      O1P 1290   5.395   6.661   0.613  0.3408 -0.1130  0.1815
   57U      O2P 1291   5.549   6.741   0.797  0.2776  0.4664  0.0520
   57U      O5' 1292   5.309   6.713   0.843  0.0202 -0.4491  0.0582
   57U      C5' 1293   5.183   6.661   0.819  0.2805  0.2955  0.7834
   57U     H5'1 1294   5.198   6.558   0.788  1.5377  1.0734 -1.4053
   57U     H5'2 1295   5.139   6.722   0.740 -0.1653 -1.4248 -0.3494
   57U      C4' 1296   5.095   6.668   0.947  0.1878 -0.1371 -0.0693
   57U      H4' 1297   5.008   6.605   0.928 -0.9403  1.3956 -0.1377
   57U      O4' 1298   5.160   6.611   1.062 -0.1445 -0.4148  0.3623
   57U      C1' 1299   5.104   6.678   1.180  1.0046 -0.0409  0.6069
   57U      H1' 1300   5.059   6.607   1.249  1.5986  0.5644  1.6406
   57U       N1 1301   5.205   6.749   1.259 -0.4623  0.5899 -0.8877
   57U       C6 1302   5.306   6.811   1.199 -0.4671  0.3167 -0.2773
   57U       H6 1303   5.303   6.815   1.091 -4.3003  3.3118 -0.2507
   57U       C5 1304   5.408   6.872   1.273  0.0284  0.1328  0.2667
   57U       H5 1305   5.485   6.930   1.224 -0.3813  0.7784  0.3735
   57U       C4 1306   5.404   6.869   1.419  0.1675 -0.4143 -0.1715
   57U       O4 1307   5.492   6.914   1.488 -0.0612 -0.6006  0.1795
   57U       N3 1308   5.290   6.811   1.473  0.8092  0.1040 -0.3505
   57U       H3 1309   5.274   6.791   1.571 -2.4565 -0.2437 -0.8266
   57U       C2 1310   5.199   6.746   1.397 -0.2603 -0.0158  0.0948
   57U       O2 1311   5.099   6.711   1.456 -0.7587  0.2504 -0.4314
   57U      C3' 1312   5.047   6.807   0.990  0.7061 -0.3758  0.4376
   57U      H3' 1313   5.130   6.878   0.994 -0.7179  1.3431  0.2767
   57U      C2' 1314   4.994   6.776   1.135  0.0526 -0.3759 -0.0506
   57U     H2'1 1315   4.996   6.865   1.197  0.0565 -0.5623  0.2162
   57U      O2' 1316   4.873   6.697   1.133  0.9316  0.0178  0.2246
   57U     HO'2 1317   4.826   6.715   1.052 -0.4497 -0.3356  0.9040
   57U      O3' 1318   4.940   6.860   0.917 -0.2088  0.1721  0.2460
   58A        P 1319   4.913   7.014   0.907 -0.0524  0.2516 -0.1138
   58A      O1P 1320   4.808   7.030   0.810 -0.1775 -0.3811  0.2317
   58A      O2P 1321   5.048   7.066   0.877 -0.0347  0.5397  0.0434
   58A      O5' 1322   4.875   7.061   1.059 -0.5076  0.0520  0.4977
   58A      C5' 1323   4.752   7.031   1.125  0.4736 -0.6395  0.0275
   58A     H5'1 1324   4.717   6.928   1.117 -0.1900 -0.3634 -0.7352
   58A     H5'2 1325   4.680   7.105   1.093  2.3512 -0.0811 -3.4467
   58A      C4' 1326   4.743   7.059   1.276 -0.9577 -0.0546 -0.6669
   58A      H4' 1327   4.644   7.018   1.296 -0.7062 -1.7408 -2.4950
   58A      O4' 1328   4.833   6.983   1.351 -0.1923  0.4055  0.4873
   58A      C1' 1329   4.847   7.054   1.468  0.4175  0.5992  0.0470
   58A      H1' 1330   4.827   6.990   1.555 -0.9405 -0.0763 -0.7285
   58A       N9 1331   4.985   7.095   1.469  0.1933  0.0348 -0.2730
   58A       C8 1332   5.077   7.102   1.364  0.8136  0.3024 -0.1543
   58A       H8 1333   5.054   7.090   1.259  0.7693  1.9053 -0.3646
   58A       N7 1334   5.199   7.122   1.406 -0.5336  0.8214 -0.3139
   58A       C5 1335   5.190   7.131   1.544  0.5756 -0.5102 -0.3105
   58A       C6 1336   5.278   7.152   1.653  0.2768 -0.3891 -0.4502
   58A       N6 1337   5.405   7.161   1.626  0.7101  0.1940 -0.1541
   58A      H61 1338   5.438   7.141   1.533  1.8377  1.3242 -0.0199
   58A      H62 1339   5.467   7.147   1.705 -0.1703 -3.0527  0.1228
   58A       N1 1340   5.234   7.164   1.781  0.0578  0.2190 -0.0681
   58A       C2 1341   5.100   7.146   1.802  0.3053 -0.2965 -0.3438
   58A       H2 1342   5.062   7.149   1.903  2.7862 -2.7454  0.7741
   58A       N3 1343   5.006   7.127   1.711  0.5000 -0.1975 -0.7643
   58A       C4 1344   5.059   7.118   1.584  0.7234  0.1453 -0.2822
   58A      C3' 1345   4.740   7.201   1.331 -0.0926 -0.6631  0.0058
   58A      H3' 1346   4.824   7.257   1.290 -1.4334  2.3314  1.0294
   58A      C2' 1347   4.747   7.167   1.475 -0.0276  0.4308 -0.0732
   58A     H2'1 1348   4.783   7.259   1.521  1.0292  0.7106 -1.4076
   58A      O2' 1349   4.619   7.126   1.526 -0.4094  0.1471  0.3452
   58A     HO'2 1350   4.552   7.190   1.502  0.3100 -0.1366 -2.8107
   58A      O3' 1351   4.619   7.266   1.300 -0.1063  0.5901 -0.3365
   59C        P 1352   4.610   7.426   1.296  0.1058  0.1122 -0.0108
   59C      O1P 1353   4.478   7.457   1.248  0.0120 -0.1856 -0.3114
   59C      O2P 1354   4.717   7.467   1.211 -0.1305 -0.8420  0.0873
   59C      O5' 1355   4.641   7.481   1.438  0.3262  0.0132  0.2806
   59C      C5' 1356   4.537   7.485   1.540 -0.4724 -0.5130 -0.0254
   59C     H5'1 1357   4.502   7.384   1.562  1.0767 -0.8927  0.8408
   59C     H5'2 1358   4.452   7.549   1.517 -0.3374  0.7741  2.6565
   59C      C4' 1359   4.601   7.531   1.665  0.3179 -0.4655 -0.7392
   59C      H4' 1360   4.529   7.533   1.747  0.3728 -0.8507 -0.6808
   59C      O4' 1361   4.708   7.443   1.711 -0.2048 -0.0466 -0.4712
   59C      C1' 1362   4.786   7.524   1.800  0.4779 -0.1516 -0.1666
   59C      H1' 1363   4.764   7.503   1.904 -3.0821  2.1445 -0.2794
   59C       N1 1364   4.931   7.510   1.771 -0.1697 -0.0722 -0.3006
   59C       C6 1365   4.967   7.462   1.647  0.1231  0.6624 -0.2179
   59C       H6 1366   4.887   7.440   1.578  0.1484  1.5560 -0.5398
   59C       C5 1367   5.094   7.437   1.605 -0.2681 -0.9810 -0.5283
   59C       H5 1368   5.111   7.418   1.500 -1.6799  0.8658 -1.1413
   59C       C4 1369   5.194   7.472   1.701 -0.5581 -1.3762  0.0950
   59C       N4 1370   5.317   7.461   1.675  0.0894  0.1622 -0.3630
   59C      H41 1371   5.336   7.418   1.585 -0.5668 -1.3887  0.1884
   59C      H42 1372   5.385   7.490   1.743 -0.0559  2.2600 -1.0529
   59C       N3 1373   5.167   7.513   1.823  0.0353 -0.3820  0.8773
   59C       C2 1374   5.037   7.535   1.857  1.0242 -0.1552 -0.2081
   59C       O2 1375   5.020   7.596   1.961 -0.0154 -0.2693 -0.1685
   59C      C3' 1376   4.662   7.669   1.655 -0.3121  0.4475 -0.2533
   59C      H3' 1377   4.731   7.675   1.571  1.0859  1.3605  0.9079
   59C      C2' 1378   4.745   7.669   1.782  0.6452 -0.0538 -0.4089
   59C     H2'1 1379   4.832   7.736   1.779 -0.5725  1.5489 -1.3565
   59C      O2' 1380   4.665   7.716   1.889 -0.3498 -0.2305 -0.3851
   59C     HO'2 1381   4.579   7.741   1.854  0.9554  2.8375 -1.7644
   59C      O3' 1382   4.566   7.778   1.647  0.5773  0.4892  0.0129
   60U        P 1383   4.612   7.915   1.586 -0.1657  0.1322 -0.1109
   60U      O1P 1384   4.506   8.014   1.610  0.1791  0.3487  0.3531
   60U      O2P 1385   4.658   7.890   1.451 -0.5357  0.4575 -0.3934
   60U      O5' 1386   4.732   7.959   1.666  0.0311  0.2708  0.0755
   60U      C5' 1387   4.716   8.051   1.772  0.3691 -0.6953 -0.1626
   60U     H5'1 1388   4.631   8.015   1.831  0.3085 -1.4938 -0.7271
   60U     H5'2 1389   4.702   8.150   1.730  1.7301 -0.2037  0.4667
   60U      C4' 1390   4.841   8.051   1.869 -0.6587  0.1068  0.0063
   60U      H4' 1391   4.801   8.092   1.962 -2.4212 -0.6010 -0.4128
   60U      O4' 1392   4.903   7.925   1.886 -0.0005 -0.1814  0.2574
   60U      C1' 1393   5.042   7.950   1.894  0.2009 -0.1699  0.6692
   60U      H1' 1394   5.091   7.905   1.980  0.5792 -0.8518  0.1116
   60U       N1 1395   5.123   7.886   1.784  0.5727  0.2560 -0.3927
   60U       C6 1396   5.064   7.847   1.665  0.5133 -0.6963 -0.1772
   60U       H6 1397   4.958   7.861   1.650  0.4519  3.3451  2.4954
   60U       C5 1398   5.138   7.793   1.565 -0.8630  0.1145  0.3789
   60U       H5 1399   5.091   7.767   1.471 -1.2515  0.6372  0.4255
   60U       C4 1400   5.284   7.779   1.583 -0.2079  0.7591  0.4335
   60U       O4 1401   5.359   7.731   1.495  0.2429 -0.5472 -0.5639
   60U       N3 1402   5.328   7.809   1.708 -0.2177 -0.3221 -0.6153
   60U       H3 1403   5.427   7.803   1.727 -0.5219  0.3983  1.3844
   60U       C2 1404   5.260   7.876   1.806  0.2762  0.7359  0.5708
   60U       O2 1405   5.317   7.915   1.905 -0.2838  0.6548 -0.7348
   60U      C3' 1406   4.947   8.147   1.808  0.5404  0.2237  0.5343
   60U      H3' 1407   4.977   8.115   1.708  1.8434  0.9898  0.6590
   60U      C2' 1408   5.060   8.108   1.897  0.5433 -0.3702 -0.0745
   60U     H2'1 1409   5.157   8.132   1.854  1.5758 -0.7685  1.8790
   60U      O2' 1410   5.050   8.170   2.018 -0.4174 -0.3918 -0.3661
   60U     HO'2 1411   5.048   8.265   2.004  0.3385 -0.2021  0.7293
   60U      O3' 1412   4.904   8.284   1.818 -0.5244  0.0410 -0.2877
   61U        P 1413   4.959   8.383   1.704 -0.2795  0.1633 -0.2703
   61U      O1P 1414   5.076   8.314   1.638 -0.0343 -0.0495 -0.6070
   61U      O2P 1415   4.974   8.511   1.776 -0.5151 -0.0571  0.0645
   61U      O5' 1416   4.852   8.397   1.582 -0.1342 -0.3459 -0.2069
   61U      C5' 1417   4.719   8.455   1.594 -0.6387  0.5536  0.4241
   61U     H5'1 1418   4.729   8.563   1.585  0.2592  0.5848  1.5342
   61U     H5'2 1419   4.681   8.431   1.694  0.5964  0.7676  0.9680
   61U      C4' 1420   4.617   8.412   1.487 -0.0490 -0.3538  0.2627
   61U      H4' 1421   4.515   8.450   1.494 -0.1623 -0.5803 -0.1286
   61U      O4' 1422   4.665   8.457   1.354  1.0015  0.0037 -0.1874
   61U      C1' 1423   4.674   8.345   1.261 -0.0604  0.1649 -0.3366
   61U      H1' 1424   4.579   8.344   1.207 -1.9201 -1.3380  2.6994
   61U       N1 1425   4.772   8.346   1.155 -0.0287 -0.4765  0.1549
   61U       C6 1426   4.889   8.416   1.166  0.2357  1.1505 -0.4877
   61U       H6 1427   4.910   8.477   1.253 -1.3632  0.7731  0.2154
   61U       C5 1428   4.986   8.406   1.073  0.6746 -0.4558  0.0841
   61U       H5 1429   5.084   8.447   1.091 -0.9332  3.6814  0.5273
   61U       C4 1430   4.970   8.329   0.956  0.3477 -0.2461  0.4461
   61U       O4 1431   5.051   8.321   0.866  0.1909  0.2846  0.5455
   61U       N3 1432   4.846   8.267   0.949 -0.4568  0.1726 -0.9456
   61U       H3 1433   4.809   8.225   0.864 -5.6155  0.1471  0.9951
   61U       C2 1434   4.749   8.266   1.046  0.3487 -0.3401 -0.0389
   61U       O2 1435   4.641   8.215   1.015  0.1417 -0.0269  0.2427
   61U      C3' 1436   4.604   8.259   1.464 -0.0389 -0.1439 -0.6092
   61U      H3' 1437   4.638   8.204   1.552 -0.0240 -0.3142 -0.7212
   61U      C2' 1438   4.672   8.214   1.336  0.3295 -0.2396 -0.3402
   61U     H2'1 1439   4.777   8.191   1.354  0.9708  0.7680 -2.4553
   61U      O2' 1440   4.617   8.100   1.268 -0.0000  0.5185 -0.0564
   61U     HO'2 1441   4.604   8.033   1.335 -0.5934  2.5447  2.0119
   61U      O3' 1442   4.466   8.237   1.457  0.4349 -0.2808  0.2582
   61U      H3T 1443   4.450   8.148   1.490 -2.0855  0.1212  0.3734
   62G      O5' 1444   5.983   7.578   2.412  0.3265 -0.0541  0.6187
   62G      H5T 1445   5.968   7.484   2.404 -0.3363 -0.3777  4.1571
   62G      C5' 1446   5.955   7.617   2.542  0.2072 -0.3094 -0.1300
   62G     H5'1 1447   6.024   7.700   2.560  1.4794 -1.5916  1.1216
   62G     H5'2 1448   5.981   7.538   2.612  0.0737 -0.8156 -0.6473
   62G      C4' 1449   5.812   7.675   2.560 -0.4714  0.4319 -0.2433
   62G      H4' 1450   5.805   7.725   2.657  1.3584  0.9884 -0.3682
   62G      O4' 1451   5.788   7.765   2.456 -0.3419  0.2144 -0.1986
   62G      C1' 1452   5.656   7.759   2.406 -0.3947  1.0175  0.0878
   62G      H1' 1453   5.605   7.855   2.407 -1.3847  0.5128 -0.3043
   62G       N9 1454   5.662   7.710   2.266 -0.2977 -0.2935 -0.6950
   62G       C8 1455   5.773   7.678   2.197  0.2297  0.4046  0.6965
   62G       H8 1456   5.872   7.709   2.226 -0.2737  2.9590 -0.0548
   62G       N7 1457   5.752   7.637   2.072 -0.3383 -0.5785  0.2242
   62G       C5 1458   5.608   7.647   2.062 -0.0321  0.0097  0.4564
   62G       C6 1459   5.512   7.605   1.959 -0.1589  0.1219 -0.9503
   62G       O6 1460   5.519   7.548   1.847 -0.2213  0.0414  0.0113
   62G       N1 1461   5.386   7.607   2.009  0.3751 -1.1036 -0.5642
   62G       H1 1462   5.306   7.583   1.952 -0.4731  2.1497 -0.9360
   62G       C2 1463   5.346   7.648   2.133 -0.0957 -0.1917  0.5354
   62G       N2 1464   5.218   7.635   2.150  0.5815 -0.7885  0.3264
   62G      H21 1465   5.154   7.613   2.075 -0.5837  0.4683  0.8925
   62G      H22 1466   5.170   7.664   2.235  2.9031  0.4248  1.3354
   62G       N3 1467   5.429   7.692   2.224 -0.7287 -0.1710 -0.4865
   62G       C4 1468   5.559   7.689   2.184 -0.1124 -0.1146 -0.1770
   62G      C3' 1469   5.697   7.577   2.550 -0.6249 -0.3322 -0.4975
   62G      H3' 1470   5.714   7.512   2.464 -0.4065 -0.4071 -0.3995
   62G      C2' 1471   5.580   7.664   2.502 -0.3142  0.2496 -0.2762
   62G     H2'1 1472   5.505   7.601   2.454  0.3675  1.0207 -2.4474
   62G      O2' 1473   5.524   7.739   2.611 -0.0338 -0.2142 -0.4837
   62G     HO'2 1474   5.516   7.694   2.696 -2.6790  0.1355 -0.4880
   62G      O3' 1475   5.664   7.515   2.678  0.0367 -0.1563  0.3793
   63U        P 1476   5.626   7.359   2.677  0.0259  0.4275  0.0597
   63U      O1P 1477   5.608   7.304   2.812 -0.3715 -0.2676  0.2235
   63U      O2P 1478   5.720   7.284   2.594  0.3305  0.5378  0.5462
   63U      O5' 1479   5.486   7.347   2.599  0.2262 -0.7117 -0.1761
   63U      C5' 1480   5.368   7.401   2.662  0.0241  0.3804  1.1682
   63U     H5'1 1481   5.380   7.508   2.674 -1.3225  0.7124 -0.0980
   63U     H5'2 1482   5.356   7.348   2.757 -0.6493 -1.4268  0.1292
   63U      C4' 1483   5.240   7.365   2.588  0.2349  0.6323 -0.0167
   63U      H4' 1484   5.159   7.392   2.656 -2.0633 -2.6338 -1.2276
   63U      O4' 1485   5.227   7.437   2.466 -0.5577  0.2346  0.5498
   63U      C1' 1486   5.167   7.357   2.361 -0.3827 -0.3950 -0.4113
   63U      H1' 1487   5.070   7.391   2.326 -0.4004 -0.3677 -0.3363
   63U       N1 1488   5.267   7.324   2.254 -0.8858 -0.0255  0.0883
   63U       C6 1489   5.403   7.336   2.268 -0.3853  0.2282  0.1507
   63U       H6 1490   5.449   7.383   2.354  2.2375 -1.6954 -0.0549
   63U       C5 1491   5.496   7.301   2.174 -0.0176  0.4518  0.2949
   63U       H5 1492   5.602   7.306   2.195  0.4652  3.0517 -2.1830
   63U       C4 1493   5.455   7.252   2.043 -0.8724  0.3690 -0.4733
   63U       O4 1494   5.527   7.217   1.948 -0.1413  0.1865 -0.2655
   63U       N3 1495   5.318   7.261   2.028  0.0242 -0.0706 -0.1224
   63U       H3 1496   5.280   7.251   1.935 -0.6481  0.8555  0.0328
   63U       C2 1497   5.223   7.279   2.131 -0.4970  0.1614  0.3319
   63U       O2 1498   5.108   7.280   2.095  0.0800 -0.0805  0.3375
   63U      C3' 1499   5.228   7.222   2.545 -0.9619 -0.0698 -0.4813
   63U      H3' 1500   5.329   7.193   2.516 -1.1731 -2.3094  0.7686
   63U      C2' 1501   5.138   7.226   2.429  0.6482 -0.0625  0.8069
   63U     H2'1 1502   5.145   7.135   2.369 -0.7314  0.8066 -0.7396
   63U      O2' 1503   5.006   7.221   2.474  0.5262 -0.3704  0.0810
   63U     HO'2 1504   5.002   7.177   2.559 -1.6606 -0.9887 -0.2767
   63U      O3' 1505   5.181   7.143   2.652  0.2558 -0.1642 -0.2155
   64A        P 1506   5.231   6.999   2.686 -0.0062 -0.1978  0.1873
   64A      O1P 1507   5.180   6.959   2.822  0.1561 -0.3032  0.2800
   64A      O2P 1508   5.380   6.992   2.653  0.2122 -0.3551  0.4803
   64A      O5' 1509   5.153   6.920   2.573 -0.4928  0.0922  0.0497
   64A      C5' 1510   5.013   6.893   2.578  0.2093  0.0469 -0.1557
   64A     H5'1 1511   4.959   6.987   2.584  0.4486  0.1319  0.8188
   64A     H5'2 1512   4.999   6.811   2.649 -3.5231 -1.4779 -2.3583
   64A      C4' 1513   4.974   6.834   2.439  0.2382 -0.1844 -0.4537
   64A      H4' 1514   4.866   6.826   2.431  0.2734 -0.8416 -0.2910
   64A      O4' 1515   5.022   6.919   2.337  0.3080  0.2639 -0.0674
   64A      C1' 1516   5.039   6.835   2.221  0.1621  0.2363 -0.0353
   64A      H1' 1517   4.951   6.859   2.161 -1.3716 -1.6685  1.3055
   64A       N9 1518   5.168   6.865   2.144 -0.3474  0.4721 -0.3639
   64A       C8 1519   5.281   6.929   2.191 -0.1200  0.6292 -0.3555
   64A       H8 1520   5.288   6.979   2.286 -4.5155  2.0618 -0.5472
   64A       N7 1521   5.369   6.950   2.094  1.1031 -0.2870  0.6051
   64A       C5 1522   5.309   6.880   1.983 -0.6105 -0.4317  0.8746
   64A       C6 1523   5.342   6.859   1.848 -0.0021 -0.2316 -0.6948
   64A       N6 1524   5.456   6.899   1.800 -0.3150 -0.2693  0.0960
   64A      H61 1525   5.513   6.966   1.852  0.5957 -1.2676  0.4187
   64A      H62 1526   5.476   6.886   1.702 -0.5215  1.1040 -0.1575
   64A       N1 1527   5.267   6.790   1.768  0.8711 -0.3298 -0.2530
   64A       C2 1528   5.155   6.739   1.813 -0.1630  0.3910 -0.1538
   64A       H2 1529   5.101   6.670   1.750  0.0077  1.0339 -1.0253
   64A       N3 1530   5.108   6.753   1.936 -0.4050 -0.0929 -0.3041
   64A       C4 1531   5.189   6.827   2.014 -0.5707  0.5778  0.0593
   64A      C3' 1532   5.042   6.699   2.415 -0.6919 -0.0550 -0.6129
   64A      H3' 1533   5.147   6.706   2.443 -0.5565 -0.8909 -0.9001
   64A      C2' 1534   5.031   6.692   2.268 -0.3459 -0.1472 -0.2369
   64A     H2'1 1535   5.108   6.629   2.225  1.5920  1.5669  0.5929
   64A      O2' 1536   4.902   6.651   2.237  0.1098  0.6307  0.3726
   64A     HO'2 1537   4.887   6.557   2.244 -2.4990  0.8144 -1.2620
   64A      O3' 1538   4.967   6.610   2.496 -0.2835 -0.1876 -0.0967
   65C        P 1539   5.020   6.461   2.522  0.3849  0.1097 -0.3630
   65C      O1P 1540   4.944   6.404   2.637  0.2820  0.5781 -0.1788
   65C      O2P 1541   5.164   6.474   2.544  0.2917  0.1300 -0.2924
   65C      O5' 1542   5.004   6.377   2.397 -0.1672  0.0138  0.2206
   65C      C5' 1543   4.874   6.308   2.380  0.2501  0.4729 -0.3208
   65C     H5'1 1544   4.795   6.375   2.414  0.4450 -0.4688  2.2518
   65C     H5'2 1545   4.874   6.220   2.445 -1.1160  0.8832  0.2603
   65C      C4' 1546   4.876   6.260   2.235  0.3195 -0.1522  0.2547
   65C      H4' 1547   4.775   6.224   2.218  0.5558 -0.4558 -0.5177
   65C      O4' 1548   4.900   6.367   2.144 -0.1547 -0.3749  0.5880
   65C      C1' 1549   4.953   6.311   2.022  0.5916 -0.4202  0.0042
   65C      H1' 1550   4.887   6.342   1.941 -0.2372 -1.3312  0.3057
   65C       N1 1551   5.088   6.368   2.000 -0.0484  0.2108  0.4267
   65C       C6 1552   5.169   6.416   2.102 -0.5375 -0.8661 -0.0153
   65C       H6 1553   5.141   6.395   2.205 -0.6465  0.6301  0.2801
   65C       C5 1554   5.284   6.483   2.077 -0.8583  0.7293 -0.4179
   65C       H5 1555   5.349   6.500   2.161 -0.5194  1.5554 -0.8336
   65C       C4 1556   5.321   6.498   1.939  0.3165  0.1522  0.3057
   65C       N4 1557   5.436   6.550   1.904  0.0045  0.2729  0.0198
   65C      H41 1558   5.502   6.591   1.969  2.2888 -1.8048 -0.8045
   65C      H42 1559   5.467   6.558   1.808 -1.3266 -1.2957 -0.5901
   65C       N3 1560   5.247   6.451   1.839  0.4050  0.2046  0.0693
   65C       C2 1561   5.133   6.382   1.870  0.5094  0.3970 -0.0040
   65C       O2 1562   5.074   6.332   1.773  0.1337 -0.0928  0.0136
   65C      C3' 1563   4.977   6.150   2.189  0.0454 -0.2585  0.3622
   65C      H3' 1564   5.079   6.182   2.214 -0.3283  0.2630  1.2400
   65C      C2' 1565   4.948   6.162   2.042 -0.0645  0.8917  0.5348
   65C     H2'1 1566   5.029   6.112   1.989 -2.9826 -1.9595 -1.6806
   65C      O2' 1567   4.815   6.112   2.006 -0.3107 -0.1410 -1.2984
   65C     HO'2 1568   4.811   6.017   1.994 -0.6699 -0.4912  0.9851
   65C      O3' 1569   4.949   6.014   2.229 -0.0949 -0.2254  0.0761
   66G        P 1570   5.069   5.909   2.255  0.1102 -0.1944  0.2433
   66G      O1P 1571   5.008   5.786   2.313 -0.9332 -0.3230  0.0962
   66G      O2P 1572   5.181   5.974   2.323  0.6527 -0.6507  0.2966
   66G      O5' 1573   5.117   5.876   2.110 -0.6706 -0.1255  0.0758
   66G      C5' 1574   5.043   5.799   2.017 -0.1691 -0.2365 -0.0142
   66G     H5'1 1575   4.941   5.834   2.004  0.4153  1.1131 -1.2364
   66G     H5'2 1576   5.045   5.695   2.051  1.7755 -0.6487 -1.2193
   66G      C4' 1577   5.113   5.798   1.881 -0.3707 -0.2624  0.6595
   66G      H4' 1578   5.051   5.746   1.808  0.4614  0.4237 -0.5645
   66G      O4' 1579   5.123   5.934   1.845  0.2045  0.0741 -0.3746
   66G      C1' 1580   5.240   5.957   1.774  0.4362 -0.2474  0.2362
   66G      H1' 1581   5.209   6.002   1.680  0.5443  0.5287  0.5587
   66G       N9 1582   5.325   6.054   1.844  0.3077  0.0186 -0.3452
   66G       C8 1583   5.323   6.101   1.974 -0.1186 -0.1338  0.2044
   66G       H8 1584   5.259   6.063   2.052 -0.9215 -2.3251 -1.4076
   66G       N7 1585   5.427   6.174   2.001 -0.4777 -0.0930  0.3912
   66G       C5 1586   5.490   6.186   1.877 -0.5580 -0.0848 -0.7039
   66G       C6 1587   5.598   6.270   1.836 -0.1592 -0.3673  0.0571
   66G       O6 1588   5.665   6.353   1.895 -0.1654 -0.0451 -0.1985
   66G       N1 1589   5.637   6.250   1.709  0.4182  0.1203 -0.4802
   66G       H1 1590   5.715   6.304   1.673  0.4976 -0.0966 -0.6307
   66G       C2 1591   5.568   6.179   1.622  0.0225  0.6155  0.1262
   66G       N2 1592   5.605   6.183   1.498 -0.1453  0.7041 -0.0858
   66G      H21 1593   5.687   6.235   1.469 -1.0645  0.7308 -2.9568
   66G      H22 1594   5.549   6.133   1.430  1.2713 -2.1399  0.6959
   66G       N3 1595   5.456   6.110   1.650 -0.6291 -0.1044  0.2586
   66G       C4 1596   5.420   6.121   1.782 -0.2068  0.3031 -0.0974
   66G      C3' 1597   5.258   5.744   1.860 -0.3539 -0.2434  0.5610
   66G      H3' 1598   5.305   5.781   1.951  0.3723 -0.1389  0.1438
   66G      C2' 1599   5.311   5.823   1.740 -0.3314 -0.0963 -0.4310
   66G     H2'1 1600   5.419   5.834   1.743 -0.3498  1.3020  4.9061
   66G      O2' 1601   5.255   5.792   1.618 -0.4580  0.5720  0.1025
   66G     HO'2 1602   5.317   5.811   1.548 -1.3613  0.1112 -0.8587
   66G      O3' 1603   5.272   5.605   1.849  0.1546  0.1814  0.0948
   67G        P 1604   5.400   5.537   1.909 -0.0064  0.1617  0.0030
   67G      O1P 1605   5.392   5.389   1.901  0.4830  0.5957 -0.3457
   67G      O2P 1606   5.422   5.593   2.042 -0.2313  0.0771  0.0319
   67G      O5' 1607   5.521   5.576   1.811  0.6772  0.1987  0.5062
   67G      C5' 1608   5.514   5.528   1.671 -0.2442 -0.8150 -0.2443
   67G     H5'1 1609   5.414   5.556   1.636  0.9499  1.7952 -1.8938
   67G     H5'2 1610   5.525   5.421   1.690 -4.7177 -1.1540  1.7424
   67G      C4' 1611   5.609   5.578   1.555 -0.3210 -0.5278 -0.4664
   67G      H4' 1612   5.581   5.522   1.467  1.1180 -2.3731  0.1705
   67G      O4' 1613   5.594   5.717   1.529 -0.2832  0.2782 -0.1273
   67G      C1' 1614   5.724   5.776   1.538 -0.2634 -0.1907 -0.8088
   67G      H1' 1615   5.737   5.854   1.463 -0.7469  1.7007  0.9970
   67G       N9 1616   5.751   5.851   1.658  0.5733  0.3825 -0.6290
   67G       C8 1617   5.685   5.854   1.787  0.1246  0.6366  0.2157
   67G       H8 1618   5.610   5.778   1.806  2.5333 -2.1695 -0.7137
   67G       N7 1619   5.736   5.945   1.869  0.6579  0.1515 -0.5250
   67G       C5 1620   5.839   6.003   1.796 -0.4017  0.4844  0.8596
   67G       C6 1621   5.928   6.107   1.829 -0.0496 -0.3808 -0.1051
   67G       O6 1622   5.943   6.174   1.936  0.3583  0.3169  0.7178
   67G       N1 1623   6.014   6.135   1.724  0.2560 -0.5877 -0.4639
   67G       H1 1624   6.081   6.206   1.749 -2.0702  1.3200  0.7513
   67G       C2 1625   6.027   6.068   1.608  0.5819  0.2270  0.4165
   67G       N2 1626   6.122   6.098   1.526  0.0410  0.4173 -1.0377
   67G      H21 1627   6.198   6.162   1.545  0.8661 -1.1470  1.4593
   67G      H22 1628   6.138   6.040   1.446  0.8376  0.5166 -0.9601
   67G       N3 1629   5.957   5.956   1.583 -0.0975  0.1564  0.0602
   67G       C4 1630   5.856   5.933   1.673  0.1469 -0.3138 -0.6129
   67G      C3' 1631   5.761   5.552   1.587  0.2264 -0.1264 -0.6509
   67G      H3' 1632   5.773   5.556   1.695  1.6520  2.2397 -0.8258
   67G      C2' 1633   5.834   5.669   1.522  0.0470  0.5244  0.1104
   67G     H2'1 1634   5.925   5.706   1.569 -0.2862  1.6844 -0.1438
   67G      O2' 1635   5.844   5.642   1.381  0.0919  0.1018 -0.2363
   67G     HO'2 1636   5.781   5.576   1.351 -1.8076  1.0336  1.4802
   67G      O3' 1637   5.805   5.431   1.528  0.7282 -0.0078 -0.0930
   68A        P 1638   5.910   5.340   1.603 -0.0047  0.0324  0.1991
   68A      O1P 1639   5.894   5.205   1.538  0.3263 -0.7817 -0.6364
   68A      O2P 1640   5.902   5.350   1.753  0.5507  0.0368  0.7305
   68A      O5' 1641   6.049   5.398   1.553 -0.1589 -0.3910 -0.5787
   68A      C5' 1642   6.090   5.419   1.418  0.2687 -0.5880 -0.8079
   68A     H5'1 1643   6.007   5.449   1.354  0.5001 -1.8394 -1.7351
   68A     H5'2 1644   6.123   5.318   1.395  0.1714 -0.8905  0.3325
   68A      C4' 1645   6.215   5.507   1.404 -0.2211  0.3792 -0.0536
   68A      H4' 1646   6.262   5.497   1.306  0.3389 -3.3386  0.4683
   68A      O4' 1647   6.190   5.650   1.429 -0.2781  0.2244  0.4700
   68A      C1' 1648   6.295   5.708   1.507 -0.3670 -0.6642 -0.5940
   68A      H1' 1649   6.326   5.802   1.461 -2.3644  0.6555  0.6020
   68A       N9 1650   6.249   5.735   1.648  0.1990  0.3344 -0.3900
   68A       C8 1651   6.141   5.679   1.717 -0.6486  0.2919  0.4693
   68A       H8 1652   6.090   5.595   1.674  0.0577  0.7886 -1.4603
   68A       N7 1653   6.111   5.735   1.835  0.3887  0.1302  0.6298
   68A       C5 1654   6.220   5.830   1.845 -0.0764  0.6008  0.3463
   68A       C6 1655   6.254   5.930   1.932 -0.0073  0.3603 -0.0323
   68A       N6 1656   6.185   5.958   2.038 -0.4429 -0.2733 -0.0776
   68A      H61 1657   6.111   5.892   2.059 -0.0235 -0.3987  1.0857
   68A      H62 1658   6.208   6.048   2.078  1.2658 -0.0631 -1.4129
   68A       N1 1659   6.356   6.012   1.916 -0.2155  0.3519  0.5995
   68A       C2 1660   6.424   5.997   1.806 -0.0681 -0.0544 -0.6829
   68A       H2 1661   6.512   6.057   1.794 -0.5943  1.1512  1.1074
   68A       N3 1662   6.400   5.915   1.705 -0.1973 -0.0382  0.0596
   68A       C4 1663   6.302   5.831   1.736  0.1610  0.4577 -0.2156
   68A      C3' 1664   6.322   5.475   1.503 -0.2889  0.1589  0.3255
   68A      H3' 1665   6.285   5.455   1.603  1.7563 -1.0202  0.8942
   68A      C2' 1666   6.405   5.606   1.510  0.3864 -0.5856 -0.0777
   68A     H2'1 1667   6.455   5.601   1.607 -0.3919 -1.9330  0.2896
   68A      O2' 1668   6.495   5.619   1.400 -0.0879  0.0070  0.0530
   68A     HO'2 1669   6.508   5.533   1.360  0.2510 -0.1290  0.4430
   68A      O3' 1670   6.426   5.381   1.464 -0.0387  0.3594 -0.4997
   69A        P 1671   6.501   5.303   1.572 -0.3472 -0.0111 -0.5058
   69A      O1P 1672   6.561   5.183   1.516 -0.2785 -0.0768  0.0095
   69A      O2P 1673   6.418   5.294   1.692  0.4284  0.4220  0.3975
   69A      O5' 1674   6.620   5.398   1.621 -0.1535  0.0655 -0.1708
   69A      C5' 1675   6.720   5.437   1.525  0.0561 -0.0387 -0.3563
   69A     H5'1 1676   6.682   5.452   1.424 -0.3693 -0.7785 -0.3103
   69A     H5'2 1677   6.790   5.358   1.499  0.9154  1.1416 -1.8108
   69A      C4' 1678   6.804   5.547   1.590  0.1985 -0.4630  0.4406
   69A      H4' 1679   6.878   5.580   1.517 -1.7475  1.2203 -0.8956
   69A      O4' 1680   6.726   5.665   1.632 -0.7820 -0.7791  0.0661
   69A      C1' 1681   6.781   5.723   1.754 -1.4478  0.6131  0.0798
   69A      H1' 1682   6.822   5.822   1.733 -0.1370  0.0132 -0.2688
   69A       N9 1683   6.687   5.708   1.856  0.7601  0.3592 -0.0444
   69A       C8 1684   6.577   5.624   1.854 -0.1864 -0.7320  0.1869
   69A       H8 1685   6.561   5.562   1.767 -0.2739 -1.2052  0.5403
   69A       N7 1686   6.499   5.644   1.955  0.0589 -0.1979 -0.1410
   69A       C5 1687   6.550   5.749   2.030  0.7921 -0.5142 -0.8618
   69A       C6 1688   6.524   5.828   2.147 -0.2395  0.7153 -0.6605
   69A       N6 1689   6.411   5.822   2.225 -0.1508  0.1458 -0.1979
   69A      H61 1690   6.334   5.762   2.197  0.3144  0.1008 -1.4616
   69A      H62 1691   6.392   5.876   2.308 -2.0436  0.8506 -1.0126
   69A       N1 1692   6.617   5.913   2.193 -0.3211 -0.7388 -0.0102
   69A       C2 1693   6.726   5.937   2.117  0.3738 -0.0452  0.0909
   69A       H2 1694   6.799   6.006   2.157 -0.0232  0.2470  0.3272
   69A       N3 1695   6.761   5.881   2.003  0.3735  0.2118  0.7087
   69A       C4 1696   6.672   5.780   1.970 -0.1392 -0.0204  0.1609
   69A      C3' 1697   6.875   5.493   1.719 -0.3366  0.1373  0.1730
   69A      H3' 1698   6.818   5.424   1.781  2.1331 -2.6529 -0.4438
   69A      C2' 1699   6.904   5.631   1.785 -0.1673 -0.0683  0.3704
   69A     H2'1 1700   6.918   5.625   1.893 -1.8553  1.3035  0.7096
   69A      O2' 1701   7.019   5.689   1.723 -0.4874 -0.4588 -0.2877
   69A     HO'2 1702   7.067   5.608   1.704 -1.1328 -0.8868 -0.1364
   69A      O3' 1703   7.003   5.422   1.695  0.2881  0.7627 -0.3231
   70U        P 1704   7.083   5.339   1.815 -0.2858  0.1154  0.0120
   70U      O1P 1705   7.213   5.291   1.767 -0.0729 -0.3780  0.2180
   70U      O2P 1706   6.988   5.239   1.866  0.0067 -0.3724  0.4845
   70U      O5' 1707   7.105   5.441   1.929  0.3980 -0.4902 -0.6580
   70U      C5' 1708   7.210   5.540   1.930  0.0845  0.0308 -0.0518
   70U     H5'1 1709   7.206   5.593   1.835 -0.9826  0.4418  0.2125
   70U     H5'2 1710   7.307   5.490   1.922 -0.4357 -0.7254 -2.5354
   70U      C4' 1711   7.211   5.635   2.054 -0.6844 -0.4119  0.0977
   70U      H4' 1712   7.297   5.701   2.051  0.0516 -1.3717 -1.7961
   70U      O4' 1713   7.097   5.717   2.065 -0.2278  0.1303  0.0248
   70U      C1' 1714   7.058   5.740   2.200 -0.6286  0.4461 -0.1942
   70U      H1' 1715   7.046   5.847   2.217  0.1123  0.7521 -1.4659
   70U       N1 1716   6.928   5.678   2.237  0.3909 -0.2452 -1.0885
   70U       C6 1717   6.882   5.561   2.186  0.0357  0.1991 -0.3151
   70U       H6 1718   6.949   5.508   2.121  0.9882 -0.2633  0.9904
   70U       C5 1719   6.759   5.520   2.196  0.5652 -0.4884 -0.3527
   70U       H5 1720   6.717   5.429   2.155 -1.9439  0.3129  0.3013
   70U       C4 1721   6.673   5.588   2.291  0.6288  0.6593  0.4138
   70U       O4 1722   6.558   5.557   2.321 -0.5999 -0.5945 -0.1142
   70U       N3 1723   6.730   5.693   2.362 -0.0830 -0.0887  0.0320
   70U       H3 1724   6.682   5.741   2.437  0.0581 -1.6778  1.1917
   70U       C2 1725   6.858   5.735   2.344 -0.1067  0.1511 -0.6066
   70U       O2 1726   6.904   5.820   2.424 -0.3519 -0.1139  0.6131
   70U      C3' 1727   7.237   5.572   2.190 -0.0205  0.1784 -0.1145
   70U      H3' 1728   7.169   5.487   2.184  1.2099 -0.7863 -0.8790
   70U      C2' 1729   7.170   5.685   2.277  0.5462 -0.1442 -0.7208
   70U     H2'1 1730   7.134   5.650   2.374 -2.1050  2.9751 -0.4072
   70U      O2' 1731   7.258   5.785   2.305 -0.9119 -0.2295 -0.2484
   70U     HO'2 1732   7.334   5.739   2.341 -0.9337 -0.2496 -0.2274
   70U      O3' 1733   7.368   5.547   2.230 -0.6086  0.6755  0.9130
   71A        P 1734   7.398   5.434   2.334  0.4764 -0.0110  0.0607
   71A      O1P 1735   7.546   5.409   2.348  0.4145  0.0514 -0.3678
   71A      O2P 1736   7.308   5.312   2.297  0.2260 -0.2246 -0.3593
   71A      O5' 1737   7.348   5.495   2.469  0.5296 -0.3316  0.1385
   71A      C5' 1738   7.427   5.584   2.549 -0.4751  0.6719  0.1803
   71A     H5'1 1739   7.462   5.659   2.478 -2.1971  1.4774  0.1374
   71A     H5'2 1740   7.512   5.530   2.590  0.1207 -0.3104 -2.1633
   71A      C4' 1741   7.346   5.642   2.662  0.8687 -0.1536  0.4793
   71A      H4' 1742   7.416   5.715   2.704 -0.8838  1.5782  0.5037
   71A      O4' 1743   7.229   5.717   2.630 -0.0330  0.2078 -0.0387
   71A      C1' 1744   7.123   5.688   2.720  0.1738 -0.0761  0.8948
   71A      H1' 1745   7.077   5.780   2.757 -2.3870 -0.6988 -0.4707
   71A       N9 1746   7.007   5.609   2.669  0.3932 -0.3215  0.3532
   71A       C8 1747   6.993   5.521   2.566 -0.1062  0.2768  0.8177
   71A       H8 1748   7.077   5.491   2.505 -0.6565 -1.9195  1.0722
   71A       N7 1749   6.868   5.479   2.548  0.2465 -0.2474 -0.8156
   71A       C5 1750   6.799   5.531   2.655 -0.3462  0.7780  0.1930
   71A       C6 1751   6.667   5.518   2.711 -0.1181 -0.1013 -0.5303
   71A       N6 1752   6.564   5.453   2.662 -0.8758 -0.3249 -0.1767
   71A      H61 1753   6.576   5.395   2.580 -0.4698  1.2739 -1.2906
   71A      H62 1754   6.473   5.460   2.704 -0.1761  0.7461  1.2484
   71A       N1 1755   6.635   5.574   2.831 -0.1634  0.2947  0.3413
   71A       C2 1756   6.726   5.648   2.886 -0.3587 -0.5178 -0.4914
   71A       H2 1757   6.698   5.689   2.982  2.1160  0.5515 -0.1764
   71A       N3 1758   6.847   5.679   2.847  0.0408 -0.1092 -0.6502
   71A       C4 1759   6.882   5.611   2.735  0.0226  0.3742  0.6961
   71A      C3' 1760   7.291   5.533   2.756 -0.3210  0.1304 -0.4527
   71A      H3' 1761   7.235   5.462   2.694  1.0019 -0.5242 -0.9472
   71A      C2' 1762   7.188   5.617   2.834  0.1570  0.0283 -0.1798
   71A     H2'1 1763   7.112   5.571   2.896 -2.5198  0.3573 -2.9845
   71A      O2' 1764   7.263   5.718   2.914 -0.0271  0.4048 -0.4472
   71A     HO'2 1765   7.316   5.682   2.985 -0.3249 -1.0777 -0.9431
   71A      O3' 1766   7.384   5.466   2.840  0.3168  0.0751  0.2017
   72G        P 1767   7.343   5.333   2.909  0.0775 -0.1803  0.1062
   72G      O1P 1768   7.453   5.270   2.978 -0.8070 -0.3775  0.4959
   72G      O2P 1769   7.266   5.253   2.809  0.0620  0.2377  0.6181
   72G      O5' 1770   7.235   5.384   3.023 -0.2408  0.0759 -0.2868
   72G      C5' 1771   7.275   5.437   3.150  0.1984  0.6510 -0.4499
   72G     H5'1 1772   7.302   5.539   3.127 -4.3690  2.7286  2.0003
   72G     H5'2 1773   7.359   5.377   3.187 -1.7590 -1.8275  0.2995
   72G      C4' 1774   7.154   5.438   3.248  0.2197  0.3573  0.5352
   72G      H4' 1775   7.198   5.466   3.344  1.8519  1.0602 -0.3764
   72G      O4' 1776   7.039   5.511   3.207  0.6119 -0.5594  0.2645
   72G      C1' 1777   6.923   5.447   3.245  1.0857  0.2555  0.5687
   72G      H1' 1778   6.857   5.511   3.303  1.0727 -0.3217  1.2031
   72G       N9 1779   6.848   5.400   3.123 -0.5692  0.3472  0.1338
   72G       C8 1780   6.898   5.357   3.003 -0.1647  0.2762  0.3058
   72G       H8 1781   7.002   5.366   2.974 -0.5219  4.1589 -0.3174
   72G       N7 1782   6.809   5.304   2.921 -0.2474  0.1018 -0.0252
   72G       C5 1783   6.686   5.316   2.997  0.1462 -0.5855  0.1599
   72G       C6 1784   6.549   5.273   2.972 -0.1558 -0.3781 -0.2514
   72G       O6 1785   6.502   5.212   2.877 -0.4594  0.2773  0.2171
   72G       N1 1786   6.465   5.285   3.082  0.4812 -0.2673 -0.5211
   72G       H1 1787   6.376   5.237   3.079  0.1150  0.4278 -0.8826
   72G       C2 1788   6.501   5.350   3.193 -0.5156 -0.3157  0.3410
   72G       N2 1789   6.414   5.348   3.293 -0.1629  0.2659  0.5575
   72G      H21 1790   6.323   5.304   3.286  0.4929 -1.2185  0.9221
   72G      H22 1791   6.434   5.405   3.373  1.2602  0.8040 -0.1317
   72G       N3 1792   6.623   5.395   3.220 -0.3922 -0.2087 -0.6400
   72G       C4 1793   6.712   5.370   3.122 -0.1791 -0.5647  0.2476
   72G      C3' 1794   7.099   5.296   3.269  0.0250 -0.0625 -0.2985
   72G      H3' 1795   7.080   5.240   3.177  0.3165 -4.1523  1.8818
   72G      C2' 1796   6.965   5.327   3.324  0.1935 -0.2650 -0.0935
   72G     H2'1 1797   6.897   5.242   3.316  1.0580 -1.1198  1.3314
   72G      O2' 1798   6.971   5.374   3.456 -0.2913  0.3917 -0.4771
   72G     HO'2 1799   7.012   5.311   3.516 -2.2248  1.0428  1.6746
   72G      O3' 1800   7.183   5.210   3.350 -0.1447 -0.5564 -0.0658
   73A        P 1801   7.154   5.054   3.352 -0.0440 -0.0244  0.7156
   73A      O1P 1802   7.249   4.986   3.444  0.5331 -0.5335  0.0954
   73A      O2P 1803   7.137   5.009   3.214 -0.7053  0.0811  0.2722
   73A      O5' 1804   7.010   5.048   3.418 -0.3200  0.4599 -0.1064
   73A      C5' 1805   6.994   5.080   3.553 -0.5485 -0.3528  0.7410
   73A     H5'1 1806   7.036   5.177   3.582  0.0561 -0.9871  2.0614
   73A     H5'2 1807   7.044   5.007   3.617  1.2179  0.1154 -0.0446
   73A      C4' 1808   6.842   5.080   3.580  0.7845  0.1855  0.4434
   73A      H4' 1809   6.824   5.129   3.675 -4.1447  0.6402 -0.4545
   73A      O4' 1810   6.746   5.132   3.481 -0.8821 -0.3739  0.3922
   73A      C1' 1811   6.624   5.066   3.486  0.4781  0.0145  0.0678
   73A      H1' 1812   6.542   5.130   3.516 -0.1432 -0.6510 -0.1605
   73A       N9 1813   6.600   5.021   3.348 -0.1757 -0.0061 -0.7561
   73A       C8 1814   6.682   5.041   3.241  0.5765 -0.9436 -1.0397
   73A       H8 1815   6.782   5.081   3.242 -0.4170  1.7568 -1.2220
   73A       N7 1816   6.627   5.015   3.125 -0.4138 -0.1653 -0.4021
   73A       C5 1817   6.498   4.969   3.155 -0.5736  0.3614  0.1036
   73A       C6 1818   6.385   4.918   3.094  0.3556  0.4099  0.4923
   73A       N6 1819   6.370   4.897   2.966 -0.0685  0.1599  0.4314
   73A      H61 1820   6.455   4.904   2.911  0.6255  0.0578  1.4779
   73A      H62 1821   6.290   4.848   2.927 -0.8400  1.3835  0.4172
   73A       N1 1822   6.274   4.890   3.160 -0.6165 -0.5616 -0.3795
   73A       C2 1823   6.272   4.898   3.291 -0.2080 -0.3215 -0.1496
   73A       H2 1824   6.176   4.880   3.338 -1.6185  1.4909 -2.1493
   73A       N3 1825   6.370   4.946   3.368  0.4008 -0.0381  0.7323
   73A       C4 1826   6.482   4.977   3.295  0.2596 -0.7270  0.2327
   73A      C3' 1827   6.800   4.935   3.586  0.1036  0.7042 -0.8374
   73A      H3' 1828   6.839   4.885   3.497 -2.4965 -1.5853 -0.8098
   73A      C2' 1829   6.657   4.942   3.572  0.3091 -0.3979  0.2171
   73A     H2'1 1830   6.630   4.853   3.515  0.5870 -0.2471 -0.1485
   73A      O2' 1831   6.585   4.948   3.694  0.4309 -0.7058  0.2749
   73A     HO'2 1832   6.640   4.934   3.771  2.1455  0.0070 -0.7689
   73A      O3' 1833   6.857   4.867   3.699  0.8571 -0.3351 -0.3707
   74U        P 1834   6.889   4.715   3.702 -0.3328 -0.1376 -0.5298
   74U      O1P 1835   6.955   4.682   3.828 -0.2894  0.1332 -0.0208
   74U      O2P 1836   6.953   4.684   3.574  0.2854  0.2039  0.1039
   74U      O5' 1837   6.744   4.654   3.709  0.5481  0.0760  0.0099
   74U      C5' 1838   6.660   4.644   3.818 -0.6100 -0.5161 -0.1673
   74U     H5'1 1839   6.633   4.746   3.844 -0.4125 -0.7477  1.0060
   74U     H5'2 1840   6.718   4.616   3.906  1.2656  1.9432 -0.5027
   74U      C4' 1841   6.532   4.564   3.785  0.2849 -0.3516  0.2629
   74U      H4' 1842   6.478   4.549   3.878 -0.6725 -3.6619 -0.6816
   74U      O4' 1843   6.433   4.626   3.698 -0.6298  0.2432 -0.4817
   74U      C1' 1844   6.375   4.533   3.607  0.4117 -0.0746 -0.9638
   74U      H1' 1845   6.268   4.525   3.628  0.3971  1.7608 -0.1324
   74U       N1 1846   6.405   4.566   3.472 -0.5269 -0.4872  1.0853
   74U       C6 1847   6.539   4.588   3.437  0.3457  0.5870  0.3483
   74U       H6 1848   6.613   4.609   3.512  0.3153 -1.7947  1.1440
   74U       C5 1849   6.565   4.591   3.303  0.0572 -0.2295  0.3502
   74U       H5 1850   6.657   4.628   3.262  0.2979 -0.7764  0.3927
   74U       C4 1851   6.470   4.562   3.199  0.0137  0.4938 -0.0471
   74U       O4 1852   6.495   4.557   3.079  0.1657  0.7555 -0.0208
   74U       N3 1853   6.341   4.544   3.243  0.3070 -0.6321 -0.0082
   74U       H3 1854   6.281   4.509   3.170  2.4332 -0.7554 -1.7801
   74U       C2 1855   6.303   4.545   3.377  0.2915  1.0392 -0.4888
   74U       O2 1856   6.188   4.511   3.397 -0.2774  0.0580 -0.5982
   74U      C3' 1857   6.561   4.422   3.731 -0.4852  0.4752  0.0901
   74U      H3' 1858   6.653   4.424   3.673 -1.3163 -3.8226 -1.7251
   74U      C2' 1859   6.446   4.395   3.638  0.6855 -0.6884 -0.2164
   74U     H2'1 1860   6.470   4.338   3.549  0.5153  0.2427 -0.8737
   74U      O2' 1861   6.343   4.326   3.702  0.1524  0.2881 -0.3926
   74U     HO'2 1862   6.384   4.249   3.741 -3.8768 -0.8076  2.3311
   74U      O3' 1863   6.582   4.343   3.838  0.5792 -0.2765 -0.1347
   75A        P 1864   6.641   4.201   3.823 -0.1850 -0.1240  0.2338
   75A      O1P 1865   6.638   4.126   3.945 -0.1210  0.3418 -0.7826
   75A      O2P 1866   6.765   4.216   3.746 -0.2946  0.2195 -0.1675
   75A      O5' 1867   6.541   4.114   3.731 -0.2839 -0.2737 -0.0371
   75A      C5' 1868   6.440   4.027   3.773  0.3324 -0.3213 -0.7745
   75A     H5'1 1869   6.362   4.072   3.835 -0.0846 -1.0233 -0.7764
   75A     H5'2 1870   6.472   3.951   3.844  1.3028  0.7315 -0.0533
   75A      C4' 1871   6.361   3.969   3.650  0.2992 -0.0039 -0.3772
   75A      H4' 1872   6.271   3.916   3.679 -1.4548  2.2742 -1.3756
   75A      O4' 1873   6.311   4.074   3.573  0.4604  0.0240 -0.0819
   75A      C1' 1874   6.295   4.033   3.438  0.0756 -0.2281 -0.2990
   75A      H1' 1875   6.190   4.044   3.412 -0.0476  0.6418  0.5031
   75A       N9 1876   6.380   4.105   3.344  0.4208  0.1636  0.0529
   75A       C8 1877   6.506   4.145   3.373 -0.1398 -0.4640  0.2295
   75A       H8 1878   6.544   4.160   3.473  0.1214 -1.5190  0.3030
   75A       N7 1879   6.559   4.194   3.265  0.1410 -0.2987 -0.3391
   75A       C5 1880   6.468   4.178   3.162 -0.0242  0.3598 -0.3736
   75A       C6 1881   6.473   4.196   3.024  0.5733 -0.1269 -1.1814
   75A       N6 1882   6.573   4.260   2.958  0.2925  0.1357 -0.3705
   75A      H61 1883   6.640   4.319   3.006 -1.5455  0.3825  2.1101
   75A      H62 1884   6.570   4.264   2.857  0.5141 -1.2481 -0.4468
   75A       N1 1885   6.375   4.154   2.945 -0.2351 -0.2170 -0.1292
   75A       C2 1886   6.272   4.092   3.005 -0.3127  0.9513  0.2597
   75A       H2 1887   6.204   4.046   2.935  0.0456 -0.1183  0.5896
   75A       N3 1888   6.254   4.069   3.134  0.4416  0.3714 -0.4847
   75A       C4 1889   6.358   4.114   3.209  0.1042  0.1334 -0.0722
   75A      C3' 1890   6.431   3.869   3.553 -0.4422 -0.2120 -0.8170
   75A      H3' 1891   6.534   3.902   3.535 -0.0493  0.5181  2.2527
   75A      C2' 1892   6.339   3.887   3.431  0.4612  0.4312  0.1305
   75A     H2'1 1893   6.384   3.866   3.335  1.4821 -1.5451  0.9847
   75A      O2' 1894   6.217   3.805   3.444 -0.4672 -0.3215  0.2052
   75A     HO'2 1895   6.219   3.735   3.378 -1.4719 -0.0745 -0.1183
   75A      O3' 1896   6.443   3.739   3.616  0.0992 -0.2652  0.2550
   76A        P 1897   6.530   3.626   3.553 -0.0408 -0.3565  0.2016
   76A      O1P 1898   6.495   3.499   3.628  0.2199 -0.1710  0.1657
   76A      O2P 1899   6.672   3.666   3.536  0.3773  0.2374  0.0899
   76A      O5' 1900   6.478   3.604   3.402 -0.1968  0.3324 -0.5116
   76A      C5' 1901   6.365   3.522   3.383  0.5935 -0.4000 -0.0486
   76A     H5'1 1902   6.283   3.564   3.443 -0.0887 -1.2902 -0.3376
   76A     H5'2 1903   6.380   3.418   3.413  0.4563  0.3109  2.8299
   76A      C4' 1904   6.312   3.541   3.244 -0.2507  0.2364  0.2556
   76A      H4' 1905   6.218   3.486   3.237  0.6045 -1.0695 -1.9758
   76A      O4' 1906   6.297   3.673   3.197  0.0949  0.1081  0.2292
   76A      C1' 1907   6.315   3.679   3.053  0.4359 -0.8616 -0.2088
   76A      H1' 1908   6.234   3.728   3.000  2.2278  0.6652 -1.6939
   76A       N9 1909   6.436   3.760   3.025 -0.4932 -0.1331 -0.6335
   76A       C8 1910   6.536   3.803   3.105  0.4334  0.2703 -0.3564
   76A       H8 1911   6.553   3.774   3.208 -0.9614 -0.6064 -0.3565
   76A       N7 1912   6.611   3.895   3.049  0.0035  0.4612 -0.2290
   76A       C5 1913   6.570   3.888   2.914 -0.2502 -0.0531 -0.1499
   76A       C6 1914   6.608   3.945   2.788  0.2481  0.0424 -0.4644
   76A       N6 1915   6.697   4.043   2.777 -0.0677  0.0435 -0.7240
   76A      H61 1916   6.753   4.075   2.855 -0.3178  0.9915 -0.9238
   76A      H62 1917   6.697   4.098   2.692  0.0863 -0.1655 -0.8603
   76A       N1 1918   6.545   3.921   2.672 -0.3943 -0.3678 -0.2992
   76A       C2 1919   6.439   3.846   2.684 -0.1751 -0.3038  0.0812
   76A       H2 1920   6.382   3.831   2.594  1.5693  0.7030 -1.2420
   76A       N3 1921   6.395   3.783   2.792  0.3034 -0.1949  0.3656
   76A       C4 1922   6.464   3.807   2.905  0.1768  0.2943  0.7009
   76A      C3' 1923   6.403   3.467   3.140  0.9674 -0.3317  0.2920
   76A      H3' 1924   6.506   3.495   3.165  0.5086  2.9063 -0.9279
   76A      C2' 1925   6.345   3.537   3.009  0.9283 -0.3826  0.1006
   76A     H2'1 1926   6.414   3.533   2.924  0.4943  0.0148 -0.2800
   76A      O2' 1927   6.217   3.474   2.970 -0.1312 -0.4064  0.0594
   76A     HO'2 1928   6.200   3.500   2.879 -2.5625 -0.3194  0.4527
   76A      O3' 1929   6.391   3.324   3.130  0.2255  0.0864  0.4909
   77U        P 1930   6.506   3.233   3.064 -0.1087 -0.1112  0.1346
   77U      O1P 1931   6.449   3.098   3.037 -0.1101  0.0899 -0.0519
   77U      O2P 1932   6.618   3.237   3.159 -0.1171  0.3792  0.2249
   77U      O5' 1933   6.557   3.293   2.932  0.3522 -0.4287 -0.5892
   77U      C5' 1934   6.477   3.278   2.812 -0.1506 -0.9892  0.1114
   77U     H5'1 1935   6.381   3.329   2.824 -0.1023 -0.2452 -2.1532
   77U     H5'2 1936   6.466   3.172   2.790  1.6470 -0.9511 -1.1647
   77U      C4' 1937   6.541   3.345   2.684 -0.0197  0.0601  0.2961
   77U      H4' 1938   6.481   3.303   2.603  0.8404  0.5981 -0.6412
   77U      O4' 1939   6.531   3.489   2.685  0.2965 -0.1159 -0.5142
   77U      C1' 1940   6.631   3.544   2.604 -0.5473 -0.3020  0.3415
   77U      H1' 1941   6.588   3.599   2.520  2.1843  0.4408 -0.6986
   77U       N1 1942   6.716   3.645   2.668 -0.0725 -0.0230  0.1297
   77U       C6 1943   6.750   3.643   2.799 -0.0982 -0.1884  0.1675
   77U       H6 1944   6.685   3.579   2.856 -2.2515  2.5248  0.9691
   77U       C5 1945   6.852   3.721   2.851  0.6558 -0.6021  0.5192
   77U       H5 1946   6.874   3.724   2.957  1.6069  2.6590  0.3535
   77U       C4 1947   6.915   3.815   2.766 -0.4407  0.2564 -0.3983
   77U       O4 1948   7.010   3.884   2.806  0.0523 -1.0976 -0.2910
   77U       N3 1949   6.871   3.830   2.634  0.3985  0.2080 -0.3067
   77U       H3 1950   6.920   3.888   2.568 -0.6824  2.6703  0.9178
   77U       C2 1951   6.789   3.734   2.582  0.1534  0.0698  0.2710
   77U       O2 1952   6.778   3.729   2.463 -0.6360  0.1541 -0.2051
   77U      C3' 1953   6.691   3.325   2.659  0.1307 -0.0591  0.3805
   77U      H3' 1954   6.747   3.361   2.745  1.3094  1.6905 -1.0214
   77U      C2' 1955   6.720   3.432   2.547  0.5724  0.6097 -0.1607
   77U     H2'1 1956   6.823   3.468   2.543  0.2011  1.9390  1.3388
   77U      O2' 1957   6.665   3.407   2.417  0.1939 -0.2133 -0.1994
   77U     HO'2 1958   6.624   3.320   2.416  0.7359 -0.4939 -1.9760
   77U      O3' 1959   6.724   3.198   2.626 -0.0958 -0.1583  0.1331
   78U        P 1960   6.870   3.136   2.666  0.3899 -0.1279  0.0932
   78U      O1P 1961   6.861   2.994   2.638  0.0737 -0.3078 -0.8293
   78U      O2P 1962   6.906   3.181   2.803 -0.2688 -0.4495  0.2014
   78U      O5' 1963   6.958   3.202   2.556 -0.1963 -0.2729  0.1031
   78U      C5' 1964   6.949   3.155   2.423 -0.6834  0.2823 -0.8392
   78U     H5'1 1965   6.843   3.157   2.396 -0.9043 -1.3194 -0.1913
   78U     H5'2 1966   6.970   3.049   2.414 -0.8362  0.1525  0.2367
   78U      C4' 1967   7.026   3.221   2.312  0.1242 -0.1667 -0.9372
   78U      H4' 1968   6.998   3.161   2.225  1.9315 -2.6172  0.0371
   78U      O4' 1969   6.988   3.362   2.304  0.1723  0.1882  0.3430
   78U      C1' 1970   7.109   3.433   2.272  0.3360 -0.7448  0.3305
   78U      H1' 1971   7.089   3.497   2.186 -0.6477 -0.4126  0.8001
   78U       N1 1972   7.142   3.521   2.376 -0.3254 -0.5386  0.0800
   78U       C6 1973   7.103   3.507   2.507 -0.2114 -0.3633 -0.0834
   78U       H6 1974   7.066   3.413   2.545  2.8675 -1.7340 -0.1714
   78U       C5 1975   7.145   3.595   2.603 -0.8310  0.0633  0.6341
   78U       H5 1976   7.112   3.580   2.705  1.5344  0.9586  1.5847
   78U       C4 1977   7.222   3.711   2.573 -1.0355 -0.0961 -0.3094
   78U       O4 1978   7.278   3.788   2.651 -0.1232  0.1322  0.0910
   78U       N3 1979   7.255   3.720   2.444  0.0923  0.1703 -0.1532
   78U       H3 1980   7.313   3.799   2.422  1.2142  0.0416  2.0651
   78U       C2 1981   7.216   3.640   2.338 -0.7277 -0.2993 -0.9418
   78U       O2 1982   7.256   3.664   2.225 -0.1826  0.7033  0.9325
   78U      C3' 1983   7.182   3.221   2.329 -0.5796  0.2283  0.2080
   78U      H3' 1984   7.206   3.239   2.434  1.4730  1.2360 -0.3854
   78U      C2' 1985   7.223   3.339   2.242  0.4699  0.5202  0.6400
   78U     H2'1 1986   7.318   3.385   2.269  1.4478  0.0252 -1.7460
   78U      O2' 1987   7.231   3.296   2.107 -0.1924 -0.1723 -0.2209
   78U     HO'2 1988   7.236   3.372   2.049  0.2183  0.1157  0.1852
   78U      O3' 1989   7.245   3.095   2.292 -0.3564 -0.3678 -0.1992
   79A        P 1990   7.373   3.046   2.369  0.7181 -0.1697  0.1763
   79A      O1P 1991   7.396   2.902   2.347 -0.4187 -0.1053 -0.1186
   79A      O2P 1992   7.388   3.094   2.503  0.2042 -0.6515 -0.1246
   79A      O5' 1993   7.484   3.133   2.290 -0.4977 -0.2915 -0.4900
   79A      C5' 1994   7.510   3.123   2.149  0.3578 -0.2243 -0.1526
   79A     H5'1 1995   7.416   3.131   2.094  0.7720  0.2871 -0.7970
   79A     H5'2 1996   7.553   3.025   2.125 -1.5938 -0.8537 -1.3058
   79A      C4' 1997   7.602   3.237   2.112  0.4091 -0.2074  1.0485
   79A      H4' 1998   7.615   3.235   2.004 -0.3384 -0.0781  0.9521
   79A      O4' 1999   7.547   3.363   2.137 -0.4600  0.0811 -0.7166
   79A      C1' 2000   7.644   3.462   2.155 -0.1540 -0.2408 -0.9257
   79A      H1' 2001   7.647   3.543   2.083  2.3187 -0.0933 -0.7323
   79A       N9 2002   7.620   3.521   2.293 -0.3458 -0.3397 -0.4842
   79A       C8 2003   7.542   3.466   2.393  0.0152  0.1814  0.0802
   79A       H8 2004   7.506   3.365   2.382  0.3984  0.3038 -3.3895
   79A       N7 2005   7.533   3.537   2.499  0.3902 -0.3349 -0.3433
   79A       C5 2006   7.602   3.656   2.464 -0.6266  0.7716  0.3619
   79A       C6 2007   7.646   3.764   2.532 -0.1288 -0.3140 -0.2066
   79A       N6 2008   7.616   3.797   2.653 -0.1743 -0.2160  0.1222
   79A      H61 2009   7.576   3.717   2.700 -0.5455 -1.6703 -2.4416
   79A      H62 2010   7.664   3.879   2.686 -1.0119  0.4865 -0.3563
   79A       N1 2011   7.720   3.855   2.473 -0.4919 -0.4996  0.3932
   79A       C2 2012   7.769   3.832   2.353  0.2433  0.5294  0.1960
   79A       H2 2013   7.835   3.907   2.312 -0.6992  2.0167  1.3369
   79A       N3 2014   7.746   3.729   2.274 -0.2473  0.2769 -0.7121
   79A       C4 2015   7.662   3.637   2.339  0.0145 -0.8068 -0.1413
   79A      C3' 2016   7.734   3.251   2.192 -0.3958  0.1907  0.2476
   79A      H3' 2017   7.699   3.252   2.296  0.1740 -1.3619  0.4769
   79A      C2' 2018   7.779   3.383   2.149  0.5182  0.1622  0.3345
   79A     H2'1 2019   7.853   3.418   2.221  0.8931 -0.5697  0.3203
   79A      O2' 2020   7.829   3.385   2.018 -0.3691 -0.4319 -0.2523
   79A     HO'2 2021   7.884   3.306   2.017  2.0911  1.1537  0.3564
   79A      O3' 2022   7.833   3.156   2.189  0.0351  0.5887  0.3617
   80A        P 2023   7.925   3.129   2.314  0.0160 -0.3352 -0.5011
   80A      O1P 2024   8.023   3.019   2.276 -1.1620  0.0168 -0.1615
   80A      O2P 2025   7.836   3.106   2.431  0.0716 -0.0778 -0.3165
   80A      O5' 2026   8.013   3.264   2.340  0.1676  0.5049  0.3118
   80A      C5' 2027   8.122   3.293   2.246  1.1091  0.0719 -0.4713
   80A     H5'1 2028   8.083   3.278   2.146  0.4927 -0.4570 -0.1564
   80A     H5'2 2029   8.202   3.220   2.251  1.5843  0.6794  2.2485
   80A      C4' 2030   8.178   3.437   2.255 -0.5354 -0.5491  0.4566
   80A      H4' 2031   8.244   3.457   2.171  0.6598  0.5965  1.6261
   80A      O4' 2032   8.067   3.523   2.251  0.0288  0.0078 -0.7155
   80A      C1' 2033   8.108   3.635   2.333 -0.3405 -0.1045  0.0358
   80A      H1' 2034   8.099   3.725   2.272  0.8336 -0.6067 -0.9205
   80A       N9 2035   8.026   3.636   2.453 -0.5440  0.0907 -0.7124
   80A       C8 2036   7.944   3.530   2.488 -0.0056 -0.1907 -0.9095
   80A       H8 2037   7.907   3.458   2.417 -2.0648 -0.8509  0.7037
   80A       N7 2038   7.904   3.547   2.617 -0.0418 -0.2484  0.1683
   80A       C5 2039   7.959   3.672   2.655  0.3071  0.1567 -0.1913
   80A       C6 2040   7.948   3.760   2.773  0.3354 -0.5289  0.0184
   80A       N6 2041   7.872   3.735   2.877 -0.4289 -0.6523  0.5302
   80A      H61 2042   7.819   3.649   2.878  1.3521 -1.8001  0.8898
   80A      H62 2043   7.860   3.810   2.943 -1.5819 -1.6832  1.5546
   80A       N1 2044   8.007   3.879   2.775  0.2683  0.2569 -0.0607
   80A       C2 2045   8.068   3.919   2.666 -0.9168 -0.1437 -0.6087
   80A       H2 2046   8.119   4.014   2.670 -0.3436 -0.4109 -1.5134
   80A       N3 2047   8.096   3.847   2.562 -0.2512 -0.0953 -0.0194
   80A       C4 2048   8.031   3.729   2.555  0.6158  0.1292 -0.2913
   80A      C3' 2049   8.255   3.461   2.381 -0.0019 -0.4986  0.4379
   80A      H3' 2050   8.210   3.422   2.472 -1.1694  1.1503  0.6037
   80A      C2' 2051   8.251   3.610   2.384 -0.2438 -0.5475  0.0255
   80A     H2'1 2052   8.276   3.647   2.483 -0.8463 -0.0187 -0.0112
   80A      O2' 2053   8.336   3.681   2.293  0.0164 -0.3235  0.1530
   80A     HO'2 2054   8.411   3.625   2.275  0.6635  0.5348  0.0920
   80A      O3' 2055   8.392   3.426   2.368 -0.1938  0.1507  0.2778
   81U        P 2056   8.469   3.383   2.495 -0.3378  0.3007  0.1653
   81U      O1P 2057   8.602   3.345   2.444 -0.0576 -0.2146 -0.2896
   81U      O2P 2058   8.375   3.287   2.561  0.1297 -0.3560  0.4347
   81U      O5' 2059   8.468   3.502   2.597  0.3357  0.3216 -0.6234
   81U      C5' 2060   8.542   3.618   2.572  0.1899 -0.5547  0.5246
   81U     H5'1 2061   8.506   3.659   2.478 -0.4035 -0.8843  0.6025
   81U     H5'2 2062   8.649   3.596   2.569  0.9919  2.4192  2.3801
   81U      C4' 2063   8.527   3.714   2.688 -0.8077 -0.5087  0.7491
   81U      H4' 2064   8.587   3.799   2.655 -2.9869  0.5080 -0.9442
   81U      O4' 2065   8.404   3.784   2.693  0.3731  0.1980  0.1395
   81U      C1' 2066   8.364   3.803   2.829  0.1362  0.1011 -0.8374
   81U      H1' 2067   8.334   3.907   2.841 -0.5913  0.2229 -3.2304
   81U       N1 2068   8.260   3.712   2.881 -0.2991 -0.4148 -0.3668
   81U       C6 2069   8.235   3.591   2.818  0.1433 -0.5677  0.4055
   81U       H6 2070   8.287   3.574   2.725  2.0546 -0.0725  1.3356
   81U       C5 2071   8.144   3.503   2.872 -0.3144  0.3418  0.0506
   81U       H5 2072   8.127   3.407   2.825  0.7342  0.3737 -0.4281
   81U       C4 2073   8.080   3.528   3.005 -1.1930  1.3186  0.2110
   81U       O4 2074   7.998   3.457   3.056  0.3840 -0.0419  0.0979
   81U       N3 2075   8.125   3.644   3.067 -0.6419  0.1182 -0.6973
   81U       H3 2076   8.081   3.668   3.155 -0.8137 -2.4045 -0.0276
   81U       C2 2077   8.203   3.742   3.001 -0.4262 -0.1050 -1.3838
   81U       O2 2078   8.217   3.850   3.058 -0.3891  0.3136  0.4600
   81U      C3' 2079   8.569   3.670   2.829 -0.3407 -0.2828 -0.8784
   81U      H3' 2080   8.527   3.574   2.857  2.0376 -1.0455  0.3290
   81U      C2' 2081   8.490   3.774   2.910 -0.9279 -0.0877  0.5768
   81U     H2'1 2082   8.480   3.726   3.007  0.4105 -0.2964  0.6399
   81U      O2' 2083   8.557   3.903   2.929 -0.0525 -0.1200  0.0315
   81U     HO'2 2084   8.641   3.876   2.968 -0.7058 -2.9486 -0.2920
   81U      O3' 2085   8.710   3.684   2.870  0.1991  0.1777 -0.6221
   82U        P 2086   8.815   3.575   2.825  0.2094  0.1747 -0.3200
   82U      O1P 2087   8.935   3.571   2.913 -0.8791 -0.5353  0.0986
   82U      O2P 2088   8.854   3.588   2.684  0.4418  0.0321 -0.0284
   82U      O5' 2089   8.745   3.430   2.839  0.2449 -0.4257  0.2088
   82U      C5' 2090   8.815   3.314   2.884  0.0160  0.4333 -0.6756
   82U     H5'1 2091   8.859   3.343   2.979  0.0097 -2.6480  0.3772
   82U     H5'2 2092   8.887   3.276   2.812  0.6661 -1.3807  0.8538
   82U      C4' 2093   8.712   3.202   2.914 -0.7968  0.0164  0.7130
   82U      H4' 2094   8.750   3.101   2.929 -1.7864  0.0245  4.3178
   82U      O4' 2095   8.637   3.227   3.032 -0.5659  0.3039 -0.6458
   82U      C1' 2096   8.504   3.200   3.012  0.3144 -0.4508  0.0081
   82U      H1' 2097   8.464   3.098   3.017 -3.3508  0.9148  2.3678
   82U       N1 2098   8.411   3.283   3.097 -0.5599  0.2361  0.0893
   82U       C6 2099   8.448   3.406   3.143 -0.1501 -0.7972 -0.0680
   82U       H6 2100   8.541   3.454   3.114 -0.2250 -0.2302  0.5907
   82U       C5 2101   8.372   3.475   3.235 -0.4090 -0.4360 -0.1864
   82U       H5 2102   8.402   3.571   3.274 -0.2838 -1.1316  1.5036
   82U       C4 2103   8.252   3.417   3.288  0.6665 -0.8216  0.1942
   82U       O4 2104   8.177   3.463   3.377 -0.1073 -0.2911 -0.1119
   82U       N3 2105   8.219   3.299   3.234  0.2016 -0.1055 -0.5083
   82U       H3 2106   8.132   3.261   3.268 -0.1794  1.7078  0.6587
   82U       C2 2107   8.288   3.227   3.143 -0.6609  0.4488  0.5410
   82U       O2 2108   8.249   3.109   3.117  0.1001  0.4965 -0.4518
   82U      C3' 2109   8.614   3.189   2.796 -0.4530 -0.0157  0.4147
   82U      H3' 2110   8.654   3.247   2.713 -1.6391  0.8539  0.4283
   82U      C2' 2111   8.494   3.259   2.867  0.3203 -0.0750  0.5330
   82U     H2'1 2112   8.504   3.367   2.872 -1.8005  0.1812  0.1031
   82U      O2' 2113   8.363   3.230   2.819  0.0357 -0.2340  0.3636
   82U     HO'2 2114   8.363   3.247   2.724 -2.6657  0.2610  0.3701
   82U      O3' 2115   8.586   3.059   2.773 -0.5338 -0.4976  0.7521
   82U      H3T 2116   8.537   3.052   2.691 -0.0018 -0.0592  0.3861
   8.61256   8.61256   6.08994   0.00000   0.00000   0.00000   0.00000   4.30660   4.30660
