# Supplementary material for: Constant-pH Molecular Dynamics of Cationic Peptide Dendrimers Binding to siRNA
Source: J Chem Inf Model. 2026 Feb 5;66(8):4734–43. doi: 10.1021/acs.jcim.5c02636 (PMC13126635; doi:10.1021/acs.jcim.5c02636)
Supplement: Supplementary file 2 [file ci5c02636_si_002.zip › zip/MH47_07_out_9.gro]

Protein
 2116
    1LY0      N    1   6.580   5.506   1.108 -0.5714  0.2689 -0.3758
    1LY0     H1    2   6.613   5.480   1.015  0.5643 -0.0258  0.0926
    1LY0     H2    3   6.654   5.556   1.155  0.0633  1.7287 -2.7098
    1LY0     H3    4   6.502   5.567   1.089 -0.8446  0.7169  1.9970
    1LY0     CA    5   6.539   5.382   1.184  0.5902  0.2945 -0.5037
    1LY0     HA    6   6.453   5.335   1.137  2.1978 -0.0598 -3.3007
    1LY0     CB    7   6.645   5.270   1.186 -0.6880 -0.4469  0.1525
    1LY0    HB1    8   6.726   5.285   1.257 -0.3158 -1.9254  0.0869
    1LY0    HB2    9   6.702   5.257   1.094 -1.3677 -1.8608 -0.0987
    1LY0     CG   10   6.565   5.150   1.233 -0.4961  0.6216  0.0531
    1LY0    HG1   11   6.473   5.128   1.180 -0.4972 -1.7821  0.9195
    1LY0    HG2   12   6.545   5.155   1.340 -1.1249 -0.8056  0.0309
    1LY0     CD   13   6.655   5.026   1.213  0.8266  0.4933  0.5194
    1LY0    HD1   14   6.728   5.019   1.293  0.7341 -0.5541  0.5295
    1LY0    HD2   15   6.707   5.024   1.118 -1.4056 -2.5249 -0.8369
    1LY0     CE   16   6.558   4.910   1.219 -0.6362 -0.4404 -0.4537
    1LY0    HE1   17   6.480   4.924   1.144 -1.4970  0.2643  0.5473
    1LY0    HE2   18   6.507   4.911   1.315 -2.9728  1.4434 -1.6094
    1LY0     NZ   19   6.618   4.775   1.206 -1.4211 -0.0945 -0.3964
    1LY0    HZ1   20   6.719   4.777   1.198 -1.2902 -0.7940  0.7963
    1LY0    HZ2   21   6.593   4.717   1.285  1.6079 -0.7128  0.2521
    1LY0    HZ3   22   6.582   4.723   1.128  0.0332 -2.6307  0.5072
    1LY0      C   23   6.490   5.423   1.325  0.0398  0.4133 -0.5505
    1LY0      O   24   6.376   5.385   1.354  0.4015 -0.0246 -0.1130
    2LER      N   25   6.570   5.494   1.404 -0.0568  0.5034  0.1770
    2LER      H   26   6.664   5.516   1.375  0.2030 -0.6134  0.1225
    2LER     CA   27   6.517   5.550   1.536  0.6071 -0.4477  0.5955
    2LER     HA   28   6.476   5.462   1.586 -0.2817  0.4624  1.5095
    2LER     CB   29   6.633   5.616   1.623 -0.1418 -0.1805  0.8537
    2LER    HB1   30   6.582   5.654   1.712 -0.7827 -1.1013  0.8897
    2LER    HB2   31   6.675   5.685   1.550 -0.0116 -0.6656  0.4643
    2LER     CG   32   6.734   5.509   1.674  0.0931  0.0885  0.3969
    2LER     HG   33   6.762   5.440   1.595 -1.9732 -0.8706  0.4208
    2LER    CD1   34   6.869   5.568   1.730  0.1110 -0.4058  0.1265
    2LER   HD11   35   6.941   5.486   1.741 -0.8731 -1.2308  0.5162
    2LER   HD12   36   6.915   5.643   1.665 -2.0720 -0.3991 -1.5032
    2LER   HD13   37   6.855   5.612   1.828  1.4918 -0.3716  0.3272
    2LER    CD2   38   6.665   5.418   1.781  0.4598 -0.5935  0.6083
    2LER   HD21   39   6.749   5.367   1.829  2.6939  1.5167 -0.8003
    2LER   HD22   40   6.613   5.483   1.851 -0.3324 -0.4326 -0.1157
    2LER   HD23   41   6.592   5.345   1.747 -0.0978 -0.5266  1.6297
    2LER      C   42   6.396   5.647   1.508  0.2780  0.6039 -0.0259
    2LER      O   43   6.387   5.716   1.408 -0.0957  0.1177 -0.4097
    3LYR      N   44   6.316   5.653   1.609  1.0497 -0.0368 -0.3095
    3LYR      H   45   6.328   5.585   1.683  1.5110 -0.2039 -0.5286
    3LYR     CA   46   6.197   5.733   1.615 -0.0340  0.0666 -0.0308
    3LYR     HA   47   6.194   5.794   1.525 -0.0624  0.0069 -0.0708
    3LYR     CB   48   6.076   5.641   1.635  0.0707 -0.7693 -0.9533
    3LYR    HB1   49   5.982   5.689   1.664 -0.3433 -1.1748 -1.5958
    3LYR    HB2   50   6.109   5.574   1.715  1.7599  1.8770  0.7149
    3LYR     CG   51   6.029   5.572   1.506  0.2788  0.3203 -0.0462
    3LYR    HG1   52   6.117   5.532   1.454  0.6730 -0.1716  0.9731
    3LYR    HG2   53   5.979   5.640   1.438  1.9381  0.4472 -1.1908
    3LYR     CD   54   5.944   5.443   1.524 -0.0206  0.0737  0.3003
    3LYR    HD1   55   6.003   5.362   1.567 -2.6278 -1.7557  0.7293
    3LYR    HD2   56   5.919   5.418   1.421  1.3484 -2.5924  0.5096
    3LYR     CE   57   5.824   5.474   1.617  0.6035 -0.7065  0.8843
    3LYR    HE1   58   5.782   5.574   1.613 -2.5486 -1.8943  1.3550
    3LYR    HE2   59   5.867   5.447   1.714 -2.9839 -0.5759  2.6842
    3LYR     NZ   60   5.720   5.385   1.585  0.3349 -0.4829 -0.8515
    3LYR    HZ1   61   5.730   5.293   1.624 -1.3078 -0.2968  0.1092
    3LYR      C   62   6.211   5.818   1.737 -0.1107  0.6304  0.1293
    3LYR      O   63   6.246   5.764   1.842 -0.0505 -0.1992 -0.2408
    4LER      N   64   6.183   5.944   1.729 -0.1156  0.0862  0.4634
    4LER      H   65   6.154   5.981   1.639  3.3584  0.9027 -0.4830
    4LER     CA   66   6.209   6.044   1.830  0.5305  0.1707  0.8404
    4LER     HA   67   6.305   6.015   1.872  0.5328  0.8354  1.3067
    4LER     CB   68   6.204   6.187   1.779  0.4371  0.1934 -0.1974
    4LER    HB1   69   6.205   6.256   1.864 -0.3298  0.0006 -0.0194
    4LER    HB2   70   6.113   6.193   1.720  1.2613 -0.5983 -1.5809
    4LER     CG   71   6.332   6.227   1.704 -0.6040  0.5664 -0.6336
    4LER     HG   72   6.334   6.168   1.612 -1.4424  2.1658 -1.7309
    4LER    CD1   73   6.327   6.375   1.672  0.2670  0.4561 -0.1065
    4LER   HD11   74   6.332   6.429   1.766 -1.2917 -1.5827  1.2378
    4LER   HD12   75   6.404   6.396   1.597  1.4071 -1.1551  0.5579
    4LER   HD13   76   6.236   6.406   1.621  0.7586  3.4537  0.6307
    4LER    CD2   77   6.477   6.207   1.755  0.2459 -0.6710 -0.1067
    4LER   HD21   78   6.495   6.101   1.767 -1.4975 -1.0291 -0.4445
    4LER   HD22   79   6.553   6.245   1.686 -1.7172  1.6406 -1.1661
    4LER   HD23   80   6.482   6.258   1.851 -2.9351  1.7796 -1.0396
    4LER      C   81   6.119   6.020   1.952 -0.1427  0.3329 -0.3982
    4LER      O   82   6.165   6.051   2.064 -0.6497 -0.3168  0.3798
    5LER      N   83   5.994   5.973   1.935 -0.0211  0.1685  0.2143
    5LER      H   84   5.965   5.960   1.840  0.8283 -0.3719  0.0207
    5LER     CA   85   5.900   5.936   2.047 -0.0902 -0.2868 -0.4697
    5LER     HA   86   5.895   6.019   2.119 -1.3468  0.2287 -1.1306
    5LER     CB   87   5.761   5.921   1.994 -0.4817 -0.9159  0.2703
    5LER    HB1   88   5.692   5.888   2.072 -2.8238  1.8416 -0.4728
    5LER    HB2   89   5.764   5.837   1.924 -0.3676 -2.2175  1.7652
    5LER     CG   90   5.706   6.036   1.931 -0.0411 -0.3197 -0.0711
    5LER     HG   91   5.769   6.069   1.848 -0.2951  0.3685  0.0027
    5LER    CD1   92   5.573   5.999   1.867  0.1496 -0.0018 -0.1396
    5LER   HD11   93   5.527   6.083   1.815 -2.5247 -0.9344  0.5452
    5LER   HD12   94   5.588   5.926   1.787 -1.8756  2.3200 -2.8767
    5LER   HD13   95   5.502   5.958   1.939 -1.1477 -0.6885 -1.7171
    5LER    CD2   96   5.681   6.148   2.029 -0.0667 -0.2398  0.2520
    5LER   HD21   97   5.610   6.116   2.105 -0.2149 -1.9912 -0.5805
    5LER   HD22   98   5.773   6.175   2.081  0.6743 -0.7874 -0.7410
    5LER   HD23   99   5.651   6.242   1.982  1.9444  0.5592  0.4625
    5LER      C  100   5.942   5.814   2.133 -0.5954 -0.0392 -0.6976
    5LER      O  101   5.909   5.805   2.248  0.6289  0.6297 -0.0919
    6LYR      N  102   6.029   5.722   2.080 -0.6267  0.6773  0.0611
    6LYR      H  103   6.060   5.727   1.984 -0.5113 -2.0578 -0.1355
    6LYR     CA  104   6.092   5.612   2.151  0.0555  0.2117  0.5945
    6LYR     HA  105   6.015   5.574   2.219 -0.6704  1.2394  0.3855
    6LYR     CB  106   6.139   5.513   2.044  0.4777  0.5310 -0.4031
    6LYR    HB1  107   6.201   5.437   2.092  0.0430  0.5601  0.2218
    6LYR    HB2  108   6.216   5.554   1.978  1.0337 -1.0941 -0.8166
    6LYR     CG  109   6.034   5.439   1.963 -0.1934 -0.6398  0.1265
    6LYR    HG1  110   5.990   5.504   1.888  0.1814  1.0121  1.2974
    6LYR    HG2  111   5.958   5.391   2.025  0.5032 -0.1829  1.3677
    6LYR     CD  112   6.109   5.323   1.893 -0.3818 -0.1410 -0.4467
    6LYR    HD1  113   6.165   5.275   1.974  2.5189  1.4617 -1.3625
    6LYR    HD2  114   6.192   5.363   1.836  1.7966 -3.1886  0.3458
    6LYR     CE  115   6.009   5.237   1.820  0.4457  0.0550  0.1533
    6LYR    HE1  116   6.062   5.179   1.744  1.1597  0.4539  0.3395
    6LYR    HE2  117   5.938   5.304   1.771  1.4266  1.6587  0.8685
    6LYR     NZ  118   5.928   5.155   1.906  0.3771  0.5232 -0.1449
    6LYR    HZ1  119   5.972   5.127   1.993 -2.5655  1.1778  1.6953
    6LYR      C  120   6.206   5.664   2.238 -0.1528 -0.2622  0.3382
    6LYR      O  121   6.298   5.722   2.185 -0.7090  0.3193 -0.3576
    7LER      N  122   6.215   5.642   2.368  0.3175  0.8052 -0.5717
    7LER      H  123   6.142   5.587   2.412  1.6978 -0.7416 -0.1057
    7LER     CA  124   6.310   5.690   2.474  0.2468  0.3971  0.1436
    7LER     HA  125   6.327   5.797   2.465  1.2743  0.2475  0.1512
    7LER     CB  126   6.255   5.658   2.616  0.2752  0.5979 -0.4049
    7LER    HB1  127   6.329   5.672   2.695 -2.7514 -0.5265  2.8950
    7LER    HB2  128   6.240   5.550   2.607  2.1375  0.3115 -0.4786
    7LER     CG  129   6.121   5.718   2.666 -0.0154  0.3214  0.1789
    7LER     HG  130   6.047   5.709   2.587  1.9107 -1.7221 -1.5312
    7LER    CD1  131   6.072   5.646   2.787 -0.2623 -0.5363  0.6012
    7LER   HD11  132   6.165   5.631   2.842 -0.4261 -3.2246  0.2567
    7LER   HD12  133   5.990   5.703   2.830  0.4857 -0.1170  1.5229
    7LER   HD13  134   6.027   5.554   2.751 -1.1790  0.0437  0.2277
    7LER    CD2  135   6.132   5.864   2.693 -0.0343  0.4563 -0.3800
    7LER   HD21  136   6.031   5.905   2.680 -0.2575  0.2906  0.7602
    7LER   HD22  137   6.171   5.884   2.792  1.1631  0.3707 -0.8247
    7LER   HD23  138   6.191   5.921   2.621  0.0234  0.1542 -0.5785
    7LER      C  139   6.446   5.616   2.465 -0.1453 -0.4079 -0.1672
    7LER      O  140   6.459   5.493   2.457 -0.1044  0.4217  0.7776
    8LER      N  141   6.553   5.694   2.467 -0.1900 -0.4388  0.1812
    8LER      H  142   6.539   5.791   2.491 -1.2812 -0.7316  0.7564
    8LER     CA  143   6.690   5.641   2.445 -0.5727  0.4275  0.4693
    8LER     HA  144   6.692   5.577   2.357 -1.4983 -1.5706  1.8115
    8LER     CB  145   6.791   5.753   2.448 -0.1937 -0.3044  0.2825
    8LER    HB1  146   6.886   5.700   2.438 -0.1408 -0.2877  0.7045
    8LER    HB2  147   6.787   5.791   2.550 -0.0343 -2.3825  1.1158
    8LER     CG  148   6.769   5.865   2.343  0.1408  0.2647  0.1938
    8LER     HG  149   6.690   5.935   2.369 -2.1167 -2.1086  0.1686
    8LER    CD1  150   6.906   5.936   2.338 -0.1065  0.1799 -0.1403
    8LER   HD11  151   6.929   5.957   2.443 -0.2481 -2.0952  0.3999
    8LER   HD12  152   6.987   5.877   2.295  0.1674  0.0049  0.6008
    8LER   HD13  153   6.890   6.031   2.287  2.8560  0.8409 -0.0376
    8LER    CD2  154   6.741   5.797   2.208  0.5517 -0.4381 -0.4424
    8LER   HD21  155   6.641   5.753   2.216  1.2618 -2.0959 -0.3359
    8LER   HD22  156   6.750   5.856   2.116  0.5416  1.7449  0.8837
    8LER   HD23  157   6.810   5.714   2.192  1.4899  0.4178 -0.9278
    8LER      C  158   6.734   5.539   2.552  0.3854 -0.5526 -0.0823
    8LER      O  159   6.692   5.559   2.670  0.0339  0.1535  0.1655
    9LYR      N  160   6.810   5.439   2.520  0.1642 -0.3251 -0.1901
    9LYR      H  161   6.841   5.418   2.426 -3.8312 -0.0742 -1.7830
    9LYR     CA  162   6.865   5.338   2.615 -0.1089  0.0757 -0.7497
    9LYR     HA  163   6.825   5.361   2.713 -1.2852  0.4686 -1.3006
    9LYR     CB  164   6.821   5.194   2.575 -0.0450 -0.1258  0.2598
    9LYR    HB1  165   6.874   5.114   2.628  0.3140  0.1982  0.3965
    9LYR    HB2  166   6.860   5.172   2.475  3.1937 -0.5855  1.4895
    9LYR     CG  167   6.669   5.170   2.579 -0.0924  0.2074 -0.5326
    9LYR    HG1  168   6.613   5.239   2.516 -2.4706 -2.0018 -1.0246
    9LYR    HG2  169   6.618   5.178   2.675 -2.2134 -0.0026 -1.5699
    9LYR     CD  170   6.655   5.029   2.536 -0.0072  0.2808  0.0893
    9LYR    HD1  171   6.724   4.966   2.591  0.9141 -0.1095 -1.4305
    9LYR    HD2  172   6.674   5.014   2.429 -2.8609 -2.9355 -0.1320
    9LYR     CE  173   6.520   4.971   2.560  0.3870 -0.7507  0.0469
    9LYR    HE1  174   6.498   4.980   2.666  0.8095 -0.5322  0.1192
    9LYR    HE2  175   6.519   4.867   2.527 -0.6976 -1.1357  1.2347
    9LYR     NZ  176   6.420   5.036   2.476 -0.2133  0.9965 -0.3882
    9LYR    HZ1  177   6.399   5.129   2.510  1.8415  1.4071 -0.1296
    9LYR      C  178   7.019   5.343   2.619 -0.4467 -0.2849  0.0950
    9LYR      O  179   7.077   5.396   2.524 -0.2686  0.8049 -0.2431
   10LER      N  180   7.091   5.290   2.717 -0.0914 -0.0336 -0.1830
   10LER      H  181   7.049   5.260   2.804 -0.1951  0.6902  0.0170
   10LER     CA  182   7.231   5.261   2.702 -0.3748 -0.0090  0.1372
   10LER     HA  183   7.280   5.346   2.654 -1.5811 -0.0475 -1.2298
   10LER     CB  184   7.271   5.244   2.849  0.1720  0.2289 -0.5077
   10LER    HB1  185   7.361   5.182   2.857 -0.5369 -0.6730  0.7467
   10LER    HB2  186   7.211   5.169   2.901  0.6632  0.3013  0.1835
   10LER     CG  187   7.288   5.374   2.939 -0.0478  0.0785  0.7180
   10LER     HG  188   7.193   5.390   2.990 -0.3544 -0.8493  0.4578
   10LER    CD1  189   7.390   5.364   3.056 -0.4702  0.0412 -0.5698
   10LER   HD11  190   7.485   5.347   3.005 -0.8297 -0.4427 -1.0929
   10LER   HD12  191   7.396   5.458   3.110 -0.6651 -0.2523 -0.0272
   10LER   HD13  192   7.371   5.278   3.120  0.2855  1.3788  1.5663
   10LER    CD2  193   7.312   5.511   2.872  0.5771  0.6400 -0.1296
   10LER   HD21  194   7.310   5.595   2.941 -1.2402  0.4177  0.1414
   10LER   HD22  195   7.411   5.517   2.828  0.6745  0.6475  0.0896
   10LER   HD23  196   7.233   5.544   2.804 -3.1943 -1.8627  2.6090
   10LER      C  197   7.261   5.132   2.621 -0.3618  0.3821 -0.6570
   10LER      O  198   7.250   5.018   2.672  0.0064  0.4460  0.0853
   11LER      N  199   7.299   5.146   2.493 -0.2118 -0.2921 -0.5375
   11LER      H  200   7.323   5.238   2.460  3.5059 -1.0627 -0.4957
   11LER     CA  201   7.317   5.030   2.410 -0.5739 -0.2758  0.0241
   11LER     HA  202   7.234   4.965   2.437  0.4419 -1.3848  0.5009
   11LER     CB  203   7.316   5.060   2.263  0.2061 -0.1589 -0.1162
   11LER    HB1  204   7.319   4.971   2.200  1.2247  0.3500 -0.8097
   11LER    HB2  205   7.406   5.111   2.230  0.3837 -0.9232 -0.8496
   11LER     CG  206   7.195   5.147   2.216 -0.3464 -0.1186 -0.3570
   11LER     HG  207   7.171   5.226   2.288  0.8586 -1.0560  1.1496
   11LER    CD1  208   7.218   5.215   2.074  0.2773 -0.3883 -0.5689
   11LER   HD11  209   7.322   5.247   2.077  0.6854 -1.6492 -0.4921
   11LER   HD12  210   7.196   5.150   1.989 -1.4793  0.1894 -0.5919
   11LER   HD13  211   7.151   5.301   2.065 -0.0225 -0.6682 -1.0894
   11LER    CD2  212   7.068   5.065   2.212 -0.1367  0.5756  0.2425
   11LER   HD21  213   7.073   4.975   2.151 -3.4196 -0.5319  1.4163
   11LER   HD22  214   7.037   5.026   2.309 -2.6094  2.8044  0.4467
   11LER   HD23  215   6.987   5.123   2.168  0.1832  0.4005 -0.6011
   11LER      C  216   7.444   4.951   2.437 -0.2976 -0.2229 -0.2711
   11LER      O  217   7.553   5.003   2.468 -0.3293 -0.6535 -0.4040
   12LER      N  218   7.424   4.821   2.426 -0.8409 -0.2973 -0.4677
   12LER      H  219   7.333   4.777   2.435 -0.5513 -1.2917 -1.9797
   12LER     CA  220   7.531   4.719   2.411 -0.4006 -0.5801 -0.3897
   12LER     HA  221   7.610   4.749   2.480 -0.8277 -2.6824  1.0794
   12LER     CB  222   7.480   4.583   2.447 -0.7236  0.0330 -0.5124
   12LER    HB1  223   7.386   4.567   2.395 -0.9816 -0.3521  0.0608
   12LER    HB2  224   7.460   4.587   2.554  0.6337  0.3374 -0.2469
   12LER     CG  225   7.582   4.471   2.425 -0.4322  0.5134 -0.2151
   12LER     HG  226   7.585   4.457   2.317  0.9781 -2.3470  0.0850
   12LER    CD1  227   7.723   4.498   2.475 -0.6407 -0.6585 -0.1247
   12LER   HD11  228   7.769   4.572   2.410 -3.3329  0.9505 -0.3088
   12LER   HD12  229   7.711   4.536   2.576  0.0287  0.3942 -0.4309
   12LER   HD13  230   7.781   4.405   2.477  0.8581  0.2352 -0.1142
   12LER    CD2  231   7.516   4.343   2.482  0.4700 -0.4913 -1.1699
   12LER   HD21  232   7.524   4.357   2.590  0.8957 -1.8259 -1.0048
   12LER   HD22  233   7.418   4.328   2.438  0.3385  0.2858 -1.1619
   12LER   HD23  234   7.578   4.258   2.454 -0.3527 -1.1316 -1.0762
   12LER      C  235   7.583   4.738   2.270  0.7174 -0.5434 -0.1110
   12LER      O  236   7.518   4.708   2.168 -0.0236 -0.5172  0.1340
   13LER      N  237   7.707   4.796   2.257  0.4363  0.2047  0.2617
   13LER      H  238   7.755   4.821   2.342  1.0911  1.7790 -0.5222
   13LER     CA  239   7.770   4.828   2.128 -0.0185 -0.4192 -0.0061
   13LER     HA  240   7.864   4.881   2.148 -0.2284 -0.0763  0.0891
   13LER     CB  241   7.806   4.703   2.051  0.7885  0.2962  0.2383
   13LER    HB1  242   7.719   4.675   1.993 -0.1189  1.3049  1.0860
   13LER    HB2  243   7.832   4.619   2.116  0.8501 -1.9706 -2.5109
   13LER     CG  244   7.920   4.714   1.957  0.6095  0.1777 -0.0059
   13LER     HG  245   7.915   4.804   1.896  1.1424 -0.2025 -0.6315
   13LER    CD1  246   8.059   4.724   2.022  0.2243 -0.1066  0.5686
   13LER   HD11  247   8.079   4.631   2.074  2.5546 -0.1449 -0.3035
   13LER   HD12  248   8.133   4.730   1.943 -1.0602  1.7373 -0.5911
   13LER   HD13  249   8.075   4.807   2.092 -0.5366  0.4219  0.1343
   13LER    CD2  250   7.927   4.596   1.860  0.5959 -0.2274  0.0718
   13LER   HD21  251   7.958   4.511   1.922 -0.8495  0.4573  1.8235
   13LER   HD22  252   7.835   4.569   1.809  1.3776  0.2223 -1.6773
   13LER   HD23  253   7.994   4.623   1.778 -0.4017 -2.2923 -1.5084
   13LER      C  254   7.685   4.930   2.054  0.0013  0.3699  0.9819
   13LER      O  255   7.651   4.899   1.937  0.0023  0.1280 -0.2445
   14NH2      N  256   7.633   5.038   2.112 -0.3268  0.2792  0.2594
   14NH2     H1  257   7.668   5.050   2.207 -0.3951 -1.4562  0.5386
   14NH2     H2  258   7.583   5.113   2.066 -0.6073 -0.5935 -0.9063
   15LY0      N  259   5.834   4.948   1.517 -0.1792  0.2001 -0.6024
   15LY0     H1  260   5.886   5.019   1.566  0.6826 -0.0635 -1.1162
   15LY0     H2  261   5.741   4.935   1.555  0.3446  1.3214  1.1708
   15LY0     H3  262   5.884   4.860   1.519  1.8174  1.3027  1.0816
   15LY0     CA  263   5.815   4.996   1.376 -0.1694 -0.2329 -0.0433
   15LY0     HA  264   5.916   5.018   1.343 -1.6037  2.7128 -3.1078
   15LY0     CB  265   5.753   4.896   1.280  0.4270 -1.2278  0.2763
   15LY0    HB1  266   5.793   4.796   1.299 -0.0500 -1.4832 -0.0199
   15LY0    HB2  267   5.784   4.919   1.178  1.9604 -2.2868  0.4629
   15LY0     CG  268   5.604   4.891   1.286 -1.1775 -0.2692  0.3022
   15LY0    HG1  269   5.558   4.985   1.255 -1.0751 -0.0752  0.7360
   15LY0    HG2  270   5.583   4.870   1.391 -1.2358  1.7570  0.7377
   15LY0     CD  271   5.543   4.790   1.182 -0.4170  0.0740 -0.4501
   15LY0    HD1  272   5.439   4.776   1.214 -0.6520 -1.3517 -1.6997
   15LY0    HD2  273   5.592   4.696   1.208  2.0398  1.6415  1.0142
   15LY0     CE  274   5.554   4.819   1.030 -0.3832  0.8540  0.0206
   15LY0    HE1  275   5.650   4.782   0.994 -1.3231 -0.8734 -0.8737
   15LY0    HE2  276   5.557   4.927   1.018 -0.8185  0.7809 -0.7853
   15LY0     NZ  277   5.439   4.765   0.948 -0.4801  0.2889  0.1371
   15LY0    HZ1  278   5.456   4.796   0.853  0.4841 -1.7037 -0.4036
   15LY0    HZ2  279   5.426   4.666   0.964 -0.5030  0.4979  1.5589
   15LY0    HZ3  280   5.357   4.815   0.979 -1.8270 -0.5334 -1.8632
   15LY0      C  281   5.745   5.131   1.370  0.1602  0.3902 -0.4245
   15LY0      O  282   5.793   5.213   1.296  0.0634 -0.3728  0.9284
   16LER      N  283   5.640   5.163   1.456  0.4840  0.1978  0.2669
   16LER      H  284   5.616   5.092   1.524  2.2557  1.5695  2.4722
   16LER     CA  285   5.545   5.282   1.457 -0.1592  0.6770 -0.1273
   16LER     HA  286   5.506   5.306   1.359  0.1546  0.5547 -0.2857
   16LER     CB  287   5.420   5.239   1.532 -0.7460 -0.2509 -0.9005
   16LER    HB1  288   5.446   5.209   1.633  0.7150  1.4636 -0.7258
   16LER    HB2  289   5.380   5.149   1.485 -0.2533 -0.3880 -1.0673
   16LER     CG  290   5.311   5.357   1.542  0.8272 -0.3207 -0.0210
   16LER     HG  291   5.359   5.455   1.538  0.0158  0.0376 -2.6943
   16LER    CD1  292   5.231   5.364   1.405 -0.2252 -0.0792  0.2213
   16LER   HD11  293   5.199   5.261   1.392  1.1749 -0.3331 -1.6487
   16LER   HD12  294   5.156   5.444   1.404  1.6805  1.7902 -0.2780
   16LER   HD13  295   5.301   5.388   1.325  1.6322 -2.2471  1.1074
   16LER    CD2  296   5.228   5.339   1.663 -0.6500 -0.5880 -0.6048
   16LER   HD21  297   5.292   5.344   1.751  0.6766  0.7046 -1.5924
   16LER   HD22  298   5.157   5.421   1.669 -1.2381 -0.9761 -1.8743
   16LER   HD23  299   5.170   5.247   1.659  0.2886 -1.1595 -1.7507
   16LER      C  300   5.615   5.409   1.512  1.1793 -0.1922 -0.5927
   16LER      O  301   5.593   5.516   1.451 -0.2610 -0.0619  0.1621
   17LY0      N  302   5.077   5.265   3.155  0.2817  0.0821 -0.1555
   17LY0     H1  303   5.069   5.257   3.255  1.2994 -3.1417 -0.2314
   17LY0     H2  304   5.030   5.349   3.121 -2.0538 -0.8641  0.5561
   17LY0     H3  305   5.028   5.184   3.120 -0.9361  1.2519 -1.3339
   17LY0     CA  306   5.221   5.271   3.116 -0.3325  0.4310 -0.8519
   17LY0     HA  307   5.259   5.366   3.154  2.0827 -0.7463 -0.1379
   17LY0     CB  308   5.306   5.151   3.175  0.4767  0.5959  0.6689
   17LY0    HB1  309   5.278   5.067   3.112 -3.5847  0.7521  2.0013
   17LY0    HB2  310   5.264   5.141   3.275  0.1012  1.4734  0.6110
   17LY0     CG  311   5.456   5.177   3.181 -0.6491 -0.1793  0.4080
   17LY0    HG1  312   5.480   5.275   3.224 -0.7948 -0.3991  0.9972
   17LY0    HG2  313   5.505   5.176   3.084 -0.3658 -0.3140  0.5499
   17LY0     CD  314   5.529   5.066   3.263 -0.2407 -0.2731  0.0608
   17LY0    HD1  315   5.637   5.064   3.253 -0.3446  0.2869 -1.4140
   17LY0    HD2  316   5.481   4.969   3.252 -1.5945  0.0111  2.6950
   17LY0     CE  317   5.516   5.108   3.411  0.4429 -0.2031  0.6487
   17LY0    HE1  318   5.412   5.101   3.443  0.0531  0.8271 -0.3366
   17LY0    HE2  319   5.554   5.209   3.418  2.0305 -0.5942 -1.3135
   17LY0     NZ  320   5.587   5.008   3.493  0.2674  0.7788 -0.6871
   17LY0    HZ1  321   5.565   5.029   3.589  0.0883  0.7422 -0.7195
   17LY0    HZ2  322   5.556   4.913   3.472  1.9054  0.2836 -0.9721
   17LY0    HZ3  323   5.687   5.019   3.491  0.2305  1.0798 -1.1717
   17LY0      C  324   5.247   5.288   2.972 -0.7406  0.0697  0.5602
   17LY0      O  325   5.157   5.262   2.890  0.0625 -0.0038 -0.2943
   18LER      N  326   5.366   5.325   2.932 -0.7360 -0.0858  0.3206
   18LER      H  327   5.426   5.373   2.997 -1.2081 -1.2158  1.6215
   18LER     CA  328   5.413   5.315   2.794 -0.8108 -0.5317 -1.6328
   18LER     HA  329   5.351   5.371   2.724 -1.1839  0.7262 -0.3455
   18LER     CB  330   5.556   5.381   2.781 -0.4999 -0.2670 -0.3423
   18LER    HB1  331   5.603   5.350   2.688 -0.1287  3.0134 -1.3734
   18LER    HB2  332   5.615   5.344   2.865  0.2920  3.2762  0.8460
   18LER     CG  333   5.558   5.536   2.777  0.1764  0.4589 -0.4811
   18LER     HG  334   5.477   5.558   2.707 -0.7875  2.0403  1.0580
   18LER    CD1  335   5.534   5.593   2.912  0.5519 -1.3977 -0.2777
   18LER   HD11  336   5.546   5.701   2.905  0.6066 -1.5153 -4.3592
   18LER   HD12  337   5.430   5.568   2.933 -0.6565  2.5881 -0.6797
   18LER   HD13  338   5.596   5.555   2.994  1.0135  1.4136  0.7961
   18LER    CD2  339   5.703   5.592   2.737  0.5332  0.3895 -0.1475
   18LER   HD21  340   5.778   5.549   2.803 -0.1353 -1.4207 -0.4797
   18LER   HD22  341   5.708   5.557   2.634 -2.6172 -1.6017  0.2357
   18LER   HD23  342   5.695   5.700   2.742 -2.7786  0.1892  2.7631
   18LER      C  343   5.414   5.168   2.746  0.0828 -0.0850  0.0498
   18LER      O  344   5.420   5.077   2.827 -0.4477 -0.2497 -0.0978
   19LYR      N  345   5.374   5.138   2.618  0.1213  0.7680  0.3515
   19LYR      H  346   5.324   5.206   2.563 -0.9293 -0.2862 -0.0366
   19LYR     CA  347   5.362   5.000   2.569  0.3305 -0.0523  0.0862
   19LYR     HA  348   5.440   4.940   2.617  0.3362  0.9904  1.4566
   19LYR     CB  349   5.214   4.955   2.597 -0.6666 -0.0686 -0.0030
   19LYR    HB1  350   5.150   5.021   2.539  2.9231  2.2243 -1.7083
   19LYR    HB2  351   5.200   4.981   2.701  0.8300  0.1083  0.1826
   19LYR     CG  352   5.179   4.808   2.574  0.3705  0.2189 -0.2490
   19LYR    HG1  353   5.251   4.747   2.629  0.6946  1.1587  0.4122
   19LYR    HG2  354   5.179   4.791   2.467 -0.4350  2.2451 -0.6166
   19LYR     CD  355   5.041   4.772   2.630  0.1338 -0.0348 -0.0253
   19LYR    HD1  356   4.970   4.849   2.601 -0.4904 -0.6684 -0.2083
   19LYR    HD2  357   5.048   4.772   2.739  0.0779  1.0530 -0.0107
   19LYR     CE  358   4.981   4.636   2.585  0.4061 -0.0707 -0.3303
   19LYR    HE1  359   5.055   4.556   2.590  0.2222 -0.1862  0.9352
   19LYR    HE2  360   4.950   4.652   2.482  0.7132  0.8313 -0.2962
   19LYR     NZ  361   4.860   4.599   2.668  0.2308  0.1311 -0.3158
   19LYR    HZ1  362   4.869   4.625   2.765  1.9630  3.6347 -1.2483
   19LYR      C  363   5.389   4.984   2.418  0.4575  0.5111  0.4325
   19LYR      O  364   5.417   4.870   2.374 -0.2595  0.2770  0.4933
   20LER      N  365   5.380   5.094   2.334 -0.1138  0.1487  0.2950
   20LER      H  366   5.381   5.190   2.366  0.6553  0.5973 -1.0541
   20LER     CA  367   5.412   5.082   2.192  0.5935  0.1915 -0.5232
   20LER     HA  368   5.384   4.980   2.165 -0.1187  0.1286  0.4116
   20LER     CB  369   5.315   5.167   2.105  0.9265  0.0699  0.3353
   20LER    HB1  370   5.359   5.184   2.006 -1.2721  0.1296 -0.6837
   20LER    HB2  371   5.311   5.267   2.149 -1.0077  0.7756 -1.2780
   20LER     CG  372   5.175   5.097   2.085 -0.7586 -1.0420  0.7724
   20LER     HG  373   5.184   5.002   2.032 -0.1024 -0.8669  0.5561
   20LER    CD1  374   5.094   5.086   2.217  0.1834 -0.4386 -0.1347
   20LER   HD11  375   4.999   5.036   2.198 -0.0406 -0.3638  0.7690
   20LER   HD12  376   5.143   5.032   2.298 -0.2694 -0.2370  0.2783
   20LER   HD13  377   5.080   5.187   2.254  1.5408  0.1503 -1.1604
   20LER    CD2  378   5.085   5.185   1.999  0.3719 -0.1676  0.4487
   20LER   HD21  379   5.114   5.175   1.895  1.8842  1.3448  0.6775
   20LER   HD22  380   4.985   5.143   2.013 -0.4808  1.5289 -0.1720
   20LER   HD23  381   5.077   5.289   2.033  1.1794  0.4200 -1.0906
   20LER      C  382   5.566   5.109   2.158  1.1941  0.3919  0.3446
   20LER      O  383   5.641   5.172   2.235  0.2682 -0.0855 -0.2384
   21LER      N  384   5.613   5.054   2.043 -0.3307 -0.1117  0.0276
   21LER      H  385   5.554   4.997   1.985  0.4684  0.3080 -1.2497
   21LER     CA  386   5.755   5.028   2.013  0.3499 -0.5868  0.4837
   21LER     HA  387   5.811   5.052   2.104 -1.0535  0.1797  1.1796
   21LER     CB  388   5.767   4.877   1.992  0.0216 -0.0969 -0.3975
   21LER    HB1  389   5.872   4.849   1.998 -0.0676 -0.3254  0.1748
   21LER    HB2  390   5.722   4.860   1.894  0.7727 -0.9507 -0.6046
   21LER     CG  391   5.696   4.782   2.096 -0.5605  0.3894  0.1172
   21LER     HG  392   5.589   4.803   2.097 -0.7869 -0.6075  1.6775
   21LER    CD1  393   5.729   4.635   2.051 -0.5564  0.1142  0.1067
   21LER   HD11  394   5.686   4.565   2.124  1.1160  0.0375  1.0693
   21LER   HD12  395   5.690   4.619   1.951 -2.0004 -0.0217  0.6666
   21LER   HD13  396   5.836   4.631   2.069 -0.8159  3.1535  3.3311
   21LER    CD2  397   5.742   4.782   2.242 -0.6115  0.3328 -0.1410
   21LER   HD21  398   5.687   4.712   2.304  2.6803 -1.2804  1.2584
   21LER   HD22  399   5.848   4.762   2.258 -0.4353  0.6044 -0.9260
   21LER   HD23  400   5.716   4.882   2.277  1.3552  1.0230 -0.4735
   21LER      C  401   5.803   5.109   1.893 -0.6223  0.0760 -0.2756
   21LER      O  402   5.737   5.147   1.798 -0.7144  0.2407 -0.2925
   22LY0      N  403   4.339   4.454   2.376 -0.1869 -0.2353  0.1183
   22LY0     H1  404   4.398   4.512   2.318 -0.4910 -1.2897 -1.2887
   22LY0     H2  405   4.369   4.358   2.372  0.7607  0.0580  0.0064
   22LY0     H3  406   4.245   4.444   2.342 -1.5713  0.3120  3.3545
   22LY0     CA  407   4.324   4.502   2.516 -0.0265 -0.1390 -0.3880
   22LY0     HA  408   4.258   4.589   2.514  0.2001  0.0259 -0.6967
   22LY0     CB  409   4.242   4.404   2.601 -0.2817  0.0741 -0.5146
   22LY0    HB1  410   4.215   4.445   2.698  1.6327  0.9906 -0.3324
   22LY0    HB2  411   4.307   4.320   2.626 -0.0270 -0.0225 -1.4625
   22LY0     CG  412   4.116   4.341   2.538  0.2382 -0.0838  0.1878
   22LY0    HG1  413   4.153   4.294   2.447  1.3018  0.9056  0.0752
   22LY0    HG2  414   4.052   4.424   2.506 -2.1145 -1.7521  0.3311
   22LY0     CD  415   4.035   4.252   2.631  0.5593 -0.3916  0.0400
   22LY0    HD1  416   4.024   4.302   2.728 -1.8730 -1.5350  0.4340
   22LY0    HD2  417   4.087   4.158   2.647  0.1250 -1.4193 -3.7974
   22LY0     CE  418   3.890   4.238   2.580  0.6904  0.7039 -0.2934
   22LY0    HE1  419   3.889   4.204   2.477 -1.8208  0.8187 -0.3679
   22LY0    HE2  420   3.830   4.327   2.595 -1.7591 -1.2915  3.4343
   22LY0     NZ  421   3.819   4.127   2.653  0.2353 -0.5667 -0.5349
   22LY0    HZ1  422   3.816   4.140   2.753 -0.7548  1.0764 -0.7506
   22LY0    HZ2  423   3.722   4.114   2.630 -0.4490 -0.2788  1.8518
   22LY0    HZ3  424   3.861   4.037   2.633  1.4469  0.0089 -0.6324
   22LY0      C  425   4.451   4.551   2.589  0.4677 -0.1419  0.1071
   22LY0      O  426   4.487   4.664   2.563 -0.0183 -0.1214 -0.3577
   23LER      N  427   4.523   4.463   2.657  0.0815 -0.0667 -0.3720
   23LER      H  428   4.483   4.371   2.671  1.6710 -0.5408  1.4726
   23LER     CA  429   4.643   4.497   2.732 -0.1867 -0.9077  0.0522
   23LER     HA  430   4.632   4.598   2.772 -2.9114 -0.8011 -0.7213
   23LER     CB  431   4.670   4.405   2.856  0.5592 -0.0730 -0.7785
   23LER    HB1  432   4.757   4.448   2.906  0.9781 -3.1780  1.4702
   23LER    HB2  433   4.689   4.306   2.816  3.0231 -0.0671  0.2073
   23LER     CG  434   4.543   4.405   2.946 -0.4468  0.2426 -0.3129
   23LER     HG  435   4.460   4.380   2.881  0.3443 -1.9829 -0.5392
   23LER    CD1  436   4.562   4.284   3.053  0.1879 -0.7330  0.0411
   23LER   HD11  437   4.590   4.194   2.998  0.4245  0.2234 -1.4703
   23LER   HD12  438   4.644   4.311   3.119  0.8334 -0.1969 -0.9467
   23LER   HD13  439   4.470   4.270   3.109  1.1983 -0.1648  1.9203
   23LER    CD2  440   4.529   4.527   3.037 -0.7822  0.0938  0.2700
   23LER   HD21  441   4.516   4.609   2.967 -1.2100 -0.7521 -0.6615
   23LER   HD22  442   4.445   4.518   3.107 -0.2607  1.5534  1.1402
   23LER   HD23  443   4.620   4.542   3.094  0.5599  0.3603 -1.8548
   23LER      C  444   4.765   4.509   2.635 -0.0348 -0.0556 -0.4215
   23LER      O  445   4.762   4.466   2.517  0.4281  0.0053 -0.4885
   24LY0      N  446   5.035   6.864   2.499 -0.0592 -0.4681  0.4196
   24LY0     H1  447   5.034   6.853   2.599  0.8184  0.1572  0.5041
   24LY0     H2  448   5.055   6.957   2.466 -1.9021  0.2861  1.2769
   24LY0     H3  449   4.941   6.858   2.463  0.5312 -0.1052 -1.2546
   24LY0     CA  450   5.118   6.762   2.421  0.2322  0.3450 -0.5298
   24LY0     HA  451   5.117   6.777   2.314 -1.8863 -1.2465 -0.8068
   24LY0     CB  452   5.263   6.772   2.467 -0.2311 -0.2709 -0.6824
   24LY0    HB1  453   5.324   6.686   2.440  0.9357 -0.3051  1.7648
   24LY0    HB2  454   5.256   6.772   2.575 -0.0582 -1.4409 -0.6622
   24LY0     CG  455   5.331   6.905   2.414 -0.5601 -0.4220 -0.1384
   24LY0    HG1  456   5.262   6.984   2.444 -0.1080 -0.7297  1.8084
   24LY0    HG2  457   5.343   6.891   2.306 -0.5456 -1.0007 -0.0662
   24LY0     CD  458   5.468   6.933   2.483 -0.0647 -1.0531 -0.3518
   24LY0    HD1  459   5.520   6.838   2.475  3.2852  0.5739  0.3882
   24LY0    HD2  460   5.459   6.954   2.590  0.6695 -0.5421 -0.3810
   24LY0     CE  461   5.557   7.043   2.414  0.4495 -0.7604  0.2035
   24LY0    HE1  462   5.497   7.133   2.404 -0.6544 -1.5159 -0.2158
   24LY0    HE2  463   5.579   7.010   2.312  3.3843  1.7056 -0.1133
   24LY0     NZ  464   5.679   7.066   2.493 -0.6878  0.6735  0.1550
   24LY0    HZ1  465   5.663   7.099   2.587 -1.5229 -2.8186  1.4185
   24LY0    HZ2  466   5.723   6.978   2.516  0.4202  1.4945  1.3060
   24LY0    HZ3  467   5.749   7.121   2.445 -0.0308 -0.8549 -0.7444
   24LY0      C  468   5.067   6.614   2.446  0.1866 -0.2819 -0.9367
   24LY0      O  469   5.128   6.531   2.519 -0.2345 -0.0186  0.8091
   25LER      N  470   4.955   6.586   2.385 -0.0431  0.1340 -0.1276
   25LER      H  471   4.917   6.662   2.331 -2.0006 -0.0814  0.8138
   25LER     CA  472   4.890   6.456   2.385 -0.7722  0.2890  0.0844
   25LER     HA  473   4.906   6.412   2.483  0.7973  0.3063 -0.1526
   25LER     CB  474   4.736   6.474   2.363  0.1156  0.3834  0.3919
   25LER    HB1  475   4.697   6.377   2.330  1.1394 -0.8913  2.6655
   25LER    HB2  476   4.731   6.551   2.287  2.5243  0.6784  0.4714
   25LER     CG  477   4.652   6.513   2.483  0.4305  0.1715 -0.7085
   25LER     HG  478   4.700   6.598   2.531  1.0321 -0.3938 -0.2838
   25LER    CD1  479   4.514   6.553   2.440 -0.5109  0.1406 -0.3990
   25LER   HD11  480   4.462   6.476   2.382 -1.6810  0.1120  0.6439
   25LER   HD12  481   4.439   6.563   2.519 -1.4334  0.0739 -1.2467
   25LER   HD13  482   4.532   6.635   2.371 -1.1919  0.2258 -0.4898
   25LER    CD2  483   4.639   6.401   2.586  0.1034  0.3835  0.6310
   25LER   HD21  484   4.613   6.307   2.538  0.7467 -0.6997  2.3005
   25LER   HD22  485   4.728   6.386   2.647  0.0731  1.9525  1.1089
   25LER   HD23  486   4.558   6.421   2.656  0.3515 -2.2364  1.7791
   25LER      C  487   4.960   6.344   2.300 -0.5623 -0.2056  1.5132
   25LER      O  488   4.905   6.237   2.280  0.1774  0.4755  0.2911
   26LYR      N  489   5.086   6.367   2.265 -0.0828 -0.4457 -0.9771
   26LYR      H  490   5.132   6.452   2.294  1.0406 -1.6066  0.8419
   26LYR     CA  491   5.174   6.268   2.204  0.2758 -0.3082 -0.6839
   26LYR     HA  492   5.130   6.233   2.111  0.0969  1.3535 -1.2675
   26LYR     CB  493   5.301   6.337   2.150  0.4232 -0.7563  0.1497
   26LYR    HB1  494   5.279   6.393   2.059  1.9726 -1.5541 -0.7750
   26LYR    HB2  495   5.367   6.256   2.118 -0.9246 -1.5294 -0.7813
   26LYR     CG  496   5.373   6.430   2.251 -0.5182 -0.4690  0.2307
   26LYR    HG1  497   5.405   6.360   2.329  0.0922 -0.5772 -0.1114
   26LYR    HG2  498   5.305   6.509   2.283 -2.3553 -2.0196  0.3048
   26LYR     CD  499   5.497   6.483   2.174 -0.5750  0.4710  0.3772
   26LYR    HD1  500   5.464   6.531   2.082 -1.2370  1.1157  0.9404
   26LYR    HD2  501   5.565   6.398   2.159  0.0781  1.0573 -0.0658
   26LYR     CE  502   5.565   6.575   2.262  0.3539 -0.7786  0.6765
   26LYR    HE1  503   5.618   6.534   2.348  1.0415  2.4355  1.9590
   26LYR    HE2  504   5.497   6.656   2.291  0.8192 -0.4952  0.9922
   26LYR     NZ  505   5.678   6.638   2.191  1.0817  0.2168 -0.6488
   26LYR    HZ1  506   5.763   6.618   2.240  0.4861  0.5447  0.5633
   26LYR      C  507   5.204   6.141   2.294  0.2634 -0.0066  0.8331
   26LYR      O  508   5.259   6.145   2.406  0.0953 -0.5849  0.5885
   27LER      N  509   5.166   6.023   2.244  0.4547 -0.0945 -0.4556
   27LER      H  510   5.125   6.030   2.152  1.3779 -1.0789 -0.9583
   27LER     CA  511   5.209   5.893   2.298  0.3556  0.7404 -0.3973
   27LER     HA  512   5.177   5.899   2.402 -2.2851  1.9847 -1.2078
   27LER     CB  513   5.122   5.782   2.238 -0.3732 -0.7659 -0.2209
   27LER    HB1  514   5.141   5.801   2.133  0.5711  1.5644  0.3070
   27LER    HB2  515   5.022   5.816   2.262  0.8895  2.7260  0.6535
   27LER     CG  516   5.149   5.637   2.272 -0.2096 -0.6165 -0.4442
   27LER     HG  517   5.245   5.629   2.322  1.1933  3.6393 -2.0115
   27LER    CD1  518   5.040   5.569   2.349 -0.6864 -0.3434  0.4875
   27LER   HD11  519   5.065   5.463   2.350 -1.6029 -0.7536 -3.7484
   27LER   HD12  520   5.029   5.610   2.450 -1.5464 -0.8194  0.5942
   27LER   HD13  521   4.948   5.571   2.292 -1.6227 -2.2970  1.7985
   27LER    CD2  522   5.171   5.555   2.145  0.6507  0.1340  0.3843
   27LER   HD21  523   5.081   5.506   2.110  0.7102 -1.4216  2.2548
   27LER   HD22  524   5.225   5.601   2.062 -0.2293 -2.4071 -1.7309
   27LER   HD23  525   5.242   5.477   2.172  0.6901  0.4205  1.1449
   27LER      C  526   5.360   5.864   2.283 -0.0933 -0.6456  0.3421
   27LER      O  527   5.410   5.813   2.184  0.1476 -0.3637  0.1315
   28LER      N  528   5.427   5.885   2.393  0.0624 -0.6202 -0.2867
   28LER      H  529   5.381   5.934   2.469 -0.5046 -1.8686  0.2042
   28LER     CA  530   5.568   5.840   2.399  0.4456 -0.4321  0.6733
   28LER     HA  531   5.610   5.869   2.303  0.3168  0.7388  0.9570
   28LER     CB  532   5.642   5.907   2.516 -0.0179  0.3061  0.5800
   28LER    HB1  533   5.740   5.861   2.530 -0.0391  0.5102  1.4680
   28LER    HB2  534   5.582   5.900   2.607  0.4103 -0.3633  0.8258
   28LER     CG  535   5.674   6.056   2.513 -0.4614 -0.0145 -0.3496
   28LER     HG  536   5.711   6.094   2.608  1.3051 -2.4240  0.0070
   28LER    CD1  537   5.790   6.073   2.409  0.4470  0.5137 -0.4642
   28LER   HD11  538   5.774   6.044   2.306  1.4316  2.6757 -1.2832
   28LER   HD12  539   5.811   6.180   2.403  0.0385  0.5801 -0.7168
   28LER   HD13  540   5.883   6.026   2.441 -0.2593 -0.7003 -0.1222
   28LER    CD2  541   5.560   6.147   2.462  0.7335 -0.3471  0.6662
   28LER   HD21  542   5.602   6.247   2.469  1.8087 -0.6456 -1.0031
   28LER   HD22  543   5.531   6.120   2.361  1.6208  0.6281  0.1388
   28LER   HD23  544   5.472   6.150   2.526 -1.1999 -0.1384 -1.8492
   28LER      C  545   5.578   5.685   2.408 -0.0569  0.0703  1.0244
   28LER      O  546   5.489   5.620   2.465 -0.0801 -0.1894 -0.4277
   29LYR      N  547   5.686   5.623   2.352  0.8755  0.0483 -0.0098
   29LYR      H  548   5.759   5.683   2.315  0.5942  0.5867  0.2937
   29LYR     CA  549   5.705   5.480   2.325  0.1569 -0.1932  0.2816
   29LYR     HA  550   5.622   5.421   2.362  1.4121 -3.4340 -1.6469
   29LYR     CB  551   5.704   5.464   2.172 -0.1478 -0.3801  0.2550
   29LYR    HB1  552   5.749   5.370   2.140 -0.8785 -1.5602  2.4267
   29LYR    HB2  553   5.763   5.544   2.128 -1.0714 -0.7176 -1.7074
   29LYR     CG  554   5.564   5.466   2.118  0.4216  0.1213  0.5205
   29LYR    HG1  555   5.526   5.564   2.146 -0.5104  0.4258 -1.6411
   29LYR    HG2  556   5.509   5.384   2.164 -0.1218 -0.2485 -0.7502
   29LYR     CD  557   5.559   5.457   1.965 -0.8080  0.5671  0.2629
   29LYR    HD1  558   5.461   5.421   1.934  0.9842 -4.2953 -0.6362
   29LYR    HD2  559   5.639   5.396   1.924 -0.9668 -0.4038  1.3648
   29LYR     CE  560   5.593   5.592   1.894 -0.0137 -0.5380 -0.5257
   29LYR    HE1  561   5.626   5.572   1.792  1.7434 -1.4068  0.1681
   29LYR    HE2  562   5.674   5.637   1.951 -0.2117  0.3374 -0.9275
   29LYR     NZ  563   5.476   5.681   1.897 -0.4552 -0.1626  0.3886
   29LYR    HZ1  564   5.434   5.702   1.986  0.9184  3.4747  0.3191
   29LYR      C  565   5.836   5.420   2.374 -1.0819  0.1441  0.4636
   29LYR      O  566   5.927   5.485   2.424  0.4142  0.1796  0.5046
   30LER      N  567   5.841   5.287   2.375  0.3298 -0.1138  0.2340
   30LER      H  568   5.762   5.232   2.343  1.0763 -0.3264 -1.3247
   30LER     CA  569   5.950   5.206   2.427  1.0082 -0.7765 -0.2697
   30LER     HA  570   6.000   5.266   2.504  0.7165 -1.2315  0.2795
   30LER     CB  571   5.893   5.078   2.494 -0.4251 -0.5217  0.3944
   30LER    HB1  572   5.981   5.018   2.514  2.0467  2.4247 -0.8583
   30LER    HB2  573   5.829   5.036   2.417 -0.3565 -0.6501  0.4082
   30LER     CG  574   5.823   5.103   2.627 -0.2234  0.1025  0.3313
   30LER     HG  575   5.729   5.152   2.604 -0.2206 -0.5602 -1.2587
   30LER    CD1  576   5.793   4.964   2.692  0.6856 -0.8648 -0.4758
   30LER   HD11  577   5.744   4.889   2.629  0.5824 -0.4662 -0.8798
   30LER   HD12  578   5.883   4.916   2.728 -1.3485 -4.1593  0.6119
   30LER   HD13  579   5.731   4.986   2.779  2.7860 -0.8740  1.0942
   30LER    CD2  580   5.905   5.189   2.728  0.5867 -0.1347  0.0769
   30LER   HD21  581   5.861   5.193   2.828 -0.3638 -0.9225 -0.2893
   30LER   HD22  582   5.999   5.136   2.739  0.4143 -0.4289  0.1622
   30LER   HD23  583   5.917   5.292   2.695  3.5776 -0.8564 -1.4087
   30LER      C  584   6.058   5.185   2.325  0.6005 -0.1802  0.7906
   30LER      O  585   6.033   5.188   2.207  0.5010 -0.4949 -0.1955
   31LER      N  586   6.177   5.135   2.358 -0.3843  0.1099  0.0190
   31LER      H  587   6.178   5.105   2.455 -0.8281  0.7190  0.2147
   31LER     CA  588   6.297   5.105   2.277  0.3669  0.7618  0.5536
   31LER     HA  589   6.272   5.065   2.179  0.0248  2.9218 -0.3052
   31LER     CB  590   6.382   5.231   2.248  0.0949  0.1135 -0.3490
   31LER    HB1  591   6.419   5.269   2.343  0.8237  2.8915 -1.6311
   31LER    HB2  592   6.327   5.309   2.195 -1.5855 -0.1908  0.8493
   31LER     CG  593   6.513   5.195   2.173  0.1957 -0.0823  0.7690
   31LER     HG  594   6.565   5.130   2.245  2.3528  1.2602  0.5251
   31LER    CD1  595   6.501   5.136   2.027  0.3670 -0.4433 -0.1824
   31LER   HD11  596   6.416   5.069   2.016  1.3117 -1.6677 -0.1847
   31LER   HD12  597   6.476   5.224   1.967 -2.1757  1.7081  3.5516
   31LER   HD13  598   6.596   5.094   1.995  0.1194 -1.0935 -0.0731
   31LER    CD2  599   6.613   5.318   2.167 -0.3390 -0.0873  1.1427
   31LER   HD21  600   6.709   5.283   2.129  0.0023  1.1851  0.7726
   31LER   HD22  601   6.572   5.402   2.110  1.0677 -1.9275 -2.9547
   31LER   HD23  602   6.632   5.350   2.270  1.1099  1.8293  0.3452
   31LER      C  603   6.380   5.003   2.352 -0.2735 -0.0386  0.3290
   31LER      O  604   6.420   4.912   2.282 -0.4111 -0.0924 -0.3203
   32LY0      N  605   6.076   6.807   2.359 -0.1022  0.0285  0.2433
   32LY0     H1  606   6.112   6.762   2.276 -0.2479  0.3039  0.0271
   32LY0     H2  607   6.157   6.834   2.413  0.5314  2.7542 -1.8115
   32LY0     H3  608   6.004   6.755   2.407 -0.6306  1.9900  1.7311
   32LY0     CA  609   6.007   6.930   2.309 -0.4326  0.3701  0.0561
   32LY0     HA  610   5.957   6.975   2.394 -2.4078 -0.2617 -0.7087
   32LY0     CB  611   6.106   7.036   2.268 -0.2647 -0.0745 -0.2260
   32LY0    HB1  612   6.057   7.114   2.209 -1.3009 -1.0127 -0.6475
   32LY0    HB2  613   6.184   7.003   2.199  0.7855  1.1878  0.3082
   32LY0     CG  614   6.180   7.091   2.392 -0.3821  0.1279  0.2296
   32LY0    HG1  615   6.233   7.006   2.436  0.2178  0.6270  0.4904
   32LY0    HG2  616   6.106   7.117   2.467  0.6853 -0.3712  1.4843
   32LY0     CD  617   6.276   7.202   2.361 -0.2152 -0.6457  0.0311
   32LY0    HD1  618   6.218   7.291   2.338 -2.1954 -1.7549  0.4503
   32LY0    HD2  619   6.330   7.172   2.271 -0.2106 -1.5035  0.3122
   32LY0     CE  620   6.373   7.224   2.476 -0.2010 -0.4905  0.5819
   32LY0    HE1  621   6.402   7.125   2.511 -0.7682 -1.4465 -1.5351
   32LY0    HE2  622   6.326   7.282   2.556 -3.0444  1.0608 -2.0199
   32LY0     NZ  623   6.502   7.290   2.443 -0.1532 -0.0649 -0.1399
   32LY0    HZ1  624   6.567   7.307   2.519  2.2325  0.5969 -2.1804
   32LY0    HZ2  625   6.541   7.221   2.379  0.0992  1.4317 -1.6677
   32LY0    HZ3  626   6.479   7.375   2.394 -1.2438 -0.0989  0.2853
   32LY0      C  627   5.896   6.899   2.204 -0.0816  0.1096  0.2820
   32LY0      O  628   5.791   6.966   2.210 -0.1907  0.3503 -0.0371
   33LER      N  629   5.916   6.804   2.111 -0.7543 -0.1822 -1.0904
   33LER      H  630   6.003   6.753   2.111  0.6753  1.9480  2.0708
   33LER     CA  631   5.800   6.765   2.025  0.9621  0.1614 -0.7962
   33LER     HA  632   5.766   6.844   1.958  0.3884  0.1386 -0.5361
   33LER     CB  633   5.856   6.643   1.941  0.2600  0.5847 -0.2620
   33LER    HB1  634   5.887   6.563   2.007  1.9132 -0.8835 -2.6897
   33LER    HB2  635   5.945   6.678   1.888 -0.2321  1.4728 -0.5289
   33LER     CG  636   5.765   6.584   1.839 -0.1134  0.4702  0.5513
   33LER     HG  637   5.666   6.561   1.878 -0.0930 -1.7795 -0.5967
   33LER    CD1  638   5.741   6.679   1.723 -0.4168 -0.0673 -0.7181
   33LER   HD11  639   5.691   6.627   1.642  1.9900 -1.1483 -1.6014
   33LER   HD12  640   5.678   6.762   1.756 -0.4900 -0.0545 -0.8920
   33LER   HD13  641   5.836   6.715   1.685  0.0236  1.2906  1.4502
   33LER    CD2  642   5.825   6.451   1.786 -1.3481  0.0105 -0.2963
   33LER   HD21  643   5.922   6.479   1.746 -0.8759  0.7664  1.3026
   33LER   HD22  644   5.853   6.389   1.871 -1.1376  3.7127  2.6259
   33LER   HD23  645   5.758   6.406   1.713 -0.4539  1.3848 -2.0556
   33LER      C  646   5.672   6.733   2.100 -0.3340 -0.9943  0.0019
   33LER      O  647   5.564   6.780   2.073 -0.2958  0.0509  0.5618
   34LY0      N  648   5.006   6.951   2.095  0.0481 -0.1367  0.5070
   34LY0     H1  649   4.973   6.873   2.151  0.0510 -0.7391 -0.3062
   34LY0     H2  650   5.017   7.027   2.161  0.3706  1.7708 -1.6393
   34LY0     H3  651   5.096   6.931   2.053  0.5213  3.2441 -0.3540
   34LY0     CA  652   4.905   6.994   1.992  0.4377  0.2294  0.6790
   34LY0     HA  653   4.818   7.026   2.049 -0.4183 -1.8400  0.6191
   34LY0     CB  654   4.953   7.104   1.889  0.3614 -1.0047  0.0051
   34LY0    HB1  655   4.868   7.132   1.825  0.4044 -0.3409  0.2259
   34LY0    HB2  656   5.036   7.067   1.829 -0.3629 -2.5169 -0.1110
   34LY0     CG  657   4.995   7.227   1.966  0.4484 -0.0532  0.4598
   34LY0    HG1  658   5.087   7.201   2.018  1.0238  0.3372 -0.3347
   34LY0    HG2  659   4.917   7.251   2.038  0.5672 -0.6730  0.8069
   34LY0     CD  660   5.005   7.356   1.883 -0.4589  0.1216 -0.3623
   34LY0    HD1  661   4.914   7.363   1.824 -1.7805 -1.0706  1.4024
   34LY0    HD2  662   5.092   7.346   1.819  0.3516  0.6328  0.6476
   34LY0     CE  663   5.017   7.483   1.962 -0.1734  0.1759  0.4152
   34LY0    HE1  664   5.095   7.482   2.038 -0.9714 -0.0950  1.2491
   34LY0    HE2  665   4.933   7.482   2.032  0.1669 -1.4307  0.8297
   34LY0     NZ  666   4.992   7.612   1.891  0.6312 -0.3088  0.7608
   34LY0    HZ1  667   5.078   7.662   1.868  0.2029  1.0657  2.0006
   34LY0    HZ2  668   4.932   7.615   1.810  1.2965  0.3841  0.2756
   34LY0    HZ3  669   4.960   7.680   1.959  3.4942  1.4836  0.5026
   34LY0      C  670   4.852   6.879   1.912 -0.1191  1.1358  0.2087
   34LY0      O  671   4.728   6.865   1.903 -0.0557  0.0025  0.3599
   35LER      N  672   4.941   6.799   1.844 -0.4805 -0.7126 -0.1694
   35LER      H  673   5.034   6.836   1.860 -1.0983  2.7442 -3.2047
   35LER     CA  674   4.910   6.678   1.763 -0.9896 -0.0133  0.1364
   35LER     HA  675   4.802   6.676   1.746 -1.3190  1.1566  1.8410
   35LER     CB  676   4.992   6.681   1.634 -0.1999 -0.1444  0.5103
   35LER    HB1  677   4.966   6.592   1.577  0.8754  0.4916 -1.0354
   35LER    HB2  678   5.100   6.674   1.649 -0.2315 -1.2069  0.3735
   35LER     CG  679   4.961   6.800   1.545 -0.3044  0.2072  0.4544
   35LER     HG  680   4.997   6.892   1.592 -0.9774  0.7027  0.0216
   35LER    CD1  681   5.038   6.792   1.418 -0.5213  0.0539  0.8050
   35LER   HD11  682   5.010   6.871   1.350  1.2102 -0.7315 -0.9339
   35LER   HD12  683   5.146   6.805   1.428 -0.5211  1.2716 -0.6024
   35LER   HD13  684   5.008   6.699   1.369 -2.3041  0.9493  0.1307
   35LER    CD2  685   4.812   6.804   1.516  0.3343  0.3211  0.5986
   35LER   HD21  686   4.769   6.832   1.612  0.2024 -1.1209  0.9797
   35LER   HD22  687   4.791   6.881   1.441  1.7985 -1.1250 -1.4146
   35LER   HD23  688   4.773   6.708   1.483 -0.3111  0.0746  1.9979
   35LER      C  689   4.943   6.545   1.838 -0.0401  0.0912 -0.2404
   35LER      O  690   5.054   6.524   1.891  1.0209 -0.4051 -0.3824
   36LYR      N  691   4.850   6.449   1.840  1.0193 -0.5805  0.0081
   36LYR      H  692   4.777   6.466   1.772  0.2102 -2.1901  0.4171
   36LYR     CA  693   4.851   6.314   1.899  0.3510 -0.2699 -0.0762
   36LYR     HA  694   4.892   6.314   2.000  0.7137 -1.4805 -0.2068
   36LYR     CB  695   4.707   6.260   1.906 -0.2277  0.3586 -0.1520
   36LYR    HB1  696   4.719   6.156   1.937  0.3599 -0.3673 -2.6278
   36LYR    HB2  697   4.670   6.257   1.804 -3.0857 -0.7859  0.8138
   36LYR     CG  698   4.615   6.345   1.990  0.6886 -0.6097  0.2273
   36LYR    HG1  699   4.620   6.451   1.965  2.8648 -1.0542 -1.4949
   36LYR    HG2  700   4.647   6.347   2.094  1.4248  0.5779 -0.0025
   36LYR     CD  701   4.463   6.311   1.978  0.3051  0.5041  0.3251
   36LYR    HD1  702   4.411   6.373   2.051 -0.6189 -0.7592  0.7784
   36LYR    HD2  703   4.449   6.204   1.992 -0.2986  0.4022 -0.9016
   36LYR     CE  704   4.410   6.352   1.842 -0.0767 -0.2405 -0.3058
   36LYR    HE1  705   4.470   6.288   1.777 -0.8752  0.3159 -1.6285
   36LYR    HE2  706   4.432   6.456   1.820  0.2894 -0.3509 -0.4750
   36LYR     NZ  707   4.258   6.325   1.833 -0.1490  0.7756 -0.3837
   36LYR    HZ1  708   4.191   6.386   1.877 -0.5084 -1.2222  2.1059
   36LYR      C  709   4.951   6.222   1.815  0.7979  0.2378  0.5291
   36LYR      O  710   4.906   6.119   1.763 -0.5056 -0.6019 -0.0515
   37LER      N  711   5.085   6.252   1.805 -0.3966  0.5130  0.0127
   37LER      H  712   5.108   6.343   1.842  0.1452  0.1217  0.6746
   37LER     CA  713   5.183   6.166   1.747 -0.4352 -0.2826  0.2781
   37LER     HA  714   5.152   6.139   1.646 -1.1377 -1.0093  0.6762
   37LER     CB  715   5.313   6.251   1.726 -0.1058  0.3640  0.0668
   37LER    HB1  716   5.379   6.184   1.672 -3.2082 -4.3027  1.4322
   37LER    HB2  717   5.347   6.282   1.825  1.3771  0.3886 -0.4396
   37LER     CG  718   5.288   6.379   1.638 -0.0210  0.9964 -0.1096
   37LER     HG  719   5.214   6.432   1.697  0.1993  0.8188  0.3355
   37LER    CD1  720   5.423   6.463   1.639  0.1819  0.5049  0.4639
   37LER   HD11  721   5.457   6.472   1.742 -1.5624 -3.2112  1.5333
   37LER   HD12  722   5.498   6.414   1.578  0.6106 -0.1288  1.4795
   37LER   HD13  723   5.394   6.562   1.604 -2.1466  0.2966  1.5754
   37LER    CD2  724   5.235   6.358   1.497  0.2283 -0.0669  0.8576
   37LER   HD21  725   5.137   6.313   1.510  1.2857 -2.3033  1.7637
   37LER   HD22  726   5.238   6.458   1.453  0.6952 -0.2272  0.5144
   37LER   HD23  727   5.302   6.295   1.439  0.0357  0.9690 -0.5468
   37LER      C  728   5.201   6.034   1.824 -0.0026  1.2114  0.2973
   37LER      O  729   5.172   6.029   1.947  0.2242 -0.1081  0.7364
   38LER      N  730   5.263   5.934   1.760 -0.7141  0.1291  0.6270
   38LER      H  731   5.296   5.951   1.666 -1.0551 -2.8847 -0.1406
   38LER     CA  732   5.274   5.799   1.813  0.1235 -0.3899  0.2676
   38LER     HA  733   5.255   5.786   1.920  0.6263  0.3981  0.4625
   38LER     CB  734   5.165   5.713   1.746 -0.2967 -0.0028 -0.4454
   38LER    HB1  735   5.162   5.617   1.797  0.6332 -1.8501 -3.5756
   38LER    HB2  736   5.200   5.690   1.646  0.7273  0.4774 -0.2166
   38LER     CG  737   5.025   5.773   1.736  0.0893 -0.0633 -0.8270
   38LER     HG  738   5.028   5.878   1.707  0.1333  0.6322  1.5288
   38LER    CD1  739   4.952   5.691   1.628 -0.3562 -0.2214 -0.1096
   38LER   HD11  740   4.949   5.583   1.642  0.1495 -0.3846 -1.1473
   38LER   HD12  741   4.845   5.709   1.619 -0.4424 -1.0683 -0.9565
   38LER   HD13  742   5.005   5.715   1.536 -0.8487  1.5947  0.0436
   38LER    CD2  743   4.949   5.770   1.866  0.6871 -0.2686  0.4570
   38LER   HD21  744   4.951   5.873   1.901  3.4460 -0.0928 -0.0056
   38LER   HD22  745   4.852   5.723   1.845  1.8210 -2.7281  0.3203
   38LER   HD23  746   5.002   5.717   1.945  0.0170  1.6282  2.2769
   38LER      C  747   5.413   5.735   1.789  0.2463  0.4579  0.6195
   38LER      O  748   5.455   5.726   1.673 -0.1750 -0.1363 -0.0821
   39LY0      N  749   3.797   6.205   1.383  0.2801  0.8210 -0.1310
   39LY0     H1  750   3.848   6.264   1.319  1.9552 -1.1627 -0.7096
   39LY0     H2  751   3.740   6.147   1.324  2.0797 -0.4527 -0.6821
   39LY0     H3  752   3.739   6.268   1.438 -0.4672 -0.7907  0.9947
   39LY0     CA  753   3.889   6.121   1.458 -0.3727  0.4047  0.6608
   39LY0     HA  754   3.835   6.049   1.520 -2.1204  0.6427 -0.4911
   39LY0     CB  755   3.971   6.033   1.364  0.7567 -0.0375  0.3242
   39LY0    HB1  756   3.910   5.953   1.323  0.1992 -0.4214  1.8486
   39LY0    HB2  757   4.043   5.976   1.423 -0.7639 -1.3086  0.9946
   39LY0     CG  758   4.051   6.110   1.257  0.5521 -0.0274 -0.0837
   39LY0    HG1  759   4.121   6.186   1.291 -1.5639  1.6782  0.6894
   39LY0    HG2  760   3.970   6.158   1.202  1.4733 -1.2898 -2.6946
   39LY0     CD  761   4.109   6.013   1.155  0.0637 -0.2640 -0.8351
   39LY0    HD1  762   4.168   6.077   1.089  2.2936  1.4474  2.5340
   39LY0    HD2  763   4.021   5.976   1.102 -2.1469  2.0810  0.9804
   39LY0     CE  764   4.191   5.887   1.198 -0.2987 -0.1777 -0.5822
   39LY0    HE1  765   4.135   5.824   1.267 -0.1020  2.1491  1.8470
   39LY0    HE2  766   4.270   5.935   1.255 -2.6499  0.8081  2.0415
   39LY0     NZ  767   4.243   5.814   1.086 -0.6773 -0.2879  0.0128
   39LY0    HZ1  768   4.283   5.729   1.125 -2.2352 -1.8410 -1.5916
   39LY0    HZ2  769   4.171   5.791   1.020  1.4253 -1.3104 -2.0728
   39LY0    HZ3  770   4.319   5.861   1.040 -0.5564 -0.7330 -0.2461
   39LY0      C  771   3.975   6.196   1.562  0.0586  0.0685 -0.4496
   39LY0      O  772   4.018   6.308   1.542 -0.0510  0.1385  0.4178
   40LER      N  773   3.987   6.127   1.677 -0.7392  0.1595 -0.4384
   40LER      H  774   3.945   6.035   1.678 -0.0683 -0.1890 -1.8198
   40LER     CA  775   4.065   6.162   1.798  0.4846 -0.2116 -0.0455
   40LER     HA  776   4.008   6.244   1.840 -1.9271 -2.0466  0.5117
   40LER     CB  777   4.064   6.050   1.904 -0.3857 -0.5203 -0.1650
   40LER    HB1  778   4.117   6.086   1.993 -0.3951  3.2029 -1.5246
   40LER    HB2  779   4.122   5.967   1.862  0.8724  1.3696 -2.3667
   40LER     CG  780   3.919   5.999   1.950 -0.4403 -0.3201 -0.0025
   40LER     HG  781   3.882   5.928   1.876  2.2546 -1.0446 -0.7827
   40LER    CD1  782   3.931   5.917   2.077  0.5112  0.1353 -0.3600
   40LER   HD11  783   4.000   5.836   2.055  0.5507 -0.3186  1.3153
   40LER   HD12  784   3.976   5.983   2.151  0.3513  0.5100 -0.5933
   40LER   HD13  785   3.835   5.881   2.115  0.7355  0.1323  0.2095
   40LER    CD2  786   3.810   6.113   1.961  0.0639 -0.3127 -0.0131
   40LER   HD21  787   3.771   6.146   1.865 -1.6435  2.7630  1.6004
   40LER   HD22  788   3.727   6.067   2.015  0.7918 -2.0620 -0.3118
   40LER   HD23  789   3.856   6.191   2.022 -0.7641 -1.4679  2.2407
   40LER      C  790   4.208   6.217   1.766  0.1183  0.0081  0.5026
   40LER      O  791   4.291   6.141   1.713 -0.0659 -0.7919 -0.3049
   41U      O5'  792   5.796   5.089   4.790 -0.8302 -0.3269  0.0100
   41U      H5T  793   5.785   4.997   4.765 -0.9607 -0.2884 -0.0701
   41U      C5'  794   5.837   5.101   4.925 -0.0056  0.5630  0.4906
   41U     H5'1  795   5.779   5.028   4.982 -1.8707  1.9017  0.4045
   41U     H5'2  796   5.810   5.201   4.959  1.4250  0.9393  0.5841
   41U      C4'  797   5.988   5.073   4.931  0.0398  0.6825  0.4328
   41U      H4'  798   6.015   5.067   5.037 -1.1299  3.2684  0.9676
   41U      O4'  799   6.025   4.950   4.865 -0.1946 -0.2939 -0.3202
   41U      C1'  800   6.165   4.950   4.850  0.5245  0.0247 -0.4159
   41U      H1'  801   6.211   4.901   4.936 -0.9058 -1.0862 -0.2427
   41U       N1  802   6.220   4.874   4.733 -0.1842  0.2947 -0.2800
   41U       C6  803   6.167   4.899   4.609 -0.4652  0.2002  0.3534
   41U       H6  804   6.081   4.963   4.598  0.5623  1.8101  1.2204
   41U       C5  805   6.229   4.834   4.500  0.2235 -0.1308 -0.5141
   41U       H5  806   6.197   4.858   4.400 -1.3482 -1.6877 -0.4331
   41U       C4  807   6.348   4.754   4.521 -0.0527  0.1005  0.0068
   41U       O4  808   6.417   4.701   4.433  0.1902  0.0181 -0.2239
   41U       N3  809   6.402   4.751   4.644 -0.5135 -0.5182 -0.1029
   41U       H3  810   6.496   4.724   4.670 -1.0507 -0.5394  2.0819
   41U       C2  811   6.348   4.816   4.748 -0.0703 -0.3079  1.0087
   41U       O2  812   6.406   4.802   4.855  0.3485 -0.3426 -0.1391
   41U      C3'  813   6.079   5.176   4.862 -0.1622 -0.8736  0.2228
   41U      H3'  814   6.035   5.200   4.765 -0.4471 -0.7542  0.3802
   41U      C2'  815   6.209   5.101   4.852  0.6594 -0.1798 -0.1479
   41U     H2'1  816   6.250   5.128   4.754 -0.5059  0.3792 -0.4931
   41U      O2'  817   6.295   5.124   4.966  0.8242 -0.1849  0.4639
   41U     HO'2  818   6.288   5.217   4.990  2.6216 -0.4851  2.4306
   41U      O3'  819   6.073   5.298   4.931 -0.1600 -0.3653 -0.6981
   42U        P  820   6.152   5.433   4.880 -0.0181 -0.2669 -0.2751
   42U      O1P  821   6.115   5.541   4.977  0.1760 -0.3322 -0.0668
   42U      O2P  822   6.126   5.452   4.737 -0.1955  0.2935  0.3161
   42U      O5'  823   6.303   5.396   4.896  0.2156 -0.3255  0.5002
   42U      C5'  824   6.387   5.435   5.005  0.6161 -0.6937 -0.0431
   42U     H5'1  825   6.378   5.375   5.096 -2.1828  0.8232  0.7772
   42U     H5'2  826   6.361   5.537   5.033 -3.5860 -1.3716 -0.7977
   42U      C4'  827   6.536   5.439   4.970 -0.0511 -0.7849 -0.3434
   42U      H4'  828   6.597   5.470   5.055  1.2368 -0.1274 -1.4700
   42U      O4'  829   6.586   5.314   4.930  0.7961  0.4659  0.2918
   42U      C1'  830   6.688   5.330   4.840  0.7164 -0.0779 -0.8172
   42U      H1'  831   6.782   5.296   4.884  0.3084  0.1292  0.2622
   42U       N1  832   6.658   5.260   4.712 -0.1556 -0.0332 -0.4969
   42U       C6  833   6.531   5.220   4.669 -0.3927 -0.1452 -0.4043
   42U       H6  834   6.443   5.239   4.729  0.7004  1.7426  0.6812
   42U       C5  835   6.510   5.147   4.559 -0.9176 -0.5449  0.2828
   42U       H5  836   6.411   5.114   4.531 -0.1957 -2.4266 -0.2485
   42U       C4  837   6.622   5.108   4.479  0.1926  0.2435  0.0270
   42U       O4  838   6.615   5.060   4.367 -0.0920  0.4554 -0.2075
   42U       N3  839   6.741   5.149   4.528  0.0873 -0.3276  0.9720
   42U       H3  840   6.817   5.125   4.466 -1.1787 -0.0791 -0.7543
   42U       C2  841   6.767   5.225   4.644  0.7916  0.8098  0.0525
   42U       O2  842   6.885   5.252   4.670 -0.1349 -0.1905  0.3671
   42U      C3'  843   6.570   5.539   4.860 -0.2680 -0.4536  0.1176
   42U      H3'  844   6.496   5.525   4.782 -0.6049 -2.3152  0.7267
   42U      C2'  845   6.704   5.482   4.820  0.4592 -0.2408  0.0323
   42U     H2'1  846   6.722   5.498   4.714 -0.4913  3.0555  0.2546
   42U      O2'  847   6.809   5.529   4.903  0.0628  0.5497  0.4528
   42U     HO'2  848   6.852   5.604   4.863  2.1692 -1.0944 -0.5965
   42U      O3'  849   6.573   5.679   4.905 -0.2793  0.5636  0.2656
   43A        P  850   6.570   5.799   4.799  0.0164  0.3647  0.1372
   43A      O1P  851   6.560   5.928   4.864 -0.1741 -0.6667 -0.1085
   43A      O2P  852   6.463   5.774   4.702  0.4684  0.0583  0.0651
   43A      O5'  853   6.715   5.807   4.721  0.4623  0.3725 -0.1616
   43A      C5'  854   6.837   5.857   4.785  0.4481 -0.1338  0.5218
   43A     H5'1  855   6.847   5.816   4.885  2.2830 -0.7784  0.1207
   43A     H5'2  856   6.836   5.966   4.794 -0.4661 -0.0329 -0.5219
   43A      C4'  857   6.959   5.812   4.700 -0.4597 -0.1253 -0.3130
   43A      H4'  858   7.045   5.845   4.759  0.5957 -1.9746 -0.7510
   43A      O4'  859   6.971   5.672   4.688  0.6778  0.7056 -0.3218
   43A      C1'  860   7.047   5.647   4.570 -0.0417 -0.2435  0.8542
   43A      H1'  861   7.129   5.581   4.597  0.5083 -0.0162 -0.2142
   43A       N9  862   6.963   5.577   4.459  0.0763 -0.4236  0.2321
   43A       C8  863   6.825   5.558   4.447 -0.3936 -0.6373  0.2664
   43A       H8  864   6.748   5.605   4.507 -0.0215 -0.2056  0.4156
   43A       N7  865   6.793   5.492   4.338 -0.2294 -0.0904 -0.4243
   43A       C5  866   6.912   5.450   4.284  0.6437 -0.4479 -0.1031
   43A       C6  867   6.948   5.373   4.172 -0.5851  0.4247  0.0725
   43A       N6  868   6.869   5.301   4.097 -0.0507 -0.1396  0.5210
   43A      H61  869   6.771   5.321   4.105  0.2936  1.8372  0.3409
   43A      H62  870   6.907   5.250   4.019 -1.2637  0.6916 -0.6480
   43A       N1  871   7.080   5.347   4.148 -0.2571 -0.1178  0.3852
   43A       C2  872   7.171   5.402   4.228 -0.3598 -0.4688 -0.1503
   43A       H2  873   7.271   5.363   4.219 -0.1362  0.1643 -0.4039
   43A       N3  874   7.147   5.488   4.332 -0.0521  0.6592 -0.8139
   43A       C4  875   7.015   5.500   4.358  0.4515  0.1394 -0.6622
   43A      C3'  876   6.989   5.870   4.561  0.3336 -1.3069  0.7342
   43A      H3'  877   6.897   5.868   4.503  0.0069  3.2205  0.7410
   43A      C2'  878   7.095   5.779   4.501  0.6056  0.5585 -0.2818
   43A     H2'1  879   7.099   5.779   4.392  2.0698  2.5002 -0.2670
   43A      O2'  880   7.226   5.807   4.545 -0.1292  0.2379 -0.2062
   43A     HO'2  881   7.227   5.814   4.640  0.2393 -1.0536 -0.0976
   43A      O3'  882   7.028   6.004   4.570 -0.4010  0.3937  0.1659
   44A        P  883   7.017   6.103   4.451  0.0713  0.1910  0.1708
   44A      O1P  884   7.096   6.221   4.485  0.2847 -0.5823  0.7375
   44A      O2P  885   6.873   6.115   4.413 -0.0678  0.4321 -0.1367
   44A      O5'  886   7.108   6.026   4.345 -0.0651  0.3543 -0.0882
   44A      C5'  887   7.245   6.047   4.329  0.3216 -0.2064  0.1614
   44A     H5'1  888   7.302   6.022   4.419  0.8060 -1.6402 -0.5023
   44A     H5'2  889   7.262   6.154   4.317 -4.3938  0.9396  1.6386
   44A      C4'  890   7.310   5.969   4.216  0.0570 -0.4779 -0.0889
   44A      H4'  891   7.416   5.983   4.233  0.3831 -1.2022 -1.4704
   44A      O4'  892   7.270   5.835   4.206 -0.3667 -0.1471  0.5807
   44A      C1'  893   7.281   5.791   4.065 -0.2457  0.4767  0.3000
   44A      H1'  894   7.363   5.720   4.055 -0.0424  0.7368  0.1131
   44A       N9  895   7.146   5.732   4.025 -0.1563  0.4128  0.1946
   44A       C8  896   7.017   5.764   4.063 -0.1149  0.2623 -0.1802
   44A       H8  897   7.000   5.842   4.135  0.1929  0.2451 -0.0904
   44A       N7  898   6.930   5.690   4.006 -0.2022  0.5491  0.1315
   44A       C5  899   7.007   5.610   3.919 -1.2365  0.4218 -0.4256
   44A       C6  900   6.980   5.502   3.832  0.1345  0.3078 -0.0755
   44A       N6  901   6.860   5.455   3.810  0.3258 -0.1815  0.7321
   44A      H61  902   6.784   5.505   3.853  3.4614  3.2751  2.8451
   44A      H62  903   6.853   5.384   3.739  0.1614  0.4362  0.1257
   44A       N1  904   7.079   5.452   3.748 -0.4782 -0.0714  0.8035
   44A       C2  905   7.203   5.499   3.761  0.9797  0.1303  0.2748
   44A       H2  906   7.281   5.464   3.696  0.3908 -0.4890 -0.1146
   44A       N3  907   7.244   5.592   3.848 -0.1016 -0.7134 -0.4727
   44A       C4  908   7.138   5.645   3.923 -0.2399 -0.3859  0.0918
   44A      C3'  909   7.264   6.031   4.085  0.1292  0.2726 -0.1095
   44A      H3'  910   7.156   6.040   4.081  0.0770 -0.5752 -1.5811
   44A      C2'  911   7.307   5.923   3.992 -0.1246  0.8881 -0.4368
   44A     H2'1  912   7.248   5.937   3.902 -0.5956  2.1481  0.0469
   44A      O2'  913   7.444   5.921   3.961 -0.5028 -0.0745 -0.1623
   44A     HO'2  914   7.467   5.984   3.893 -1.3733  0.7955  0.3066
   44A      O3'  915   7.329   6.151   4.048 -0.3133  0.0817  0.0967
   45U        P  916   7.275   6.254   3.943  0.2440 -0.0100 -0.0387
   45U      O1P  917   7.345   6.385   3.966  0.0859 -0.4005 -0.1546
   45U      O2P  918   7.127   6.255   3.952 -0.4937  0.0043 -0.1417
   45U      O5'  919   7.324   6.194   3.803 -0.0564  0.1191 -0.3439
   45U      C5'  920   7.453   6.207   3.747 -0.5736  0.0284  0.6864
   45U     H5'1  921   7.530   6.185   3.821  2.0385  1.4157 -1.4609
   45U     H5'2  922   7.471   6.309   3.713  0.0441 -0.5816 -0.8845
   45U      C4'  923   7.479   6.110   3.637 -0.0294  0.4359 -0.0202
   45U      H4'  924   7.585   6.112   3.613 -0.2179  0.8322 -0.8551
   45U      O4'  925   7.440   5.981   3.681 -0.3645 -0.2243 -0.1994
   45U      C1'  926   7.392   5.912   3.568  0.6460  0.2839 -0.1557
   45U      H1'  927   7.441   5.817   3.548  0.0632 -0.9933  3.6422
   45U       N1  928   7.248   5.872   3.595  0.4581  0.4555  0.2791
   45U       C6  929   7.159   5.943   3.676 -0.0582  0.5733  0.2382
   45U       H6  930   7.183   6.029   3.737  0.0607  2.7342 -2.6268
   45U       C5  931   7.027   5.905   3.683 -0.2247  0.4941  0.3544
   45U       H5  932   6.959   5.964   3.742 -3.8607 -3.5406  0.6541
   45U       C4  933   6.971   5.783   3.617 -0.8133 -0.5353 -0.4367
   45U       O4  934   6.861   5.744   3.637  0.5374 -0.1170  0.3052
   45U       N3  935   7.069   5.714   3.549  0.1298 -0.1508 -0.2852
   45U       H3  936   7.035   5.636   3.495  1.4436 -0.1419 -1.1778
   45U       C2  937   7.200   5.756   3.527 -0.3751  1.1226 -0.6691
   45U       O2  938   7.270   5.679   3.460 -0.1994  0.6555  0.4178
   45U      C3'  939   7.402   6.135   3.505 -0.1790 -1.3700 -0.0174
   45U      H3'  940   7.298   6.163   3.524  0.4336  0.7190  0.5508
   45U      C2'  941   7.406   5.998   3.440 -0.1766 -0.5109  0.1169
   45U     H2'1  942   7.317   5.996   3.377 -0.2695  0.9694  0.1591
   45U      O2'  943   7.520   5.962   3.363  0.2886  0.6195 -0.1894
   45U     HO'2  944   7.593   5.952   3.425  0.3460  1.0603 -0.1854
   45U      O3'  945   7.475   6.237   3.430 -0.3658 -0.2668  0.3018
   46U        P  946   7.387   6.336   3.350 -0.0916  0.1242  0.4282
   46U      O1P  947   7.468   6.435   3.283  0.9058  0.5046  0.0260
   46U      O2P  948   7.289   6.399   3.443  0.1326 -0.1713  0.5141
   46U      O5'  949   7.298   6.260   3.241 -0.4606  0.0888  0.0188
   46U      C5'  950   7.361   6.215   3.126 -0.9654 -0.0544  0.4319
   46U     H5'1  951   7.442   6.151   3.160 -1.7381 -2.0806 -1.3351
   46U     H5'2  952   7.411   6.291   3.065 -1.3458 -0.0321  0.1388
   46U      C4'  953   7.275   6.125   3.032 -0.0146  0.2576 -0.4802
   46U      H4'  954   7.334   6.103   2.942  0.2977 -0.6211 -0.0733
   46U      O4'  955   7.242   6.001   3.094 -0.3206  0.0503  0.2245
   46U      C1'  956   7.116   5.961   3.047  0.2502 -0.8716 -0.2183
   46U      H1'  957   7.129   5.867   2.994 -0.2762  0.3411 -2.6630
   46U       N1  958   7.020   5.936   3.164  0.7081 -0.3093  0.5307
   46U       C6  959   7.023   6.015   3.274 -0.7265 -0.7459 -0.0039
   46U       H6  960   7.104   6.086   3.282 -1.4428  0.4039 -2.2116
   46U       C5  961   6.927   6.008   3.368 -0.2985 -0.1544  0.0522
   46U       H5  962   6.930   6.073   3.455 -0.8291  0.9340 -0.7130
   46U       C4  963   6.814   5.917   3.349  0.6457 -0.0211  0.3476
   46U       O4  964   6.716   5.904   3.424  0.3990  0.3765  0.1053
   46U       N3  965   6.823   5.837   3.245 -0.3626  0.4433  0.3033
   46U       H3  966   6.744   5.780   3.221 -0.5467  1.0247 -0.5353
   46U       C2  967   6.917   5.843   3.146 -0.4556 -0.0664 -0.0364
   46U       O2  968   6.893   5.790   3.039 -1.0256 -0.2247 -0.3327
   46U      C3'  969   7.139   6.188   2.991 -0.1235  0.0521 -0.2005
   46U      H3'  970   7.079   6.227   3.073 -0.1830 -1.7691  0.6695
   46U      C2'  971   7.062   6.068   2.947  0.4756 -0.3809 -0.3619
   46U     H2'1  972   6.956   6.095   2.946  0.6093  0.2914  1.1361
   46U      O2'  973   7.103   6.038   2.817 -0.1069  0.4124 -0.0218
   46U     HO'2  974   7.161   6.106   2.783 -0.5158 -0.0426 -1.7142
   46U      O3'  975   7.152   6.291   2.887  0.2797 -0.1622 -0.2542
   47A        P  976   7.039   6.395   2.863  0.4723 -0.0822  0.6905
   47A      O1P  977   7.083   6.492   2.757  0.6764  0.4259  0.2408
   47A      O2P  978   7.003   6.453   3.001  0.2866  0.1484 -0.1214
   47A      O5'  979   6.919   6.310   2.807 -0.2357  0.7064  0.1936
   47A      C5'  980   6.907   6.270   2.676 -0.4228  0.3530 -0.8462
   47A     H5'1  981   6.999   6.228   2.635 -1.3166 -1.7498 -0.8418
   47A     H5'2  982   6.890   6.360   2.617  0.1277  1.6118  0.8680
   47A      C4'  983   6.807   6.155   2.656  0.3758 -0.3281  0.0124
   47A      H4'  984   6.813   6.112   2.555 -3.1940 -0.9016 -0.0869
   47A      O4'  985   6.802   6.053   2.756  0.0626  0.7781 -0.5768
   47A      C1'  986   6.662   6.028   2.780  0.9586 -0.4237 -0.2381
   47A      H1'  987   6.647   5.921   2.764  0.4221 -0.1514 -1.7660
   47A       N9  988   6.632   6.059   2.924  0.0034 -0.0434  0.4305
   47A       C8  989   6.703   6.124   3.015 -0.0581 -0.6655  0.2523
   47A       H8  990   6.786   6.184   2.979 -1.3420 -0.0516 -1.8872
   47A       N7  991   6.650   6.124   3.133 -0.3793  0.0983 -0.9624
   47A       C5  992   6.544   6.035   3.124  0.1207  0.2861 -0.5037
   47A       C6  993   6.454   5.978   3.210  0.6421 -1.1264  0.4275
   47A       N6  994   6.461   6.003   3.337 -0.6029 -0.1119  0.2141
   47A      H61  995   6.539   6.051   3.379  0.2144 -0.1347 -1.2022
   47A      H62  996   6.398   5.957   3.401  1.4779  0.0142  2.4906
   47A       N1  997   6.361   5.890   3.167  0.3703  0.6874  0.3476
   47A       C2  998   6.364   5.857   3.042 -0.7565 -0.1716 -0.1408
   47A       H2  999   6.296   5.782   3.003  0.4098 -1.5463  0.3787
   47A       N3 1000   6.447   5.895   2.951  0.0944 -0.1546 -0.3677
   47A       C4 1001   6.541   5.988   2.997  0.5120  0.4217 -0.3796
   47A      C3' 1002   6.672   6.230   2.651  0.1111  0.3085  0.2053
   47A      H3' 1003   6.670   6.300   2.734 -2.0826 -1.1487  1.4944
   47A      C2' 1004   6.577   6.113   2.689  0.0811 -0.2885 -0.5236
   47A     H2'1 1005   6.493   6.153   2.745  1.9076  1.2956  1.2300
   47A      O2' 1006   6.538   6.030   2.588 -0.0278 -0.1525  0.3633
   47A     HO'2 1007   6.483   6.081   2.528  1.0925  0.3739 -0.2608
   47A      O3' 1008   6.642   6.287   2.524  0.1291 -0.2235 -0.0711
   48U        P 1009   6.554   6.421   2.518  0.1870  0.0378 -0.1056
   48U      O1P 1010   6.543   6.457   2.378  0.7198 -0.1549  0.3278
   48U      O2P 1011   6.604   6.522   2.616  0.5379 -0.0946  0.5199
   48U      O5' 1012   6.410   6.370   2.570  0.1100  0.0385 -0.3923
   48U      C5' 1013   6.319   6.306   2.490  0.0034  0.4908  0.4354
   48U     H5'1 1014   6.368   6.227   2.433 -0.2320 -0.1478  1.1067
   48U     H5'2 1015   6.276   6.381   2.423  0.2972  1.7616  1.6390
   48U      C4' 1016   6.205   6.251   2.581  0.2907  0.3527 -0.1029
   48U      H4' 1017   6.140   6.206   2.506 -0.8199  2.3145 -0.3818
   48U      O4' 1018   6.239   6.156   2.679  0.1042  0.1858 -0.0157
   48U      C1' 1019   6.159   6.178   2.793 -0.0999  0.0701  0.0181
   48U      H1' 1020   6.104   6.087   2.817 -0.3145  0.4395  0.9847
   48U       N1 1021   6.233   6.219   2.914  0.0196 -0.2633 -0.0510
   48U       C6 1022   6.352   6.285   2.921 -0.4118 -0.3521 -0.5644
   48U       H6 1023   6.405   6.317   2.833 -0.2266  0.1805 -0.2663
   48U       C5 1024   6.403   6.332   3.041 -0.3969  0.2498 -0.7982
   48U       H5 1025   6.502   6.375   3.033 -0.6171  0.9223  0.0101
   48U       C4 1026   6.336   6.300   3.162 -0.7414  0.2399  0.4334
   48U       O4 1027   6.360   6.345   3.274 -0.4040 -0.0700  0.3133
   48U       N3 1028   6.236   6.212   3.151 -0.0737  0.3346  0.0502
   48U       H3 1029   6.185   6.210   3.238  2.5331 -0.8970  1.6647
   48U       C2 1030   6.172   6.180   3.036  0.5791 -0.6613  0.5454
   48U       O2 1031   6.063   6.122   3.046 -0.3226  0.4111 -0.0478
   48U      C3' 1032   6.131   6.362   2.652  0.8842 -0.0204  0.1827
   48U      H3' 1033   6.201   6.439   2.687  1.1232  0.1410 -0.6289
   48U      C2' 1034   6.059   6.280   2.764 -0.5556 -0.6293  0.0694
   48U     H2'1 1035   6.036   6.330   2.858 -0.9945 -0.0267 -0.3515
   48U      O2' 1036   5.951   6.207   2.712  0.0852 -0.4029 -0.6452
   48U     HO'2 1037   5.879   6.271   2.719 -0.6218 -1.1718 -0.6528
   48U      O3' 1038   6.030   6.425   2.563  0.2940  0.6229 -0.0833
   49C        P 1039   5.975   6.574   2.604 -0.2582  0.1468  0.0575
   49C      O1P 1040   5.896   6.617   2.490 -0.0249 -0.4747 -0.1194
   49C      O2P 1041   6.086   6.648   2.655  0.0255  0.6745  0.3098
   49C      O5' 1042   5.868   6.540   2.721 -0.4817  0.2461  0.1760
   49C      C5' 1043   5.744   6.474   2.693 -0.1199  0.3288  0.1397
   49C     H5'1 1044   5.769   6.397   2.620  1.6422  0.4442  0.5872
   49C     H5'2 1045   5.686   6.558   2.655 -0.6096  0.6431  1.5250
   49C      C4' 1046   5.680   6.416   2.820  0.5665 -0.0219 -0.2502
   49C      H4' 1047   5.598   6.349   2.797  0.3811  0.3009 -0.5497
   49C      O4' 1048   5.778   6.342   2.895 -0.0516  0.2451 -0.0349
   49C      C1' 1049   5.740   6.348   3.027 -0.1693  0.2813  0.3175
   49C      H1' 1050   5.705   6.251   3.061  1.9452 -0.6446 -0.0078
   49C       N1 1051   5.853   6.390   3.119 -0.3710  0.6439  0.5916
   49C       C6 1052   5.952   6.466   3.072 -0.3926 -0.2154  0.3115
   49C       H6 1053   5.954   6.502   2.970  0.3097  0.9189  0.7059
   49C       C5 1054   6.050   6.512   3.153  0.4906  0.1610  0.2220
   49C       H5 1055   6.110   6.593   3.114 -1.5108  1.3027 -0.6371
   49C       C4 1056   6.045   6.467   3.287 -1.0211  1.4277 -0.4124
   49C       N4 1057   6.133   6.504   3.378  0.3529  0.3702  0.2157
   49C      H41 1058   6.203   6.572   3.353  0.1668  0.4777 -0.0184
   49C      H42 1059   6.112   6.477   3.473 -1.9324  1.5321  0.1238
   49C       N3 1060   5.948   6.396   3.339 -0.1547  0.1108  0.2260
   49C       C2 1061   5.848   6.357   3.255  0.1844  0.4281 -0.6102
   49C       O2 1062   5.761   6.293   3.308 -0.7623 -0.2731  0.0020
   49C      C3' 1063   5.635   6.525   2.909  0.1912  0.4345 -0.2261
   49C      H3' 1064   5.713   6.601   2.919 -1.6259  2.3410  0.3037
   49C      C2' 1065   5.631   6.451   3.042  0.0044  0.5379 -0.6567
   49C     H2'1 1066   5.643   6.525   3.121 -0.1391 -0.6538  0.5097
   49C      O2' 1067   5.506   6.380   3.056  0.0319 -0.2842  0.1846
   49C     HO'2 1068   5.445   6.454   3.058  1.9894  1.4634 -0.3809
   49C      O3' 1069   5.506   6.578   2.877 -0.6296 -0.3001 -0.3701
   50U        P 1070   5.450   6.715   2.940 -0.3797 -0.1221  0.4448
   50U      O1P 1071   5.333   6.763   2.863 -0.3064  0.1192  0.5737
   50U      O2P 1072   5.560   6.804   2.970  0.5041  0.3054  0.2953
   50U      O5' 1073   5.400   6.661   3.078 -0.6301  0.4989 -0.7076
   50U      C5' 1074   5.271   6.606   3.088 -0.0527  0.6435 -0.1601
   50U     H5'1 1075   5.278   6.517   3.026  1.8519 -0.4770  1.5498
   50U     H5'2 1076   5.197   6.672   3.044 -0.2919  1.3271  1.2101
   50U      C4' 1077   5.237   6.577   3.233  0.0210  0.1874  0.2097
   50U      H4' 1078   5.144   6.519   3.234 -1.2999  2.1853 -0.6162
   50U      O4' 1079   5.350   6.507   3.294  0.1234  0.5181  0.0178
   50U      C1' 1080   5.369   6.554   3.430 -0.4201  0.5573 -0.3644
   50U      H1' 1081   5.361   6.469   3.498 -1.9375  0.9373 -0.0307
   50U       N1 1082   5.501   6.620   3.453 -0.2915 -0.4806 -0.0582
   50U       C6 1083   5.579   6.659   3.346  0.0992  0.7624  0.2885
   50U       H6 1084   5.526   6.663   3.252 -2.7582 -0.7993  1.6968
   50U       C5 1085   5.702   6.704   3.365  0.1123 -0.1299  0.0765
   50U       H5 1086   5.760   6.747   3.285 -0.9094  0.5519 -0.3150
   50U       C4 1087   5.765   6.690   3.496 -0.5614  0.5804  0.6770
   50U       O4 1088   5.889   6.692   3.519 -0.0430  0.4730 -0.3893
   50U       N3 1089   5.679   6.660   3.600  1.0331  0.1656  0.4480
   50U       H3 1090   5.714   6.658   3.694  1.0627  1.3550  0.4863
   50U       C2 1091   5.544   6.637   3.584  0.3111  0.0216  0.1285
   50U       O2 1092   5.470   6.643   3.681 -0.3243 -0.5494  0.1299
   50U      C3' 1093   5.227   6.707   3.314 -0.5780 -0.8337  0.4439
   50U      H3' 1094   5.312   6.770   3.287 -0.9427 -0.4950  0.0625
   50U      C2' 1095   5.247   6.645   3.455  0.6051  0.2108 -0.5211
   50U     H2'1 1096   5.269   6.718   3.532 -1.2052 -0.4135  0.6485
   50U      O2' 1097   5.137   6.552   3.493 -0.0181 -0.6829  0.4436
   50U     HO'2 1098   5.051   6.593   3.476 -1.4800 -2.9603  1.7767
   50U      O3' 1099   5.113   6.788   3.314 -0.1996  0.3905 -0.1506
   51A        P 1100   5.104   6.948   3.331 -0.0344 -0.1221  0.0628
   51A      O1P 1101   4.963   6.986   3.310 -0.2974  0.3112 -0.1304
   51A      O2P 1102   5.207   7.005   3.241 -0.1855 -0.5852 -0.2236
   51A      O5' 1103   5.135   6.971   3.491  0.0993  0.1845 -0.3506
   51A      C5' 1104   5.065   6.914   3.595 -0.0043  0.3364 -0.7437
   51A     H5'1 1105   5.055   6.806   3.586 -0.3342  0.0087  2.3321
   51A     H5'2 1106   4.962   6.948   3.590  0.3628  1.5499 -0.4722
   51A      C4' 1107   5.134   6.943   3.725 -0.4000  0.5221 -0.3426
   51A      H4' 1108   5.065   6.915   3.805  0.3729  3.4979  1.4981
   51A      O4' 1109   5.257   6.869   3.733 -0.0251 -0.0279  0.7852
   51A      C1' 1110   5.340   6.945   3.825  1.2020  0.7080  0.0798
   51A      H1' 1111   5.367   6.889   3.914  2.0107 -0.6532 -0.9902
   51A       N9 1112   5.471   6.969   3.753 -0.7780 -0.1963  0.0825
   51A       C8 1113   5.499   6.972   3.621 -0.5896  0.0284  0.4348
   51A       H8 1114   5.424   6.953   3.546  0.0597  2.3369 -0.8766
   51A       N7 1115   5.628   6.995   3.589  0.0728  0.4277  0.0565
   51A       C5 1116   5.674   7.036   3.715  0.3380 -0.7317 -0.4299
   51A       C6 1117   5.805   7.081   3.765  1.1215 -0.4780 -0.0201
   51A       N6 1118   5.908   7.094   3.694 -0.4023 -0.7392 -0.1245
   51A      H61 1119   5.902   7.075   3.594 -0.7413  3.7268 -1.1515
   51A      H62 1120   6.000   7.105   3.734  0.4381 -1.6165 -1.7216
   51A       N1 1121   5.817   7.125   3.890  0.5500  0.0677 -0.5622
   51A       C2 1122   5.712   7.101   3.965 -0.2618  0.5582 -0.4573
   51A       H2 1123   5.724   7.130   4.069 -1.2943 -1.3180  0.2233
   51A       N3 1124   5.593   7.050   3.942  0.1007 -0.2305 -0.3248
   51A       C4 1125   5.581   7.018   3.814  0.0201 -0.4587 -0.9051
   51A      C3' 1126   5.172   7.082   3.737 -0.3187  0.4063 -0.4260
   51A      H3' 1127   5.226   7.111   3.647  1.2209 -1.0551 -0.0197
   51A      C2' 1128   5.271   7.080   3.858 -0.1782 -0.0976 -0.0915
   51A     H2'1 1129   5.337   7.166   3.867 -1.7823  1.1566  0.0692
   51A      O2' 1130   5.198   7.054   3.978  0.8132  0.7493 -0.0450
   51A     HO'2 1131   5.117   7.106   3.974 -0.6950 -1.4868 -0.8418
   51A      O3' 1132   5.062   7.161   3.767  0.6614  0.0924 -0.1499
   52U        P 1133   5.069   7.321   3.738 -0.3433  0.0097 -0.0607
   52U      O1P 1134   4.931   7.374   3.766 -0.0817 -0.1981 -0.5065
   52U      O2P 1135   5.122   7.336   3.598 -0.5852 -0.2712 -0.2212
   52U      O5' 1136   5.162   7.376   3.851  0.4016 -0.1343 -0.7420
   52U      C5' 1137   5.109   7.448   3.968 -0.4476 -0.1850  0.5379
   52U     H5'1 1138   5.060   7.370   4.025  0.8151 -0.3086  1.4994
   52U     H5'2 1139   5.041   7.529   3.940  0.0200 -0.2991 -1.0301
   52U      C4' 1140   5.227   7.508   4.041 -0.2877 -0.8370 -0.2516
   52U      H4' 1141   5.199   7.524   4.145  1.2423 -0.5356  0.1386
   52U      O4' 1142   5.335   7.419   4.051  0.3469 -0.4185 -0.2092
   52U      C1' 1143   5.456   7.494   4.069 -1.0903 -0.0352  0.0574
   52U      H1' 1144   5.506   7.462   4.160 -1.0116 -0.0013  0.0266
   52U       N1 1145   5.549   7.463   3.952 -0.0104  0.0043 -0.2630
   52U       C6 1146   5.494   7.425   3.830 -0.6482 -0.4990  0.2336
   52U       H6 1147   5.388   7.421   3.808 -1.0404 -1.8182  2.1489
   52U       C5 1148   5.580   7.389   3.727  0.0619 -0.5862 -0.2037
   52U       H5 1149   5.546   7.365   3.627 -1.1684 -0.1301  0.0942
   52U       C4 1150   5.723   7.389   3.741 -0.6880 -0.0265 -0.2459
   52U       O4 1151   5.803   7.366   3.660 -0.4675  0.0443  0.4908
   52U       N3 1152   5.764   7.419   3.874 -0.4606 -0.1527 -0.5171
   52U       H3 1153   5.860   7.435   3.904 -0.6814  0.3667 -0.0588
   52U       C2 1154   5.688   7.457   3.979 -0.0782  0.1937 -0.4634
   52U       O2 1155   5.737   7.477   4.086  0.0858 -0.0947 -0.1006
   52U      C3' 1156   5.293   7.642   3.985  0.5283 -0.2468  0.7235
   52U      H3' 1157   5.329   7.625   3.884  1.3196  2.6984  0.4328
   52U      C2' 1158   5.418   7.645   4.071 -0.4792 -0.3798 -0.1254
   52U     H2'1 1159   5.488   7.703   4.010 -0.3809 -2.5292 -2.2291
   52U      O2' 1160   5.391   7.686   4.205  0.4685 -0.3887  0.9025
   52U     HO'2 1161   5.333   7.762   4.195  2.7007  1.2616 -0.2551
   52U      O3' 1162   5.222   7.767   3.988  0.5424  0.1458  0.3064
   53U        P 1163   5.263   7.890   3.899 -0.4095 -0.2359 -0.1768
   53U      O1P 1164   5.167   7.999   3.923  0.0313  0.1179  0.2053
   53U      O2P 1165   5.284   7.832   3.763 -0.6155  0.0381  0.2734
   53U      O5' 1166   5.410   7.935   3.948  0.3336  0.4518 -0.1723
   53U      C5' 1167   5.434   8.015   4.061 -0.1255  1.2536  0.3955
   53U     H5'1 1168   5.388   7.976   4.152  0.5150 -0.2226  0.1234
   53U     H5'2 1169   5.400   8.117   4.046 -2.8677  0.1695 -1.4462
   53U      C4' 1170   5.588   8.015   4.082  1.3856 -0.6817  0.0194
   53U      H4' 1171   5.595   8.064   4.179 -0.0838  2.5888 -1.3516
   53U      O4' 1172   5.646   7.882   4.084  0.4173 -0.9809  0.4780
   53U      C1' 1173   5.784   7.899   4.033 -0.1976 -0.0645 -0.0738
   53U      H1' 1174   5.857   7.865   4.105 -1.7194  1.0143  2.0723
   53U       N1 1175   5.803   7.838   3.900  0.0999  0.2673  0.0083
   53U       C6 1176   5.698   7.813   3.811  0.2073  0.2826 -0.0503
   53U       H6 1177   5.600   7.841   3.847  0.9421 -0.4047  2.7578
   53U       C5 1178   5.719   7.749   3.692 -0.2487 -0.6054  0.2588
   53U       H5 1179   5.631   7.730   3.633 -0.8049  0.7816  0.5947
   53U       C4 1180   5.848   7.700   3.654  0.0849  0.0816 -0.2835
   53U       O4 1181   5.868   7.623   3.558 -0.0243  0.2892 -0.7775
   53U       N3 1182   5.944   7.731   3.741 -0.4695  0.3437  0.3564
   53U       H3 1183   6.036   7.718   3.702  0.4894  0.6164  2.3680
   53U       C2 1184   5.934   7.798   3.865  0.7632 -0.2134  0.1078
   53U       O2 1185   6.034   7.817   3.941  0.5585 -0.2384 -0.3379
   53U      C3' 1186   5.664   8.101   3.978 -0.0123  0.1392  0.0947
   53U      H3' 1187   5.636   8.062   3.880 -2.1279 -1.8813  1.3931
   53U      C2' 1188   5.804   8.041   4.011 -0.3442  0.1408  0.3650
   53U     H2'1 1189   5.877   8.060   3.933  1.2859  1.3250  2.0739
   53U      O2' 1190   5.856   8.093   4.134  0.5676 -0.1506  0.6579
   53U     HO'2 1191   5.816   8.179   4.153  0.9923  0.2278 -0.1132
   53U      O3' 1192   5.656   8.245   3.998  0.1343 -0.3299 -0.2717
   54C        P 1193   5.685   8.343   3.876 -0.2433 -0.0053 -0.1497
   54C      O1P 1194   5.663   8.484   3.921  0.3104  0.5586  0.0270
   54C      O2P 1195   5.608   8.295   3.760 -0.1613  0.4452  0.2663
   54C      O5' 1196   5.841   8.318   3.855 -0.5693 -0.1021 -0.0511
   54C      C5' 1197   5.930   8.378   3.952  0.6469  0.1813  0.0106
   54C     H5'1 1198   5.910   8.328   4.047  3.2699  1.0285  1.1129
   54C     H5'2 1199   5.914   8.484   3.969 -1.8672 -0.2787  0.9083
   54C      C4' 1200   6.071   8.350   3.913  1.0137  0.2185 -0.5016
   54C      H4' 1201   6.135   8.381   3.995  0.8132 -1.6076  0.3851
   54C      O4' 1202   6.086   8.210   3.904  0.0054 -0.2991 -0.2369
   54C      C1' 1203   6.177   8.182   3.803  0.2901 -0.2494  0.1703
   54C      H1' 1204   6.259   8.123   3.843 -0.5693 -0.7185  1.2951
   54C       N1 1205   6.129   8.113   3.682  0.2122 -0.2047  0.0877
   54C       C6 1206   5.999   8.068   3.669 -0.1391  0.5685 -0.0421
   54C       H6 1207   5.922   8.083   3.743  0.2059 -0.3904  0.5179
   54C       C5 1208   5.966   7.988   3.565 -0.0421 -0.5640 -0.4416
   54C       H5 1209   5.868   7.944   3.560  0.0320 -0.9576  1.1095
   54C       C4 1210   6.063   7.964   3.466 -0.2977  0.1781 -0.5744
   54C       N4 1211   6.026   7.907   3.354  0.0183 -0.6499 -0.4058
   54C      H41 1212   5.936   7.867   3.333  0.4277 -1.3234 -0.9341
   54C      H42 1213   6.091   7.896   3.277  0.7636  2.2400 -0.2969
   54C       N3 1214   6.183   8.000   3.478 -0.1258 -0.3195  0.6094
   54C       C2 1215   6.221   8.073   3.586  0.3852  0.0003  0.3496
   54C       O2 1216   6.342   8.087   3.597  0.5423 -0.6976  0.3212
   54C      C3' 1217   6.115   8.410   3.788  0.1462  0.4434  0.2257
   54C      H3' 1218   6.044   8.400   3.706  1.4446  0.1140 -0.8957
   54C      C2' 1219   6.238   8.320   3.763 -0.4082  0.4600 -0.6829
   54C     H2'1 1220   6.266   8.330   3.658  2.1165  1.6605  0.0215
   54C      O2' 1221   6.353   8.346   3.849 -0.2392  0.0121 -0.1704
   54C     HO'2 1222   6.425   8.292   3.815  0.5595  1.4042 -0.7876
   54C      O3' 1223   6.145   8.543   3.799 -0.4472 -0.4649  0.1783
   55C        P 1224   6.173   8.628   3.671  0.1976  0.2386  0.0270
   55C      O1P 1225   6.202   8.761   3.723  0.6176  0.5567 -0.1207
   55C      O2P 1226   6.054   8.610   3.584 -0.2791 -0.3780  0.9137
   55C      O5' 1227   6.291   8.570   3.582 -0.5035 -0.3305 -0.8670
   55C      C5' 1228   6.428   8.579   3.622  0.6994 -0.3919 -0.0270
   55C     H5'1 1229   6.443   8.516   3.709 -0.8359  0.3896  0.8397
   55C     H5'2 1230   6.439   8.685   3.642 -0.2178 -0.4743  0.9834
   55C      C4' 1231   6.518   8.530   3.510 -0.4025 -0.2345 -0.2709
   55C      H4' 1232   6.625   8.538   3.533 -0.3474 -1.2341 -0.1116
   55C      O4' 1233   6.492   8.393   3.473 -0.4031  0.6557 -0.4939
   55C      C1' 1234   6.505   8.374   3.337  0.0473  0.6437 -0.0941
   55C      H1' 1235   6.585   8.301   3.328 -0.6355  0.0286 -1.4217
   55C       N1 1236   6.382   8.314   3.274 -0.5174  0.2132 -0.2844
   55C       C6 1237   6.253   8.323   3.330  0.2478  0.1839 -0.7495
   55C       H6 1238   6.246   8.372   3.426  0.8443 -1.1169 -0.0080
   55C       C5 1239   6.148   8.278   3.260  0.1033 -0.3351 -0.0048
   55C       H5 1240   6.048   8.306   3.290  0.8461  0.3124  2.0609
   55C       C4 1241   6.176   8.216   3.132 -0.3230 -0.0921  0.0306
   55C       N4 1242   6.073   8.192   3.057 -0.0698 -0.0219  0.0209
   55C      H41 1243   5.985   8.197   3.106  0.8579 -0.0833  1.7414
   55C      H42 1244   6.096   8.166   2.962  3.4537 -0.4809  0.8740
   55C       N3 1245   6.292   8.207   3.080  0.1124  0.0094  0.3832
   55C       C2 1246   6.401   8.252   3.150 -0.0321 -0.0325  0.1841
   55C       O2 1247   6.514   8.246   3.093  1.0040 -0.2979  0.1374
   55C      C3' 1248   6.491   8.604   3.388 -0.6009  0.2585  0.8358
   55C      H3' 1249   6.386   8.613   3.362 -0.2296 -1.3128 -1.5848
   55C      C2' 1250   6.542   8.507   3.278 -0.0019  0.9370  0.8168
   55C     H2'1 1251   6.503   8.518   3.177  1.2484 -0.0049  0.1910
   55C      O2' 1252   6.682   8.489   3.273 -0.0142  0.5759 -0.5786
   55C     HO'2 1253   6.718   8.540   3.200  4.5124  0.8158  1.4604
   55C      O3' 1254   6.567   8.729   3.384 -0.0657 -0.3502  0.2115
   56G        P 1255   6.506   8.855   3.310  0.5544 -0.1980  0.1580
   56G      O1P 1256   6.570   8.974   3.363  0.1447  0.1334 -0.4904
   56G      O2P 1257   6.359   8.841   3.317 -0.2271 -0.5877  0.0554
   56G      O5' 1258   6.534   8.836   3.158  0.4079  0.0355 -0.2498
   56G      C5' 1259   6.668   8.840   3.114  0.1432  0.2426 -0.2237
   56G     H5'1 1260   6.728   8.795   3.193 -0.3439 -1.6007 -0.8561
   56G     H5'2 1261   6.701   8.943   3.101  0.0420  0.4564  1.0753
   56G      C4' 1262   6.701   8.770   2.981 -0.1371 -0.0007  0.4680
   56G      H4' 1263   6.809   8.773   2.970  0.1111 -1.1848  2.1302
   56G      O4' 1264   6.664   8.632   2.993 -0.8751 -0.5719 -0.5769
   56G      C1' 1265   6.625   8.588   2.864 -0.6220 -0.4194 -0.4285
   56G      H1' 1266   6.691   8.504   2.841 -1.1782 -0.5253 -1.7387
   56G       N9 1267   6.485   8.552   2.839  0.8438  0.2105  0.0180
   56G       C8 1268   6.383   8.550   2.933 -0.3050 -0.6074 -0.0460
   56G       H8 1269   6.394   8.616   3.018  0.3381  2.2967 -2.2248
   56G       N7 1270   6.276   8.486   2.897  0.1685  0.0639 -0.5438
   56G       C5 1271   6.312   8.425   2.779  0.4190 -0.0037 -0.0413
   56G       C6 1272   6.241   8.341   2.688 -1.0233 -0.3811  0.0096
   56G       O6 1273   6.126   8.302   2.697  0.1251  0.6497  0.6571
   56G       N1 1274   6.314   8.302   2.578  0.3096  0.1604  0.7696
   56G       H1 1275   6.272   8.228   2.524 -0.5487  1.6468 -0.6772
   56G       C2 1276   6.445   8.335   2.559  0.4390  0.4087 -0.2025
   56G       N2 1277   6.494   8.296   2.443 -0.5469  0.4169 -0.6983
   56G      H21 1278   6.432   8.256   2.374  0.9916 -0.8960 -1.4012
   56G      H22 1279   6.594   8.288   2.431 -0.6957 -1.4000 -1.0076
   56G       N3 1280   6.515   8.414   2.635  0.1109  0.3288 -0.3356
   56G       C4 1281   6.443   8.458   2.747 -0.0006 -0.0293  0.2111
   56G      C3' 1282   6.637   8.828   2.855  0.8437 -0.0892 -0.2432
   56G      H3' 1283   6.531   8.845   2.871  1.0815  0.5005  0.8103
   56G      C2' 1284   6.664   8.705   2.767 -0.3014 -0.0958  0.0416
   56G     H2'1 1285   6.605   8.721   2.677  0.8338 -0.2041 -0.7472
   56G      O2' 1286   6.803   8.678   2.743  0.4013  0.2520 -0.0734
   56G     HO'2 1287   6.797   8.598   2.690  1.0547  0.3813 -0.3554
   56G      O3' 1288   6.709   8.938   2.799  0.2980  0.6490 -0.1078
   57U        P 1289   6.636   9.032   2.686 -0.6054 -0.2190 -0.1757
   57U      O1P 1290   6.732   9.130   2.650 -0.8014 -0.2119  0.1777
   57U      O2P 1291   6.505   9.075   2.734  0.0205  0.6048 -0.6380
   57U      O5' 1292   6.612   8.937   2.563  0.5398  0.5515 -0.5531
   57U      C5' 1293   6.721   8.883   2.484  0.2347 -0.4418  0.1061
   57U     H5'1 1294   6.800   8.838   2.544  0.0805 -0.1004  0.5754
   57U     H5'2 1295   6.770   8.972   2.443  0.2457  0.0964  1.2339
   57U      C4' 1296   6.683   8.784   2.376 -0.1778  0.3762  0.2319
   57U      H4' 1297   6.775   8.757   2.323  0.4728  1.0127  1.0072
   57U      O4' 1298   6.622   8.666   2.418 -0.1727  0.1576  0.0036
   57U      C1' 1299   6.525   8.618   2.325  0.4384 -0.0884  0.2972
   57U      H1' 1300   6.552   8.519   2.288  2.1305  0.5511 -0.2478
   57U       N1 1301   6.389   8.609   2.379 -0.2994 -0.1288  0.6582
   57U       C6 1302   6.344   8.688   2.483  0.2466  0.2282  0.3533
   57U       H6 1303   6.416   8.765   2.511 -1.0024  1.9100 -0.8526
   57U       C5 1304   6.222   8.668   2.535 -0.4991 -0.0227  0.4417
   57U       H5 1305   6.189   8.720   2.624 -0.6418 -1.8674  1.5272
   57U       C4 1306   6.133   8.572   2.473  0.2672  0.1673  0.3747
   57U       O4 1307   6.020   8.543   2.518  0.5520  0.7131  0.1581
   57U       N3 1308   6.182   8.504   2.362  0.7160  0.1709 -0.7222
   57U       H3 1309   6.122   8.433   2.322  0.5112 -0.0356 -0.0588
   57U       C2 1310   6.302   8.526   2.307  0.2301  0.1969  0.5480
   57U       O2 1311   6.325   8.468   2.195  0.7559 -0.6574  0.0828
   57U      C3' 1312   6.588   8.841   2.274 -0.1562 -0.4566 -0.2596
   57U      H3' 1313   6.513   8.894   2.332  0.0528 -0.8196  0.3478
   57U      C2' 1314   6.537   8.718   2.209 -0.4676  0.9042  0.2292
   57U     H2'1 1315   6.441   8.743   2.165 -0.1903  1.3155 -0.1489
   57U      O2' 1316   6.624   8.679   2.100 -0.1400 -0.2913 -0.2816
   57U     HO'2 1317   6.678   8.755   2.079  0.3504 -0.6350 -0.2781
   57U      O3' 1318   6.655   8.931   2.188 -0.3222  0.0299 -0.1476
   58A        P 1319   6.580   9.058   2.122  0.0304 -0.2191 -0.4316
   58A      O1P 1320   6.685   9.146   2.067 -0.0819  0.1765  0.2912
   58A      O2P 1321   6.500   9.118   2.231 -0.0548  0.2412 -0.3088
   58A      O5' 1322   6.488   8.997   2.011  0.0324 -0.1592  0.9273
   58A      C5' 1323   6.535   8.953   1.891 -0.1760 -0.7618  0.1521
   58A     H5'1 1324   6.618   8.884   1.906 -1.4346 -2.1513  1.0392
   58A     H5'2 1325   6.562   9.045   1.838  1.3946 -0.8173  0.8027
   58A      C4' 1326   6.426   8.884   1.815 -0.2957 -0.2968  1.1007
   58A      H4' 1327   6.480   8.844   1.729 -0.9349  1.3184 -0.1151
   58A      O4' 1328   6.383   8.787   1.902  0.1187 -0.1179  0.3409
   58A      C1' 1329   6.245   8.748   1.871 -0.1140 -0.3750  0.0806
   58A      H1' 1330   6.240   8.651   1.821  0.5863 -0.4519  0.1386
   58A       N9 1331   6.158   8.740   1.985 -0.6339 -0.3781 -0.0811
   58A       C8 1332   6.167   8.809   2.106 -0.5800  0.3703  0.1824
   58A       H8 1333   6.247   8.878   2.129  0.5491 -0.2199 -1.7517
   58A       N7 1334   6.073   8.779   2.191  0.0913  0.5546 -0.1326
   58A       C5 1335   5.989   8.692   2.124 -0.5214  0.3241  0.2864
   58A       C6 1336   5.867   8.626   2.144 -0.1223 -0.5595 -0.6384
   58A       N6 1337   5.795   8.640   2.256  0.8872  0.5546 -0.2935
   58A      H61 1338   5.838   8.685   2.336  0.4131  0.7382 -0.1396
   58A      H62 1339   5.703   8.598   2.260  0.8907  0.5666 -0.0273
   58A       N1 1340   5.802   8.558   2.052 -0.0291 -0.6247 -0.2704
   58A       C2 1341   5.867   8.546   1.941  0.1477  0.7138  0.5537
   58A       H2 1342   5.812   8.496   1.863 -1.0094 -0.2100  1.9145
   58A       N3 1343   5.983   8.596   1.901 -0.4969 -0.1192 -0.2694
   58A       C4 1344   6.038   8.671   1.998  0.2800 -0.1096 -0.5432
   58A      C3' 1345   6.309   8.974   1.765  0.3932  0.5026  0.6477
   58A      H3' 1346   6.291   9.050   1.842  1.5028  0.8124  0.6225
   58A      C2' 1347   6.208   8.852   1.764  0.1971  0.1209 -0.1422
   58A     H2'1 1348   6.106   8.892   1.765  0.8974  1.9885  0.5403
   58A      O2' 1349   6.212   8.785   1.634  0.5087  0.0024 -0.2658
   58A     HO'2 1350   6.189   8.844   1.562  1.6197 -0.6324 -1.1757
   58A      O3' 1351   6.304   9.042   1.639 -0.1806 -0.0147  0.7045
   59C        P 1352   6.175   9.126   1.602 -0.0862  0.4756  0.2293
   59C      O1P 1353   6.219   9.233   1.509  0.0758 -0.0739  0.0097
   59C      O2P 1354   6.104   9.159   1.730 -1.1343 -0.2802  0.4227
   59C      O5' 1355   6.088   9.015   1.524 -0.3952  0.1898  0.0010
   59C      C5' 1356   5.949   9.041   1.502 -0.4692 -0.6105  0.4703
   59C     H5'1 1357   5.934   9.088   1.405 -2.2513 -1.8201  0.0973
   59C     H5'2 1358   5.898   9.091   1.584 -1.5929  2.0939 -1.7404
   59C      C4' 1359   5.876   8.908   1.476 -0.9711  0.0173 -0.0865
   59C      H4' 1360   5.905   8.869   1.378 -1.6593 -1.2590  0.1960
   59C      O4' 1361   5.904   8.817   1.586 -0.3575  0.2077 -0.0732
   59C      C1' 1362   5.779   8.766   1.626 -0.8762  0.2620  0.5812
   59C      H1' 1363   5.798   8.659   1.623 -0.6810  0.3177 -0.9356
   59C       N1 1364   5.730   8.797   1.764 -0.2223  0.6857 -0.1346
   59C       C6 1365   5.796   8.896   1.834 -0.0709  0.1365  0.2534
   59C       H6 1366   5.880   8.948   1.791  0.8842 -0.0275  1.8638
   59C       C5 1367   5.754   8.927   1.956 -0.7312 -0.0843 -0.1720
   59C       H5 1368   5.795   9.013   2.008 -1.0685  0.0128 -0.0687
   59C       C4 1369   5.628   8.865   1.998 -0.3122 -0.2504 -0.0696
   59C       N4 1370   5.580   8.899   2.115 -0.1731 -0.3673 -0.1420
   59C      H41 1371   5.633   8.959   2.177 -0.7716 -0.8466  0.8634
   59C      H42 1372   5.495   8.855   2.147 -0.5858  0.6565  0.1965
   59C       N3 1373   5.561   8.775   1.936 -0.6180 -0.3407  0.5007
   59C       C2 1374   5.620   8.727   1.822 -0.0096  0.0364 -0.1487
   59C       O2 1375   5.566   8.627   1.775  0.3758 -0.1741  0.6352
   59C      C3' 1376   5.729   8.931   1.464  0.7861  0.0453 -0.0278
   59C      H3' 1377   5.695   9.013   1.528  2.3381  2.1012 -1.6725
   59C      C2' 1378   5.672   8.806   1.522  0.0518 -0.4251 -0.3267
   59C     H2'1 1379   5.580   8.838   1.570  1.3679 -0.2106  2.2200
   59C      O2' 1380   5.646   8.710   1.427 -0.7131  0.2947  0.1070
   59C     HO'2 1381   5.713   8.712   1.359 -0.7094 -0.5502  0.0794
   59C      O3' 1382   5.695   8.947   1.329  0.4336  0.2873  0.4415
   60U        P 1383   5.583   9.050   1.291  0.0953 -0.3157 -0.3863
   60U      O1P 1384   5.548   9.031   1.153  0.0235 -0.2239  0.8424
   60U      O2P 1385   5.633   9.183   1.328  0.4567 -0.4864  0.1760
   60U      O5' 1386   5.458   9.007   1.389  0.2119  0.4939  0.0650
   60U      C5' 1387   5.375   8.895   1.352 -0.0782 -0.0600  0.0156
   60U     H5'1 1388   5.424   8.799   1.340  0.0848 -0.0965  0.9185
   60U     H5'2 1389   5.309   8.915   1.268  0.3797  2.0457  0.1042
   60U      C4' 1390   5.276   8.874   1.456  0.3809  0.2418 -0.5228
   60U      H4' 1391   5.205   8.796   1.430  1.0234 -0.5944  0.1808
   60U      O4' 1392   5.316   8.830   1.587  0.1474  0.3574  0.2506
   60U      C1' 1393   5.236   8.887   1.685  0.2298 -1.0527  0.0592
   60U      H1' 1394   5.191   8.807   1.744 -0.9055  1.9927  3.7798
   60U       N1 1395   5.312   8.970   1.780  0.2084 -0.1056  0.1606
   60U       C6 1396   5.416   9.046   1.738  0.2122  0.0253 -0.3155
   60U       H6 1397   5.443   9.032   1.634  2.0464  0.7742  0.0052
   60U       C5 1398   5.480   9.132   1.825  0.4365  0.4065 -0.2793
   60U       H5 1399   5.565   9.191   1.792  1.1469 -0.3240  0.2101
   60U       C4 1400   5.436   9.145   1.966 -0.4680  0.6506  0.1355
   60U       O4 1401   5.486   9.216   2.054  0.5070 -0.0329 -0.5193
   60U       N3 1402   5.325   9.070   1.993  0.2675 -0.2489 -0.6245
   60U       H3 1403   5.271   9.083   2.077 -0.8684  0.4312 -1.4266
   60U       C2 1404   5.253   8.997   1.902 -0.2649 -0.1011  0.2080
   60U       O2 1405   5.139   8.950   1.925 -0.6392  0.4290  0.7357
   60U      C3' 1406   5.191   9.000   1.487  0.1380  0.7812  0.1446
   60U      H3' 1407   5.253   9.085   1.515 -0.0669  0.6574  0.9959
   60U      C2' 1408   5.118   8.960   1.616 -0.1571  0.4367  0.0650
   60U     H2'1 1409   5.085   9.042   1.679 -0.1178 -1.4222  2.6977
   60U      O2' 1410   5.013   8.872   1.595  0.3057 -0.5121  0.1572
   60U     HO'2 1411   4.999   8.870   1.500  0.5729  1.7350  0.0064
   60U      O3' 1412   5.102   9.019   1.375 -0.3391 -0.3724 -0.5869
   61U        P 1413   5.016   9.148   1.349  0.6857  0.6464 -0.0984
   61U      O1P 1414   4.894   9.114   1.269 -0.6133 -0.1318 -0.5870
   61U      O2P 1415   5.104   9.253   1.302  0.2947  0.2356  0.1088
   61U      O5' 1416   4.962   9.196   1.493  0.0732  0.3122 -0.2042
   61U      C5' 1417   4.842   9.140   1.548 -0.4568 -0.2207 -0.3630
   61U     H5'1 1418   4.848   9.032   1.562 -2.3532 -0.6811 -2.4297
   61U     H5'2 1419   4.753   9.167   1.490 -0.1706  1.0657 -0.2408
   61U      C4' 1420   4.821   9.199   1.685 -0.1407 -0.0386 -0.4431
   61U      H4' 1421   4.732   9.150   1.725  0.6912 -0.8484  0.4605
   61U      O4' 1422   4.925   9.172   1.780  0.4364 -0.1122 -0.1078
   61U      C1' 1423   4.947   9.289   1.858  0.2689  0.6082 -0.0090
   61U      H1' 1424   4.929   9.257   1.961  1.7538 -1.8484 -0.4424
   61U       N1 1425   5.090   9.324   1.853  0.0280 -0.5956 -0.4484
   61U       C6 1426   5.163   9.328   1.736  0.3601 -0.1893  0.7032
   61U       H6 1427   5.126   9.285   1.644  0.9010  0.1340  0.3233
   61U       C5 1428   5.285   9.384   1.726  0.0192 -0.0557 -0.2682
   61U       H5 1429   5.335   9.394   1.631  2.6631  0.1926  1.0580
   61U       C4 1430   5.350   9.443   1.840  0.5022 -0.4083 -0.6707
   61U       O4 1431   5.443   9.518   1.843  0.2720 -0.4095  0.3708
   61U       N3 1432   5.278   9.426   1.955  0.7262  0.2760 -0.3339
   61U       H3 1433   5.329   9.448   2.039  1.2316 -2.5296  0.1674
   61U       C2 1434   5.148   9.379   1.970  0.6564  1.0204  0.4662
   61U       O2 1435   5.089   9.376   2.078 -0.2733 -0.3844  0.5286
   61U      C3' 1436   4.796   9.349   1.673  0.9462  0.7049 -0.2345
   61U      H3' 1437   4.850   9.402   1.594  3.0549  0.1459  0.7650
   61U      C2' 1438   4.855   9.402   1.804  0.2825 -0.3520 -0.1745
   61U     H2'1 1439   4.917   9.490   1.786 -0.8096  1.2620  3.0796
   61U      O2' 1440   4.762   9.449   1.899 -0.0982 -0.1027 -0.2558
   61U     HO'2 1441   4.680   9.420   1.859  0.3308 -1.0364 -0.4920
   61U      O3' 1442   4.659   9.383   1.660  0.2639  0.0124 -0.1908
   61U      H3T 1443   4.647   9.439   1.583  0.0624  1.3604  0.7781
   62G      O5' 1444   4.676   8.431   2.316  0.1654 -0.3927 -0.0494
   62G      H5T 1445   4.662   8.525   2.330 -0.9994 -0.4973 -0.4450
   62G      C5' 1446   4.588   8.412   2.210  0.4720  0.1364 -0.0326
   62G     H5'1 1447   4.506   8.484   2.217  1.8196  1.7796 -0.6371
   62G     H5'2 1448   4.552   8.311   2.228  0.2294  0.4559  1.4297
   62G      C4' 1449   4.644   8.417   2.067 -0.6618  0.0899 -0.4776
   62G      H4' 1450   4.559   8.393   2.002 -2.5991  0.3445  1.8193
   62G      O4' 1451   4.688   8.550   2.060  0.0898 -0.1177 -0.2432
   62G      C1' 1452   4.799   8.562   1.974  0.1111  0.0381 -0.2961
   62G      H1' 1453   4.777   8.630   1.892 -2.0625 -2.6158 -2.0647
   62G       N9 1454   4.913   8.616   2.053  0.5843 -0.1376  0.5314
   62G       C8 1455   4.904   8.674   2.179  0.1060  0.2102 -0.4814
   62G       H8 1456   4.814   8.676   2.237  0.0978  0.0073 -0.4842
   62G       N7 1457   5.020   8.711   2.224  0.0953  1.1506  0.3354
   62G       C5 1458   5.110   8.697   2.112 -0.1200 -0.1852  0.0877
   62G       C6 1459   5.249   8.724   2.100  0.0586  0.3115 -0.3695
   62G       O6 1460   5.317   8.790   2.179 -0.2905  0.2475  0.5772
   62G       N1 1461   5.304   8.678   1.980  0.1134  0.0700 -0.3450
   62G       H1 1462   5.396   8.709   1.954 -0.3700  1.7127 -0.2003
   62G       C2 1463   5.228   8.614   1.881  0.4030  0.0693 -0.4804
   62G       N2 1464   5.297   8.598   1.775  0.6507  0.1395 -0.2132
   62G      H21 1465   5.398   8.609   1.780  0.8526  0.2502 -3.1693
   62G      H22 1466   5.253   8.553   1.696 -0.8541 -1.2953  1.3433
   62G       N3 1467   5.100   8.584   1.892 -0.0939 -0.6229 -0.1289
   62G       C4 1468   5.046   8.626   2.007  0.4293 -0.2922  0.2034
   62G      C3' 1469   4.782   8.338   2.040  0.7231 -0.2082  0.2875
   62G      H3' 1470   4.863   8.351   2.112 -1.0744  0.3210  2.3365
   62G      C2' 1471   4.834   8.421   1.922  0.1272  0.4488 -0.3475
   62G     H2'1 1472   4.941   8.398   1.921 -0.4517 -2.5950 -1.3537
   62G      O2' 1473   4.784   8.393   1.793 -0.3949  0.4045  0.0596
   62G     HO'2 1474   4.785   8.466   1.730 -1.3936  0.0529 -0.3851
   62G      O3' 1475   4.746   8.205   2.021 -0.0198 -0.3985  0.3446
   63U        P 1476   4.835   8.088   2.083 -0.3247  0.1649 -0.3154
   63U      O1P 1477   4.782   7.959   2.037  0.1215  0.0485  0.1974
   63U      O2P 1478   4.850   8.108   2.227 -0.4306 -0.1496  0.1053
   63U      O5' 1479   4.974   8.108   2.014  0.2740  0.0197 -0.1214
   63U      C5' 1480   4.983   8.096   1.874  0.2381  0.6325  0.7109
   63U     H5'1 1481   4.904   8.160   1.837 -0.7396 -0.7306  0.3436
   63U     H5'2 1482   4.964   7.994   1.840 -0.5887  1.1245 -0.3324
   63U      C4' 1483   5.117   8.143   1.819  0.0741 -0.0913 -0.8338
   63U      H4' 1484   5.115   8.128   1.711 -2.0714 -0.2048 -0.8197
   63U      O4' 1485   5.159   8.271   1.843  0.3001  0.0546  0.1976
   63U      C1' 1486   5.298   8.276   1.831 -0.4380 -0.2416  0.5726
   63U      H1' 1487   5.327   8.331   1.741  0.1876 -0.5220  0.5981
   63U       N1 1488   5.357   8.343   1.947  0.2657 -1.2203 -0.3210
   63U       C6 1489   5.283   8.351   2.067 -0.1468  0.6006  0.1178
   63U       H6 1490   5.186   8.304   2.068 -0.0753  0.4363 -0.3362
   63U       C5 1491   5.342   8.404   2.178  0.8065  0.2308 -0.5024
   63U       H5 1492   5.282   8.406   2.267  1.6767 -0.9372  0.1368
   63U       C4 1493   5.480   8.444   2.183 -0.4270  0.6623 -0.0567
   63U       O4 1494   5.534   8.498   2.282 -0.0523  0.7659  0.1165
   63U       N3 1495   5.548   8.433   2.063  0.1088  0.3635  0.5089
   63U       H3 1496   5.635   8.483   2.065 -0.4066  1.4475 -1.3823
   63U       C2 1497   5.492   8.380   1.944  0.2989  0.1130 -0.3794
   63U       O2 1498   5.560   8.362   1.847 -0.2437 -0.3033  0.2570
   63U      C3' 1499   5.225   8.056   1.885  0.2271  0.2270 -0.4928
   63U      H3' 1500   5.235   8.063   1.993  1.5108 -0.3636 -0.5603
   63U      C2' 1501   5.338   8.129   1.820 -0.1626 -0.5194 -0.5891
   63U     H2'1 1502   5.425   8.107   1.881 -0.6311 -0.3327  0.1533
   63U      O2' 1503   5.371   8.098   1.687 -0.3710  0.1403  0.1321
   63U     HO'2 1504   5.375   8.002   1.678  0.9443  0.2828 -1.1596
   63U      O3' 1505   5.233   7.919   1.837 -0.1447  0.0564  0.2526
   64A        P 1506   5.298   7.795   1.928  0.1125 -0.3573  0.1336
   64A      O1P 1507   5.265   7.670   1.856  0.3398  0.3632 -0.3130
   64A      O2P 1508   5.259   7.806   2.066 -0.1472 -0.0844 -0.8067
   64A      O5' 1509   5.462   7.828   1.917 -0.0287  0.0426 -0.2670
   64A      C5' 1510   5.530   7.817   1.794 -0.2869 -0.3367 -0.7826
   64A     H5'1 1511   5.470   7.845   1.707  0.4255  0.9241 -0.8880
   64A     H5'2 1512   5.555   7.713   1.772 -1.6799 -0.6801 -0.8762
   64A      C4' 1513   5.663   7.888   1.775  0.3691 -0.8093 -0.6508
   64A      H4' 1514   5.693   7.867   1.673  2.7838  3.1818 -0.9471
   64A      O4' 1515   5.667   8.029   1.786  0.0901 -0.3826 -0.4178
   64A      C1' 1516   5.781   8.068   1.857  0.2927 -0.6423 -0.2735
   64A      H1' 1517   5.835   8.151   1.812  0.0164 -0.3535 -0.0710
   64A       N9 1518   5.754   8.097   2.003  0.0518 -0.0290  0.1858
   64A       C8 1519   5.661   8.057   2.098  0.2679  0.1980 -0.9484
   64A       H8 1520   5.586   7.984   2.069  1.0432 -0.5423 -1.1384
   64A       N7 1521   5.679   8.114   2.215  0.8569  0.6044  0.0290
   64A       C5 1522   5.791   8.195   2.195 -0.5649 -0.4205 -0.3128
   64A       C6 1523   5.864   8.291   2.280 -0.0937  0.0276  0.3743
   64A       N6 1524   5.836   8.316   2.405 -0.2219  0.7565  0.4576
   64A      H61 1525   5.758   8.274   2.454  1.1733 -0.0389  2.0976
   64A      H62 1526   5.906   8.368   2.455  1.0300 -1.4442  1.1199
   64A       N1 1527   5.980   8.349   2.237  0.5790  0.4258 -0.2379
   64A       C2 1528   6.017   8.317   2.112  0.3416 -0.1704 -0.1854
   64A       H2 1529   6.113   8.360   2.086 -0.0711  0.6000 -0.4848
   64A       N3 1530   5.967   8.233   2.022  1.0413  0.2820 -0.4727
   64A       C4 1531   5.851   8.177   2.073 -0.2341 -0.9847 -0.1823
   64A      C3' 1532   5.780   7.833   1.859  0.4795 -0.6573  0.2725
   64A      H3' 1533   5.747   7.832   1.963  2.7832  2.1281  1.1632
   64A      C2' 1534   5.874   7.945   1.847  0.0148 -0.0108  0.3489
   64A     H2'1 1535   5.943   7.942   1.931  0.1113  2.9665  0.4871
   64A      O2' 1536   5.940   7.951   1.718 -0.3936 -0.3339  0.7291
   64A     HO'2 1537   5.951   7.861   1.689 -2.3686 -0.8033  1.3221
   64A      O3' 1538   5.809   7.698   1.831  0.5725  0.3507  0.7869
   65C        P 1539   5.894   7.607   1.933  0.1193  0.2276  0.1686
   65C      O1P 1540   5.918   7.478   1.868  0.0479 -0.0084  0.0932
   65C      O2P 1541   5.817   7.600   2.060  0.5409  0.1051 -0.0048
   65C      O5' 1542   6.022   7.676   1.972 -0.3177 -0.1423  0.1350
   65C      C5' 1543   6.131   7.698   1.880 -0.4742  0.1044 -0.5699
   65C     H5'1 1544   6.089   7.749   1.792 -1.3675  2.9542  1.3514
   65C     H5'2 1545   6.177   7.604   1.850  0.8590  0.8125 -0.8405
   65C      C4' 1546   6.239   7.782   1.934 -0.0373  0.2032 -1.1769
   65C      H4' 1547   6.314   7.790   1.855  1.9042  3.3525  0.7605
   65C      O4' 1548   6.186   7.910   1.971 -0.0380  0.3709  0.7560
   65C      C1' 1549   6.282   7.965   2.058 -0.8472  0.3562 -0.2637
   65C      H1' 1550   6.341   8.050   2.022  2.6545 -2.0228 -0.6737
   65C       N1 1551   6.209   7.994   2.189  0.2693 -0.4722  0.1490
   65C       C6 1552   6.094   7.922   2.220  0.4752 -0.2205 -0.5992
   65C       H6 1553   6.051   7.848   2.154  0.6103  1.4667 -2.6937
   65C       C5 1554   6.029   7.945   2.329  0.5689 -0.5079 -0.0671
   65C       H5 1555   5.933   7.901   2.352  1.2696 -0.9316  2.3445
   65C       C4 1556   6.080   8.040   2.425 -0.7311 -0.0161  0.5591
   65C       N4 1557   6.018   8.076   2.530  0.0174 -0.7925 -0.4582
   65C      H41 1558   5.927   8.039   2.552 -2.3048  3.4317 -1.8063
   65C      H42 1559   6.046   8.157   2.583 -2.3809  0.0323 -0.3239
   65C       N3 1560   6.189   8.102   2.401 -0.1322 -0.6057  0.3542
   65C       C2 1561   6.259   8.084   2.287  0.7602 -0.1083  0.3476
   65C       O2 1562   6.372   8.125   2.274  0.0948  0.2163 -0.0573
   65C      C3' 1563   6.304   7.729   2.066 -0.1882 -0.0085  0.7650
   65C      H3' 1564   6.241   7.722   2.154  0.1416  1.9377  1.1934
   65C      C2' 1565   6.395   7.855   2.085  0.2301 -0.2385  0.1615
   65C     H2'1 1566   6.429   7.857   2.189  1.1997 -2.8610 -0.0367
   65C      O2' 1567   6.502   7.879   1.992  0.0866 -0.4143 -0.6124
   65C     HO'2 1568   6.556   7.951   2.026 -1.3136  0.2414  0.3569
   65C      O3' 1569   6.372   7.602   2.045  0.1764  0.2373 -0.5232
   66G        P 1570   6.398   7.512   2.170 -0.3521  0.0188 -0.2489
   66G      O1P 1571   6.456   7.387   2.127  1.1294 -0.1712 -0.4032
   66G      O2P 1572   6.268   7.509   2.247 -0.0206 -0.1252 -0.4695
   66G      O5' 1573   6.501   7.585   2.271 -0.1671  0.3066 -0.4707
   66G      C5' 1574   6.638   7.593   2.232 -0.6317  0.0958 -0.2261
   66G     H5'1 1575   6.648   7.618   2.127  0.5538  0.3193 -0.0802
   66G     H5'2 1576   6.694   7.499   2.242  0.4659  0.7870  0.4134
   66G      C4' 1577   6.719   7.694   2.317  0.5641 -0.0767  0.2110
   66G      H4' 1578   6.823   7.693   2.287  0.7526  1.7085  0.7348
   66G      O4' 1579   6.681   7.833   2.307 -0.2789  0.2629  0.1820
   66G      C1' 1580   6.687   7.900   2.432 -1.0243  0.6592  0.1926
   66G      H1' 1581   6.730   8.000   2.419  1.4307 -0.4469 -0.9492
   66G       N9 1582   6.555   7.906   2.506 -0.0948  1.0939 -0.3450
   66G       C8 1583   6.432   7.847   2.471 -0.2018 -0.0017  0.2761
   66G       H8 1584   6.408   7.788   2.384 -3.1314  1.3844  0.0363
   66G       N7 1585   6.335   7.871   2.557 -0.7697 -1.1225 -0.0428
   66G       C5 1586   6.397   7.954   2.651  0.3650  0.5822  0.4936
   66G       C6 1587   6.342   8.014   2.767  0.2846  0.0153  0.5502
   66G       O6 1588   6.225   8.000   2.805  0.0695  0.8128  0.3594
   66G       N1 1589   6.430   8.094   2.836 -0.5368 -0.6132 -0.4677
   66G       H1 1590   6.393   8.150   2.912  0.9887  0.6299 -0.5752
   66G       C2 1591   6.564   8.106   2.798 -0.4535  0.0996 -0.2043
   66G       N2 1592   6.644   8.170   2.879  0.4454 -0.3032  0.4593
   66G      H21 1593   6.610   8.223   2.958 -1.4092  0.0221 -0.5054
   66G      H22 1594   6.740   8.182   2.850 -0.1211 -0.4776 -1.6614
   66G       N3 1595   6.620   8.045   2.699  0.4495  0.8134 -0.0325
   66G       C4 1596   6.528   7.967   2.627 -0.4840 -0.5819 -0.3921
   66G      C3' 1597   6.715   7.668   2.466 -0.2942  0.3912  0.1164
   66G      H3' 1598   6.614   7.640   2.498  0.5282 -3.1817  0.0173
   66G      C2' 1599   6.778   7.800   2.513  0.1490 -0.5011  0.5158
   66G     H2'1 1600   6.758   7.816   2.619 -0.7722 -0.4727  0.3465
   66G      O2' 1601   6.921   7.798   2.479 -0.3834 -0.2331  0.2166
   66G     HO'2 1602   6.945   7.705   2.474  0.1594 -0.0879  0.0871
   66G      O3' 1603   6.813   7.562   2.489  0.3905  0.0373 -0.3252
   67G        P 1604   6.790   7.468   2.615 -0.0905  0.0886 -0.0435
   67G      O1P 1605   6.901   7.370   2.608  0.0620  0.1216 -0.4095
   67G      O2P 1606   6.652   7.432   2.617  0.2885 -0.1225  0.4970
   67G      O5' 1607   6.815   7.559   2.749  0.1143  0.3723  0.3865
   67G      C5' 1608   6.941   7.610   2.782  0.0421  0.1250 -0.6324
   67G     H5'1 1609   6.987   7.649   2.691 -0.5579  2.9496  0.2019
   67G     H5'2 1610   6.996   7.526   2.825  0.6087  0.0104 -1.5435
   67G      C4' 1611   6.934   7.718   2.891  0.6016  0.1377  1.0291
   67G      H4' 1612   7.037   7.750   2.905  0.2514  1.8362  0.0197
   67G      O4' 1613   6.835   7.821   2.863  0.3756 -0.4077 -0.1035
   67G      C1' 1614   6.779   7.868   2.985  1.2741  0.3567 -0.2117
   67G      H1' 1615   6.793   7.976   2.993  0.3677  0.4728 -0.0984
   67G       N9 1616   6.636   7.834   2.987  0.1963  0.8337 -0.0492
   67G       C8 1617   6.557   7.759   2.905  0.3471  0.6937 -0.3113
   67G       H8 1618   6.598   7.698   2.826  1.6712  0.1459  0.7625
   67G       N7 1619   6.433   7.753   2.949  0.1128 -0.3636  0.1432
   67G       C5 1620   6.433   7.835   3.062 -0.3147 -1.0115 -0.1875
   67G       C6 1621   6.326   7.865   3.159  0.0199 -0.0758  0.2001
   67G       O6 1622   6.203   7.840   3.157 -0.5148  0.7279  0.9498
   67G       N1 1623   6.371   7.942   3.268  0.4911 -0.3176 -0.2674
   67G       H1 1624   6.303   7.966   3.339  0.0870 -0.4858 -0.6005
   67G       C2 1625   6.501   7.980   3.285 -0.3384  0.6147  0.3287
   67G       N2 1626   6.549   8.028   3.395  0.5273 -0.5453  0.7498
   67G      H21 1627   6.476   8.058   3.459 -2.3916 -2.0132 -1.5973
   67G      H22 1628   6.648   8.043   3.400  1.0850 -3.1004 -0.9240
   67G       N3 1629   6.596   7.956   3.201  0.4955  0.3622 -0.4891
   67G       C4 1630   6.560   7.881   3.090  0.2078  0.3003  0.8022
   67G      C3' 1631   6.879   7.664   3.024  0.7270 -0.5370  0.4432
   67G      H3' 1632   6.785   7.613   3.001 -0.1661  1.0526  0.4188
   67G      C2' 1633   6.853   7.800   3.094  0.0556 -0.0717 -0.0917
   67G     H2'1 1634   6.790   7.789   3.183  1.6337 -0.0573  1.0812
   67G      O2' 1635   6.974   7.869   3.113  0.1683  0.3041  0.1897
   67G     HO'2 1636   6.979   7.907   3.201  2.0227 -0.8125  0.6455
   67G      O3' 1637   6.957   7.566   3.082  0.2496  0.1553  0.2316
   68A        P 1638   6.904   7.478   3.201 -0.5887  0.1471 -0.1735
   68A      O1P 1639   7.015   7.388   3.238 -0.5456  0.0006 -0.8136
   68A      O2P 1640   6.780   7.412   3.155  0.3051 -0.2013 -0.5339
   68A      O5' 1641   6.880   7.563   3.323  0.2029  0.2584  0.1443
   68A      C5' 1642   6.984   7.638   3.388 -0.0559 -0.5101  0.1924
   68A     H5'1 1643   7.028   7.719   3.331 -1.7207  1.7038  1.8734
   68A     H5'2 1644   7.062   7.574   3.428  1.1866  2.6085  3.1781
   68A      C4' 1645   6.930   7.704   3.507  0.2717  0.0227 -0.5725
   68A      H4' 1646   7.009   7.757   3.561  0.7876 -2.3145  1.1299
   68A      O4' 1647   6.823   7.784   3.471 -0.3720  0.4541  0.4782
   68A      C1' 1648   6.723   7.765   3.574  0.3564 -0.1019 -0.4068
   68A      H1' 1649   6.702   7.869   3.599  1.0406  0.3487 -1.6394
   68A       N9 1650   6.599   7.716   3.519  0.0736  0.1160 -0.0633
   68A       C8 1651   6.573   7.672   3.394 -0.0022 -0.0867  0.0811
   68A       H8 1652   6.659   7.652   3.331  0.1565 -2.1901  0.8771
   68A       N7 1653   6.449   7.628   3.368 -0.1517 -0.1510 -0.3535
   68A       C5 1654   6.386   7.670   3.485  0.1095  0.2365 -0.2067
   68A       C6 1655   6.254   7.657   3.529 -0.1601  0.6309  0.3380
   68A       N6 1656   6.160   7.591   3.469 -0.7110  0.6882 -0.0913
   68A      H61 1657   6.177   7.545   3.381 -1.3468  0.0318  0.1164
   68A      H62 1658   6.066   7.593   3.505 -0.8256  1.8763 -0.4248
   68A       N1 1659   6.210   7.713   3.642 -0.6772  0.1196  0.0456
   68A       C2 1660   6.300   7.773   3.718  0.2845 -0.2658  0.4260
   68A       H2 1661   6.278   7.808   3.818  0.1900 -0.9957  0.6677
   68A       N3 1662   6.434   7.789   3.685 -0.5878 -0.2559 -0.5429
   68A       C4 1663   6.471   7.732   3.569 -0.1543 -0.2994 -0.6142
   68A      C3' 1664   6.876   7.602   3.608 -0.5722 -0.1106 -0.2721
   68A      H3' 1665   6.818   7.520   3.564  1.3685 -2.4977  1.3192
   68A      C2' 1666   6.792   7.694   3.696  0.1940 -0.4176 -0.0645
   68A     H2'1 1667   6.720   7.631   3.749 -1.7157  2.0185  0.4044
   68A      O2' 1668   6.858   7.792   3.774 -0.2323  0.2474 -0.4558
   68A     HO'2 1669   6.926   7.747   3.825 -0.2362  0.8629  0.1112
   68A      O3' 1670   6.972   7.552   3.698  0.4462  0.7338 -0.3627
   69A        P 1671   6.952   7.406   3.760  0.3822 -0.3676 -0.1244
   69A      O1P 1672   7.076   7.369   3.827  0.3688  0.0816  0.2889
   69A      O2P 1673   6.896   7.318   3.660 -0.0154 -0.3005  1.0114
   69A      O5' 1674   6.838   7.429   3.876  0.3377 -0.0644  0.3558
   69A      C5' 1675   6.861   7.511   3.989  0.4681 -0.1895  0.1631
   69A     H5'1 1676   6.886   7.612   3.956 -1.1340  0.8275  1.8400
   69A     H5'2 1677   6.950   7.471   4.037  1.3803  0.5364 -0.8599
   69A      C4' 1678   6.734   7.529   4.072 -0.1724  0.7299 -0.6550
   69A      H4' 1679   6.758   7.589   4.160 -1.5597  0.6490 -0.1848
   69A      O4' 1680   6.638   7.597   3.997  0.3693 -0.3859 -0.3005
   69A      C1' 1681   6.507   7.558   4.037 -0.5882 -0.0359 -0.1964
   69A      H1' 1682   6.445   7.640   4.072 -1.8091 -0.2831 -1.6335
   69A       N9 1683   6.437   7.490   3.932  0.5060 -0.1076  0.8269
   69A       C8 1684   6.482   7.428   3.815  0.7626  0.2174  0.4958
   69A       H8 1685   6.586   7.421   3.788  0.2694 -2.1544 -1.0283
   69A       N7 1686   6.391   7.386   3.729  1.2538 -1.0615  0.2617
   69A       C5 1687   6.274   7.420   3.792  0.3488  0.1188  0.3052
   69A       C6 1688   6.134   7.407   3.767 -0.7842 -0.3956 -0.4871
   69A       N6 1689   6.081   7.368   3.654 -0.4753  0.3945  0.0130
   69A      H61 1690   6.140   7.325   3.584 -2.2844 -0.9247 -0.7847
   69A      H62 1691   5.980   7.369   3.647 -0.4073  0.3248 -1.2305
   69A       N1 1692   6.047   7.442   3.859 -0.3140  0.2332 -0.3349
   69A       C2 1693   6.085   7.486   3.981 -0.3859  0.8872 -0.0167
   69A       H2 1694   6.005   7.499   4.052  0.1523 -1.5735  1.1582
   69A       N3 1695   6.210   7.503   4.022  0.3779 -0.7935 -0.9304
   69A       C4 1696   6.300   7.475   3.921  0.3554 -0.8979 -0.5513
   69A      C3' 1697   6.671   7.404   4.127 -0.4078 -0.2812  0.8620
   69A      H3' 1698   6.659   7.328   4.050 -0.7040 -2.0546  2.5726
   69A      C2' 1699   6.535   7.469   4.157 -0.2869 -0.3320  0.0488
   69A     H2'1 1700   6.461   7.390   4.165 -0.1709 -0.4206  0.2714
   69A      O2' 1701   6.517   7.549   4.274 -0.1822 -0.1223  0.3185
   69A     HO'2 1702   6.431   7.535   4.314 -0.8696  1.9140 -0.3169
   69A      O3' 1703   6.736   7.347   4.235 -0.5017 -0.8470 -0.2598
   70U        P 1704   6.772   7.197   4.242 -0.0441  0.1226 -0.1987
   70U      O1P 1705   6.880   7.183   4.348  0.2880  0.5001  0.8980
   70U      O2P 1706   6.803   7.151   4.102  0.4761 -0.5564  0.0634
   70U      O5' 1707   6.634   7.154   4.302 -0.1298  0.9175 -0.7723
   70U      C5' 1708   6.591   7.192   4.433 -0.2315 -0.1299 -0.1481
   70U     H5'1 1709   6.607   7.299   4.447 -0.2686 -0.2947  1.2178
   70U     H5'2 1710   6.646   7.136   4.509  0.8055  0.3485 -0.5167
   70U      C4' 1711   6.442   7.185   4.453  0.3581 -0.1650  0.0330
   70U      H4' 1712   6.408   7.219   4.550 -3.6659 -0.9198 -0.9290
   70U      O4' 1713   6.380   7.256   4.351 -0.2816  0.5284  0.4702
   70U      C1' 1714   6.245   7.206   4.327 -0.4723  0.0643  0.1633
   70U      H1' 1715   6.174   7.275   4.372  0.1043  0.5036  0.4081
   70U       N1 1716   6.235   7.174   4.182  0.3707  0.0877 -0.1425
   70U       C6 1717   6.342   7.117   4.114  1.0380  0.4011 -0.2096
   70U       H6 1718   6.437   7.102   4.163  0.4609 -1.6658  0.3682
   70U       C5 1719   6.327   7.073   3.985 -0.7863 -0.6291  0.1369
   70U       H5 1720   6.411   7.025   3.937 -0.9688 -1.3104  0.4808
   70U       C4 1721   6.199   7.075   3.912 -0.1867  0.3330 -0.3414
   70U       O4 1722   6.183   7.026   3.801 -0.3998  0.0402 -0.0267
   70U       N3 1723   6.099   7.134   3.987 -0.1212  0.2370 -0.3688
   70U       H3 1724   6.005   7.132   3.951 -0.5735 -0.0035  0.7916
   70U       C2 1725   6.111   7.181   4.121  0.2655 -0.4554 -0.1807
   70U       O2 1726   6.016   7.230   4.179  0.1224 -0.2794 -0.3742
   70U      C3' 1727   6.384   7.043   4.430  0.2399  0.0011 -0.6933
   70U      H3' 1728   6.415   6.997   4.336 -1.6545 -0.9149 -0.9362
   70U      C2' 1729   6.235   7.077   4.414 -0.7986  0.2227  0.2770
   70U     H2'1 1730   6.194   6.992   4.359  1.2944  0.1323 -1.2644
   70U      O2' 1731   6.175   7.100   4.536  0.7665 -0.3125  0.2788
   70U     HO'2 1732   6.237   7.080   4.606 -3.0337 -1.9769  3.5539
   70U      O3' 1733   6.400   6.952   4.538 -0.5601  0.4758  0.3826
   71A        P 1734   6.377   6.792   4.531  0.7271 -0.0732 -0.2100
   71A      O1P 1735   6.424   6.732   4.659  0.4380 -0.3391 -0.3526
   71A      O2P 1736   6.435   6.746   4.407  0.3497  0.3858  0.4607
   71A      O5' 1737   6.221   6.779   4.518  0.3746 -0.2116  1.1417
   71A      C5' 1738   6.127   6.798   4.620  0.7561 -0.4178  0.3090
   71A     H5'1 1739   6.132   6.901   4.656  1.2965 -0.7567  1.2522
   71A     H5'2 1740   6.140   6.729   4.703 -0.0231  0.4977  1.2169
   71A      C4' 1741   5.989   6.778   4.563 -0.2071  0.0103 -0.1535
   71A      H4' 1742   5.911   6.801   4.636  0.2230  1.1453 -0.0247
   71A      O4' 1743   5.968   6.870   4.466  0.0950 -0.0155  0.8837
   71A      C1' 1744   5.879   6.820   4.368 -0.5150  0.1287  0.1736
   71A      H1' 1745   5.793   6.888   4.362  0.2896  1.1348 -0.4197
   71A       N9 1746   5.943   6.809   4.232 -0.8885 -0.1112 -0.1488
   71A       C8 1747   6.076   6.816   4.197  0.4645 -0.6440 -0.4504
   71A       H8 1748   6.145   6.838   4.277 -0.9462 -0.7503  0.8530
   71A       N7 1749   6.106   6.805   4.071  0.1801 -0.1329 -0.0944
   71A       C5 1750   5.971   6.791   4.021  0.1891  0.3673 -0.0754
   71A       C6 1751   5.921   6.775   3.887 -0.0102  1.6714  0.3363
   71A       N6 1752   5.995   6.778   3.775 -0.2531 -0.6260 -0.0174
   71A      H61 1753   6.093   6.802   3.782 -1.0215  2.5001  1.8572
   71A      H62 1754   5.954   6.748   3.688  1.8736 -2.3333 -0.5232
   71A       N1 1755   5.789   6.750   3.867 -0.1760 -0.1126  0.5219
   71A       C2 1756   5.710   6.742   3.978  0.0275 -0.6777  0.0993
   71A       H2 1757   5.605   6.728   3.954  0.3836 -0.7123 -1.5830
   71A       N3 1758   5.741   6.763   4.104  0.0844  0.7426  0.0980
   71A       C4 1759   5.876   6.796   4.118  0.4086  0.5208 -0.2571
   71A      C3' 1760   5.966   6.644   4.494  0.1270  0.6529  0.2917
   71A      H3' 1761   6.049   6.633   4.425 -0.6387 -0.0058 -0.5494
   71A      C2' 1762   5.836   6.677   4.414  0.1019 -0.2850  0.1134
   71A     H2'1 1763   5.826   6.614   4.325  0.4789 -0.2833  0.0707
   71A      O2' 1764   5.718   6.690   4.490 -0.8307 -0.1194 -1.0168
   71A     HO'2 1765   5.668   6.608   4.486 -0.1930 -0.7083  1.4578
   71A      O3' 1766   5.951   6.528   4.579  0.0510 -0.3133  0.2071
   72G        P 1767   6.023   6.397   4.548 -0.4176  0.1946  0.0254
   72G      O1P 1768   6.010   6.307   4.663  0.0492  0.7118  0.3308
   72G      O2P 1769   6.160   6.409   4.494  0.5006  0.2282  0.1731
   72G      O5' 1770   5.933   6.339   4.433  0.4136 -0.3915  0.8354
   72G      C5' 1771   5.795   6.305   4.454 -0.3907 -0.0728  0.4452
   72G     H5'1 1772   5.746   6.362   4.533  0.3991  0.0580  0.8493
   72G     H5'2 1773   5.805   6.204   4.492  1.2202 -0.0330  0.2112
   72G      C4' 1774   5.708   6.303   4.323  0.3130  0.3477 -0.3144
   72G      H4' 1775   5.604   6.288   4.353  1.0382 -1.9434  1.3120
   72G      O4' 1776   5.718   6.417   4.240  0.3089 -0.3189  0.6037
   72G      C1' 1777   5.703   6.380   4.100  0.0936  0.2808  0.5122
   72G      H1' 1778   5.618   6.426   4.051  1.1709 -0.0572 -1.8625
   72G       N9 1779   5.821   6.403   4.022  0.2761 -0.3341 -0.0408
   72G       C8 1780   5.948   6.426   4.063  0.3762 -0.0590  0.0421
   72G       H8 1781   5.972   6.417   4.168  2.6179 -0.2219 -0.4236
   72G       N7 1782   6.037   6.432   3.966  0.0986  0.3407 -0.8949
   72G       C5 1783   5.960   6.420   3.849 -0.4484  0.1466 -0.1158
   72G       C6 1784   5.988   6.424   3.704  0.3092 -0.3587  0.7401
   72G       O6 1785   6.094   6.461   3.649 -0.1092 -0.5768  0.0251
   72G       N1 1786   5.890   6.386   3.617  0.5682 -0.0762  0.6582
   72G       H1 1787   5.914   6.390   3.519 -1.9708 -2.2001 -0.1613
   72G       C2 1788   5.761   6.373   3.662 -0.2787  0.6951 -0.6918
   72G       N2 1789   5.670   6.345   3.577  0.2569 -0.2078  0.3520
   72G      H21 1790   5.679   6.341   3.477 -1.3747 -0.7872  0.1919
   72G      H22 1791   5.579   6.324   3.617 -1.6695  0.7205 -3.1034
   72G       N3 1792   5.726   6.376   3.789 -0.0170  0.0106 -0.1149
   72G       C4 1793   5.828   6.399   3.880  0.0020  0.1175 -0.5068
   72G      C3' 1794   5.742   6.188   4.235  0.5789 -0.0799 -0.3616
   72G      H3' 1795   5.851   6.189   4.235  0.6266  1.8040  1.4332
   72G      C2' 1796   5.679   6.230   4.107 -0.0092  0.8152 -0.6671
   72G     H2'1 1797   5.726   6.164   4.034 -1.6901 -1.4568  0.1718
   72G      O2' 1798   5.535   6.223   4.106 -0.1461  0.0463 -0.7540
   72G     HO'2 1799   5.501   6.135   4.122  0.0766 -0.2374 -1.7906
   72G      O3' 1800   5.697   6.057   4.278 -0.7509 -0.0029 -0.6962
   73A        P 1801   5.761   5.924   4.219  0.2844  0.1262 -0.1096
   73A      O1P 1802   5.701   5.803   4.277 -0.3407  0.6653  0.2691
   73A      O2P 1803   5.912   5.929   4.231  0.1237 -0.0332  0.0180
   73A      O5' 1804   5.727   5.919   4.069 -0.2060  0.0487 -0.2265
   73A      C5' 1805   5.602   5.903   4.012  0.0437 -0.8301  0.0587
   73A     H5'1 1806   5.539   5.986   4.046  1.2344  0.4161 -0.6423
   73A     H5'2 1807   5.560   5.806   4.038 -0.2763 -1.0107 -1.0820
   73A      C4' 1808   5.582   5.908   3.860 -0.0975  0.3400 -0.9095
   73A      H4' 1809   5.476   5.911   3.834 -0.1059  0.4389 -0.8626
   73A      O4' 1810   5.647   6.017   3.801 -0.5172  0.4692 -0.0590
   73A      C1' 1811   5.725   5.974   3.693  0.0409 -0.0735 -0.1864
   73A      H1' 1812   5.685   6.022   3.603  1.1617 -1.0503 -1.2375
   73A       N9 1813   5.865   6.015   3.694 -0.8440 -0.0407 -0.0907
   73A       C8 1814   5.946   6.074   3.800 -0.8876 -0.7070  0.5129
   73A       H8 1815   5.921   6.087   3.904  1.0394  1.9981  0.7355
   73A       N7 1816   6.062   6.114   3.756  0.9128 -0.3115  0.1822
   73A       C5 1817   6.050   6.102   3.616  0.5727  0.6387 -0.3144
   73A       C6 1818   6.133   6.150   3.509  0.5873  1.0866 -0.4598
   73A       N6 1819   6.235   6.226   3.524  0.7616 -0.3494 -0.6806
   73A      H61 1820   6.255   6.252   3.620 -1.4396 -0.3748 -0.1685
   73A      H62 1821   6.290   6.260   3.446  0.2334 -0.2730 -1.0212
   73A       N1 1822   6.097   6.118   3.384  0.0030  0.1917  0.3126
   73A       C2 1823   5.979   6.053   3.365  0.2095 -0.9205  0.3471
   73A       H2 1824   5.958   6.034   3.261  3.7815 -1.0061 -0.5017
   73A       N3 1825   5.886   6.017   3.451 -0.3863  0.6441  0.2182
   73A       C4 1826   5.937   6.039   3.579  0.0267 -0.9194  0.2014
   73A      C3' 1827   5.652   5.786   3.802 -0.0242 -0.7503 -0.0240
   73A      H3' 1828   5.741   5.765   3.862  0.4817  2.3127  0.4625
   73A      C2' 1829   5.699   5.829   3.666  0.4659 -0.7573 -0.6807
   73A     H2'1 1830   5.793   5.779   3.639  0.4795 -0.5340 -1.0556
   73A      O2' 1831   5.601   5.812   3.571  1.0596 -0.6981 -0.0142
   73A     HO'2 1832   5.559   5.729   3.593 -1.5896 -0.0143 -1.9867
   73A      O3' 1833   5.571   5.668   3.786  0.0993 -0.1492 -0.1468
   74U        P 1834   5.630   5.523   3.794 -0.0895 -0.0534  0.3099
   74U      O1P 1835   5.526   5.421   3.803 -0.3650  0.0994  0.1146
   74U      O2P 1836   5.747   5.536   3.889 -0.5407  0.1368 -1.0561
   74U      O5' 1837   5.692   5.509   3.645 -0.0118 -0.7061 -0.0397
   74U      C5' 1838   5.613   5.454   3.534 -0.5897  0.7288 -0.3194
   74U     H5'1 1839   5.521   5.511   3.522 -1.9075 -1.3585 -0.5199
   74U     H5'2 1840   5.583   5.351   3.550  1.0569  0.1930 -0.5274
   74U      C4' 1841   5.682   5.456   3.397  0.2984  0.2874 -0.1116
   74U      H4' 1842   5.614   5.422   3.320  2.2873 -1.2040 -1.2822
   74U      O4' 1843   5.723   5.592   3.369 -0.5231  0.0998  0.2575
   74U      C1' 1844   5.844   5.583   3.292 -0.6534  0.3083 -0.2203
   74U      H1' 1845   5.827   5.620   3.191 -1.0273  0.1854 -0.2042
   74U       N1 1846   5.960   5.650   3.363  0.5475  0.1040 -0.6584
   74U       C6 1847   5.980   5.660   3.503 -0.0056  0.4231  0.9223
   74U       H6 1848   5.909   5.607   3.564  0.2382 -1.8939 -0.6986
   74U       C5 1849   6.084   5.724   3.557 -0.1454 -0.0066 -0.2267
   74U       H5 1850   6.097   5.738   3.663 -2.0799  1.1360 -0.0806
   74U       C4 1851   6.180   5.788   3.476  0.4792 -0.4032 -0.1555
   74U       O4 1852   6.283   5.843   3.519  0.2671  0.1786  0.3968
   74U       N3 1853   6.155   5.781   3.340  0.0254 -0.2030 -0.1384
   74U       H3 1854   6.226   5.819   3.279 -0.7289 -0.1670 -1.0165
   74U       C2 1855   6.055   5.711   3.279 -0.2361 -0.0582 -0.0375
   74U       O2 1856   6.054   5.696   3.154 -0.2762  0.2272 -0.3847
   74U      C3' 1857   5.808   5.372   3.401  0.1291 -0.1997 -0.1144
   74U      H3' 1858   5.860   5.382   3.496 -1.1355 -0.5124  0.6390
   74U      C2' 1859   5.886   5.432   3.291  0.2163 -0.1434  0.1227
   74U     H2'1 1860   5.991   5.411   3.308 -0.1399 -0.3053  2.4573
   74U      O2' 1861   5.844   5.386   3.158 -0.1934 -0.2136  0.2247
   74U     HO'2 1862   5.925   5.351   3.120  1.1599 -0.1502  2.8350
   74U      O3' 1863   5.791   5.229   3.385 -0.2950 -0.6301 -0.2939
   75A        P 1864   5.917   5.133   3.430  0.1571  0.0293 -0.0976
   75A      O1P 1865   5.868   4.993   3.435 -0.1645 -0.8032  0.5143
   75A      O2P 1866   5.987   5.196   3.541 -0.0926  0.4856 -0.2618
   75A      O5' 1867   6.025   5.141   3.306  0.3067  0.0238 -0.1291
   75A      C5' 1868   5.989   5.095   3.178 -0.5995 -0.5824  0.0666
   75A     H5'1 1869   5.887   5.121   3.148 -0.3723 -0.3559 -0.5454
   75A     H5'2 1870   5.997   4.986   3.183  1.8748 -0.4277  0.4287
   75A      C4' 1871   6.086   5.161   3.079  0.0091 -0.4185  0.6492
   75A      H4' 1872   6.050   5.133   2.980  1.6227  1.5400 -0.5768
   75A      O4' 1873   6.088   5.295   3.092 -0.7354  0.1192 -0.3509
   75A      C1' 1874   6.213   5.344   3.059  0.1095  0.2107 -0.2386
   75A      H1' 1875   6.197   5.415   2.978 -1.4804 -1.2351 -1.2591
   75A       N9 1876   6.280   5.411   3.172  0.5020 -0.0821 -0.1900
   75A       C8 1877   6.252   5.396   3.306 -0.1262  0.0406  0.0737
   75A       H8 1878   6.186   5.321   3.346  0.4276 -0.0676  0.8096
   75A       N7 1879   6.318   5.467   3.384 -0.8980  0.0546  0.2584
   75A       C5 1880   6.397   5.544   3.287  0.0283  0.2154 -0.4054
   75A       C6 1881   6.508   5.635   3.301 -0.0082  0.2334 -0.2033
   75A       N6 1882   6.542   5.694   3.414 -0.3783 -0.3070  0.2490
   75A      H61 1883   6.476   5.687   3.491  0.4335  1.5309  1.1794
   75A      H62 1884   6.620   5.757   3.416  1.5182 -2.4787 -0.8287
   75A       N1 1885   6.583   5.668   3.197 -0.2402 -0.1701 -0.0845
   75A       C2 1886   6.559   5.609   3.080  0.1173  0.6669  0.0059
   75A       H2 1887   6.629   5.638   3.002  0.5492  2.0805  0.8882
   75A       N3 1888   6.455   5.523   3.054  0.4632  0.2542  0.0562
   75A       C4 1889   6.381   5.502   3.162 -0.0197  0.0700  0.6074
   75A      C3' 1890   6.227   5.106   3.087  0.1580  0.6217  0.3840
   75A      H3' 1891   6.254   5.110   3.192  0.2369  0.3614  0.3756
   75A      C2' 1892   6.289   5.218   3.010 -0.1136 -0.3265  0.3222
   75A     H2'1 1893   6.392   5.236   3.039 -0.0599  0.1914 -0.1684
   75A      O2' 1894   6.286   5.229   2.865  0.4545 -0.4488 -0.1522
   75A     HO'2 1895   6.354   5.293   2.844 -0.9663  0.7169 -1.3889
   75A      O3' 1896   6.233   4.978   3.034  0.0844  0.4941  0.5737
   76A        P 1897   6.335   4.866   3.078 -0.1406 -0.0113 -0.2199
   76A      O1P 1898   6.305   4.752   2.989 -0.5422  0.0266  0.4834
   76A      O2P 1899   6.323   4.859   3.228 -0.6269 -0.3693  0.6942
   76A      O5' 1900   6.486   4.920   3.055  0.5427  0.4668 -0.0940
   76A      C5' 1901   6.533   4.924   2.920 -0.1512 -0.8235  0.0695
   76A     H5'1 1902   6.449   4.959   2.860  0.8670 -0.0489 -0.9681
   76A     H5'2 1903   6.545   4.823   2.882 -0.1623 -0.4014 -1.1197
   76A      C4' 1904   6.662   5.004   2.904 -0.2340 -0.5696  0.1268
   76A      H4' 1905   6.692   5.001   2.799 -2.0866 -1.2094 -0.4266
   76A      O4' 1906   6.638   5.141   2.942 -0.1100 -0.2488  0.0010
   76A      C1' 1907   6.762   5.201   2.980 -0.2563 -0.6976 -0.4685
   76A      H1' 1908   6.793   5.278   2.909 -0.8816  1.2859  1.3049
   76A       N9 1909   6.742   5.269   3.111  0.3018 -0.2811  0.4618
   76A       C8 1910   6.640   5.247   3.195  0.4956  0.1319  0.5247
   76A       H8 1911   6.570   5.167   3.176  0.8131  0.3757 -2.0697
   76A       N7 1912   6.649   5.308   3.312  0.3300 -0.2032 -0.3065
   76A       C5 1913   6.755   5.398   3.289 -0.0670  0.6744  0.2786
   76A       C6 1914   6.822   5.493   3.367 -0.4413 -0.5118 -0.0218
   76A       N6 1915   6.802   5.514   3.493  0.4735  0.5395 -0.8181
   76A      H61 1916   6.717   5.478   3.533  1.4059  1.8608  2.7073
   76A      H62 1917   6.845   5.589   3.546  0.5457 -0.7560  1.0505
   76A       N1 1918   6.931   5.552   3.324  0.5481  0.0215  0.5875
   76A       C2 1919   6.971   5.520   3.198  0.5872  0.1530  0.3757
   76A       H2 1920   7.058   5.574   3.165 -0.5005 -0.1299 -3.4147
   76A       N3 1921   6.915   5.443   3.105  0.3932  0.5867  0.4220
   76A       C4 1922   6.806   5.377   3.162 -0.3910 -0.3815  0.2854
   76A      C3' 1923   6.783   4.968   2.987  0.7480  0.3185  0.3881
   76A      H3' 1924   6.743   4.946   3.086  1.8214 -0.2906  0.7020
   76A      C2' 1925   6.868   5.088   2.980 -0.2625 -0.2628  0.0434
   76A     H2'1 1926   6.930   5.095   3.070 -0.9265 -0.4567  0.5262
   76A      O2' 1927   6.950   5.091   2.862  0.0289 -0.3513 -0.6461
   76A     HO'2 1928   6.960   5.001   2.830 -1.9634 -0.9337  0.2260
   76A      O3' 1929   6.834   4.850   2.931 -0.0159 -0.0673 -0.0038
   77U        P 1930   6.891   4.737   3.017 -0.5378  0.1968 -0.0944
   77U      O1P 1931   6.943   4.636   2.924  0.9060  0.2975  0.1504
   77U      O2P 1932   6.804   4.698   3.125 -0.0172  0.0205  0.4769
   77U      O5' 1933   7.011   4.816   3.092 -0.1492 -0.1810  0.3610
   77U      C5' 1934   7.134   4.857   3.023 -0.4432  0.8118 -0.3003
   77U     H5'1 1935   7.106   4.911   2.932 -2.0571  1.1076  0.3399
   77U     H5'2 1936   7.194   4.770   2.998 -1.4253 -0.5720  1.8521
   77U      C4' 1937   7.213   4.953   3.115  0.5376  0.7844  0.0145
   77U      H4' 1938   7.306   4.978   3.062  1.1674 -2.2069 -0.4784
   77U      O4' 1939   7.154   5.079   3.145  0.4332 -0.3466  0.2067
   77U      C1' 1940   7.196   5.125   3.270  0.1682 -0.0071 -0.3186
   77U      H1' 1941   7.249   5.220   3.261  1.0659 -0.5020 -0.3937
   77U       N1 1942   7.089   5.146   3.368 -0.1687  0.7339 -0.0814
   77U       C6 1943   6.973   5.067   3.360 -0.1464 -0.6675  0.2085
   77U       H6 1944   6.965   4.990   3.285  2.7410 -0.8062 -0.0943
   77U       C5 1945   6.871   5.089   3.452  0.9195  0.2245 -0.4044
   77U       H5 1946   6.777   5.036   3.459  0.4694  1.2131  2.1177
   77U       C4 1947   6.887   5.185   3.555 -0.8425 -0.0400  0.1243
   77U       O4 1948   6.810   5.216   3.643 -0.7505  0.1257  0.1543
   77U       N3 1949   7.007   5.251   3.555  0.0630 -0.4510 -0.0017
   77U       H3 1950   7.017   5.313   3.634  0.0728 -1.0855  0.5108
   77U       C2 1951   7.105   5.244   3.460  0.2069 -0.4031 -0.4870
   77U       O2 1952   7.194   5.330   3.447  0.1238  0.0406 -0.1275
   77U      C3' 1953   7.250   4.895   3.257  0.6733 -0.0982  0.1501
   77U      H3' 1954   7.162   4.856   3.309  0.7483  1.3468  1.4195
   77U      C2' 1955   7.293   5.022   3.326 -0.5181 -0.0846  0.2460
   77U     H2'1 1956   7.299   5.012   3.435  1.1930  1.3328  0.3281
   77U      O2' 1957   7.427   5.051   3.291  0.9592  0.1007  0.3922
   77U     HO'2 1958   7.461   4.964   3.271  3.1519  0.7349  1.1004
   77U      O3' 1959   7.349   4.798   3.253 -0.1545  0.1634  0.1780
   78U        P 1960   7.359   4.684   3.365  0.3410  0.2852 -0.5176
   78U      O1P 1961   7.452   4.582   3.321 -0.1809 -0.3249  0.7794
   78U      O2P 1962   7.221   4.636   3.390  0.1335  0.4173 -0.5318
   78U      O5' 1963   7.418   4.756   3.498  0.8381  0.5159  0.1251
   78U      C5' 1964   7.544   4.819   3.492 -0.9256 -0.3124  0.1117
   78U     H5'1 1965   7.556   4.871   3.396 -2.1247  1.1424  0.7085
   78U     H5'2 1966   7.628   4.751   3.506  0.3824  1.3273  0.6530
   78U      C4' 1967   7.578   4.921   3.600  0.1552  0.4571  0.4683
   78U      H4' 1968   7.683   4.947   3.588  0.2203  0.4911  1.0825
   78U      O4' 1969   7.497   5.044   3.600 -0.5550 -0.4195 -0.2674
   78U      C1' 1970   7.483   5.097   3.735 -0.1120  1.1193 -0.1951
   78U      H1' 1971   7.529   5.195   3.751  1.1639  0.0870  3.6970
   78U       N1 1972   7.339   5.088   3.777 -0.7307 -0.2471 -0.3793
   78U       C6 1973   7.250   5.000   3.727  0.1599  0.8157  0.3740
   78U       H6 1974   7.293   4.928   3.658  2.4676  0.8275  1.7017
   78U       C5 1975   7.116   5.001   3.762  0.4572  0.2539  0.2812
   78U       H5 1976   7.047   4.926   3.727  2.2054 -0.2914 -2.2725
   78U       C4 1977   7.066   5.102   3.850 -0.1946  0.2491  0.0582
   78U       O4 1978   6.954   5.115   3.896  0.4081  0.8065  0.4991
   78U       N3 1979   7.160   5.191   3.893 -0.4341  0.5343  0.3640
   78U       H3 1980   7.130   5.256   3.964 -0.0747  1.2003 -0.0821
   78U       C2 1981   7.294   5.183   3.861 -0.1085  0.0176 -0.2244
   78U       O2 1982   7.367   5.267   3.911 -0.5149 -0.1240  0.2262
   78U      C3' 1983   7.562   4.870   3.744  0.3051 -0.0887  0.3396
   78U      H3' 1984   7.461   4.831   3.756  0.6107 -1.7143 -1.6832
   78U      C2' 1985   7.567   5.006   3.817 -0.5857  0.0837  0.2379
   78U     H2'1 1986   7.537   4.996   3.922  0.0504  0.7087  0.4858
   78U      O2' 1987   7.701   5.063   3.806 -0.4963  0.1311  0.7114
   78U     HO'2 1988   7.755   4.987   3.831  2.9313  2.0700 -0.2167
   78U      O3' 1989   7.656   4.777   3.793 -0.0260  0.1297  0.1279
   79A        P 1990   7.614   4.670   3.900  0.2206  0.2361  0.1970
   79A      O1P 1991   7.725   4.576   3.919  0.1920 -0.0965  0.1559
   79A      O2P 1992   7.473   4.624   3.868 -0.1267  0.7386  0.7717
   79A      O5' 1993   7.598   4.759   4.031  0.1805  0.4389  0.0636
   79A      C5' 1994   7.703   4.835   4.085 -0.0161 -0.4960 -0.0693
   79A     H5'1 1995   7.740   4.903   4.009 -0.7442  1.6281  1.3892
   79A     H5'2 1996   7.779   4.767   4.125  2.0603  2.0989  0.6554
   79A      C4' 1997   7.652   4.921   4.201  0.7560  0.0915  0.6027
   79A      H4' 1998   7.731   4.973   4.255 -0.6234  1.7847  1.0859
   79A      O4' 1999   7.568   5.018   4.157 -0.2112 -0.5986  0.5650
   79A      C1' 2000   7.477   5.056   4.257  0.0737 -0.4476  0.4553
   79A      H1' 2001   7.479   5.159   4.294  0.4482 -0.3237  0.1008
   79A       N9 2002   7.337   5.018   4.213  0.1128  0.1424 -0.3682
   79A       C8 2003   7.302   4.934   4.110  0.1225 -0.2989  0.4790
   79A       H8 2004   7.374   4.882   4.049  0.4840  0.7146  0.0226
   79A       N7 2005   7.168   4.914   4.097  0.7738 -0.0512 -0.5837
   79A       C5 2006   7.118   4.986   4.210 -0.4769  0.1537 -0.7031
   79A       C6 2007   6.991   5.003   4.269 -0.5761 -0.0735  0.4678
   79A       N6 2008   6.878   4.965   4.225 -0.4144  0.6279 -0.6146
   79A      H61 2009   6.880   4.906   4.143  0.7330  0.0153 -0.1635
   79A      H62 2010   6.795   4.993   4.276 -1.1102 -3.1605  0.6731
   79A       N1 2011   6.983   5.070   4.384  0.1099 -0.5299 -0.0114
   79A       C2 2012   7.091   5.113   4.442  0.6996  0.1001 -0.0617
   79A       H2 2013   7.075   5.160   4.537  2.8032  2.0652 -0.5843
   79A       N3 2014   7.213   5.107   4.396 -0.2963  0.0198 -0.9280
   79A       C4 2015   7.220   5.038   4.284  0.7268  0.1836  0.4514
   79A      C3' 2016   7.580   4.840   4.308  0.6135 -0.7051 -0.4105
   79A      H3' 2017   7.503   4.783   4.256  1.2544 -2.2553  0.2772
   79A      C2' 2018   7.515   4.961   4.380  0.6036 -0.6574 -0.0634
   79A     H2'1 2019   7.429   4.915   4.427  0.3458 -1.0262 -0.8879
   79A      O2' 2020   7.598   5.020   4.478 -0.2729  0.2662 -0.1319
   79A     HO'2 2021   7.615   4.953   4.545  1.9273  1.2878  0.4300
   79A      O3' 2022   7.658   4.759   4.393 -0.3218 -0.2082  0.0981
   80A        P 2023   7.597   4.624   4.448 -0.1940  0.3163  0.0848
   80A      O1P 2024   7.718   4.564   4.504 -0.3290  0.3877 -0.1392
   80A      O2P 2025   7.513   4.560   4.344 -0.7385  0.4078  0.1790
   80A      O5' 2026   7.492   4.686   4.555 -0.0943  0.0450  0.1975
   80A      C5' 2027   7.523   4.754   4.674 -0.4861 -0.0702 -0.6177
   80A     H5'1 2028   7.600   4.830   4.668  0.3802 -0.3109  3.8038
   80A     H5'2 2029   7.568   4.676   4.735 -0.0623  0.8988  0.3511
   80A      C4' 2030   7.407   4.796   4.753 -0.0218  0.0830 -0.1853
   80A      H4' 2031   7.440   4.839   4.848 -2.0761  0.7390  0.2646
   80A      O4' 2032   7.323   4.888   4.686 -0.2335  0.0939 -0.2986
   80A      C1' 2033   7.189   4.872   4.739 -0.0786 -0.6144 -0.1932
   80A      H1' 2034   7.160   4.962   4.793  0.0615 -0.4651 -0.3646
   80A       N9 2035   7.103   4.837   4.625  0.0535 -0.3930 -0.9733
   80A       C8 2036   7.139   4.782   4.503 -0.0207  0.0681  0.1236
   80A       H8 2037   7.238   4.751   4.474  0.0873 -0.8570  1.3974
   80A       N7 2038   7.040   4.752   4.425  0.4957  0.4458 -0.9307
   80A       C5 2039   6.931   4.783   4.512  0.7514 -0.3522  0.5406
   80A       C6 2040   6.791   4.778   4.503 -0.3989  0.1923  0.9069
   80A       N6 2041   6.729   4.734   4.392 -0.1984  0.0174 -0.1398
   80A      H61 2042   6.786   4.697   4.317 -1.7332 -3.8577  0.4001
   80A      H62 2043   6.631   4.715   4.408 -0.6943  2.0719 -0.4112
   80A       N1 2044   6.713   4.807   4.605 -0.6559 -0.3827 -1.0565
   80A       C2 2045   6.768   4.839   4.723  0.1334 -0.8907 -0.0514
   80A       H2 2046   6.702   4.847   4.809  0.2018 -2.0990  0.1313
   80A       N3 2047   6.896   4.847   4.752 -0.6866  0.7038  0.0687
   80A       C4 2048   6.969   4.825   4.637 -0.1402 -0.3513 -0.3104
   80A      C3' 2049   7.317   4.681   4.790 -0.8186  0.2383 -0.6824
   80A      H3' 2050   7.287   4.630   4.699 -0.9071 -1.8033  0.4337
   80A      C2' 2051   7.193   4.757   4.838 -0.3373  0.1087 -0.3877
   80A     H2'1 2052   7.102   4.699   4.830 -1.3937  1.7169 -0.5302
   80A      O2' 2053   7.205   4.819   4.965 -0.0074  0.5699 -0.7626
   80A     HO'2 2054   7.267   4.772   5.021 -0.1661  3.0763  1.7485
   80A      O3' 2055   7.369   4.597   4.896 -0.4684 -0.2250 -0.1183
   81U        P 2056   7.334   4.443   4.892 -0.6922  0.4722 -0.3631
   81U      O1P 2057   7.400   4.368   4.998 -0.7117 -0.4924  0.0438
   81U      O2P 2058   7.350   4.394   4.752 -0.0173 -0.1973 -0.9547
   81U      O5' 2059   7.175   4.429   4.916  0.0881  0.0683 -0.0386
   81U      C5' 2060   7.122   4.473   5.037 -0.2093  1.3296 -0.2756
   81U     H5'1 2061   7.155   4.577   5.046 -0.8192  1.5803 -0.8740
   81U     H5'2 2062   7.157   4.413   5.121 -1.3109  0.6344 -0.2794
   81U      C4' 2063   6.966   4.460   5.043 -0.7711 -0.2855  0.0020
   81U      H4' 2064   6.938   4.484   5.146  2.3333 -1.5992  1.2404
   81U      O4' 2065   6.908   4.547   4.943 -0.5415 -0.2180 -0.6801
   81U      C1' 2066   6.794   4.497   4.898  0.6327 -0.0741 -0.3310
   81U      H1' 2067   6.718   4.572   4.921  3.4611  2.1280  2.8062
   81U       N1 2068   6.792   4.471   4.752 -0.5393  0.8586 -0.1800
   81U       C6 2069   6.910   4.437   4.686  0.5256  0.4999 -0.5818
   81U       H6 2070   7.002   4.455   4.739 -0.2073  1.2049  0.4907
   81U       C5 2071   6.900   4.396   4.554  0.1436 -0.4435 -0.1971
   81U       H5 2072   6.988   4.364   4.500 -0.0397  1.2222 -1.5524
   81U       C4 2073   6.781   4.386   4.481 -0.0312 -0.2496  1.0301
   81U       O4 2074   6.767   4.345   4.361  0.3341 -0.1507 -0.2700
   81U       N3 2075   6.670   4.433   4.553  0.0767 -0.0070  0.0323
   81U       H3 2076   6.587   4.423   4.497  1.1768 -2.5971 -1.3314
   81U       C2 2077   6.666   4.484   4.685 -0.1342 -0.2628  0.5370
   81U       O2 2078   6.559   4.521   4.732  0.2190  0.3108 -0.4575
   81U      C3' 2079   6.908   4.328   5.010 -0.1949  0.3697 -0.9431
   81U      H3' 2080   6.950   4.292   4.917 -2.0272 -0.5085 -1.4745
   81U      C2' 2081   6.759   4.367   4.977  0.2343  0.0351 -0.1824
   81U     H2'1 2082   6.723   4.288   4.911  0.1816 -0.0608 -0.0376
   81U      O2' 2083   6.681   4.382   5.086 -0.4752 -0.4658 -0.4999
   81U     HO'2 2084   6.742   4.362   5.157 -0.0798 -0.2276 -0.7745
   81U      O3' 2085   6.924   4.245   5.127  0.6489 -0.0727  0.1451
   82U        P 2086   6.912   4.085   5.115 -0.0503 -0.0085 -0.1872
   82U      O1P 2087   6.774   4.059   5.079 -0.8200 -0.3628  0.1973
   82U      O2P 2088   6.959   4.028   5.244  0.2918  0.0337  0.0002
   82U      O5' 2089   7.007   4.047   4.999 -0.4344  0.0743  0.3124
   82U      C5' 2090   7.114   3.955   5.019 -0.6917  0.3250 -0.2285
   82U     H5'1 2091   7.070   3.862   5.054  0.0145 -0.1498 -0.6065
   82U     H5'2 2092   7.174   4.003   5.096 -1.5650  0.4237  0.4177
   82U      C4' 2093   7.194   3.922   4.888  0.0981 -0.3890 -0.4147
   82U      H4' 2094   7.259   3.838   4.913 -1.5171 -1.6872 -0.3862
   82U      O4' 2095   7.107   3.889   4.778 -0.4097 -0.3081  0.3078
   82U      C1' 2096   7.101   3.990   4.681 -0.5241 -0.1008 -0.7252
   82U      H1' 2097   7.157   3.957   4.594  1.1123 -1.0777  0.6313
   82U       N1 2098   6.963   4.000   4.631 -0.6251 -0.2279  0.1325
   82U       C6 2099   6.859   4.011   4.717 -0.4328  0.1788  0.1276
   82U       H6 2100   6.877   3.999   4.823 -0.3731  2.4342  0.4081
   82U       C5 2101   6.730   4.031   4.679 -0.5422 -0.0049  0.1490
   82U       H5 2102   6.648   4.044   4.749 -0.3074  3.7952 -0.0688
   82U       C4 2103   6.704   4.046   4.534  0.3574  0.0841 -0.4183
   82U       O4 2104   6.595   4.069   4.485 -0.0614  0.9318 -0.5689
   82U       N3 2105   6.815   4.030   4.458 -0.0609  0.7030 -0.5503
   82U       H3 2106   6.808   4.067   4.364  0.8392  0.0014 -0.9146
   82U       C2 2107   6.947   4.010   4.493  0.3823 -0.4452 -0.0924
   82U       O2 2108   7.042   4.021   4.414 -0.3882  0.0905  0.4086
   82U      C3' 2109   7.274   4.048   4.838 -0.0654  0.8647  0.0495
   82U      H3' 2110   7.302   4.111   4.921  2.2215 -1.9162  1.5732
   82U      C2' 2111   7.165   4.120   4.749 -0.0185  0.0511 -0.3641
   82U     H2'1 2112   7.091   4.172   4.810 -0.5028 -1.1884  0.1317
   82U      O2' 2113   7.211   4.206   4.647  0.0143  0.2518  0.1421
   82U     HO'2 2114   7.269   4.271   4.687 -0.0756 -0.3470  1.3071
   82U      O3' 2115   7.383   4.011   4.757  0.1496  1.0484  0.0457
   82U      H3T 2116   7.428   4.092   4.732  2.3280  0.3280  1.3681
   8.62182   8.62182   6.09673   0.00000   0.00000   0.00000   0.00000   4.31091   4.31091
